# Supplementary material for: Stability and Existence of Noncanonical I-motif DNA Structures in Computer Simulations Based on Atomistic and Coarse-Grained Force Fields
Source: Molecules. 2022 Aug 1;27(15):4915. doi: 10.3390/molecules27154915 (PMC9370271; doi:10.3390/molecules27154915)
Supplement: Supplementary file 1 [file molecules-27-04915-s001.zip]

Archive with 20 entries (19 files):
- supporting/
- supporting/qguadruplex.pdb
- supporting/oxdna.input.top
- supporting/cnt.gro
- supporting/ol.top
- supporting/ol.gro
- supporting/bsc.gro
- supporting/oxdna.input.dat
- supporting/martini.imotif.top
- supporting/bsc.top
- supporting/oxdna.imotif_seq_dep
- supporting/ccctaa.pdb
- supporting/martini.gq.top
- supporting/martini.imotif.gro
- supporting/martini.gq.gro
- supporting/conf_lammps.in
- supporting/imotif.pdb
- supporting/cnt.itp
- supporting/oxdna.imotif_trap
- supporting/in.run
