# Supplementary material for: Stability and Existence of Noncanonical I-motif DNA Structures in Computer Simulations Based on Atomistic and Coarse-Grained Force Fields
Source: Molecules. 2022 Aug 1;27(15):4915. doi: 10.3390/molecules27154915 (PMC9370271; doi:10.3390/molecules27154915)
Supplement: Supplementary file 1 [file molecules-27-04915-s001.zip › supporting/qguadruplex.pdb]

ATOM      1  P    DG    13      -1.834   6.449  32.080  1.00  0.00           P  
ATOM      2  C5'  DG    13      -0.370   7.114  34.300  1.00  0.00           C  
ATOM      3  O5'  DG    13      -0.925   6.168  33.430  1.00  0.00           O  
ATOM      4  C4'  DG    13       0.755   6.585  35.180  1.00  0.00           C  
ATOM      5  O4'  DG    13       1.200   7.650  36.030  1.00  0.00           O  
ATOM      6  C3'  DG    13       0.226   5.507  36.120  1.00  0.00           C  
ATOM      7  O3'  DG    13       1.211   4.523  36.470  1.00  0.00           O  
ATOM      8  C2'  DG    13      -0.235   6.406  37.360  1.00  0.00           C  
ATOM      9  C1'  DG    13       0.876   7.418  37.410  1.00  0.00           C  
ATOM     10  N1   DG    13       1.439  10.121  41.640  1.00  0.00           N  
ATOM     11  C2   DG    13       1.944   8.889  41.300  1.00  0.00           C  
ATOM     12  N2   DG    13       2.722   8.374  42.140  1.00  0.00           N  
ATOM     13  N3   DG    13       1.803   8.368  40.130  1.00  0.00           N  
ATOM     14  C4   DG    13       0.919   9.042  39.350  1.00  0.00           C  
ATOM     15  C5   DG    13       0.360  10.284  39.560  1.00  0.00           C  
ATOM     16  C6   DG    13       0.718  10.943  40.790  1.00  0.00           C  
ATOM     17  O6   DG    13       0.472  12.050  41.130  1.00  0.00           O  
ATOM     18  N7   DG    13      -0.412  10.606  38.530  1.00  0.00           N  
ATOM     19  C8   DG    13      -0.304   9.653  37.680  1.00  0.00           C  
ATOM     20  N9   DG    13       0.513   8.658  38.080  1.00  0.00           N  
ATOM     21  OP1  DG    13      -2.119   5.090  31.640  1.00  0.00           O  
ATOM     22  OP2  DG    13      -2.954   7.319  32.520  1.00  0.00           O1-
ATOM     23  H1   DG    13       1.616  10.570  42.540  1.00  0.00           H  
ATOM     24  H8   DG    13      -0.760   9.685  36.730  1.00  0.00           H  
ATOM     25  H1'  DG    13       1.681   6.829  37.850  1.00  0.00           H  
ATOM     26  H2'  DG    13      -1.237   6.818  37.090  1.00  0.00           H  
ATOM     27  H21  DG    13       2.968   8.956  42.880  1.00  0.00           H  
ATOM     28  H3'  DG    13      -0.676   5.053  35.670  1.00  0.00           H  
ATOM     29  H22  DG    13       3.226   7.503  41.930  1.00  0.00           H  
ATOM     30  H4'  DG    13       1.582   6.108  34.600  1.00  0.00           H  
ATOM     31  H5'  DG    13      -1.064   7.791  34.840  1.00  0.00           H  
ATOM     32 H2''  DG    13      -0.326   5.776  38.260  1.00  0.00           H  
ATOM     33 H5''  DG    13       0.169   7.808  33.580  1.00  0.00           H  
ATOM     34  P    DG    14       0.805   3.001  36.780  1.00  0.00           P  
ATOM     35  C5'  DG    14       1.430   2.045  39.160  1.00  0.00           C  
ATOM     36  O5'  DG    14       0.606   2.933  38.330  1.00  0.00           O  
ATOM     37  C4'  DG    14       1.710   2.592  40.600  1.00  0.00           C  
ATOM     38  O4'  DG    14       0.523   3.121  41.050  1.00  0.00           O  
ATOM     39  C3'  DG    14       2.765   3.704  40.670  1.00  0.00           C  
ATOM     40  O3'  DG    14       3.232   4.022  41.960  1.00  0.00           O  
ATOM     41  C2'  DG    14       1.960   4.934  40.250  1.00  0.00           C  
ATOM     42  C1'  DG    14       0.496   4.539  40.720  1.00  0.00           C  
ATOM     43  N1   DG    14      -1.987   8.702  42.330  1.00  0.00           N  
ATOM     44  C2   DG    14      -2.130   7.983  41.210  1.00  0.00           C  
ATOM     45  N2   DG    14      -2.891   8.495  40.280  1.00  0.00           N  
ATOM     46  N3   DG    14      -1.451   6.917  40.880  1.00  0.00           N  
ATOM     47  C4   DG    14      -0.571   6.521  41.900  1.00  0.00           C  
ATOM     48  C5   DG    14      -0.474   7.109  43.170  1.00  0.00           C  
ATOM     49  C6   DG    14      -1.155   8.381  43.320  1.00  0.00           C  
ATOM     50  O6   DG    14      -1.071   9.228  44.200  1.00  0.00           O  
ATOM     51  N7   DG    14       0.416   6.402  43.980  1.00  0.00           N  
ATOM     52  C8   DG    14       0.786   5.378  43.130  1.00  0.00           C  
ATOM     53  N9   DG    14       0.182   5.371  41.880  1.00  0.00           N  
ATOM     54  OP1  DG    14       1.949   2.174  36.440  1.00  0.00           O  
ATOM     55  OP2  DG    14      -0.508   2.788  36.130  1.00  0.00           O1-
ATOM     56  H1   DG    14      -2.291   9.639  42.270  1.00  0.00           H  
ATOM     57  H8   DG    14       1.468   4.615  43.380  1.00  0.00           H  
ATOM     58  H1'  DG    14      -0.194   4.678  39.900  1.00  0.00           H  
ATOM     59  H2'  DG    14       2.345   5.872  40.670  1.00  0.00           H  
ATOM     60  H21  DG    14      -3.247   9.417  40.470  1.00  0.00           H  
ATOM     61  H3'  DG    14       3.553   3.579  40.020  1.00  0.00           H  
ATOM     62  H22  DG    14      -3.082   8.013  39.420  1.00  0.00           H  
ATOM     63  H4'  DG    14       2.006   1.741  41.230  1.00  0.00           H  
ATOM     64  H5'  DG    14       2.386   1.847  38.670  1.00  0.00           H  
ATOM     65 H2''  DG    14       1.951   5.119  39.170  1.00  0.00           H  
ATOM     66 H5''  DG    14       1.010   1.073  39.230  1.00  0.00           H  
ATOM     67  P    DG    15       3.914   3.006  42.860  1.00  0.00           P  
ATOM     68  C5'  DG    15       2.695   2.496  45.070  1.00  0.00           C  
ATOM     69  O5'  DG    15       2.680   2.400  43.700  1.00  0.00           O  
ATOM     70  C4'  DG    15       1.354   2.273  45.720  1.00  0.00           C  
ATOM     71  O4'  DG    15       0.464   3.459  45.540  1.00  0.00           O  
ATOM     72  C3'  DG    15       0.560   1.017  45.310  1.00  0.00           C  
ATOM     73  O3'  DG    15      -0.106   0.398  46.430  1.00  0.00           O  
ATOM     74  C2'  DG    15      -0.494   1.759  44.430  1.00  0.00           C  
ATOM     75  C1'  DG    15      -0.881   2.904  45.360  1.00  0.00           C  
ATOM     76  N1   DG    15      -3.188   7.438  45.420  1.00  0.00           N  
ATOM     77  C2   DG    15      -2.492   6.852  46.360  1.00  0.00           C  
ATOM     78  N2   DG    15      -2.420   7.431  47.510  1.00  0.00           N  
ATOM     79  N3   DG    15      -1.944   5.650  46.250  1.00  0.00           N  
ATOM     80  C4   DG    15      -2.298   5.048  45.060  1.00  0.00           C  
ATOM     81  C5   DG    15      -3.114   5.486  44.090  1.00  0.00           C  
ATOM     82  C6   DG    15      -3.574   6.805  44.290  1.00  0.00           C  
ATOM     83  O6   DG    15      -4.241   7.544  43.570  1.00  0.00           O  
ATOM     84  N7   DG    15      -3.149   4.559  43.020  1.00  0.00           N  
ATOM     85  C8   DG    15      -2.266   3.653  43.370  1.00  0.00           C  
ATOM     86  N9   DG    15      -1.754   3.847  44.640  1.00  0.00           N  
ATOM     87  OP1  DG    15       4.819   3.788  43.630  1.00  0.00           O  
ATOM     88  OP2  DG    15       4.534   1.975  42.060  1.00  0.00           O1-
ATOM     89  H1   DG    15      -3.152   8.372  45.340  1.00  0.00           H  
ATOM     90  H8   DG    15      -2.073   2.847  42.750  1.00  0.00           H  
ATOM     91  H1'  DG    15      -1.205   2.597  46.320  1.00  0.00           H  
ATOM     92  H2'  DG    15      -0.097   2.164  43.460  1.00  0.00           H  
ATOM     93  H21  DG    15      -2.780   8.360  47.620  1.00  0.00           H  
ATOM     94  H3'  DG    15       1.111   0.250  44.670  1.00  0.00           H  
ATOM     95  H22  DG    15      -2.105   6.939  48.260  1.00  0.00           H  
ATOM     96  H4'  DG    15       1.651   2.136  46.760  1.00  0.00           H  
ATOM     97  H5'  DG    15       3.167   3.363  45.430  1.00  0.00           H  
ATOM     98 H2''  DG    15      -1.357   1.076  44.380  1.00  0.00           H  
ATOM     99 H5''  DG    15       3.235   1.635  45.430  1.00  0.00           H  
ATOM    100  P    DT    16      -0.192  -1.167  46.420  1.00  0.00           P  
ATOM    101  C5'  DT    16      -2.201  -1.411  48.140  1.00  0.00           C  
ATOM    102  O5'  DT    16      -0.823  -1.607  47.870  1.00  0.00           O  
ATOM    103  C4'  DT    16      -2.666   0.065  48.080  1.00  0.00           C  
ATOM    104  O4'  DT    16      -4.070   0.231  48.190  1.00  0.00           O  
ATOM    105  C3'  DT    16      -2.015   0.852  49.140  1.00  0.00           C  
ATOM    106  O3'  DT    16      -1.597   2.082  48.650  1.00  0.00           O  
ATOM    107  C2'  DT    16      -3.100   0.942  50.230  1.00  0.00           C  
ATOM    108  C1'  DT    16      -4.422   1.030  49.330  1.00  0.00           C  
ATOM    109  N1   DT    16      -5.624   0.534  49.920  1.00  0.00           N  
ATOM    110  C2   DT    16      -6.655   1.492  50.150  1.00  0.00           C  
ATOM    111  O2   DT    16      -6.509   2.684  50.130  1.00  0.00           O  
ATOM    112  N3   DT    16      -7.849   1.046  50.720  1.00  0.00           N  
ATOM    113  C4   DT    16      -8.148  -0.302  50.870  1.00  0.00           C  
ATOM    114  O4   DT    16      -9.217  -0.522  51.330  1.00  0.00           O  
ATOM    115  C5   DT    16      -7.054  -1.229  50.580  1.00  0.00           C  
ATOM    116  C6   DT    16      -5.896  -0.793  50.050  1.00  0.00           C  
ATOM    117  C7   DT    16      -7.182  -2.742  50.810  1.00  0.00           C  
ATOM    118  OP1  DT    16       1.175  -1.789  46.350  1.00  0.00           O  
ATOM    119  OP2  DT    16      -1.268  -1.576  45.500  1.00  0.00           O1-
ATOM    120  H3   DT    16      -8.502   1.694  50.820  1.00  0.00           H  
ATOM    121  H6   DT    16      -5.049  -1.501  49.880  1.00  0.00           H  
ATOM    122  H1'  DT    16      -4.540   2.099  49.110  1.00  0.00           H  
ATOM    123  H2'  DT    16      -3.331   0.033  50.740  1.00  0.00           H  
ATOM    124  H3'  DT    16      -1.127   0.254  49.500  1.00  0.00           H  
ATOM    125  H4'  DT    16      -2.410   0.444  47.070  1.00  0.00           H  
ATOM    126  H5'  DT    16      -2.581  -1.831  49.100  1.00  0.00           H  
ATOM    127  H71  DT    16      -6.745  -3.234  49.930  1.00  0.00           H  
ATOM    128  H72  DT    16      -6.805  -2.984  51.770  1.00  0.00           H  
ATOM    129  H73  DT    16      -8.262  -2.913  50.890  1.00  0.00           H  
ATOM    130 H2''  DT    16      -2.889   1.813  50.780  1.00  0.00           H  
ATOM    131 H5''  DT    16      -2.685  -2.022  47.440  1.00  0.00           H  
ATOM    132  P    DT    17      -0.684   3.096  49.480  1.00  0.00           P  
ATOM    133  C5'  DT    17      -1.176   5.281  50.960  1.00  0.00           C  
ATOM    134  O5'  DT    17      -1.681   4.070  50.390  1.00  0.00           O  
ATOM    135  C4'  DT    17      -2.337   6.212  51.350  1.00  0.00           C  
ATOM    136  O4'  DT    17      -3.043   6.515  50.170  1.00  0.00           O  
ATOM    137  C3'  DT    17      -3.400   5.625  52.330  1.00  0.00           C  
ATOM    138  O3'  DT    17      -3.915   6.723  53.010  1.00  0.00           O  
ATOM    139  C2'  DT    17      -4.462   5.075  51.430  1.00  0.00           C  
ATOM    140  C1'  DT    17      -4.378   6.223  50.380  1.00  0.00           C  
ATOM    141  N1   DT    17      -5.058   5.901  49.120  1.00  0.00           N  
ATOM    142  C2   DT    17      -6.297   6.567  48.760  1.00  0.00           C  
ATOM    143  O2   DT    17      -6.842   7.519  49.400  1.00  0.00           O  
ATOM    144  N3   DT    17      -6.696   6.267  47.510  1.00  0.00           N  
ATOM    145  C4   DT    17      -6.149   5.273  46.660  1.00  0.00           C  
ATOM    146  O4   DT    17      -6.678   5.197  45.560  1.00  0.00           O  
ATOM    147  C5   DT    17      -5.061   4.433  47.250  1.00  0.00           C  
ATOM    148  C6   DT    17      -4.521   4.847  48.380  1.00  0.00           C  
ATOM    149  C7   DT    17      -4.478   3.224  46.620  1.00  0.00           C  
ATOM    150  OP1  DT    17       0.084   3.828  48.530  1.00  0.00           O  
ATOM    151  OP2  DT    17       0.151   2.298  50.470  1.00  0.00           O1-
ATOM    152  H3   DT    17      -7.318   6.885  47.000  1.00  0.00           H  
ATOM    153  H6   DT    17      -3.702   4.222  48.740  1.00  0.00           H  
ATOM    154  H1'  DT    17      -4.772   7.105  50.830  1.00  0.00           H  
ATOM    155  H2'  DT    17      -4.374   4.117  50.960  1.00  0.00           H  
ATOM    156  H3'  DT    17      -2.885   4.802  52.900  1.00  0.00           H  
ATOM    157  H4'  DT    17      -2.080   7.220  51.750  1.00  0.00           H  
ATOM    158  H5'  DT    17      -0.515   5.780  50.280  1.00  0.00           H  
ATOM    159  H71  DT    17      -3.532   2.851  47.030  1.00  0.00           H  
ATOM    160  H72  DT    17      -4.321   3.380  45.560  1.00  0.00           H  
ATOM    161  H73  DT    17      -5.269   2.410  46.630  1.00  0.00           H  
ATOM    162 H2''  DT    17      -5.386   5.149  52.000  1.00  0.00           H  
ATOM    163 H5''  DT    17      -0.583   5.132  51.870  1.00  0.00           H  
ATOM    164  P    DA    18      -3.673   6.962  54.570  1.00  0.00           P  
ATOM    165  C5'  DA    18      -2.624   9.363  54.320  1.00  0.00           C  
ATOM    166  O5'  DA    18      -3.700   8.549  54.760  1.00  0.00           O  
ATOM    167  C4'  DA    18      -3.083  10.813  53.800  1.00  0.00           C  
ATOM    168  O4'  DA    18      -3.622  10.610  52.530  1.00  0.00           O  
ATOM    169  C3'  DA    18      -4.141  11.544  54.710  1.00  0.00           C  
ATOM    170  O3'  DA    18      -3.776  12.805  55.110  1.00  0.00           O  
ATOM    171  C2'  DA    18      -5.232  11.742  53.700  1.00  0.00           C  
ATOM    172  C1'  DA    18      -4.536  11.750  52.370  1.00  0.00           C  
ATOM    173  N1   DA    18      -7.449  14.514  49.110  1.00  0.00           N  
ATOM    174  C2   DA    18      -6.873  14.744  50.260  1.00  0.00           C  
ATOM    175  N3   DA    18      -6.193  13.971  51.080  1.00  0.00           N  
ATOM    176  C4   DA    18      -6.072  12.711  50.620  1.00  0.00           C  
ATOM    177  C5   DA    18      -6.511  12.264  49.370  1.00  0.00           C  
ATOM    178  C6   DA    18      -7.253  13.278  48.680  1.00  0.00           C  
ATOM    179  N6   DA    18      -7.932  13.175  47.560  1.00  0.00           N  
ATOM    180  N7   DA    18      -6.142  10.906  49.230  1.00  0.00           N  
ATOM    181  C8   DA    18      -5.502  10.660  50.330  1.00  0.00           C  
ATOM    182  N9   DA    18      -5.402  11.692  51.230  1.00  0.00           N  
ATOM    183  OP1  DA    18      -2.280   6.558  54.910  1.00  0.00           O  
ATOM    184  OP2  DA    18      -4.885   6.442  55.310  1.00  0.00           O1-
ATOM    185  H2   DA    18      -6.912  15.703  50.660  1.00  0.00           H  
ATOM    186  H8   DA    18      -5.058   9.741  50.560  1.00  0.00           H  
ATOM    187  H1'  DA    18      -3.903  12.658  52.290  1.00  0.00           H  
ATOM    188  H2'  DA    18      -5.818  10.800  53.710  1.00  0.00           H  
ATOM    189  H3'  DA    18      -4.500  10.884  55.500  1.00  0.00           H  
ATOM    190  H4'  DA    18      -2.150  11.417  53.720  1.00  0.00           H  
ATOM    191  H5'  DA    18      -2.074   8.886  53.500  1.00  0.00           H  
ATOM    192  H61  DA    18      -8.314  14.043  47.280  1.00  0.00           H  
ATOM    193  H62  DA    18      -7.858  12.358  46.960  1.00  0.00           H  
ATOM    194 H2''  DA    18      -5.810  12.599  53.920  1.00  0.00           H  
ATOM    195 H5''  DA    18      -2.116   9.471  55.250  1.00  0.00           H  
ATOM    196  P    DG    19      -2.862  13.020  56.390  1.00  0.00           P  
ATOM    197  C5'  DG    19      -0.555  13.370  55.360  1.00  0.00           C  
ATOM    198  O5'  DG    19      -1.472  12.530  56.090  1.00  0.00           O  
ATOM    199  C4'  DG    19       0.770  12.614  54.980  1.00  0.00           C  
ATOM    200  O4'  DG    19       0.424  11.500  54.170  1.00  0.00           O  
ATOM    201  C3'  DG    19       1.755  13.534  54.240  1.00  0.00           C  
ATOM    202  O3'  DG    19       3.172  13.309  54.400  1.00  0.00           O  
ATOM    203  C2'  DG    19       1.219  13.217  52.770  1.00  0.00           C  
ATOM    204  C1'  DG    19       1.083  11.721  52.910  1.00  0.00           C  
ATOM    205  N1   DG    19      -2.575  12.123  49.310  1.00  0.00           N  
ATOM    206  C2   DG    19      -2.091  13.051  50.140  1.00  0.00           C  
ATOM    207  N2   DG    19      -2.692  14.173  50.170  1.00  0.00           N  
ATOM    208  N3   DG    19      -1.225  12.784  51.080  1.00  0.00           N  
ATOM    209  C4   DG    19      -0.655  11.549  51.010  1.00  0.00           C  
ATOM    210  C5   DG    19      -1.028  10.470  50.160  1.00  0.00           C  
ATOM    211  C6   DG    19      -2.128  10.783  49.260  1.00  0.00           C  
ATOM    212  O6   DG    19      -2.739  10.072  48.490  1.00  0.00           O  
ATOM    213  N7   DG    19      -0.169   9.362  50.340  1.00  0.00           N  
ATOM    214  C8   DG    19       0.637   9.792  51.320  1.00  0.00           C  
ATOM    215  N9   DG    19       0.423  11.064  51.760  1.00  0.00           N  
ATOM    216  OP1  DG    19      -3.327  12.097  57.420  1.00  0.00           O  
ATOM    217  OP2  DG    19      -2.751  14.478  56.720  1.00  0.00           O1-
ATOM    218  H1   DG    19      -3.281  12.349  48.630  1.00  0.00           H  
ATOM    219  H8   DG    19       1.530   9.223  51.620  1.00  0.00           H  
ATOM    220  H1'  DG    19       2.113  11.430  53.020  1.00  0.00           H  
ATOM    221  H2'  DG    19       0.273  13.614  52.620  1.00  0.00           H  
ATOM    222  H21  DG    19      -3.250  14.474  49.370  1.00  0.00           H  
ATOM    223  H3'  DG    19       1.658  14.612  54.630  1.00  0.00           H  
ATOM    224  H22  DG    19      -2.458  14.729  50.940  1.00  0.00           H  
ATOM    225  H4'  DG    19       1.174  12.175  55.930  1.00  0.00           H  
ATOM    226  H5'  DG    19      -0.343  14.247  56.000  1.00  0.00           H  
ATOM    227 H2''  DG    19       1.821  13.524  51.940  1.00  0.00           H  
ATOM    228 H5''  DG    19      -0.990  13.778  54.460  1.00  0.00           H  
ATOM    229  P    DG    20       4.332  13.955  53.440  1.00  0.00           P  
ATOM    230  C5'  DG    20       5.710  11.845  52.530  1.00  0.00           C  
ATOM    231  O5'  DG    20       4.737  12.857  52.310  1.00  0.00           O  
ATOM    232  C4'  DG    20       5.873  10.771  51.410  1.00  0.00           C  
ATOM    233  O4'  DG    20       4.602  10.094  51.080  1.00  0.00           O  
ATOM    234  C3'  DG    20       6.258  11.512  50.170  1.00  0.00           C  
ATOM    235  O3'  DG    20       7.690  11.583  50.190  1.00  0.00           O  
ATOM    236  C2'  DG    20       5.702  10.598  49.080  1.00  0.00           C  
ATOM    237  C1'  DG    20       4.458  10.068  49.660  1.00  0.00           C  
ATOM    238  N1   DG    20       0.269  10.365  46.530  1.00  0.00           N  
ATOM    239  C2   DG    20       1.337   9.542  46.520  1.00  0.00           C  
ATOM    240  N2   DG    20       1.365   8.631  45.610  1.00  0.00           N  
ATOM    241  N3   DG    20       2.400   9.556  47.430  1.00  0.00           N  
ATOM    242  C4   DG    20       2.305  10.550  48.280  1.00  0.00           C  
ATOM    243  C5   DG    20       1.403  11.610  48.220  1.00  0.00           C  
ATOM    244  C6   DG    20       0.382  11.578  47.200  1.00  0.00           C  
ATOM    245  O6   DG    20      -0.361  12.424  46.850  1.00  0.00           O  
ATOM    246  N7   DG    20       1.820  12.666  49.150  1.00  0.00           N  
ATOM    247  C8   DG    20       2.918  12.173  49.620  1.00  0.00           C  
ATOM    248  N9   DG    20       3.267  10.882  49.210  1.00  0.00           N  
ATOM    249  OP1  DG    20       5.544  14.124  54.290  1.00  0.00           O  
ATOM    250  OP2  DG    20       3.823  15.145  52.750  1.00  0.00           O1-
ATOM    251  H1   DG    20      -0.348  10.420  45.720  1.00  0.00           H  
ATOM    252  H8   DG    20       3.557  12.732  50.330  1.00  0.00           H  
ATOM    253  H1'  DG    20       4.329   9.015  49.410  1.00  0.00           H  
ATOM    254  H2'  DG    20       5.608  11.013  48.160  1.00  0.00           H  
ATOM    255  H21  DG    20       0.611   8.574  44.920  1.00  0.00           H  
ATOM    256  H3'  DG    20       5.836  12.497  50.160  1.00  0.00           H  
ATOM    257  H22  DG    20       2.062   7.939  45.740  1.00  0.00           H  
ATOM    258  H4'  DG    20       6.629   9.974  51.570  1.00  0.00           H  
ATOM    259  H5'  DG    20       5.393  11.304  53.420  1.00  0.00           H  
ATOM    260 H2''  DG    20       6.476   9.849  49.030  1.00  0.00           H  
ATOM    261 H5''  DG    20       6.672  12.229  52.920  1.00  0.00           H  
ATOM    262  P    DG    21       8.423  12.477  49.190  1.00  0.00           P  
ATOM    263  C5'  DG    21       9.663  10.481  48.010  1.00  0.00           C  
ATOM    264  O5'  DG    21       8.802  11.622  47.930  1.00  0.00           O  
ATOM    265  C4'  DG    21       9.775   9.702  46.730  1.00  0.00           C  
ATOM    266  O4'  DG    21       8.496   9.177  46.200  1.00  0.00           O  
ATOM    267  C3'  DG    21      10.422  10.482  45.540  1.00  0.00           C  
ATOM    268  O3'  DG    21      11.443   9.727  44.970  1.00  0.00           O  
ATOM    269  C2'  DG    21       9.323  10.603  44.490  1.00  0.00           C  
ATOM    270  C1'  DG    21       8.419   9.356  44.810  1.00  0.00           C  
ATOM    271  N1   DG    21       4.036  12.155  45.270  1.00  0.00           N  
ATOM    272  C2   DG    21       5.216  12.352  45.910  1.00  0.00           C  
ATOM    273  N2   DG    21       5.250  13.318  46.850  1.00  0.00           N  
ATOM    274  N3   DG    21       6.282  11.552  45.690  1.00  0.00           N  
ATOM    275  C4   DG    21       6.104  10.510  44.780  1.00  0.00           C  
ATOM    276  C5   DG    21       4.890  10.262  44.140  1.00  0.00           C  
ATOM    277  C6   DG    21       3.751  11.113  44.430  1.00  0.00           C  
ATOM    278  O6   DG    21       2.592  11.027  44.070  1.00  0.00           O  
ATOM    279  N7   DG    21       5.056   9.084  43.310  1.00  0.00           N  
ATOM    280  C8   DG    21       6.324   8.798  43.460  1.00  0.00           C  
ATOM    281  N9   DG    21       7.000   9.617  44.250  1.00  0.00           N  
ATOM    282  OP1  DG    21       9.672  12.846  49.820  1.00  0.00           O  
ATOM    283  OP2  DG    21       7.541  13.579  48.750  1.00  0.00           O1-
ATOM    284  H1   DG    21       3.262  12.725  45.540  1.00  0.00           H  
ATOM    285  H8   DG    21       6.744   7.940  42.900  1.00  0.00           H  
ATOM    286  H1'  DG    21       8.909   8.565  44.260  1.00  0.00           H  
ATOM    287  H2'  DG    21       8.694  11.536  44.670  1.00  0.00           H  
ATOM    288  H21  DG    21       4.360  13.882  47.030  1.00  0.00           H  
ATOM    289  H3'  DG    21      10.703  11.489  45.810  1.00  0.00           H  
ATOM    290  H22  DG    21       6.020  13.472  47.490  1.00  0.00           H  
ATOM    291  H4'  DG    21      10.515   8.912  46.980  1.00  0.00           H  
ATOM    292  H5'  DG    21       9.154   9.739  48.710  1.00  0.00           H  
ATOM    293 H2''  DG    21       9.632  10.533  43.460  1.00  0.00           H  
ATOM    294 H5''  DG    21      10.661  10.730  48.390  1.00  0.00           H  
ATOM    295  P    DT    22      12.954  10.262  45.010  1.00  0.00           P  
ATOM    296  C5'  DT    22      12.863  11.446  42.620  1.00  0.00           C  
ATOM    297  O5'  DT    22      12.978  11.516  44.050  1.00  0.00           O  
ATOM    298  C4'  DT    22      12.979  12.874  41.990  1.00  0.00           C  
ATOM    299  O4'  DT    22      12.502  12.722  40.700  1.00  0.00           O  
ATOM    300  C3'  DT    22      12.142  13.969  42.740  1.00  0.00           C  
ATOM    301  O3'  DT    22      12.682  15.323  42.550  1.00  0.00           O  
ATOM    302  C2'  DT    22      10.860  13.920  41.840  1.00  0.00           C  
ATOM    303  C1'  DT    22      11.441  13.620  40.500  1.00  0.00           C  
ATOM    304  N1   DT    22      10.451  13.041  39.580  1.00  0.00           N  
ATOM    305  C2   DT    22       9.892  13.905  38.610  1.00  0.00           C  
ATOM    306  O2   DT    22      10.099  15.105  38.500  1.00  0.00           O  
ATOM    307  N3   DT    22       9.041  13.349  37.710  1.00  0.00           N  
ATOM    308  C4   DT    22       8.516  12.111  37.760  1.00  0.00           C  
ATOM    309  O4   DT    22       7.818  11.672  36.790  1.00  0.00           O  
ATOM    310  C5   DT    22       9.062  11.265  38.880  1.00  0.00           C  
ATOM    311  C6   DT    22      10.046  11.764  39.700  1.00  0.00           C  
ATOM    312  C7   DT    22       8.704   9.806  38.950  1.00  0.00           C  
ATOM    313  OP1  DT    22      13.851   9.272  44.460  1.00  0.00           O  
ATOM    314  OP2  DT    22      13.148  10.786  46.400  1.00  0.00           O1-
ATOM    315  H3   DT    22       8.701  13.855  36.890  1.00  0.00           H  
ATOM    316  H6   DT    22      10.365  11.091  40.480  1.00  0.00           H  
ATOM    317  H1'  DT    22      11.784  14.540  39.990  1.00  0.00           H  
ATOM    318  H2'  DT    22      10.189  13.135  42.170  1.00  0.00           H  
ATOM    319  H3'  DT    22      12.075  13.819  43.760  1.00  0.00           H  
ATOM    320  H4'  DT    22      13.960  13.182  41.990  1.00  0.00           H  
ATOM    321  H5'  DT    22      11.848  11.073  42.430  1.00  0.00           H  
ATOM    322  H71  DT    22       9.181   9.275  38.210  1.00  0.00           H  
ATOM    323  H72  DT    22       9.056   9.355  39.840  1.00  0.00           H  
ATOM    324  H73  DT    22       7.646   9.594  38.950  1.00  0.00           H  
ATOM    325 H2''  DT    22      10.326  14.882  41.840  1.00  0.00           H  
ATOM    326 H5''  DT    22      13.617  10.833  42.160  1.00  0.00           H  
ATOM    327  P    DT    23      12.013  16.525  43.350  1.00  0.00           P  
ATOM    328  C5'  DT    23      11.169  18.133  41.460  1.00  0.00           C  
ATOM    329  O5'  DT    23      10.893  17.277  42.520  1.00  0.00           O  
ATOM    330  C4'  DT    23      10.002  18.547  40.660  1.00  0.00           C  
ATOM    331  O4'  DT    23       9.434  17.346  40.080  1.00  0.00           O  
ATOM    332  C3'  DT    23       8.914  19.323  41.370  1.00  0.00           C  
ATOM    333  O3'  DT    23       8.662  20.415  40.520  1.00  0.00           O  
ATOM    334  C2'  DT    23       7.874  18.228  41.510  1.00  0.00           C  
ATOM    335  C1'  DT    23       8.068  17.474  40.190  1.00  0.00           C  
ATOM    336  N1   DT    23       7.384  16.183  40.060  1.00  0.00           N  
ATOM    337  C2   DT    23       6.791  15.848  38.780  1.00  0.00           C  
ATOM    338  O2   DT    23       6.996  16.532  37.800  1.00  0.00           O  
ATOM    339  N3   DT    23       6.065  14.729  38.610  1.00  0.00           N  
ATOM    340  C4   DT    23       5.794  13.882  39.700  1.00  0.00           C  
ATOM    341  O4   DT    23       5.084  12.835  39.560  1.00  0.00           O  
ATOM    342  C5   DT    23       6.536  14.166  40.980  1.00  0.00           C  
ATOM    343  C6   DT    23       7.324  15.274  41.090  1.00  0.00           C  
ATOM    344  C7   DT    23       6.501  13.211  42.170  1.00  0.00           C  
ATOM    345  OP1  DT    23      13.129  17.500  43.450  1.00  0.00           O  
ATOM    346  OP2  DT    23      11.444  15.893  44.580  1.00  0.00           O1-
ATOM    347  H3   DT    23       5.791  14.487  37.660  1.00  0.00           H  
ATOM    348  H6   DT    23       7.723  15.618  42.000  1.00  0.00           H  
ATOM    349  H1'  DT    23       7.717  18.192  39.410  1.00  0.00           H  
ATOM    350  H2'  DT    23       8.046  17.611  42.350  1.00  0.00           H  
ATOM    351  H3'  DT    23       9.257  19.709  42.280  1.00  0.00           H  
ATOM    352  H4'  DT    23      10.312  19.242  39.850  1.00  0.00           H  
ATOM    353  H5'  DT    23      12.081  17.813  40.980  1.00  0.00           H  
ATOM    354  H71  DT    23       7.141  12.382  41.940  1.00  0.00           H  
ATOM    355  H72  DT    23       6.964  13.749  43.030  1.00  0.00           H  
ATOM    356  H73  DT    23       5.552  12.775  42.360  1.00  0.00           H  
ATOM    357 H2''  DT    23       6.878  18.570  41.460  1.00  0.00           H  
ATOM    358 H5''  DT    23      11.428  19.027  41.910  1.00  0.00           H  
ATOM    359  P    DA    24       7.430  21.446  40.790  1.00  0.00           P  
ATOM    360  C5'  DA    24       5.911  20.801  38.770  1.00  0.00           C  
ATOM    361  O5'  DA    24       6.110  20.740  40.190  1.00  0.00           O  
ATOM    362  C4'  DA    24       4.587  20.203  38.400  1.00  0.00           C  
ATOM    363  O4'  DA    24       4.618  18.818  38.470  1.00  0.00           O  
ATOM    364  C3'  DA    24       3.365  20.791  39.100  1.00  0.00           C  
ATOM    365  O3'  DA    24       2.407  21.349  38.200  1.00  0.00           O  
ATOM    366  C2'  DA    24       2.817  19.646  39.860  1.00  0.00           C  
ATOM    367  C1'  DA    24       3.334  18.509  38.980  1.00  0.00           C  
ATOM    368  N1   DA    24       3.933  15.403  43.040  1.00  0.00           N  
ATOM    369  C2   DA    24       4.380  16.618  42.850  1.00  0.00           C  
ATOM    370  N3   DA    24       4.230  17.414  41.790  1.00  0.00           N  
ATOM    371  C4   DA    24       3.552  16.748  40.790  1.00  0.00           C  
ATOM    372  C5   DA    24       3.100  15.436  40.870  1.00  0.00           C  
ATOM    373  C6   DA    24       3.308  14.760  42.090  1.00  0.00           C  
ATOM    374  N6   DA    24       2.812  13.596  42.430  1.00  0.00           N  
ATOM    375  N7   DA    24       2.378  15.096  39.680  1.00  0.00           N  
ATOM    376  C8   DA    24       2.482  16.158  38.970  1.00  0.00           C  
ATOM    377  N9   DA    24       3.110  17.194  39.570  1.00  0.00           N  
ATOM    378  OP1  DA    24       7.693  22.709  40.020  1.00  0.00           O  
ATOM    379  OP2  DA    24       7.155  21.566  42.260  1.00  0.00           O1-
ATOM    380  H2   DA    24       4.783  17.089  43.760  1.00  0.00           H  
ATOM    381  H8   DA    24       2.114  16.285  37.850  1.00  0.00           H  
ATOM    382  H1'  DA    24       2.673  18.537  38.130  1.00  0.00           H  
ATOM    383  H2'  DA    24       3.224  19.697  40.860  1.00  0.00           H  
ATOM    384  H3'  DA    24       3.670  21.668  39.760  1.00  0.00           H  
ATOM    385  H4'  DA    24       4.600  20.500  37.320  1.00  0.00           H  
ATOM    386  H5'  DA    24       6.725  20.138  38.350  1.00  0.00           H  
ATOM    387  H61  DA    24       2.885  13.265  43.370  1.00  0.00           H  
ATOM    388  H62  DA    24       2.212  13.072  41.870  1.00  0.00           H  
ATOM    389 H2''  DA    24       1.699  19.640  39.920  1.00  0.00           H  
ATOM    390 H5''  DA    24       6.078  21.866  38.460  1.00  0.00           H  
ATOM    391  P    DG    25       0.956  22.010  38.600  1.00  0.00           P  
ATOM    392  C5'  DG    25      -0.444  20.698  36.810  1.00  0.00           C  
ATOM    393  O5'  DG    25      -0.139  20.940  38.140  1.00  0.00           O  
ATOM    394  C4'  DG    25      -1.447  19.465  36.570  1.00  0.00           C  
ATOM    395  O4'  DG    25      -1.160  18.406  37.510  1.00  0.00           O  
ATOM    396  C3'  DG    25      -2.948  19.849  36.920  1.00  0.00           C  
ATOM    397  O3'  DG    25      -3.673  18.874  36.090  1.00  0.00           O  
ATOM    398  C2'  DG    25      -2.858  19.729  38.440  1.00  0.00           C  
ATOM    399  C1'  DG    25      -2.111  18.433  38.580  1.00  0.00           C  
ATOM    400  N1   DG    25      -0.668  14.573  41.130  1.00  0.00           N  
ATOM    401  C2   DG    25      -0.841  14.699  39.790  1.00  0.00           C  
ATOM    402  N2   DG    25      -0.870  13.581  39.100  1.00  0.00           N  
ATOM    403  N3   DG    25      -0.977  15.875  39.170  1.00  0.00           N  
ATOM    404  C4   DG    25      -0.842  16.925  40.020  1.00  0.00           C  
ATOM    405  C5   DG    25      -0.392  16.984  41.310  1.00  0.00           C  
ATOM    406  C6   DG    25      -0.140  15.669  41.850  1.00  0.00           C  
ATOM    407  O6   DG    25       0.392  15.308  42.870  1.00  0.00           O  
ATOM    408  N7   DG    25      -0.357  18.281  41.760  1.00  0.00           N  
ATOM    409  C8   DG    25      -0.939  18.984  40.810  1.00  0.00           C  
ATOM    410  N9   DG    25      -1.385  18.180  39.800  1.00  0.00           N  
ATOM    411  OP1  DG    25       0.826  23.188  37.710  1.00  0.00           O  
ATOM    412  OP2  DG    25       0.855  22.248  40.010  1.00  0.00           O1-
ATOM    413  H1   DG    25      -0.502  13.644  41.470  1.00  0.00           H  
ATOM    414  H8   DG    25      -1.110  19.992  40.830  1.00  0.00           H  
ATOM    415  H1'  DG    25      -2.744  17.606  38.360  1.00  0.00           H  
ATOM    416  H2'  DG    25      -2.404  20.501  39.100  1.00  0.00           H  
ATOM    417  H21  DG    25      -0.786  12.755  39.620  1.00  0.00           H  
ATOM    418  H3'  DG    25      -3.259  20.872  36.690  1.00  0.00           H  
ATOM    419  H22  DG    25      -1.113  13.633  38.140  1.00  0.00           H  
ATOM    420  H4'  DG    25      -1.488  19.130  35.530  1.00  0.00           H  
ATOM    421  H5'  DG    25       0.510  20.530  36.280  1.00  0.00           H  
ATOM    422 H2''  DG    25      -3.822  19.557  38.800  1.00  0.00           H  
ATOM    423 H5''  DG    25      -1.006  21.541  36.380  1.00  0.00           H  
ATOM    424  P    DG    26      -5.299  18.747  36.000  1.00  0.00           P  
ATOM    425  C5'  DG    26      -5.468  16.382  37.140  1.00  0.00           C  
ATOM    426  O5'  DG    26      -5.766  17.748  37.150  1.00  0.00           O  
ATOM    427  C4'  DG    26      -6.558  15.555  36.480  1.00  0.00           C  
ATOM    428  O4'  DG    26      -6.186  14.165  36.470  1.00  0.00           O  
ATOM    429  C3'  DG    26      -7.891  15.492  37.210  1.00  0.00           C  
ATOM    430  O3'  DG    26      -8.948  15.271  36.280  1.00  0.00           O  
ATOM    431  C2'  DG    26      -7.573  14.480  38.340  1.00  0.00           C  
ATOM    432  C1'  DG    26      -6.864  13.440  37.510  1.00  0.00           C  
ATOM    433  N1   DG    26      -3.517  13.200  41.420  1.00  0.00           N  
ATOM    434  C2   DG    26      -4.336  14.164  41.060  1.00  0.00           C  
ATOM    435  N2   DG    26      -4.160  15.276  41.650  1.00  0.00           N  
ATOM    436  N3   DG    26      -4.985  14.205  39.950  1.00  0.00           N  
ATOM    437  C4   DG    26      -4.995  13.002  39.290  1.00  0.00           C  
ATOM    438  C5   DG    26      -4.290  11.858  39.610  1.00  0.00           C  
ATOM    439  C6   DG    26      -3.415  12.001  40.770  1.00  0.00           C  
ATOM    440  O6   DG    26      -2.735  11.168  41.270  1.00  0.00           O  
ATOM    441  N7   DG    26      -4.636  10.827  38.690  1.00  0.00           N  
ATOM    442  C8   DG    26      -5.543  11.402  37.970  1.00  0.00           C  
ATOM    443  N9   DG    26      -5.766  12.695  38.210  1.00  0.00           N  
ATOM    444  OP1  DG    26      -5.656  18.123  34.720  1.00  0.00           O  
ATOM    445  OP2  DG    26      -5.854  19.997  36.430  1.00  0.00           O1-
ATOM    446  H1   DG    26      -3.216  13.182  42.360  1.00  0.00           H  
ATOM    447  H8   DG    26      -6.048  10.849  37.190  1.00  0.00           H  
ATOM    448  H1'  DG    26      -7.585  12.769  36.960  1.00  0.00           H  
ATOM    449  H2'  DG    26      -6.945  14.968  39.060  1.00  0.00           H  
ATOM    450  H21  DG    26      -3.706  15.210  42.550  1.00  0.00           H  
ATOM    451  H3'  DG    26      -8.080  16.412  37.680  1.00  0.00           H  
ATOM    452  H22  DG    26      -4.653  16.069  41.320  1.00  0.00           H  
ATOM    453  H4'  DG    26      -6.702  15.865  35.540  1.00  0.00           H  
ATOM    454  H5'  DG    26      -5.274  16.019  38.210  1.00  0.00           H  
ATOM    455 H2''  DG    26      -8.547  14.172  38.790  1.00  0.00           H  
ATOM    456 H5''  DG    26      -4.541  16.191  36.640  1.00  0.00           H  
ATOM    457  P    DG    27     -10.434  15.083  36.690  1.00  0.00           P  
ATOM    458  C5'  DG    27     -10.133  12.535  36.080  1.00  0.00           C  
ATOM    459  O5'  DG    27     -10.428  13.554  37.100  1.00  0.00           O  
ATOM    460  C4'  DG    27     -10.113  11.053  36.630  1.00  0.00           C  
ATOM    461  O4'  DG    27      -9.032  10.880  37.530  1.00  0.00           O  
ATOM    462  C3'  DG    27     -11.438  10.740  37.310  1.00  0.00           C  
ATOM    463  O3'  DG    27     -11.854   9.369  36.960  1.00  0.00           O  
ATOM    464  C2'  DG    27     -11.101  10.850  38.730  1.00  0.00           C  
ATOM    465  C1'  DG    27      -9.579  10.383  38.750  1.00  0.00           C  
ATOM    466  N1   DG    27      -5.877   9.867  42.270  1.00  0.00           N  
ATOM    467  C2   DG    27      -6.354   9.014  41.310  1.00  0.00           C  
ATOM    468  N2   DG    27      -5.729   7.861  41.270  1.00  0.00           N  
ATOM    469  N3   DG    27      -7.395   9.246  40.520  1.00  0.00           N  
ATOM    470  C4   DG    27      -7.909  10.447  40.610  1.00  0.00           C  
ATOM    471  C5   DG    27      -7.444  11.397  41.470  1.00  0.00           C  
ATOM    472  C6   DG    27      -6.253  11.121  42.260  1.00  0.00           C  
ATOM    473  O6   DG    27      -5.622  11.852  43.020  1.00  0.00           O  
ATOM    474  N7   DG    27      -8.308  12.442  41.490  1.00  0.00           N  
ATOM    475  C8   DG    27      -9.181  12.133  40.600  1.00  0.00           C  
ATOM    476  N9   DG    27      -8.957  10.932  39.960  1.00  0.00           N  
ATOM    477  OP1  DG    27     -11.129  15.201  35.390  1.00  0.00           O  
ATOM    478  OP2  DG    27     -10.835  15.897  37.840  1.00  0.00           O1-
ATOM    479  H1   DG    27      -5.250   9.638  43.020  1.00  0.00           H  
ATOM    480  H8   DG    27      -9.965  12.814  40.320  1.00  0.00           H  
ATOM    481  H1'  DG    27      -9.575   9.317  38.730  1.00  0.00           H  
ATOM    482  H2'  DG    27     -11.188  11.898  38.900  1.00  0.00           H  
ATOM    483  H21  DG    27      -4.921   7.697  41.840  1.00  0.00           H  
ATOM    484  H3'  DG    27     -12.206  11.442  37.010  1.00  0.00           H  
ATOM    485  H22  DG    27      -6.012   7.202  40.590  1.00  0.00           H  
ATOM    486  H4'  DG    27      -9.948  10.383  35.810  1.00  0.00           H  
ATOM    487  H5'  DG    27      -9.191  12.757  35.750  1.00  0.00           H  
ATOM    488 H2''  DG    27     -11.686  10.286  39.410  1.00  0.00           H  
ATOM    489 H5''  DG    27     -10.811  12.626  35.240  1.00  0.00           H  
ATOM    490  P    DT    28     -13.384   8.983  36.920  1.00  0.00           P  
ATOM    491  C5'  DT    28     -14.593   7.400  38.830  1.00  0.00           C  
ATOM    492  O5'  DT    28     -13.571   8.304  38.350  1.00  0.00           O  
ATOM    493  C4'  DT    28     -14.356   6.391  39.980  1.00  0.00           C  
ATOM    494  O4'  DT    28     -13.215   5.610  39.980  1.00  0.00           O  
ATOM    495  C3'  DT    28     -14.229   7.254  41.270  1.00  0.00           C  
ATOM    496  O3'  DT    28     -14.717   6.490  42.400  1.00  0.00           O  
ATOM    497  C2'  DT    28     -12.721   7.486  41.350  1.00  0.00           C  
ATOM    498  C1'  DT    28     -12.207   6.131  40.830  1.00  0.00           C  
ATOM    499  N1   DT    28     -10.787   6.205  40.300  1.00  0.00           N  
ATOM    500  C2   DT    28      -9.744   5.874  41.190  1.00  0.00           C  
ATOM    501  O2   DT    28      -9.845   5.753  42.410  1.00  0.00           O  
ATOM    502  N3   DT    28      -8.441   5.893  40.700  1.00  0.00           N  
ATOM    503  C4   DT    28      -8.092   6.354  39.450  1.00  0.00           C  
ATOM    504  O4   DT    28      -6.846   6.213  39.210  1.00  0.00           O  
ATOM    505  C5   DT    28      -9.188   6.871  38.650  1.00  0.00           C  
ATOM    506  C6   DT    28     -10.521   6.843  39.030  1.00  0.00           C  
ATOM    507  C7   DT    28      -8.865   7.337  37.250  1.00  0.00           C  
ATOM    508  OP1  DT    28     -13.425   7.976  35.860  1.00  0.00           O  
ATOM    509  OP2  DT    28     -14.184  10.238  36.790  1.00  0.00           O1-
ATOM    510  H3   DT    28      -7.845   5.271  41.270  1.00  0.00           H  
ATOM    511  H6   DT    28     -11.285   7.219  38.420  1.00  0.00           H  
ATOM    512  H1'  DT    28     -12.212   5.456  41.700  1.00  0.00           H  
ATOM    513  H2'  DT    28     -12.347   8.191  40.610  1.00  0.00           H  
ATOM    514  H3'  DT    28     -14.725   8.201  41.110  1.00  0.00           H  
ATOM    515  H4'  DT    28     -15.301   5.831  40.090  1.00  0.00           H  
ATOM    516  H5'  DT    28     -14.890   6.771  38.010  1.00  0.00           H  
ATOM    517  H71  DT    28      -9.757   7.396  36.600  1.00  0.00           H  
ATOM    518  H72  DT    28      -8.468   8.397  37.210  1.00  0.00           H  
ATOM    519  H73  DT    28      -8.208   6.587  36.730  1.00  0.00           H  
ATOM    520 H2''  DT    28     -12.416   7.687  42.330  1.00  0.00           H  
ATOM    521 H5''  DT    28     -15.478   8.089  39.060  1.00  0.00           H  
ATOM    522  P    DT    29     -16.154   6.700  43.070  1.00  0.00           P  
ATOM    523  C5'  DT    29     -16.721   8.700  44.710  1.00  0.00           C  
ATOM    524  O5'  DT    29     -15.783   7.989  43.980  1.00  0.00           O  
ATOM    525  C4'  DT    29     -16.188   9.998  45.390  1.00  0.00           C  
ATOM    526  O4'  DT    29     -15.138   9.626  46.280  1.00  0.00           O  
ATOM    527  C3'  DT    29     -15.638  11.012  44.450  1.00  0.00           C  
ATOM    528  O3'  DT    29     -15.862  12.244  44.990  1.00  0.00           O  
ATOM    529  C2'  DT    29     -14.110  10.642  44.450  1.00  0.00           C  
ATOM    530  C1'  DT    29     -13.938  10.194  45.870  1.00  0.00           C  
ATOM    531  N1   DT    29     -12.828   9.184  46.130  1.00  0.00           N  
ATOM    532  C2   DT    29     -11.806   9.575  47.040  1.00  0.00           C  
ATOM    533  O2   DT    29     -11.819  10.628  47.650  1.00  0.00           O  
ATOM    534  N3   DT    29     -10.812   8.670  47.290  1.00  0.00           N  
ATOM    535  C4   DT    29     -10.703   7.436  46.740  1.00  0.00           C  
ATOM    536  O4   DT    29      -9.731   6.680  47.120  1.00  0.00           O  
ATOM    537  C5   DT    29     -11.828   7.029  45.880  1.00  0.00           C  
ATOM    538  C6   DT    29     -12.809   7.904  45.630  1.00  0.00           C  
ATOM    539  C7   DT    29     -11.828   5.707  45.190  1.00  0.00           C  
ATOM    540  OP1  DT    29     -16.474   5.564  43.990  1.00  0.00           O  
ATOM    541  OP2  DT    29     -17.178   7.066  42.050  1.00  0.00           O1-
ATOM    542  H3   DT    29     -10.055   8.862  47.920  1.00  0.00           H  
ATOM    543  H6   DT    29     -13.656   7.623  45.000  1.00  0.00           H  
ATOM    544  H1'  DT    29     -13.722  11.061  46.550  1.00  0.00           H  
ATOM    545  H2'  DT    29     -14.056   9.761  43.730  1.00  0.00           H  
ATOM    546  H3'  DT    29     -16.160  10.852  43.460  1.00  0.00           H  
ATOM    547  H4'  DT    29     -17.013  10.468  45.970  1.00  0.00           H  
ATOM    548  H5'  DT    29     -17.059   7.981  45.490  1.00  0.00           H  
ATOM    549  H71  DT    29     -12.067   4.890  45.830  1.00  0.00           H  
ATOM    550  H72  DT    29     -12.587   5.566  44.450  1.00  0.00           H  
ATOM    551  H73  DT    29     -10.771   5.493  44.820  1.00  0.00           H  
ATOM    552 H2''  DT    29     -13.445  11.471  44.280  1.00  0.00           H  
ATOM    553 H5''  DT    29     -17.584   8.876  44.130  1.00  0.00           H  
ATOM    554  P    DA    30     -15.629  13.623  44.190  1.00  0.00           P  
ATOM    555  C5'  DA    30     -13.505  14.316  45.490  1.00  0.00           C  
ATOM    556  O5'  DA    30     -14.042  13.830  44.270  1.00  0.00           O  
ATOM    557  C4'  DA    30     -11.937  14.165  45.340  1.00  0.00           C  
ATOM    558  O4'  DA    30     -11.511  12.814  45.440  1.00  0.00           O  
ATOM    559  C3'  DA    30     -11.340  14.869  44.110  1.00  0.00           C  
ATOM    560  O3'  DA    30     -10.440  15.970  44.440  1.00  0.00           O  
ATOM    561  C2'  DA    30     -10.676  13.670  43.390  1.00  0.00           C  
ATOM    562  C1'  DA    30     -10.349  12.821  44.580  1.00  0.00           C  
ATOM    563  N1   DA    30      -7.556   8.571  45.500  1.00  0.00           N  
ATOM    564  C2   DA    30      -7.504   9.798  46.020  1.00  0.00           C  
ATOM    565  N3   DA    30      -8.272  10.821  45.740  1.00  0.00           N  
ATOM    566  C4   DA    30      -9.137  10.563  44.700  1.00  0.00           C  
ATOM    567  C5   DA    30      -9.318   9.351  44.110  1.00  0.00           C  
ATOM    568  C6   DA    30      -8.483   8.304  44.620  1.00  0.00           C  
ATOM    569  N6   DA    30      -8.472   7.023  44.310  1.00  0.00           N  
ATOM    570  N7   DA    30     -10.373   9.429  43.180  1.00  0.00           N  
ATOM    571  C8   DA    30     -10.773  10.634  43.260  1.00  0.00           C  
ATOM    572  N9   DA    30     -10.059  11.448  44.170  1.00  0.00           N  
ATOM    573  OP1  DA    30     -16.254  14.750  45.000  1.00  0.00           O  
ATOM    574  OP2  DA    30     -15.990  13.478  42.760  1.00  0.00           O1-
ATOM    575  H2   DA    30      -6.778  10.023  46.710  1.00  0.00           H  
ATOM    576  H8   DA    30     -11.472  11.067  42.580  1.00  0.00           H  
ATOM    577  H1'  DA    30      -9.582  13.232  45.320  1.00  0.00           H  
ATOM    578  H2'  DA    30     -11.316  13.142  42.630  1.00  0.00           H  
ATOM    579  H3'  DA    30     -12.098  15.259  43.500  1.00  0.00           H  
ATOM    580  H4'  DA    30     -11.647  14.650  46.230  1.00  0.00           H  
ATOM    581  H5'  DA    30     -13.815  13.659  46.310  1.00  0.00           H  
ATOM    582  H61  DA    30      -7.957   6.366  44.870  1.00  0.00           H  
ATOM    583  H62  DA    30      -9.108   6.767  43.590  1.00  0.00           H  
ATOM    584 H2''  DA    30      -9.801  14.070  42.800  1.00  0.00           H  
ATOM    585 H5''  DA    30     -13.707  15.428  45.580  1.00  0.00           H  
ATOM    586  P    DG    31     -11.107  17.433  44.510  1.00  0.00           P  
ATOM    587  C5'  DG    31      -8.835  18.924  44.470  1.00  0.00           C  
ATOM    588  O5'  DG    31     -10.015  18.465  45.200  1.00  0.00           O  
ATOM    589  C4'  DG    31      -7.973  19.865  45.390  1.00  0.00           C  
ATOM    590  O4'  DG    31      -7.524  19.139  46.540  1.00  0.00           O  
ATOM    591  C3'  DG    31      -6.763  20.481  44.660  1.00  0.00           C  
ATOM    592  O3'  DG    31      -6.563  21.751  45.290  1.00  0.00           O  
ATOM    593  C2'  DG    31      -5.712  19.412  44.990  1.00  0.00           C  
ATOM    594  C1'  DG    31      -6.111  19.152  46.480  1.00  0.00           C  
ATOM    595  N1   DG    31      -5.363  14.131  45.580  1.00  0.00           N  
ATOM    596  C2   DG    31      -5.920  15.090  44.770  1.00  0.00           C  
ATOM    597  N2   DG    31      -6.485  14.766  43.640  1.00  0.00           N  
ATOM    598  N3   DG    31      -6.040  16.414  45.130  1.00  0.00           N  
ATOM    599  C4   DG    31      -5.447  16.709  46.300  1.00  0.00           C  
ATOM    600  C5   DG    31      -4.817  15.801  47.160  1.00  0.00           C  
ATOM    601  C6   DG    31      -4.743  14.394  46.760  1.00  0.00           C  
ATOM    602  O6   DG    31      -4.201  13.464  47.320  1.00  0.00           O  
ATOM    603  N7   DG    31      -4.286  16.432  48.280  1.00  0.00           N  
ATOM    604  C8   DG    31      -4.709  17.692  48.150  1.00  0.00           C  
ATOM    605  N9   DG    31      -5.438  17.907  46.940  1.00  0.00           N  
ATOM    606  OP1  DG    31     -12.216  17.395  45.460  1.00  0.00           O  
ATOM    607  OP2  DG    31     -11.383  17.933  43.130  1.00  0.00           O1-
ATOM    608  H1   DG    31      -5.190  13.243  45.190  1.00  0.00           H  
ATOM    609  H8   DG    31      -4.404  18.533  48.760  1.00  0.00           H  
ATOM    610  H1'  DG    31      -5.751  19.960  47.110  1.00  0.00           H  
ATOM    611  H2'  DG    31      -5.795  18.590  44.380  1.00  0.00           H  
ATOM    612  H21  DG    31      -6.538  13.819  43.280  1.00  0.00           H  
ATOM    613  H3'  DG    31      -6.939  20.411  43.600  1.00  0.00           H  
ATOM    614  H22  DG    31      -6.819  15.497  43.020  1.00  0.00           H  
ATOM    615  H4'  DG    31      -8.667  20.666  45.730  1.00  0.00           H  
ATOM    616  H5'  DG    31      -9.151  19.518  43.670  1.00  0.00           H  
ATOM    617 H2''  DG    31      -4.767  19.816  44.840  1.00  0.00           H  
ATOM    618 H5''  DG    31      -8.264  18.053  44.200  1.00  0.00           H  
ATOM    619  P    DG    32      -5.529  22.773  44.610  1.00  0.00           P  
ATOM    620  C5'  DG    32      -3.841  22.656  46.610  1.00  0.00           C  
ATOM    621  O5'  DG    32      -4.144  22.490  45.170  1.00  0.00           O  
ATOM    622  C4'  DG    32      -2.550  21.950  47.080  1.00  0.00           C  
ATOM    623  O4'  DG    32      -2.565  20.546  46.950  1.00  0.00           O  
ATOM    624  C3'  DG    32      -1.223  22.443  46.410  1.00  0.00           C  
ATOM    625  O3'  DG    32      -0.148  22.405  47.350  1.00  0.00           O  
ATOM    626  C2'  DG    32      -1.026  21.320  45.370  1.00  0.00           C  
ATOM    627  C1'  DG    32      -1.519  20.123  46.130  1.00  0.00           C  
ATOM    628  N1   DG    32      -1.535  15.028  45.810  1.00  0.00           N  
ATOM    629  C2   DG    32      -1.189  15.867  46.810  1.00  0.00           C  
ATOM    630  N2   DG    32      -0.553  15.185  47.700  1.00  0.00           N  
ATOM    631  N3   DG    32      -1.204  17.138  46.820  1.00  0.00           N  
ATOM    632  C4   DG    32      -1.793  17.661  45.710  1.00  0.00           C  
ATOM    633  C5   DG    32      -2.272  16.886  44.670  1.00  0.00           C  
ATOM    634  C6   DG    32      -2.257  15.463  44.760  1.00  0.00           C  
ATOM    635  O6   DG    32      -2.727  14.686  43.970  1.00  0.00           O  
ATOM    636  N7   DG    32      -2.714  17.798  43.650  1.00  0.00           N  
ATOM    637  C8   DG    32      -2.398  18.983  44.090  1.00  0.00           C  
ATOM    638  N9   DG    32      -1.825  18.967  45.300  1.00  0.00           N  
ATOM    639  OP1  DG    32      -5.894  24.114  45.070  1.00  0.00           O  
ATOM    640  OP2  DG    32      -5.485  22.471  43.150  1.00  0.00           O1-
ATOM    641  H1   DG    32      -1.185  14.136  45.830  1.00  0.00           H  
ATOM    642  H8   DG    32      -2.698  19.866  43.580  1.00  0.00           H  
ATOM    643  H1'  DG    32      -0.720  19.848  46.800  1.00  0.00           H  
ATOM    644  H2'  DG    32      -1.690  21.557  44.580  1.00  0.00           H  
ATOM    645  H21  DG    32      -0.568  14.144  47.670  1.00  0.00           H  
ATOM    646  H3'  DG    32      -1.320  23.404  45.930  1.00  0.00           H  
ATOM    647  H22  DG    32       0.080  15.733  48.310  1.00  0.00           H  
ATOM    648  H4'  DG    32      -2.461  22.229  48.130  1.00  0.00           H  
ATOM    649  H5'  DG    32      -4.717  22.268  47.090  1.00  0.00           H  
ATOM    650 H2''  DG    32       0.004  21.133  45.050  1.00  0.00           H  
ATOM    651 H5''  DG    32      -3.753  23.665  46.920  1.00  0.00           H  
ATOM    652  P    DG    33       1.032  23.489  47.210  1.00  0.00           P  
ATOM    653  C5'  DG    33       2.853  21.702  46.410  1.00  0.00           C  
ATOM    654  O5'  DG    33       2.169  23.014  46.230  1.00  0.00           O  
ATOM    655  C4'  DG    33       4.073  21.728  47.400  1.00  0.00           C  
ATOM    656  O4'  DG    33       4.141  20.539  48.180  1.00  0.00           O  
ATOM    657  C3'  DG    33       5.406  21.771  46.700  1.00  0.00           C  
ATOM    658  O3'  DG    33       5.416  22.554  45.520  1.00  0.00           O  
ATOM    659  C2'  DG    33       5.619  20.283  46.360  1.00  0.00           C  
ATOM    660  C1'  DG    33       5.066  19.639  47.630  1.00  0.00           C  
ATOM    661  N1   DG    33       1.837  16.473  45.000  1.00  0.00           N  
ATOM    662  C2   DG    33       1.971  17.820  44.960  1.00  0.00           C  
ATOM    663  N2   DG    33       1.471  18.463  43.940  1.00  0.00           N  
ATOM    664  N3   DG    33       2.869  18.525  45.630  1.00  0.00           N  
ATOM    665  C4   DG    33       3.556  17.799  46.560  1.00  0.00           C  
ATOM    666  C5   DG    33       3.325  16.447  46.780  1.00  0.00           C  
ATOM    667  C6   DG    33       2.520  15.635  45.870  1.00  0.00           C  
ATOM    668  O6   DG    33       2.334  14.426  45.870  1.00  0.00           O  
ATOM    669  N7   DG    33       4.056  15.986  47.900  1.00  0.00           N  
ATOM    670  C8   DG    33       4.796  17.089  48.170  1.00  0.00           C  
ATOM    671  N9   DG    33       4.543  18.211  47.440  1.00  0.00           N  
ATOM    672  OP1  DG    33       1.632  23.621  48.520  1.00  0.00           O  
ATOM    673  OP2  DG    33       0.592  24.723  46.600  1.00  0.00           O1-
ATOM    674  H1   DG    33       1.195  16.119  44.240  1.00  0.00           H  
ATOM    675  H8   DG    33       5.467  17.111  48.980  1.00  0.00           H  
ATOM    676  H1'  DG    33       5.905  19.583  48.370  1.00  0.00           H  
ATOM    677  H2'  DG    33       5.040  19.995  45.470  1.00  0.00           H  
ATOM    678  H21  DG    33       0.868  17.969  43.260  1.00  0.00           H  
ATOM    679  H3'  DG    33       6.218  22.071  47.340  1.00  0.00           H  
ATOM    680  H22  DG    33       1.719  19.443  43.900  1.00  0.00           H  
ATOM    681  H4'  DG    33       3.964  22.641  48.040  1.00  0.00           H  
ATOM    682  H5'  DG    33       3.259  21.379  45.500  1.00  0.00           H  
ATOM    683 H2''  DG    33       6.718  20.055  46.280  1.00  0.00           H  
ATOM    684 H5''  DG    33       2.128  20.990  46.790  1.00  0.00           H  
END
