# Supplementary material for: Stability and Existence of Noncanonical I-motif DNA Structures in Computer Simulations Based on Atomistic and Coarse-Grained Force Fields
Source: Molecules. 2022 Aug 1;27(15):4915. doi: 10.3390/molecules27154915 (PMC9370271; doi:10.3390/molecules27154915)
Supplement: Supplementary file 1 [file molecules-27-04915-s001.zip › supporting/oxdna.input.top]

22 1
1 T -1 1
1 C 0 2
1 C 1 3
1 C 2 4
1 A 3 5
1 A 4 6
1 T 5 7
1 C 6 8
1 C 7 9
1 C 8 10
1 A 9 11
1 A 10 12
1 T 11 13
1 C 12 14
1 C 13 15
1 C 14 16
1 A 15 17
1 A 16 18
1 T 17 19
1 C 18 20
1 C 19 21
1 C 20 -1
