# Supplementary material for: Stability and Existence of Noncanonical I-motif DNA Structures in Computer Simulations Based on Atomistic and Coarse-Grained Force Fields
Source: Molecules. 2022 Aug 1;27(15):4915. doi: 10.3390/molecules27154915 (PMC9370271; doi:10.3390/molecules27154915)
Supplement: Supplementary file 1 [file molecules-27-04915-s001.zip › supporting/cnt.gro]

cnt10lc_GMX.gro created by acpype (Rev: 10101) on Tue Feb 22 19:38:00 2022
 1036
    1   10    C    1   0.391   0.000  -5.041
    1   10   C1    2   0.372   0.121  -4.970
    1   10   C2    3   0.317   0.230  -5.041
    1   10   C3    4   0.230   0.317  -4.970
    1   10   C4    5   0.121   0.372  -5.041
    1   10   C5    6   0.000   0.391  -4.970
    1   10   C6    7  -0.121   0.372  -5.041
    1   10   C7    8  -0.230   0.317  -4.970
    1   10   C8    9  -0.317   0.230  -5.041
    1   10   C9   10  -0.372   0.121  -4.970
    1   10  C10   11  -0.391   0.000  -5.041
    1   10  C11   12  -0.372  -0.121  -4.970
    1   10  C12   13  -0.317  -0.230  -5.041
    1   10  C13   14  -0.230  -0.317  -4.970
    1   10  C14   15  -0.121  -0.372  -5.041
    1   10  C15   16   0.000  -0.391  -4.970
    1   10  C16   17   0.121  -0.372  -5.041
    1   10  C17   18   0.230  -0.317  -4.970
    1   10  C18   19   0.317  -0.230  -5.041
    1   10  C19   20   0.372  -0.121  -4.970
    1   10  C20   21   0.372   0.121  -4.828
    1   10  C21   22   0.317   0.230  -4.757
    1   10  C22   23   0.230   0.317  -4.828
    1   10  C23   24   0.121   0.372  -4.757
    1   10  C24   25   0.000   0.391  -4.828
    1   10  C25   26  -0.121   0.372  -4.757
    1   10  C26   27  -0.230   0.317  -4.828
    1   10  C27   28  -0.317   0.230  -4.757
    1   10  C28   29  -0.372   0.121  -4.828
    1   10  C29   30  -0.391   0.000  -4.757
    1   10  C30   31  -0.372  -0.121  -4.828
    1   10  C31   32  -0.317  -0.230  -4.757
    1   10  C32   33  -0.230  -0.317  -4.828
    1   10  C33   34  -0.121  -0.372  -4.757
    1   10  C34   35   0.000  -0.391  -4.828
    1   10  C35   36   0.121  -0.372  -4.757
    1   10  C36   37   0.230  -0.317  -4.828
    1   10  C37   38   0.317  -0.230  -4.757
    1   10  C38   39   0.372  -0.121  -4.828
    1   10  C39   40   0.391   0.000  -4.757
    1   10  C40   41   0.317   0.230  -4.615
    1   10  C41   42   0.230   0.317  -4.544
    1   10  C42   43   0.121   0.372  -4.615
    1   10  C43   44   0.000   0.391  -4.544
    1   10  C44   45  -0.121   0.372  -4.615
    1   10  C45   46  -0.230   0.317  -4.544
    1   10  C46   47  -0.317   0.230  -4.615
    1   10  C47   48  -0.372   0.121  -4.544
    1   10  C48   49  -0.391   0.000  -4.615
    1   10  C49   50  -0.372  -0.121  -4.544
    1   10  C50   51  -0.317  -0.230  -4.615
    1   10  C51   52  -0.230  -0.317  -4.544
    1   10  C52   53  -0.121  -0.372  -4.615
    1   10  C53   54   0.000  -0.391  -4.544
    1   10  C54   55   0.121  -0.372  -4.615
    1   10  C55   56   0.230  -0.317  -4.544
    1   10  C56   57   0.317  -0.230  -4.615
    1   10  C57   58   0.372  -0.121  -4.544
    1   10  C58   59   0.391   0.000  -4.615
    1   10  C59   60   0.372   0.121  -4.544
    1   10  C60   61   0.230   0.317  -4.402
    1   10  C61   62   0.121   0.372  -4.331
    1   10  C62   63   0.000   0.391  -4.402
    1   10  C63   64  -0.121   0.372  -4.331
    1   10  C64   65  -0.230   0.317  -4.402
    1   10  C65   66  -0.317   0.230  -4.331
    1   10  C66   67  -0.372   0.121  -4.402
    1   10  C67   68  -0.391   0.000  -4.331
    1   10  C68   69  -0.372  -0.121  -4.402
    1   10  C69   70  -0.317  -0.230  -4.331
    1   10  C70   71  -0.230  -0.317  -4.402
    1   10  C71   72  -0.121  -0.372  -4.331
    1   10  C72   73   0.000  -0.391  -4.402
    1   10  C73   74   0.121  -0.372  -4.331
    1   10  C74   75   0.230  -0.317  -4.402
    1   10  C75   76   0.317  -0.230  -4.331
    1   10  C76   77   0.372  -0.121  -4.402
    1   10  C77   78   0.391   0.000  -4.331
    1   10  C78   79   0.372   0.121  -4.402
    1   10  C79   80   0.317   0.230  -4.331
    1   10  C80   81   0.121   0.372  -4.189
    1   10  C81   82   0.000   0.391  -4.118
    1   10  C82   83  -0.121   0.372  -4.189
    1   10  C83   84  -0.230   0.317  -4.118
    1   10  C84   85  -0.317   0.230  -4.189
    1   10  C85   86  -0.372   0.121  -4.118
    1   10  C86   87  -0.391   0.000  -4.189
    1   10  C87   88  -0.372  -0.121  -4.118
    1   10  C88   89  -0.317  -0.230  -4.189
    1   10  C89   90  -0.230  -0.317  -4.118
    1   10  C90   91  -0.121  -0.372  -4.189
    1   10  C91   92   0.000  -0.391  -4.118
    1   10  C92   93   0.121  -0.372  -4.189
    1   10  C93   94   0.230  -0.317  -4.118
    1   10  C94   95   0.317  -0.230  -4.189
    1   10  C95   96   0.372  -0.121  -4.118
    1   10  C96   97   0.391   0.000  -4.189
    1   10  C97   98   0.372   0.121  -4.118
    1   10  C98   99   0.317   0.230  -4.189
    1   10  C99  100   0.230   0.317  -4.118
    1   10 C100  101   0.000   0.391  -3.976
    1   10 C101  102  -0.121   0.372  -3.905
    1   10 C102  103  -0.230   0.317  -3.976
    1   10 C103  104  -0.317   0.230  -3.905
    1   10 C104  105  -0.372   0.121  -3.976
    1   10 C105  106  -0.391   0.000  -3.905
    1   10 C106  107  -0.372  -0.121  -3.976
    1   10 C107  108  -0.317  -0.230  -3.905
    1   10 C108  109  -0.230  -0.317  -3.976
    1   10 C109  110  -0.121  -0.372  -3.905
    1   10 C110  111   0.000  -0.391  -3.976
    1   10 C111  112   0.121  -0.372  -3.905
    1   10 C112  113   0.230  -0.317  -3.976
    1   10 C113  114   0.317  -0.230  -3.905
    1   10 C114  115   0.372  -0.121  -3.976
    1   10 C115  116   0.391   0.000  -3.905
    1   10 C116  117   0.372   0.121  -3.976
    1   10 C117  118   0.317   0.230  -3.905
    1   10 C118  119   0.230   0.317  -3.976
    1   10 C119  120   0.121   0.372  -3.905
    1   10 C120  121  -0.121   0.372  -3.763
    1   10 C121  122  -0.230   0.317  -3.692
    1   10 C122  123  -0.317   0.230  -3.763
    1   10 C123  124  -0.372   0.121  -3.692
    1   10 C124  125  -0.391   0.000  -3.763
    1   10 C125  126  -0.372  -0.121  -3.692
    1   10 C126  127  -0.317  -0.230  -3.763
    1   10 C127  128  -0.230  -0.317  -3.692
    1   10 C128  129  -0.121  -0.372  -3.763
    1   10 C129  130   0.000  -0.391  -3.692
    1   10 C130  131   0.121  -0.372  -3.763
    1   10 C131  132   0.230  -0.317  -3.692
    1   10 C132  133   0.317  -0.230  -3.763
    1   10 C133  134   0.372  -0.121  -3.692
    1   10 C134  135   0.391   0.000  -3.763
    1   10 C135  136   0.372   0.121  -3.692
    1   10 C136  137   0.317   0.230  -3.763
    1   10 C137  138   0.230   0.317  -3.692
    1   10 C138  139   0.121   0.372  -3.763
    1   10 C139  140   0.000   0.391  -3.692
    1   10 C140  141  -0.230   0.317  -3.550
    1   10 C141  142  -0.317   0.230  -3.479
    1   10 C142  143  -0.372   0.121  -3.550
    1   10 C143  144  -0.391   0.000  -3.479
    1   10 C144  145  -0.372  -0.121  -3.550
    1   10 C145  146  -0.317  -0.230  -3.479
    1   10 C146  147  -0.230  -0.317  -3.550
    1   10 C147  148  -0.121  -0.372  -3.479
    1   10 C148  149   0.000  -0.391  -3.550
    1   10 C149  150   0.121  -0.372  -3.479
    1   10 C150  151   0.230  -0.317  -3.550
    1   10 C151  152   0.317  -0.230  -3.479
    1   10 C152  153   0.372  -0.121  -3.550
    1   10 C153  154   0.391   0.000  -3.479
    1   10 C154  155   0.372   0.121  -3.550
    1   10 C155  156   0.317   0.230  -3.479
    1   10 C156  157   0.230   0.317  -3.550
    1   10 C157  158   0.121   0.372  -3.479
    1   10 C158  159   0.000   0.391  -3.550
    1   10 C159  160  -0.121   0.372  -3.479
    1   10 C160  161  -0.317   0.230  -3.337
    1   10 C161  162  -0.372   0.121  -3.266
    1   10 C162  163  -0.391   0.000  -3.337
    1   10 C163  164  -0.372  -0.121  -3.266
    1   10 C164  165  -0.317  -0.230  -3.337
    1   10 C165  166  -0.230  -0.317  -3.266
    1   10 C166  167  -0.121  -0.372  -3.337
    1   10 C167  168   0.000  -0.391  -3.266
    1   10 C168  169   0.121  -0.372  -3.337
    1   10 C169  170   0.230  -0.317  -3.266
    1   10 C170  171   0.317  -0.230  -3.337
    1   10 C171  172   0.372  -0.121  -3.266
    1   10 C172  173   0.391   0.000  -3.337
    1   10 C173  174   0.372   0.121  -3.266
    1   10 C174  175   0.317   0.230  -3.337
    1   10 C175  176   0.230   0.317  -3.266
    1   10 C176  177   0.121   0.372  -3.337
    1   10 C177  178   0.000   0.391  -3.266
    1   10 C178  179  -0.121   0.372  -3.337
    1   10 C179  180  -0.230   0.317  -3.266
    1   10 C180  181  -0.372   0.121  -3.124
    1   10 C181  182  -0.391   0.000  -3.053
    1   10 C182  183  -0.372  -0.121  -3.124
    1   10 C183  184  -0.317  -0.230  -3.053
    1   10 C184  185  -0.230  -0.317  -3.124
    1   10 C185  186  -0.121  -0.372  -3.053
    1   10 C186  187   0.000  -0.391  -3.124
    1   10 C187  188   0.121  -0.372  -3.053
    1   10 C188  189   0.230  -0.317  -3.124
    1   10 C189  190   0.317  -0.230  -3.053
    1   10 C190  191   0.372  -0.121  -3.124
    1   10 C191  192   0.391   0.000  -3.053
    1   10 C192  193   0.372   0.121  -3.124
    1   10 C193  194   0.317   0.230  -3.053
    1   10 C194  195   0.230   0.317  -3.124
    1   10 C195  196   0.121   0.372  -3.053
    1   10 C196  197   0.000   0.391  -3.124
    1   10 C197  198  -0.121   0.372  -3.053
    1   10 C198  199  -0.230   0.317  -3.124
    1   10 C199  200  -0.317   0.230  -3.053
    1   10 C200  201  -0.391   0.000  -2.911
    1   10 C201  202  -0.372  -0.121  -2.840
    1   10 C202  203  -0.317  -0.230  -2.911
    1   10 C203  204  -0.230  -0.317  -2.840
    1   10 C204  205  -0.121  -0.372  -2.911
    1   10 C205  206   0.000  -0.391  -2.840
    1   10 C206  207   0.121  -0.372  -2.911
    1   10 C207  208   0.230  -0.317  -2.840
    1   10 C208  209   0.317  -0.230  -2.911
    1   10 C209  210   0.372  -0.121  -2.840
    1   10 C210  211   0.391   0.000  -2.911
    1   10 C211  212   0.372   0.121  -2.840
    1   10 C212  213   0.317   0.230  -2.911
    1   10 C213  214   0.230   0.317  -2.840
    1   10 C214  215   0.121   0.372  -2.911
    1   10 C215  216   0.000   0.391  -2.840
    1   10 C216  217  -0.121   0.372  -2.911
    1   10 C217  218  -0.230   0.317  -2.840
    1   10 C218  219  -0.317   0.230  -2.911
    1   10 C219  220  -0.372   0.121  -2.840
    1   10 C220  221  -0.372  -0.121  -2.698
    1   10 C221  222  -0.317  -0.230  -2.627
    1   10 C222  223  -0.230  -0.317  -2.698
    1   10 C223  224  -0.121  -0.372  -2.627
    1   10 C224  225   0.000  -0.391  -2.698
    1   10 C225  226   0.121  -0.372  -2.627
    1   10 C226  227   0.230  -0.317  -2.698
    1   10 C227  228   0.317  -0.230  -2.627
    1   10 C228  229   0.372  -0.121  -2.698
    1   10 C229  230   0.391   0.000  -2.627
    1   10 C230  231   0.372   0.121  -2.698
    1   10 C231  232   0.317   0.230  -2.627
    1   10 C232  233   0.230   0.317  -2.698
    1   10 C233  234   0.121   0.372  -2.627
    1   10 C234  235   0.000   0.391  -2.698
    1   10 C235  236  -0.121   0.372  -2.627
    1   10 C236  237  -0.230   0.317  -2.698
    1   10 C237  238  -0.317   0.230  -2.627
    1   10 C238  239  -0.372   0.121  -2.698
    1   10 C239  240  -0.391   0.000  -2.627
    1   10 C240  241  -0.317  -0.230  -2.485
    1   10 C241  242  -0.230  -0.317  -2.414
    1   10 C242  243  -0.121  -0.372  -2.485
    1   10 C243  244   0.000  -0.391  -2.414
    1   10 C244  245   0.121  -0.372  -2.485
    1   10 C245  246   0.230  -0.317  -2.414
    1   10 C246  247   0.317  -0.230  -2.485
    1   10 C247  248   0.372  -0.121  -2.414
    1   10 C248  249   0.391   0.000  -2.485
    1   10 C249  250   0.372   0.121  -2.414
    1   10 C250  251   0.317   0.230  -2.485
    1   10 C251  252   0.230   0.317  -2.414
    1   10 C252  253   0.121   0.372  -2.485
    1   10 C253  254   0.000   0.391  -2.414
    1   10 C254  255  -0.121   0.372  -2.485
    1   10 C255  256  -0.230   0.317  -2.414
    1   10 C256  257  -0.317   0.230  -2.485
    1   10 C257  258  -0.372   0.121  -2.414
    1   10 C258  259  -0.391   0.000  -2.485
    1   10 C259  260  -0.372  -0.121  -2.414
    1   10 C260  261  -0.230  -0.317  -2.272
    1   10 C261  262  -0.121  -0.372  -2.201
    1   10 C262  263   0.000  -0.391  -2.272
    1   10 C263  264   0.121  -0.372  -2.201
    1   10 C264  265   0.230  -0.317  -2.272
    1   10 C265  266   0.317  -0.230  -2.201
    1   10 C266  267   0.372  -0.121  -2.272
    1   10 C267  268   0.391   0.000  -2.201
    1   10 C268  269   0.372   0.121  -2.272
    1   10 C269  270   0.317   0.230  -2.201
    1   10 C270  271   0.230   0.317  -2.272
    1   10 C271  272   0.121   0.372  -2.201
    1   10 C272  273   0.000   0.391  -2.272
    1   10 C273  274  -0.121   0.372  -2.201
    1   10 C274  275  -0.230   0.317  -2.272
    1   10 C275  276  -0.317   0.230  -2.201
    1   10 C276  277  -0.372   0.121  -2.272
    1   10 C277  278  -0.391   0.000  -2.201
    1   10 C278  279  -0.372  -0.121  -2.272
    1   10 C279  280  -0.317  -0.230  -2.201
    1   10 C280  281  -0.121  -0.372  -2.059
    1   10 C281  282   0.000  -0.391  -1.988
    1   10 C282  283   0.121  -0.372  -2.059
    1   10 C283  284   0.230  -0.317  -1.988
    1   10 C284  285   0.317  -0.230  -2.059
    1   10 C285  286   0.372  -0.121  -1.988
    1   10 C286  287   0.391   0.000  -2.059
    1   10 C287  288   0.372   0.121  -1.988
    1   10 C288  289   0.317   0.230  -2.059
    1   10 C289  290   0.230   0.317  -1.988
    1   10 C290  291   0.121   0.372  -2.059
    1   10 C291  292   0.000   0.391  -1.988
    1   10 C292  293  -0.121   0.372  -2.059
    1   10 C293  294  -0.230   0.317  -1.988
    1   10 C294  295  -0.317   0.230  -2.059
    1   10 C295  296  -0.372   0.121  -1.988
    1   10 C296  297  -0.391   0.000  -2.059
    1   10 C297  298  -0.372  -0.121  -1.988
    1   10 C298  299  -0.317  -0.230  -2.059
    1   10 C299  300  -0.230  -0.317  -1.988
    1   10 C300  301   0.000  -0.391  -1.846
    1   10 C301  302   0.121  -0.372  -1.775
    1   10 C302  303   0.230  -0.317  -1.846
    1   10 C303  304   0.317  -0.230  -1.775
    1   10 C304  305   0.372  -0.121  -1.846
    1   10 C305  306   0.391   0.000  -1.775
    1   10 C306  307   0.372   0.121  -1.846
    1   10 C307  308   0.317   0.230  -1.775
    1   10 C308  309   0.230   0.317  -1.846
    1   10 C309  310   0.121   0.372  -1.775
    1   10 C310  311   0.000   0.391  -1.846
    1   10 C311  312  -0.121   0.372  -1.775
    1   10 C312  313  -0.230   0.317  -1.846
    1   10 C313  314  -0.317   0.230  -1.775
    1   10 C314  315  -0.372   0.121  -1.846
    1   10 C315  316  -0.391   0.000  -1.775
    1   10 C316  317  -0.372  -0.121  -1.846
    1   10 C317  318  -0.317  -0.230  -1.775
    1   10 C318  319  -0.230  -0.317  -1.846
    1   10 C319  320  -0.121  -0.372  -1.775
    1   10 C320  321   0.121  -0.372  -1.633
    1   10 C321  322   0.230  -0.317  -1.562
    1   10 C322  323   0.317  -0.230  -1.633
    1   10 C323  324   0.372  -0.121  -1.562
    1   10 C324  325   0.391   0.000  -1.633
    1   10 C325  326   0.372   0.121  -1.562
    1   10 C326  327   0.317   0.230  -1.633
    1   10 C327  328   0.230   0.317  -1.562
    1   10 C328  329   0.121   0.372  -1.633
    1   10 C329  330   0.000   0.391  -1.562
    1   10 C330  331  -0.121   0.372  -1.633
    1   10 C331  332  -0.230   0.317  -1.562
    1   10 C332  333  -0.317   0.230  -1.633
    1   10 C333  334  -0.372   0.121  -1.562
    1   10 C334  335  -0.391   0.000  -1.633
    1   10 C335  336  -0.372  -0.121  -1.562
    1   10 C336  337  -0.317  -0.230  -1.633
    1   10 C337  338  -0.230  -0.317  -1.562
    1   10 C338  339  -0.121  -0.372  -1.633
    1   10 C339  340   0.000  -0.391  -1.562
    1   10 C340  341   0.230  -0.317  -1.420
    1   10 C341  342   0.317  -0.230  -1.349
    1   10 C342  343   0.372  -0.121  -1.420
    1   10 C343  344   0.391   0.000  -1.349
    1   10 C344  345   0.372   0.121  -1.420
    1   10 C345  346   0.317   0.230  -1.349
    1   10 C346  347   0.230   0.317  -1.420
    1   10 C347  348   0.121   0.372  -1.349
    1   10 C348  349   0.000   0.391  -1.420
    1   10 C349  350  -0.121   0.372  -1.349
    1   10 C350  351  -0.230   0.317  -1.420
    1   10 C351  352  -0.317   0.230  -1.349
    1   10 C352  353  -0.372   0.121  -1.420
    1   10 C353  354  -0.391   0.000  -1.349
    1   10 C354  355  -0.372  -0.121  -1.420
    1   10 C355  356  -0.317  -0.230  -1.349
    1   10 C356  357  -0.230  -0.317  -1.420
    1   10 C357  358  -0.121  -0.372  -1.349
    1   10 C358  359   0.000  -0.391  -1.420
    1   10 C359  360   0.121  -0.372  -1.349
    1   10 C360  361   0.317  -0.230  -1.207
    1   10 C361  362   0.372  -0.121  -1.136
    1   10 C362  363   0.391   0.000  -1.207
    1   10 C363  364   0.372   0.121  -1.136
    1   10 C364  365   0.317   0.230  -1.207
    1   10 C365  366   0.230   0.317  -1.136
    1   10 C366  367   0.121   0.372  -1.207
    1   10 C367  368   0.000   0.391  -1.136
    1   10 C368  369  -0.121   0.372  -1.207
    1   10 C369  370  -0.230   0.317  -1.136
    1   10 C370  371  -0.317   0.230  -1.207
    1   10 C371  372  -0.372   0.121  -1.136
    1   10 C372  373  -0.391   0.000  -1.207
    1   10 C373  374  -0.372  -0.121  -1.136
    1   10 C374  375  -0.317  -0.230  -1.207
    1   10 C375  376  -0.230  -0.317  -1.136
    1   10 C376  377  -0.121  -0.372  -1.207
    1   10 C377  378   0.000  -0.391  -1.136
    1   10 C378  379   0.121  -0.372  -1.207
    1   10 C379  380   0.230  -0.317  -1.136
    1   10 C380  381   0.372  -0.121  -0.994
    1   10 C381  382   0.391   0.000  -0.923
    1   10 C382  383   0.372   0.121  -0.994
    1   10 C383  384   0.317   0.230  -0.923
    1   10 C384  385   0.230   0.317  -0.994
    1   10 C385  386   0.121   0.372  -0.923
    1   10 C386  387   0.000   0.391  -0.994
    1   10 C387  388  -0.121   0.372  -0.923
    1   10 C388  389  -0.230   0.317  -0.994
    1   10 C389  390  -0.317   0.230  -0.923
    1   10 C390  391  -0.372   0.121  -0.994
    1   10 C391  392  -0.391   0.000  -0.923
    1   10 C392  393  -0.372  -0.121  -0.994
    1   10 C393  394  -0.317  -0.230  -0.923
    1   10 C394  395  -0.230  -0.317  -0.994
    1   10 C395  396  -0.121  -0.372  -0.923
    1   10 C396  397   0.000  -0.391  -0.994
    1   10 C397  398   0.121  -0.372  -0.923
    1   10 C398  399   0.230  -0.317  -0.994
    1   10 C399  400   0.317  -0.230  -0.923
    1   10 C400  401   0.391   0.000  -0.781
    1   10 C401  402   0.372   0.121  -0.710
    1   10 C402  403   0.317   0.230  -0.781
    1   10 C403  404   0.230   0.317  -0.710
    1   10 C404  405   0.121   0.372  -0.781
    1   10 C405  406   0.000   0.391  -0.710
    1   10 C406  407  -0.121   0.372  -0.781
    1   10 C407  408  -0.230   0.317  -0.710
    1   10 C408  409  -0.317   0.230  -0.781
    1   10 C409  410  -0.372   0.121  -0.710
    1   10 C410  411  -0.391   0.000  -0.781
    1   10 C411  412  -0.372  -0.121  -0.710
    1   10 C412  413  -0.317  -0.230  -0.781
    1   10 C413  414  -0.230  -0.317  -0.710
    1   10 C414  415  -0.121  -0.372  -0.781
    1   10 C415  416   0.000  -0.391  -0.710
    1   10 C416  417   0.121  -0.372  -0.781
    1   10 C417  418   0.230  -0.317  -0.710
    1   10 C418  419   0.317  -0.230  -0.781
    1   10 C419  420   0.372  -0.121  -0.710
    1   10 C420  421   0.372   0.121  -0.568
    1   10 C421  422   0.317   0.230  -0.497
    1   10 C422  423   0.230   0.317  -0.568
    1   10 C423  424   0.121   0.372  -0.497
    1   10 C424  425   0.000   0.391  -0.568
    1   10 C425  426  -0.121   0.372  -0.497
    1   10 C426  427  -0.230   0.317  -0.568
    1   10 C427  428  -0.317   0.230  -0.497
    1   10 C428  429  -0.372   0.121  -0.568
    1   10 C429  430  -0.391   0.000  -0.497
    1   10 C430  431  -0.372  -0.121  -0.568
    1   10 C431  432  -0.317  -0.230  -0.497
    1   10 C432  433  -0.230  -0.317  -0.568
    1   10 C433  434  -0.121  -0.372  -0.497
    1   10 C434  435   0.000  -0.391  -0.568
    1   10 C435  436   0.121  -0.372  -0.497
    1   10 C436  437   0.230  -0.317  -0.568
    1   10 C437  438   0.317  -0.230  -0.497
    1   10 C438  439   0.372  -0.121  -0.568
    1   10 C439  440   0.391   0.000  -0.497
    1   10 C440  441   0.317   0.230  -0.355
    1   10 C441  442   0.230   0.317  -0.284
    1   10 C442  443   0.121   0.372  -0.355
    1   10 C443  444   0.000   0.391  -0.284
    1   10 C444  445  -0.121   0.372  -0.355
    1   10 C445  446  -0.230   0.317  -0.284
    1   10 C446  447  -0.317   0.230  -0.355
    1   10 C447  448  -0.372   0.121  -0.284
    1   10 C448  449  -0.391   0.000  -0.355
    1   10 C449  450  -0.372  -0.121  -0.284
    1   10 C450  451  -0.317  -0.230  -0.355
    1   10 C451  452  -0.230  -0.317  -0.284
    1   10 C452  453  -0.121  -0.372  -0.355
    1   10 C453  454   0.000  -0.391  -0.284
    1   10 C454  455   0.121  -0.372  -0.355
    1   10 C455  456   0.230  -0.317  -0.284
    1   10 C456  457   0.317  -0.230  -0.355
    1   10 C457  458   0.372  -0.121  -0.284
    1   10 C458  459   0.391   0.000  -0.355
    1   10 C459  460   0.372   0.121  -0.284
    1   10 C460  461   0.230   0.317  -0.142
    1   10 C461  462   0.121   0.372  -0.071
    1   10 C462  463   0.000   0.391  -0.142
    1   10 C463  464  -0.121   0.372  -0.071
    1   10 C464  465  -0.230   0.317  -0.142
    1   10 C465  466  -0.317   0.230  -0.071
    1   10 C466  467  -0.372   0.121  -0.142
    1   10 C467  468  -0.391   0.000  -0.071
    1   10 C468  469  -0.372  -0.121  -0.142
    1   10 C469  470  -0.317  -0.230  -0.071
    1   10 C470  471  -0.230  -0.317  -0.142
    1   10 C471  472  -0.121  -0.372  -0.071
    1   10 C472  473   0.000  -0.391  -0.142
    1   10 C473  474   0.121  -0.372  -0.071
    1   10 C474  475   0.230  -0.317  -0.142
    1   10 C475  476   0.317  -0.230  -0.071
    1   10 C476  477   0.372  -0.121  -0.142
    1   10 C477  478   0.391   0.000  -0.071
    1   10 C478  479   0.372   0.121  -0.142
    1   10 C479  480   0.317   0.230  -0.071
    1   10 C480  481   0.121   0.372   0.071
    1   10 C481  482   0.000   0.391   0.142
    1   10 C482  483  -0.121   0.372   0.071
    1   10 C483  484  -0.230   0.317   0.142
    1   10 C484  485  -0.317   0.230   0.071
    1   10 C485  486  -0.372   0.121   0.142
    1   10 C486  487  -0.391   0.000   0.071
    1   10 C487  488  -0.372  -0.121   0.142
    1   10 C488  489  -0.317  -0.230   0.071
    1   10 C489  490  -0.230  -0.317   0.142
    1   10 C490  491  -0.121  -0.372   0.071
    1   10 C491  492   0.000  -0.391   0.142
    1   10 C492  493   0.121  -0.372   0.071
    1   10 C493  494   0.230  -0.317   0.142
    1   10 C494  495   0.317  -0.230   0.071
    1   10 C495  496   0.372  -0.121   0.142
    1   10 C496  497   0.391   0.000   0.071
    1   10 C497  498   0.372   0.121   0.142
    1   10 C498  499   0.317   0.230   0.071
    1   10 C499  500   0.230   0.317   0.142
    1   10 C500  501   0.000   0.391   0.284
    1   10 C501  502  -0.121   0.372   0.355
    1   10 C502  503  -0.230   0.317   0.284
    1   10 C503  504  -0.317   0.230   0.355
    1   10 C504  505  -0.372   0.121   0.284
    1   10 C505  506  -0.391   0.000   0.355
    1   10 C506  507  -0.372  -0.121   0.284
    1   10 C507  508  -0.317  -0.230   0.355
    1   10 C508  509  -0.230  -0.317   0.284
    1   10 C509  510  -0.121  -0.372   0.355
    1   10 C510  511   0.000  -0.391   0.284
    1   10 C511  512   0.121  -0.372   0.355
    1   10 C512  513   0.230  -0.317   0.284
    1   10 C513  514   0.317  -0.230   0.355
    1   10 C514  515   0.372  -0.121   0.284
    1   10 C515  516   0.391   0.000   0.355
    1   10 C516  517   0.372   0.121   0.284
    1   10 C517  518   0.317   0.230   0.355
    1   10 C518  519   0.230   0.317   0.284
    1   10 C519  520   0.121   0.372   0.355
    1   10 C520  521  -0.121   0.372   0.497
    1   10 C521  522  -0.230   0.317   0.568
    1   10 C522  523  -0.317   0.230   0.497
    1   10 C523  524  -0.372   0.121   0.568
    1   10 C524  525  -0.391   0.000   0.497
    1   10 C525  526  -0.372  -0.121   0.568
    1   10 C526  527  -0.317  -0.230   0.497
    1   10 C527  528  -0.230  -0.317   0.568
    1   10 C528  529  -0.121  -0.372   0.497
    1   10 C529  530   0.000  -0.391   0.568
    1   10 C530  531   0.121  -0.372   0.497
    1   10 C531  532   0.230  -0.317   0.568
    1   10 C532  533   0.317  -0.230   0.497
    1   10 C533  534   0.372  -0.121   0.568
    1   10 C534  535   0.391   0.000   0.497
    1   10 C535  536   0.372   0.121   0.568
    1   10 C536  537   0.317   0.230   0.497
    1   10 C537  538   0.230   0.317   0.568
    1   10 C538  539   0.121   0.372   0.497
    1   10 C539  540   0.000   0.391   0.568
    1   10 C540  541  -0.230   0.317   0.710
    1   10 C541  542  -0.317   0.230   0.781
    1   10 C542  543  -0.372   0.121   0.710
    1   10 C543  544  -0.391   0.000   0.781
    1   10 C544  545  -0.372  -0.121   0.710
    1   10 C545  546  -0.317  -0.230   0.781
    1   10 C546  547  -0.230  -0.317   0.710
    1   10 C547  548  -0.121  -0.372   0.781
    1   10 C548  549   0.000  -0.391   0.710
    1   10 C549  550   0.121  -0.372   0.781
    1   10 C550  551   0.230  -0.317   0.710
    1   10 C551  552   0.317  -0.230   0.781
    1   10 C552  553   0.372  -0.121   0.710
    1   10 C553  554   0.391   0.000   0.781
    1   10 C554  555   0.372   0.121   0.710
    1   10 C555  556   0.317   0.230   0.781
    1   10 C556  557   0.230   0.317   0.710
    1   10 C557  558   0.121   0.372   0.781
    1   10 C558  559   0.000   0.391   0.710
    1   10 C559  560  -0.121   0.372   0.781
    1   10 C560  561  -0.317   0.230   0.923
    1   10 C561  562  -0.372   0.121   0.994
    1   10 C562  563  -0.391   0.000   0.923
    1   10 C563  564  -0.372  -0.121   0.994
    1   10 C564  565  -0.317  -0.230   0.923
    1   10 C565  566  -0.230  -0.317   0.994
    1   10 C566  567  -0.121  -0.372   0.923
    1   10 C567  568   0.000  -0.391   0.994
    1   10 C568  569   0.121  -0.372   0.923
    1   10 C569  570   0.230  -0.317   0.994
    1   10 C570  571   0.317  -0.230   0.923
    1   10 C571  572   0.372  -0.121   0.994
    1   10 C572  573   0.391   0.000   0.923
    1   10 C573  574   0.372   0.121   0.994
    1   10 C574  575   0.317   0.230   0.923
    1   10 C575  576   0.230   0.317   0.994
    1   10 C576  577   0.121   0.372   0.923
    1   10 C577  578   0.000   0.391   0.994
    1   10 C578  579  -0.121   0.372   0.923
    1   10 C579  580  -0.230   0.317   0.994
    1   10 C580  581  -0.372   0.121   1.136
    1   10 C581  582  -0.391   0.000   1.207
    1   10 C582  583  -0.372  -0.121   1.136
    1   10 C583  584  -0.317  -0.230   1.207
    1   10 C584  585  -0.230  -0.317   1.136
    1   10 C585  586  -0.121  -0.372   1.207
    1   10 C586  587   0.000  -0.391   1.136
    1   10 C587  588   0.121  -0.372   1.207
    1   10 C588  589   0.230  -0.317   1.136
    1   10 C589  590   0.317  -0.230   1.207
    1   10 C590  591   0.372  -0.121   1.136
    1   10 C591  592   0.391   0.000   1.207
    1   10 C592  593   0.372   0.121   1.136
    1   10 C593  594   0.317   0.230   1.207
    1   10 C594  595   0.230   0.317   1.136
    1   10 C595  596   0.121   0.372   1.207
    1   10 C596  597   0.000   0.391   1.136
    1   10 C597  598  -0.121   0.372   1.207
    1   10 C598  599  -0.230   0.317   1.136
    1   10 C599  600  -0.317   0.230   1.207
    1   10 C600  601  -0.391   0.000   1.349
    1   10 C601  602  -0.372  -0.121   1.420
    1   10 C602  603  -0.317  -0.230   1.349
    1   10 C603  604  -0.230  -0.317   1.420
    1   10 C604  605  -0.121  -0.372   1.349
    1   10 C605  606   0.000  -0.391   1.420
    1   10 C606  607   0.121  -0.372   1.349
    1   10 C607  608   0.230  -0.317   1.420
    1   10 C608  609   0.317  -0.230   1.349
    1   10 C609  610   0.372  -0.121   1.420
    1   10 C610  611   0.391   0.000   1.349
    1   10 C611  612   0.372   0.121   1.420
    1   10 C612  613   0.317   0.230   1.349
    1   10 C613  614   0.230   0.317   1.420
    1   10 C614  615   0.121   0.372   1.349
    1   10 C615  616   0.000   0.391   1.420
    1   10 C616  617  -0.121   0.372   1.349
    1   10 C617  618  -0.230   0.317   1.420
    1   10 C618  619  -0.317   0.230   1.349
    1   10 C619  620  -0.372   0.121   1.420
    1   10 C620  621  -0.372  -0.121   1.562
    1   10 C621  622  -0.317  -0.230   1.633
    1   10 C622  623  -0.230  -0.317   1.562
    1   10 C623  624  -0.121  -0.372   1.633
    1   10 C624  625   0.000  -0.391   1.562
    1   10 C625  626   0.121  -0.372   1.633
    1   10 C626  627   0.230  -0.317   1.562
    1   10 C627  628   0.317  -0.230   1.633
    1   10 C628  629   0.372  -0.121   1.562
    1   10 C629  630   0.391   0.000   1.633
    1   10 C630  631   0.372   0.121   1.562
    1   10 C631  632   0.317   0.230   1.633
    1   10 C632  633   0.230   0.317   1.562
    1   10 C633  634   0.121   0.372   1.633
    1   10 C634  635   0.000   0.391   1.562
    1   10 C635  636  -0.121   0.372   1.633
    1   10 C636  637  -0.230   0.317   1.562
    1   10 C637  638  -0.317   0.230   1.633
    1   10 C638  639  -0.372   0.121   1.562
    1   10 C639  640  -0.391   0.000   1.633
    1   10 C640  641  -0.317  -0.230   1.775
    1   10 C641  642  -0.230  -0.317   1.846
    1   10 C642  643  -0.121  -0.372   1.775
    1   10 C643  644   0.000  -0.391   1.846
    1   10 C644  645   0.121  -0.372   1.775
    1   10 C645  646   0.230  -0.317   1.846
    1   10 C646  647   0.317  -0.230   1.775
    1   10 C647  648   0.372  -0.121   1.846
    1   10 C648  649   0.391   0.000   1.775
    1   10 C649  650   0.372   0.121   1.846
    1   10 C650  651   0.317   0.230   1.775
    1   10 C651  652   0.230   0.317   1.846
    1   10 C652  653   0.121   0.372   1.775
    1   10 C653  654   0.000   0.391   1.846
    1   10 C654  655  -0.121   0.372   1.775
    1   10 C655  656  -0.230   0.317   1.846
    1   10 C656  657  -0.317   0.230   1.775
    1   10 C657  658  -0.372   0.121   1.846
    1   10 C658  659  -0.391   0.000   1.775
    1   10 C659  660  -0.372  -0.121   1.846
    1   10 C660  661  -0.230  -0.317   1.988
    1   10 C661  662  -0.121  -0.372   2.059
    1   10 C662  663   0.000  -0.391   1.988
    1   10 C663  664   0.121  -0.372   2.059
    1   10 C664  665   0.230  -0.317   1.988
    1   10 C665  666   0.317  -0.230   2.059
    1   10 C666  667   0.372  -0.121   1.988
    1   10 C667  668   0.391   0.000   2.059
    1   10 C668  669   0.372   0.121   1.988
    1   10 C669  670   0.317   0.230   2.059
    1   10 C670  671   0.230   0.317   1.988
    1   10 C671  672   0.121   0.372   2.059
    1   10 C672  673   0.000   0.391   1.988
    1   10 C673  674  -0.121   0.372   2.059
    1   10 C674  675  -0.230   0.317   1.988
    1   10 C675  676  -0.317   0.230   2.059
    1   10 C676  677  -0.372   0.121   1.988
    1   10 C677  678  -0.391   0.000   2.059
    1   10 C678  679  -0.372  -0.121   1.988
    1   10 C679  680  -0.317  -0.230   2.059
    1   10 C680  681  -0.121  -0.372   2.201
    1   10 C681  682   0.000  -0.391   2.272
    1   10 C682  683   0.121  -0.372   2.201
    1   10 C683  684   0.230  -0.317   2.272
    1   10 C684  685   0.317  -0.230   2.201
    1   10 C685  686   0.372  -0.121   2.272
    1   10 C686  687   0.391   0.000   2.201
    1   10 C687  688   0.372   0.121   2.272
    1   10 C688  689   0.317   0.230   2.201
    1   10 C689  690   0.230   0.317   2.272
    1   10 C690  691   0.121   0.372   2.201
    1   10 C691  692   0.000   0.391   2.272
    1   10 C692  693  -0.121   0.372   2.201
    1   10 C693  694  -0.230   0.317   2.272
    1   10 C694  695  -0.317   0.230   2.201
    1   10 C695  696  -0.372   0.121   2.272
    1   10 C696  697  -0.391   0.000   2.201
    1   10 C697  698  -0.372  -0.121   2.272
    1   10 C698  699  -0.317  -0.230   2.201
    1   10 C699  700  -0.230  -0.317   2.272
    1   10 C700  701   0.000  -0.391   2.414
    1   10 C701  702   0.121  -0.372   2.485
    1   10 C702  703   0.230  -0.317   2.414
    1   10 C703  704   0.317  -0.230   2.485
    1   10 C704  705   0.372  -0.121   2.414
    1   10 C705  706   0.391   0.000   2.485
    1   10 C706  707   0.372   0.121   2.414
    1   10 C707  708   0.317   0.230   2.485
    1   10 C708  709   0.230   0.317   2.414
    1   10 C709  710   0.121   0.372   2.485
    1   10 C710  711   0.000   0.391   2.414
    1   10 C711  712  -0.121   0.372   2.485
    1   10 C712  713  -0.230   0.317   2.414
    1   10 C713  714  -0.317   0.230   2.485
    1   10 C714  715  -0.372   0.121   2.414
    1   10 C715  716  -0.391   0.000   2.485
    1   10 C716  717  -0.372  -0.121   2.414
    1   10 C717  718  -0.317  -0.230   2.485
    1   10 C718  719  -0.230  -0.317   2.414
    1   10 C719  720  -0.121  -0.372   2.485
    1   10 C720  721   0.121  -0.372   2.627
    1   10 C721  722   0.230  -0.317   2.698
    1   10 C722  723   0.317  -0.230   2.627
    1   10 C723  724   0.372  -0.121   2.698
    1   10 C724  725   0.391   0.000   2.627
    1   10 C725  726   0.372   0.121   2.698
    1   10 C726  727   0.317   0.230   2.627
    1   10 C727  728   0.230   0.317   2.698
    1   10 C728  729   0.121   0.372   2.627
    1   10 C729  730   0.000   0.391   2.698
    1   10 C730  731  -0.121   0.372   2.627
    1   10 C731  732  -0.230   0.317   2.698
    1   10 C732  733  -0.317   0.230   2.627
    1   10 C733  734  -0.372   0.121   2.698
    1   10 C734  735  -0.391   0.000   2.627
    1   10 C735  736  -0.372  -0.121   2.698
    1   10 C736  737  -0.317  -0.230   2.627
    1   10 C737  738  -0.230  -0.317   2.698
    1   10 C738  739  -0.121  -0.372   2.627
    1   10 C739  740   0.000  -0.391   2.698
    1   10 C740  741   0.230  -0.317   2.840
    1   10 C741  742   0.317  -0.230   2.911
    1   10 C742  743   0.372  -0.121   2.840
    1   10 C743  744   0.391   0.000   2.911
    1   10 C744  745   0.372   0.121   2.840
    1   10 C745  746   0.317   0.230   2.911
    1   10 C746  747   0.230   0.317   2.840
    1   10 C747  748   0.121   0.372   2.911
    1   10 C748  749   0.000   0.391   2.840
    1   10 C749  750  -0.121   0.372   2.911
    1   10 C750  751  -0.230   0.317   2.840
    1   10 C751  752  -0.317   0.230   2.911
    1   10 C752  753  -0.372   0.121   2.840
    1   10 C753  754  -0.391   0.000   2.911
    1   10 C754  755  -0.372  -0.121   2.840
    1   10 C755  756  -0.317  -0.230   2.911
    1   10 C756  757  -0.230  -0.317   2.840
    1   10 C757  758  -0.121  -0.372   2.911
    1   10 C758  759   0.000  -0.391   2.840
    1   10 C759  760   0.121  -0.372   2.911
    1   10 C760  761   0.317  -0.230   3.053
    1   10 C761  762   0.372  -0.121   3.124
    1   10 C762  763   0.391   0.000   3.053
    1   10 C763  764   0.372   0.121   3.124
    1   10 C764  765   0.317   0.230   3.053
    1   10 C765  766   0.230   0.317   3.124
    1   10 C766  767   0.121   0.372   3.053
    1   10 C767  768   0.000   0.391   3.124
    1   10 C768  769  -0.121   0.372   3.053
    1   10 C769  770  -0.230   0.317   3.124
    1   10 C770  771  -0.317   0.230   3.053
    1   10 C771  772  -0.372   0.121   3.124
    1   10 C772  773  -0.391   0.000   3.053
    1   10 C773  774  -0.372  -0.121   3.124
    1   10 C774  775  -0.317  -0.230   3.053
    1   10 C775  776  -0.230  -0.317   3.124
    1   10 C776  777  -0.121  -0.372   3.053
    1   10 C777  778   0.000  -0.391   3.124
    1   10 C778  779   0.121  -0.372   3.053
    1   10 C779  780   0.230  -0.317   3.124
    1   10 C780  781   0.372  -0.121   3.266
    1   10 C781  782   0.391   0.000   3.337
    1   10 C782  783   0.372   0.121   3.266
    1   10 C783  784   0.317   0.230   3.337
    1   10 C784  785   0.230   0.317   3.266
    1   10 C785  786   0.121   0.372   3.337
    1   10 C786  787   0.000   0.391   3.266
    1   10 C787  788  -0.121   0.372   3.337
    1   10 C788  789  -0.230   0.317   3.266
    1   10 C789  790  -0.317   0.230   3.337
    1   10 C790  791  -0.372   0.121   3.266
    1   10 C791  792  -0.391   0.000   3.337
    1   10 C792  793  -0.372  -0.121   3.266
    1   10 C793  794  -0.317  -0.230   3.337
    1   10 C794  795  -0.230  -0.317   3.266
    1   10 C795  796  -0.121  -0.372   3.337
    1   10 C796  797   0.000  -0.391   3.266
    1   10 C797  798   0.121  -0.372   3.337
    1   10 C798  799   0.230  -0.317   3.266
    1   10 C799  800   0.317  -0.230   3.337
    1   10 C800  801   0.391   0.000   3.479
    1   10 C801  802   0.372   0.121   3.550
    1   10 C802  803   0.317   0.230   3.479
    1   10 C803  804   0.230   0.317   3.550
    1   10 C804  805   0.121   0.372   3.479
    1   10 C805  806   0.000   0.391   3.550
    1   10 C806  807  -0.121   0.372   3.479
    1   10 C807  808  -0.230   0.317   3.550
    1   10 C808  809  -0.317   0.230   3.479
    1   10 C809  810  -0.372   0.121   3.550
    1   10 C810  811  -0.391   0.000   3.479
    1   10 C811  812  -0.372  -0.121   3.550
    1   10 C812  813  -0.317  -0.230   3.479
    1   10 C813  814  -0.230  -0.317   3.550
    1   10 C814  815  -0.121  -0.372   3.479
    1   10 C815  816   0.000  -0.391   3.550
    1   10 C816  817   0.121  -0.372   3.479
    1   10 C817  818   0.230  -0.317   3.550
    1   10 C818  819   0.317  -0.230   3.479
    1   10 C819  820   0.372  -0.121   3.550
    1   10 C820  821   0.372   0.121   3.692
    1   10 C821  822   0.317   0.230   3.763
    1   10 C822  823   0.230   0.317   3.692
    1   10 C823  824   0.121   0.372   3.763
    1   10 C824  825   0.000   0.391   3.692
    1   10 C825  826  -0.121   0.372   3.763
    1   10 C826  827  -0.230   0.317   3.692
    1   10 C827  828  -0.317   0.230   3.763
    1   10 C828  829  -0.372   0.121   3.692
    1   10 C829  830  -0.391   0.000   3.763
    1   10 C830  831  -0.372  -0.121   3.692
    1   10 C831  832  -0.317  -0.230   3.763
    1   10 C832  833  -0.230  -0.317   3.692
    1   10 C833  834  -0.121  -0.372   3.763
    1   10 C834  835   0.000  -0.391   3.692
    1   10 C835  836   0.121  -0.372   3.763
    1   10 C836  837   0.230  -0.317   3.692
    1   10 C837  838   0.317  -0.230   3.763
    1   10 C838  839   0.372  -0.121   3.692
    1   10 C839  840   0.391   0.000   3.763
    1   10 C840  841   0.317   0.230   3.905
    1   10 C841  842   0.230   0.317   3.976
    1   10 C842  843   0.121   0.372   3.905
    1   10 C843  844   0.000   0.391   3.976
    1   10 C844  845  -0.121   0.372   3.905
    1   10 C845  846  -0.230   0.317   3.976
    1   10 C846  847  -0.317   0.230   3.905
    1   10 C847  848  -0.372   0.121   3.976
    1   10 C848  849  -0.391   0.000   3.905
    1   10 C849  850  -0.372  -0.121   3.976
    1   10 C850  851  -0.317  -0.230   3.905
    1   10 C851  852  -0.230  -0.317   3.976
    1   10 C852  853  -0.121  -0.372   3.905
    1   10 C853  854   0.000  -0.391   3.976
    1   10 C854  855   0.121  -0.372   3.905
    1   10 C855  856   0.230  -0.317   3.976
    1   10 C856  857   0.317  -0.230   3.905
    1   10 C857  858   0.372  -0.121   3.976
    1   10 C858  859   0.391   0.000   3.905
    1   10 C859  860   0.372   0.121   3.976
    1   10 C860  861   0.230   0.317   4.118
    1   10 C861  862   0.121   0.372   4.189
    1   10 C862  863   0.000   0.391   4.118
    1   10 C863  864  -0.121   0.372   4.189
    1   10 C864  865  -0.230   0.317   4.118
    1   10 C865  866  -0.317   0.230   4.189
    1   10 C866  867  -0.372   0.121   4.118
    1   10 C867  868  -0.391   0.000   4.189
    1   10 C868  869  -0.372  -0.121   4.118
    1   10 C869  870  -0.317  -0.230   4.189
    1   10 C870  871  -0.230  -0.317   4.118
    1   10 C871  872  -0.121  -0.372   4.189
    1   10 C872  873   0.000  -0.391   4.118
    1   10 C873  874   0.121  -0.372   4.189
    1   10 C874  875   0.230  -0.317   4.118
    1   10 C875  876   0.317  -0.230   4.189
    1   10 C876  877   0.372  -0.121   4.118
    1   10 C877  878   0.391   0.000   4.189
    1   10 C878  879   0.372   0.121   4.118
    1   10 C879  880   0.317   0.230   4.189
    1   10 C880  881   0.121   0.372   4.331
    1   10 C881  882   0.000   0.391   4.402
    1   10 C882  883  -0.121   0.372   4.331
    1   10 C883  884  -0.230   0.317   4.402
    1   10 C884  885  -0.317   0.230   4.331
    1   10 C885  886  -0.372   0.121   4.402
    1   10 C886  887  -0.391   0.000   4.331
    1   10 C887  888  -0.372  -0.121   4.402
    1   10 C888  889  -0.317  -0.230   4.331
    1   10 C889  890  -0.230  -0.317   4.402
    1   10 C890  891  -0.121  -0.372   4.331
    1   10 C891  892   0.000  -0.391   4.402
    1   10 C892  893   0.121  -0.372   4.331
    1   10 C893  894   0.230  -0.317   4.402
    1   10 C894  895   0.317  -0.230   4.331
    1   10 C895  896   0.372  -0.121   4.402
    1   10 C896  897   0.391   0.000   4.331
    1   10 C897  898   0.372   0.121   4.402
    1   10 C898  899   0.317   0.230   4.331
    1   10 C899  900   0.230   0.317   4.402
    1   10 C900  901   0.000   0.391   4.544
    1   10 C901  902  -0.121   0.372   4.615
    1   10 C902  903  -0.230   0.317   4.544
    1   10 C903  904  -0.317   0.230   4.615
    1   10 C904  905  -0.372   0.121   4.544
    1   10 C905  906  -0.391   0.000   4.615
    1   10 C906  907  -0.372  -0.121   4.544
    1   10 C907  908  -0.317  -0.230   4.615
    1   10 C908  909  -0.230  -0.317   4.544
    1   10 C909  910  -0.121  -0.372   4.615
    1   10 C910  911   0.000  -0.391   4.544
    1   10 C911  912   0.121  -0.372   4.615
    1   10 C912  913   0.230  -0.317   4.544
    1   10 C913  914   0.317  -0.230   4.615
    1   10 C914  915   0.372  -0.121   4.544
    1   10 C915  916   0.391   0.000   4.615
    1   10 C916  917   0.372   0.121   4.544
    1   10 C917  918   0.317   0.230   4.615
    1   10 C918  919   0.230   0.317   4.544
    1   10 C919  920   0.121   0.372   4.615
    1   10 C920  921  -0.121   0.372   4.757
    1   10 C921  922  -0.230   0.317   4.828
    1   10 C922  923  -0.317   0.230   4.757
    1   10 C923  924  -0.372   0.121   4.828
    1   10 C924  925  -0.391   0.000   4.757
    1   10 C925  926  -0.372  -0.121   4.828
    1   10 C926  927  -0.317  -0.230   4.757
    1   10 C927  928  -0.230  -0.317   4.828
    1   10 C928  929  -0.121  -0.372   4.757
    1   10 C929  930   0.000  -0.391   4.828
    1   10 C930  931   0.121  -0.372   4.757
    1   10 C931  932   0.230  -0.317   4.828
    1   10 C932  933   0.317  -0.230   4.757
    1   10 C933  934   0.372  -0.121   4.828
    1   10 C934  935   0.391   0.000   4.757
    1   10 C935  936   0.372   0.121   4.828
    1   10 C936  937   0.317   0.230   4.757
    1   10 C937  938   0.230   0.317   4.828
    1   10 C938  939   0.121   0.372   4.757
    1   10 C939  940   0.000   0.391   4.828
    1   10 C940  941  -0.230   0.317   4.970
    1   10 C941  942  -0.317   0.230   5.041
    1   10 C942  943  -0.372   0.121   4.970
    1   10 C943  944  -0.391   0.000   5.041
    1   10 C944  945  -0.372  -0.121   4.970
    1   10 C945  946  -0.317  -0.230   5.041
    1   10 C946  947  -0.230  -0.317   4.970
    1   10 C947  948  -0.121  -0.372   5.041
    1   10 C948  949   0.000  -0.391   4.970
    1   10 C949  950   0.121  -0.372   5.041
    1   10 C950  951   0.230  -0.317   4.970
    1   10 C951  952   0.317  -0.230   5.041
    1   10 C952  953   0.372  -0.121   4.970
    1   10 C953  954   0.391   0.000   5.041
    1   10 C954  955   0.372   0.121   4.970
    1   10 C955  956   0.317   0.230   5.041
    1   10 C956  957   0.230   0.317   4.970
    1   10 C957  958   0.121   0.372   5.041
    1   10 C958  959   0.000   0.391   4.970
    1   10 C959  960  -0.121   0.372   5.041
    1   10 C960  961   0.000   0.551  -1.846
    1   10    O  962   0.000   0.611  -1.746
    1   10   O1  963   0.000   0.611  -1.946
    1   10    H  964   0.000   0.571  -2.046
    1   10 C961  965   0.525   0.170   3.976
    1   10   O2  966   0.582   0.189   4.076
    1   10   O3  967   0.582   0.189   3.876
    1   10   H1  968   0.543   0.177   3.776
    1   10 C962  969  -0.446  -0.324  -0.923
    1   10   O4  970  -0.495  -0.359  -0.823
    1   10   O5  971  -0.495  -0.359  -1.023
    1   10   H2  972  -0.462  -0.336  -1.123
    1   10 C963  973   0.000   0.551  -3.550
    1   10   O6  974   0.000   0.611  -3.450
    1   10   O7  975   0.000   0.611  -3.650
    1   10   H3  976   0.000   0.571  -3.750
    1   10 C964  977   0.170  -0.525  -2.485
    1   10   O8  978   0.189  -0.582  -2.385
    1   10   O9  979   0.189  -0.582  -2.585
    1   10   H4  980   0.177  -0.543  -2.685
    1   10 C965  981   0.446   0.324  -0.497
    1   10  O10  982   0.495   0.359  -0.397
    1   10  O11  983   0.495   0.359  -0.597
    1   10   H5  984   0.462   0.336  -0.697
    1   10 C966  985  -0.525   0.170  -3.692
    1   10  O12  986  -0.582   0.189  -3.592
    1   10  O13  987  -0.582   0.189  -3.792
    1   10   H6  988  -0.543   0.177  -3.892
    1   10 C967  989   0.170   0.525   2.201
    1   10  O14  990   0.189   0.582   2.301
    1   10  O15  991   0.189   0.582   2.101
    1   10   H7  992   0.177   0.543   2.001
    1   10 C968  993  -0.324  -0.446   0.284
    1   10  O16  994  -0.359  -0.495   0.384
    1   10  O17  995  -0.359  -0.495   0.184
    1   10   H8  996  -0.336  -0.462   0.084
    1   10 C969  997   0.324   0.446   0.994
    1   10  O18  998   0.359   0.495   1.094
    1   10  O19  999   0.359   0.495   0.894
    1   10   H9 1000   0.336   0.462   0.794
    1   10 C970 1001   0.446  -0.324   3.479
    1   10  O20 1002   0.495  -0.359   3.579
    1   10  O21 1003   0.495  -0.359   3.379
    1   10  H10 1004   0.462  -0.336   3.279
    1   10 C971 1005   0.525  -0.170  -1.562
    1   10  O22 1006   0.582  -0.189  -1.462
    1   10  O23 1007   0.582  -0.189  -1.662
    1   10  H11 1008   0.543  -0.177  -1.762
    1   10 C972 1009  -0.324   0.446   1.988
    1   10  O24 1010  -0.359   0.495   2.088
    1   10  O25 1011  -0.359   0.495   1.888
    1   10  H12 1012  -0.336   0.462   1.788
    1   10 C973 1013   0.170  -0.525  -3.053
    1   10  O26 1014   0.189  -0.582  -2.953
    1   10  O27 1015   0.189  -0.582  -3.153
    1   10  H13 1016   0.177  -0.543  -3.253
    1   10 C974 1017   0.446  -0.324  -3.905
    1   10  O28 1018   0.495  -0.359  -3.805
    1   10  O29 1019   0.495  -0.359  -4.005
    1   10  H14 1020   0.462  -0.336  -4.105
    1   10 C975 1021  -0.170  -0.525  -0.497
    1   10  O30 1022  -0.189  -0.582  -0.397
    1   10  O31 1023  -0.189  -0.582  -0.597
    1   10  H15 1024  -0.177  -0.543  -0.697
    1   10 C976 1025   0.170   0.525  -3.337
    1   10  O32 1026   0.189   0.582  -3.237
    1   10  O33 1027   0.189   0.582  -3.437
    1   10  H16 1028   0.177   0.543  -3.537
    1   10 C977 1029  -0.525  -0.170   1.562
    1   10  O34 1030  -0.582  -0.189   1.662
    1   10  O35 1031  -0.582  -0.189   1.462
    1   10  H17 1032  -0.543  -0.177   1.362
    1   10 C978 1033   0.000  -0.551  -4.118
    1   10  O36 1034   0.000  -0.611  -4.018
    1   10  O37 1035   0.000  -0.611  -4.218
    1   10  H18 1036   0.000  -0.571  -4.318
   23.26000    24.45600   201.64000
