# Supplementary material for: Stability and Existence of Noncanonical I-motif DNA Structures in Computer Simulations Based on Atomistic and Coarse-Grained Force Fields
Source: Molecules. 2022 Aug 1;27(15):4915. doi: 10.3390/molecules27154915 (PMC9370271; doi:10.3390/molecules27154915)
Supplement: Supplementary file 1 [file molecules-27-04915-s001.zip › supporting/ol.gro]

ufold_GMX.gro created by acpype (Rev: 10101) on Tue Sep 28 09:19:26 2021
 46732
    1  DC5 HO5'    1   3.002   6.335   0.600
    1  DC5  O5'    2   2.976   6.309   0.688
    1  DC5  C5'    3   3.088   6.282   0.769
    1  DC5  H5'    4   3.167   6.356   0.751
    1  DC5 H5''    5   3.120   6.179   0.749
    1  DC5  C4'    6   3.045   6.302   0.915
    1  DC5  H4'    7   3.136   6.274   0.974
    1  DC5  O4'    8   3.019   6.441   0.940
    1  DC5  C1'    9   2.890   6.454   0.992
    1  DC5  H1'   10   2.890   6.468   1.096
    1  DC5   N1   11   2.826   6.580   0.934
    1  DC5   C6   12   2.844   6.608   0.803
    1  DC5   H6   13   2.908   6.544   0.746
    1  DC5   C5   14   2.775   6.714   0.750
    1  DC5   H5   15   2.775   6.733   0.648
    1  DC5   C4   16   2.697   6.788   0.839
    1  DC5   N4   17   2.635   6.890   0.786
    1  DC5  H41   18   2.604   6.966   0.846
    1  DC5  H42   19   2.656   6.899   0.684
    1  DC5   N3   20   2.691   6.770   0.969
    1  DC5   C2   21   2.752   6.664   1.019
    1  DC5   O2   22   2.732   6.639   1.141
    1  DC5  C3'   23   2.932   6.221   0.964
    1  DC5  H3'   24   2.924   6.130   0.905
    1  DC5  C2'   25   2.818   6.319   0.951
    1  DC5  H2'   26   2.773   6.326   0.856
    1  DC5 H2''   27   2.737   6.303   1.026
    1  DC5  O3'   28   2.954   6.192   1.102
    2   DC    P   29   2.959   6.044   1.166
    2   DC  OP1   30   2.983   6.048   1.309
    2   DC  OP2   31   3.054   5.969   1.089
    2   DC  O5'   32   2.819   5.986   1.147
    2   DC  C5'   33   2.766   5.942   1.027
    2   DC  H5'   34   2.837   5.865   0.984
    2   DC H5''   35   2.743   6.023   0.956
    2   DC  C4'   36   2.634   5.864   1.042
    2   DC  H4'   37   2.558   5.926   1.087
    2   DC  O4'   38   2.574   5.815   0.919
    2   DC  C1'   39   2.530   5.677   0.939
    2   DC  H1'   40   2.429   5.691   0.978
    2   DC   N1   41   2.525   5.599   0.815
    2   DC   C6   42   2.640   5.564   0.744
    2   DC   H6   43   2.735   5.618   0.774
    2   DC   C5   44   2.643   5.479   0.640
    2   DC   H5   45   2.733   5.461   0.578
    2   DC   C4   46   2.518   5.420   0.607
    2   DC   N4   47   2.511   5.348   0.501
    2   DC  H41   48   2.422   5.320   0.466
    2   DC  H42   49   2.596   5.294   0.478
    2   DC   N3   50   2.405   5.453   0.663
    2   DC   C2   51   2.405   5.548   0.766
    2   DC   O2   52   2.297   5.588   0.810
    2   DC  C3'   53   2.650   5.743   1.139
    2   DC  H3'   54   2.743   5.736   1.181
    2   DC  C2'   55   2.624   5.622   1.050
    2   DC  H2'   56   2.718   5.574   1.010
    2   DC H2''   57   2.578   5.541   1.105
    2   DC  O3'   58   2.555   5.764   1.240
    3   DC    P   59   2.557   5.666   1.365
    3   DC  OP1   60   2.458   5.720   1.460
    3   DC  OP2   61   2.690   5.644   1.420
    3   DC  O5'   62   2.496   5.524   1.314
    3   DC  C5'   63   2.355   5.498   1.296
    3   DC  H5'   64   2.319   5.580   1.230
    3   DC H5''   65   2.300   5.505   1.393
    3   DC  C4'   66   2.330   5.374   1.218
    3   DC  H4'   67   2.224   5.380   1.193
    3   DC  O4'   68   2.401   5.367   1.091
    3   DC  C1'   69   2.431   5.229   1.062
    3   DC  H1'   70   2.347   5.176   1.039
    3   DC   N1   71   2.540   5.214   0.954
    3   DC   C6   72   2.662   5.283   0.962
    3   DC   H6   73   2.680   5.348   1.052
    3   DC   C5   74   2.762   5.260   0.872
    3   DC   H5   75   2.849   5.315   0.884
    3   DC   C4   76   2.737   5.174   0.763
    3   DC   N4   77   2.831   5.161   0.679
    3   DC  H41   78   2.813   5.107   0.599
    3   DC  H42   79   2.924   5.204   0.685
    3   DC   N3   80   2.622   5.111   0.751
    3   DC   C2   81   2.518   5.135   0.837
    3   DC   O2   82   2.406   5.093   0.807
    3   DC  C3'   83   2.368   5.242   1.293
    3   DC  H3'   84   2.388   5.249   1.394
    3   DC  C2'   85   2.488   5.190   1.206
    3   DC  H2'   86   2.576   5.246   1.227
    3   DC H2''   87   2.505   5.081   1.208
    3   DC  O3'   88   2.271   5.137   1.285
    4   DT    P   89   2.185   5.086   1.408
    4   DT  OP1   90   2.108   4.966   1.370
    4   DT  OP2   91   2.109   5.200   1.470
    4   DT  O5'   92   2.288   5.041   1.517
    4   DT  C5'   93   2.319   5.127   1.633
    4   DT  H5'   94   2.239   5.136   1.702
    4   DT H5''   95   2.338   5.240   1.605
    4   DT  C4'   96   2.437   5.086   1.720
    4   DT  H4'   97   2.525   5.064   1.654
    4   DT  O4'   98   2.465   5.179   1.819
    4   DT  C1'   99   2.434   5.130   1.943
    4   DT  H1'  100   2.520   5.085   1.985
    4   DT   N1  101   2.381   5.236   2.030
    4   DT   C6  102   2.254   5.285   2.009
    4   DT   H6  103   2.190   5.253   1.927
    4   DT   C5  104   2.197   5.380   2.087
    4   DT   C7  105   2.054   5.427   2.049
    4   DT  H71  106   2.015   5.448   2.138
    4   DT  H72  107   1.989   5.342   2.014
    4   DT  H73  108   2.045   5.521   1.990
    4   DT   C4  109   2.269   5.427   2.205
    4   DT   O4  110   2.232   5.513   2.281
    4   DT   N3  111   2.396   5.380   2.219
    4   DT   H3  112   2.447   5.418   2.295
    4   DT   C2  113   2.461   5.286   2.137
    4   DT   O2  114   2.576   5.257   2.152
    4   DT  C3'  115   2.415   4.953   1.792
    4   DT  H3'  116   2.348   4.889   1.729
    4   DT  C2'  117   2.346   5.014   1.912
    4   DT  H2'  118   2.243   5.042   1.883
    4   DT H2''  119   2.329   4.949   2.002
    4   DT  O3'  120   2.542   4.892   1.827
    5   DA    P  121   2.547   4.764   1.916
    5   DA  OP1  122   2.682   4.706   1.907
    5   DA  OP2  123   2.430   4.680   1.868
    5   DA  O5'  124   2.514   4.795   2.067
    5   DA  C5'  125   2.620   4.825   2.158
    5   DA  H5'  126   2.674   4.916   2.126
    5   DA H5''  127   2.693   4.740   2.160
    5   DA  C4'  128   2.582   4.861   2.304
    5   DA  H4'  129   2.671   4.878   2.361
    5   DA  O4'  130   2.508   4.977   2.299
    5   DA  C1'  131   2.403   4.962   2.396
    5   DA  H1'  132   2.455   4.991   2.491
    5   DA   N9  133   2.285   5.045   2.363
    5   DA   C8  134   2.192   5.035   2.268
    5   DA   H8  135   2.195   4.954   2.192
    5   DA   N7  136   2.086   5.114   2.286
    5   DA   C5  137   2.118   5.185   2.403
    5   DA   C6  138   2.055   5.289   2.478
    5   DA   N6  139   1.930   5.332   2.474
    5   DA  H61  140   1.905   5.393   2.553
    5   DA  H62  141   1.859   5.309   2.403
    5   DA   N1  142   2.119   5.346   2.586
    5   DA   C2  143   2.238   5.302   2.615
    5   DA   H2  144   2.284   5.359   2.697
    5   DA   N3  145   2.319   5.213   2.548
    5   DA   C4  146   2.246   5.151   2.442
    5   DA  C3'  147   2.506   4.753   2.388
    5   DA  H3'  148   2.505   4.655   2.335
    5   DA  C2'  149   2.369   4.813   2.386
    5   DA  H2'  150   2.319   4.797   2.282
    5   DA H2''  151   2.310   4.775   2.469
    5   DA  O3'  152   2.550   4.748   2.518
    6   DA    P  153   2.595   4.601   2.577
    6   DA  OP1  154   2.700   4.551   2.483
    6   DA  OP2  155   2.473   4.524   2.592
    6   DA  O5'  156   2.665   4.644   2.723
    6   DA  C5'  157   2.591   4.669   2.843
    6   DA  H5'  158   2.502   4.606   2.837
    6   DA H5''  159   2.563   4.772   2.847
    6   DA  C4'  160   2.683   4.620   2.960
    6   DA  H4'  161   2.770   4.682   2.965
    6   DA  O4'  162   2.613   4.634   3.083
    6   DA  C1'  163   2.604   4.513   3.154
    6   DA  H1'  164   2.677   4.496   3.228
    6   DA   N9  165   2.469   4.517   3.225
    6   DA   C8  166   2.345   4.470   3.189
    6   DA   H8  167   2.329   4.426   3.095
    6   DA   N7  168   2.248   4.470   3.280
    6   DA   C5  169   2.310   4.539   3.381
    6   DA   C6  170   2.273   4.582   3.512
    6   DA   N6  171   2.155   4.573   3.560
    6   DA  H61  172   2.144   4.611   3.656
    6   DA  H62  173   2.076   4.547   3.505
    6   DA   N1  174   2.365   4.639   3.594
    6   DA   C2  175   2.489   4.637   3.554
    6   DA   H2  176   2.556   4.690   3.619
    6   DA   N3  177   2.545   4.599   3.441
    6   DA   C4  178   2.448   4.549   3.355
    6   DA  C3'  179   2.729   4.474   2.955
    6   DA  H3'  180   2.735   4.434   2.855
    6   DA  C2'  181   2.619   4.410   3.047
    6   DA  H2'  182   2.523   4.398   2.997
    6   DA H2''  183   2.651   4.312   3.089
    6   DA  O3'  184   2.858   4.472   3.028
    7   DC    P  185   2.941   4.340   3.058
    7   DC  OP1  186   3.087   4.374   3.040
    7   DC  OP2  187   2.869   4.239   2.980
    7   DC  O5'  188   2.917   4.315   3.215
    7   DC  C5'  189   2.963   4.415   3.309
    7   DC  H5'  190   2.895   4.495   3.297
    7   DC H5''  191   3.065   4.440   3.294
    7   DC  C4'  192   2.956   4.387   3.460
    7   DC  H4'  193   3.010   4.467   3.510
    7   DC  O4'  194   2.826   4.388   3.509
    7   DC  C1'  195   2.792   4.257   3.557
    7   DC  H1'  196   2.810   4.255   3.662
    7   DC   N1  197   2.649   4.216   3.537
    7   DC   C6  198   2.599   4.175   3.422
    7   DC   H6  199   2.672   4.168   3.332
    7   DC   C5  200   2.465   4.167   3.402
    7   DC   H5  201   2.427   4.133   3.313
    7   DC   C4  202   2.380   4.200   3.511
    7   DC   N4  203   2.252   4.202   3.492
    7   DC  H41  204   2.199   4.209   3.575
    7   DC  H42  205   2.224   4.172   3.406
    7   DC   N3  206   2.422   4.237   3.629
    7   DC   C2  207   2.562   4.250   3.640
    7   DC   O2  208   2.605   4.295   3.749
    7   DC  C3'  209   3.022   4.252   3.497
    7   DC  H3'  210   3.097   4.230   3.419
    7   DC  C2'  211   2.899   4.159   3.498
    7   DC  H2'  212   2.883   4.125   3.391
    7   DC H2''  213   2.903   4.073   3.562
    7   DC  O3'  214   3.083   4.278   3.629
    8   DC    P  215   3.160   4.159   3.700
    8   DC  OP1  216   3.234   4.229   3.806
    8   DC  OP2  217   3.230   4.085   3.594
    8   DC  O5'  218   3.059   4.058   3.761
    8   DC  C5'  219   2.975   4.104   3.870
    8   DC  H5'  220   2.941   4.211   3.865
    8   DC H5''  221   3.035   4.097   3.959
    8   DC  C4'  222   2.852   4.011   3.899
    8   DC  H4'  223   2.796   4.059   3.971
    8   DC  O4'  224   2.782   3.990   3.773
    8   DC  C1'  225   2.727   3.856   3.779
    8   DC  H1'  226   2.638   3.856   3.847
    8   DC   N1  227   2.679   3.838   3.641
    8   DC   C6  228   2.760   3.825   3.534
    8   DC   H6  229   2.856   3.869   3.538
    8   DC   C5  230   2.722   3.774   3.415
    8   DC   H5  231   2.777   3.773   3.323
    8   DC   C4  232   2.586   3.731   3.415
    8   DC   N4  233   2.522   3.681   3.311
    8   DC  H41  234   2.426   3.650   3.323
    8   DC  H42  235   2.573   3.642   3.232
    8   DC   N3  236   2.499   3.744   3.516
    8   DC   C2  237   2.542   3.810   3.623
    8   DC   O2  238   2.456   3.850   3.706
    8   DC  C3'  239   2.890   3.870   3.956
    8   DC  H3'  240   2.996   3.860   3.982
    8   DC  C2'  241   2.837   3.779   3.840
    8   DC  H2'  242   2.919   3.769   3.770
    8   DC H2''  243   2.805   3.679   3.873
    8   DC  O3'  244   2.808   3.854   4.074
    9   DC    P  245   2.866   3.880   4.220
    9   DC  OP1  246   2.757   3.845   4.313
    9   DC  OP2  247   2.926   4.016   4.223
    9   DC  O5'  248   2.983   3.775   4.237
    9   DC  C5'  249   2.960   3.638   4.256
    9   DC  H5'  250   2.904   3.606   4.167
    9   DC H5''  251   2.881   3.618   4.325
    9   DC  C4'  252   3.083   3.551   4.285
    9   DC  H4'  253   3.054   3.446   4.309
    9   DC  O4'  254   3.171   3.540   4.168
    9   DC  C1'  255   3.288   3.608   4.190
    9   DC  H1'  256   3.361   3.524   4.199
    9   DC   N1  257   3.341   3.698   4.081
    9   DC   C6  258   3.267   3.808   4.036
    9   DC   H6  259   3.176   3.836   4.083
    9   DC   C5  260   3.314   3.888   3.933
    9   DC   H5  261   3.255   3.963   3.902
    9   DC   C4  262   3.448   3.855   3.886
    9   DC   N4  263   3.513   3.937   3.808
    9   DC  H41  264   3.590   3.904   3.763
    9   DC  H42  265   3.462   4.015   3.762
    9   DC   N3  266   3.516   3.754   3.929
    9   DC   C2  267   3.467   3.677   4.031
    9   DC   O2  268   3.536   3.586   4.073
    9   DC  C3'  269   3.168   3.604   4.393
    9   DC  H3'  270   3.112   3.676   4.453
    9   DC  C2'  271   3.291   3.677   4.324
    9   DC  H2'  272   3.281   3.786   4.322
    9   DC H2''  273   3.386   3.660   4.380
    9   DC  O3'  274   3.232   3.511   4.471
   10   DT    P  275   3.214   3.508   4.627
   10   DT  OP1  276   3.071   3.505   4.655
   10   DT  OP2  277   3.302   3.607   4.687
   10   DT  O5'  278   3.266   3.363   4.655
   10   DT  C5'  279   3.404   3.327   4.647
   10   DT  H5'  280   3.464   3.376   4.721
   10   DT H5''  281   3.443   3.360   4.553
   10   DT  C4'  282   3.422   3.176   4.667
   10   DT  H4'  283   3.360   3.121   4.596
   10   DT  O4'  284   3.561   3.150   4.650
   10   DT  C1'  285   3.624   3.124   4.773
   10   DT  H1'  286   3.630   3.015   4.771
   10   DT   N1  287   3.762   3.180   4.783
   10   DT   C6  288   3.793   3.316   4.778
   10   DT   H6  289   3.715   3.391   4.761
   10   DT   C5  290   3.919   3.357   4.790
   10   DT   C7  291   3.960   3.510   4.785
   10   DT  H71  292   3.867   3.570   4.742
   10   DT  H72  293   4.040   3.507   4.707
   10   DT  H73  294   4.001   3.549   4.877
   10   DT   C4  295   4.026   3.261   4.814
   10   DT   O4  296   4.147   3.277   4.838
   10   DT   N3  297   3.991   3.132   4.815
   10   DT   H3  298   4.063   3.065   4.832
   10   DT   C2  299   3.863   3.087   4.817
   10   DT   O2  300   3.841   2.974   4.837
   10   DT  C3'  301   3.392   3.139   4.811
   10   DT  H3'  302   3.313   3.211   4.845
   10   DT  C2'  303   3.523   3.159   4.882
   10   DT  H2'  304   3.537   3.260   4.913
   10   DT H2''  305   3.533   3.098   4.967
   10   DT  O3'  306   3.357   2.998   4.812
   11   DA    P  307   3.263   2.939   4.925
   11   DA  OP1  308   3.189   2.823   4.865
   11   DA  OP2  309   3.181   3.044   4.987
   11   DA  O5'  310   3.355   2.877   5.035
   11   DA  C5'  311   3.459   2.797   4.996
   11   DA  H5'  312   3.506   2.839   4.903
   11   DA H5''  313   3.418   2.706   4.964
   11   DA  C4'  314   3.570   2.778   5.101
   11   DA  H4'  315   3.618   2.680   5.084
   11   DA  O4'  316   3.670   2.885   5.090
   11   DA  C1'  317   3.683   2.941   5.218
   11   DA  H1'  318   3.761   2.884   5.273
   11   DA   N9  319   3.736   3.077   5.197
   11   DA   C8  320   3.663   3.191   5.197
   11   DA   H8  321   3.564   3.185   5.207
   11   DA   N7  322   3.719   3.306   5.170
   11   DA   C5  323   3.859   3.261   5.163
   11   DA   C6  324   3.989   3.325   5.161
   11   DA   N6  325   4.016   3.455   5.156
   11   DA  H61  326   4.107   3.483   5.188
   11   DA  H62  327   3.933   3.518   5.150
   11   DA   N1  328   4.105   3.255   5.171
   11   DA   C2  329   4.087   3.128   5.189
   11   DA   H2  330   4.176   3.078   5.209
   11   DA   N3  331   3.976   3.056   5.197
   11   DA   C4  332   3.868   3.126   5.176
   11   DA  C3'  333   3.511   2.775   5.240
   11   DA  H3'  334   3.399   2.759   5.256
   11   DA  C2'  335   3.540   2.924   5.277
   11   DA  H2'  336   3.467   2.985   5.223
   11   DA H2''  337   3.532   2.943   5.384
   11   DA  O3'  338   3.584   2.681   5.311
   12   DA    P  339   3.567   2.647   5.470
   12   DA  OP1  340   3.623   2.512   5.492
   12   DA  OP2  341   3.429   2.672   5.507
   12   DA  O5'  342   3.669   2.754   5.539
   12   DA  C5'  343   3.810   2.744   5.521
   12   DA  H5'  344   3.825   2.741   5.411
   12   DA H5''  345   3.842   2.646   5.560
   12   DA  C4'  346   3.900   2.860   5.580
   12   DA  H4'  347   4.001   2.828   5.571
   12   DA  O4'  348   3.881   2.978   5.507
   12   DA  C1'  349   3.850   3.082   5.595
   12   DA  H1'  350   3.934   3.147   5.630
   12   DA   N9  351   3.738   3.169   5.554
   12   DA   C8  352   3.602   3.141   5.557
   12   DA   H8  353   3.563   3.041   5.588
   12   DA   N7  354   3.524   3.234   5.513
   12   DA   C5  355   3.613   3.337   5.488
   12   DA   C6  356   3.601   3.466   5.428
   12   DA   N6  357   3.494   3.510   5.367
   12   DA  H61  358   3.511   3.582   5.306
   12   DA  H62  359   3.432   3.436   5.332
   12   DA   N1  360   3.707   3.541   5.423
   12   DA   C2  361   3.822   3.498   5.454
   12   DA   H2  362   3.903   3.561   5.427
   12   DA   N3  363   3.852   3.372   5.487
   12   DA   C4  364   3.741   3.299   5.509
   12   DA  C3'  365   3.871   2.885   5.725
   12   DA  H3'  366   3.803   2.809   5.772
   12   DA  C2'  367   3.802   3.015   5.720
   12   DA  H2'  368   3.699   2.977   5.730
   12   DA H2''  369   3.821   3.081   5.803
   12   DA  O3'  370   3.998   2.893   5.793
   13  DCP    P  371   4.093   2.771   5.837
   13  DCP  OP1  372   4.234   2.813   5.836
   13  DCP  OP2  373   4.056   2.651   5.756
   13  DCP  O5'  374   4.054   2.730   5.988
   13  DCP  C5'  375   4.066   2.817   6.106
   13  DCP  H5'  376   3.995   2.902   6.105
   13  DCP H5''  377   4.162   2.860   6.099
   13  DCP  C4'  378   4.065   2.733   6.237
   13  DCP  H4'  379   4.104   2.793   6.323
   13  DCP  O4'  380   3.933   2.681   6.264
   13  DCP  C1'  381   3.950   2.553   6.303
   13  DCP  H1'  382   3.982   2.543   6.408
   13  DCP   N1  383   3.829   2.472   6.286
   13  DCP   C6  384   3.773   2.450   6.162
   13  DCP   H6  385   3.830   2.482   6.073
   13  DCP   C5  386   3.652   2.387   6.150
   13  DCP   H5  387   3.600   2.372   6.059
   13  DCP   C4  388   3.595   2.333   6.276
   13  DCP   N4  389   3.485   2.268   6.275
   13  DCP  H41  390   3.443   2.240   6.362
   13  DCP  H42  391   3.444   2.240   6.182
   13  DCP   N3  392   3.656   2.347   6.395
   13  DCP   C2  393   3.770   2.417   6.406
   13  DCP   O2  394   3.817   2.432   6.520
   13  DCP  C3'  395   4.155   2.617   6.213
   13  DCP  H3'  396   4.202   2.608   6.114
   13  DCP  C2'  397   4.068   2.495   6.231
   13  DCP  H2'  398   4.035   2.463   6.138
   13  DCP H2''  399   4.131   2.420   6.280
   13  DCP  O3'  400   4.258   2.603   6.313
   13  DCP   H3  401   3.611   2.320   6.484
   14  DCP    P  402   4.388   2.699   6.319
   14  DCP  OP1  403   4.357   2.804   6.414
   14  DCP  OP2  404   4.422   2.735   6.177
   14  DCP  O5'  405   4.508   2.609   6.380
   14  DCP  C5'  406   4.565   2.488   6.323
   14  DCP  H5'  407   4.588   2.510   6.217
   14  DCP H5''  408   4.499   2.400   6.307
   14  DCP  C4'  409   4.697   2.436   6.382
   14  DCP  H4'  410   4.728   2.346   6.332
   14  DCP  O4'  411   4.816   2.518   6.366
   14  DCP  C1'  412   4.900   2.516   6.484
   14  DCP  H1'  413   4.977   2.434   6.488
   14  DCP   N1  414   4.953   2.651   6.512
   14  DCP   C6  415   4.896   2.767   6.462
   14  DCP   H6  416   4.826   2.760   6.383
   14  DCP   C5  417   4.943   2.889   6.505
   14  DCP   H5  418   4.886   2.978   6.466
   14  DCP   C4  419   5.044   2.894   6.609
   14  DCP   N4  420   5.071   3.014   6.658
   14  DCP  H41  421   5.124   3.015   6.747
   14  DCP  H42  422   5.040   3.097   6.605
   14  DCP   N3  423   5.087   2.780   6.659
   14  DCP   C2  424   5.042   2.664   6.620
   14  DCP   O2  425   5.085   2.568   6.686
   14  DCP  C3'  426   4.678   2.406   6.533
   14  DCP  H3'  427   4.580   2.441   6.567
   14  DCP  C2'  428   4.797   2.485   6.596
   14  DCP  H2'  429   4.759   2.574   6.646
   14  DCP H2''  430   4.846   2.433   6.668
   14  DCP  O3'  431   4.689   2.266   6.548
   14  DCP   H3  432   5.154   2.775   6.734
   15  DCP    P  433   4.627   2.183   6.675
   15  DCP  OP1  434   4.643   2.039   6.642
   15  DCP  OP2  435   4.492   2.233   6.716
   15  DCP  O5'  436   4.729   2.211   6.800
   15  DCP  C5'  437   4.858   2.154   6.811
   15  DCP  H5'  438   4.903   2.163   6.711
   15  DCP H5''  439   4.849   2.044   6.829
   15  DCP  C4'  440   4.950   2.226   6.914
   15  DCP  H4'  441   5.050   2.196   6.900
   15  DCP  O4'  442   4.942   2.368   6.901
   15  DCP  C1'  443   4.903   2.425   7.029
   15  DCP  H1'  444   4.991   2.427   7.087
   15  DCP   N1  445   4.831   2.554   7.020
   15  DCP   C6  446   4.702   2.556   6.968
   15  DCP   H6  447   4.672   2.464   6.918
   15  DCP   C5  448   4.638   2.675   6.962
   15  DCP   H5  449   4.543   2.681   6.904
   15  DCP   C4  450   4.696   2.791   7.022
   15  DCP   N4  451   4.626   2.900   7.029
   15  DCP  H41  452   4.649   2.990   7.061
   15  DCP  H42  453   4.549   2.905   6.964
   15  DCP   N3  454   4.812   2.777   7.079
   15  DCP   C2  455   4.885   2.670   7.078
   15  DCP   O2  456   5.001   2.672   7.123
   15  DCP  C3'  457   4.905   2.198   7.057
   15  DCP  H3'  458   4.841   2.108   7.072
   15  DCP  C2'  459   4.817   2.313   7.084
   15  DCP  H2'  460   4.723   2.303   7.043
   15  DCP H2''  461   4.800   2.330   7.191
   15  DCP  O3'  462   5.018   2.217   7.145
   15  DCP   H3  463   4.849   2.864   7.109
   16   DT    P  464   5.029   2.142   7.285
   16   DT  OP1  465   4.898   2.106   7.334
   16   DT  OP2  466   5.105   2.235   7.372
   16   DT  O5'  467   5.109   2.006   7.273
   16   DT  C5'  468   5.243   2.013   7.229
   16   DT  H5'  469   5.309   2.063   7.306
   16   DT H5''  470   5.243   2.061   7.137
   16   DT  C4'  471   5.288   1.866   7.205
   16   DT  H4'  472   5.243   1.834   7.104
   16   DT  O4'  473   5.428   1.869   7.183
   16   DT  C1'  474   5.504   1.774   7.262
   16   DT  H1'  475   5.521   1.682   7.205
   16   DT   N1  476   5.647   1.812   7.306
   16   DT   C6  477   5.666   1.932   7.378
   16   DT   H6  478   5.580   1.999   7.392
   16   DT   C5  479   5.781   1.960   7.437
   16   DT   C7  480   5.789   2.097   7.515
   16   DT  H71  481   5.893   2.137   7.508
   16   DT  H72  482   5.718   2.181   7.478
   16   DT  H73  483   5.775   2.071   7.620
   16   DT   C4  484   5.892   1.866   7.420
   16   DT   O4  485   6.000   1.877   7.468
   16   DT   N3  486   5.873   1.761   7.327
   16   DT   H3  487   5.947   1.696   7.312
   16   DT   C2  488   5.749   1.725   7.274
   16   DT   O2  489   5.743   1.625   7.202
   16   DT  C3'  490   5.261   1.761   7.315
   16   DT  H3'  491   5.173   1.773   7.378
   16   DT  C2'  492   5.400   1.762   7.378
   16   DT  H2'  493   5.402   1.852   7.446
   16   DT H2''  494   5.422   1.665   7.422
   16   DT  O3'  495   5.250   1.631   7.251
   17   DA    P  496   5.150   1.514   7.304
   17   DA  OP1  497   5.109   1.446   7.178
   17   DA  OP2  498   5.048   1.584   7.388
   17   DA  O5'  499   5.225   1.417   7.399
   17   DA  C5'  500   5.338   1.339   7.356
   17   DA  H5'  501   5.382   1.392   7.274
   17   DA H5''  502   5.301   1.240   7.320
   17   DA  C4'  503   5.438   1.301   7.464
   17   DA  H4'  504   5.520   1.237   7.422
   17   DA  O4'  505   5.499   1.423   7.509
   17   DA  C1'  506   5.477   1.437   7.653
   17   DA  H1'  507   5.564   1.397   7.706
   17   DA   N9  508   5.475   1.586   7.688
   17   DA   C8  509   5.372   1.664   7.700
   17   DA   H8  510   5.272   1.631   7.671
   17   DA   N7  511   5.393   1.789   7.739
   17   DA   C5  512   5.531   1.787   7.760
   17   DA   C6  513   5.627   1.881   7.807
   17   DA   N6  514   5.599   2.005   7.839
   17   DA  H61  515   5.668   2.076   7.862
   17   DA  H62  516   5.506   2.038   7.823
   17   DA   N1  517   5.756   1.846   7.818
   17   DA   C2  518   5.792   1.724   7.784
   17   DA   H2  519   5.900   1.713   7.798
   17   DA   N3  520   5.712   1.623   7.731
   17   DA   C4  521   5.583   1.664   7.728
   17   DA  C3'  522   5.373   1.238   7.593
   17   DA  H3'  523   5.281   1.178   7.578
   17   DA  C2'  524   5.354   1.358   7.682
   17   DA  H2'  525   5.263   1.413   7.654
   17   DA H2''  526   5.358   1.331   7.788
   17   DA  O3'  527   5.478   1.144   7.631
   18   DA    P  528   5.480   1.075   7.781
   18   DA  OP1  529   5.579   0.965   7.775
   18   DA  OP2  530   5.344   1.044   7.822
   18   DA  O5'  531   5.545   1.184   7.883
   18   DA  C5'  532   5.687   1.198   7.894
   18   DA  H5'  533   5.721   1.200   7.786
   18   DA H5''  534   5.737   1.114   7.927
   18   DA  C4'  535   5.750   1.312   7.976
   18   DA  H4'  536   5.858   1.312   7.952
   18   DA  O4'  537   5.684   1.439   7.956
   18   DA  C1'  538   5.624   1.485   8.079
   18   DA  H1'  539   5.698   1.544   8.141
   18   DA   N9  540   5.503   1.571   8.063
   18   DA   C8  541   5.373   1.537   8.038
   18   DA   H8  542   5.340   1.442   8.018
   18   DA   N7  543   5.288   1.635   8.040
   18   DA   C5  544   5.367   1.742   8.079
   18   DA   C6  545   5.334   1.876   8.095
   18   DA   N6  546   5.209   1.921   8.076
   18   DA  H61  547   5.194   2.014   8.085
   18   DA  H62  548   5.127   1.863   8.051
   18   DA   N1  549   5.431   1.965   8.138
   18   DA   C2  550   5.551   1.919   8.159
   18   DA   H2  551   5.617   1.993   8.201
   18   DA   N3  552   5.600   1.795   8.140
   18   DA   C4  553   5.498   1.705   8.104
   18   DA  C3'  554   5.719   1.282   8.125
   18   DA  H3'  555   5.710   1.175   8.138
   18   DA  C2'  556   5.590   1.356   8.161
   18   DA  H2'  557   5.509   1.286   8.120
   18   DA H2''  558   5.587   1.361   8.268
   18   DA  O3'  559   5.826   1.335   8.206
   19  DCP    P  560   5.945   1.242   8.270
   19  DCP  OP1  561   6.063   1.318   8.286
   19  DCP  OP2  562   5.948   1.113   8.200
   19  DCP  O5'  563   5.873   1.236   8.414
   19  DCP  C5'  564   5.763   1.148   8.438
   19  DCP  H5'  565   5.744   1.086   8.349
   19  DCP H5''  566   5.675   1.215   8.458
   19  DCP  C4'  567   5.786   1.050   8.561
   19  DCP  H4'  568   5.695   0.983   8.572
   19  DCP  O4'  569   5.909   0.976   8.533
   19  DCP  C1'  570   5.982   0.962   8.659
   19  DCP  H1'  571   5.931   0.890   8.715
   19  DCP   N1  572   6.125   0.929   8.635
   19  DCP   C6  573   6.187   0.994   8.532
   19  DCP   H6  574   6.135   1.075   8.481
   19  DCP   C5  575   6.321   0.971   8.508
   19  DCP   H5  576   6.379   1.019   8.430
   19  DCP   C4  577   6.380   0.875   8.596
   19  DCP   N4  578   6.506   0.835   8.580
   19  DCP  H41  579   6.548   0.770   8.642
   19  DCP  H42  580   6.557   0.894   8.514
   19  DCP   N3  581   6.311   0.805   8.685
   19  DCP   C2  582   6.185   0.838   8.713
   19  DCP   O2  583   6.130   0.787   8.813
   19  DCP  C3'  584   5.822   1.119   8.695
   19  DCP  H3'  585   5.819   1.224   8.694
   19  DCP  C2'  586   5.966   1.093   8.722
   19  DCP  H2'  587   6.029   1.176   8.683
   19  DCP H2''  588   5.985   1.094   8.823
   19  DCP  O3'  589   5.730   1.063   8.790
   19  DCP   H3  590   6.353   0.725   8.742
   20  DCP    P  591   5.689   1.127   8.929
   20  DCP  OP1  592   5.560   1.073   8.962
   20  DCP  OP2  593   5.698   1.275   8.921
   20  DCP  O5'  594   5.791   1.077   9.029
   20  DCP  C5'  595   5.792   1.110   9.173
   20  DCP  H5'  596   5.687   1.093   9.206
   20  DCP H5''  597   5.813   1.220   9.182
   20  DCP  C4'  598   5.879   1.018   9.265
   20  DCP  H4'  599   5.852   1.048   9.368
   20  DCP  O4'  600   5.854   0.875   9.246
   20  DCP  C1'  601   5.949   0.818   9.165
   20  DCP  H1'  602   6.002   0.756   9.235
   20  DCP   N1  603   5.891   0.737   9.052
   20  DCP   C6  604   5.778   0.775   8.983
   20  DCP   H6  605   5.724   0.858   9.023
   20  DCP   C5  606   5.748   0.713   8.867
   20  DCP   H5  607   5.656   0.736   8.819
   20  DCP   C4  608   5.837   0.615   8.814
   20  DCP   N4  609   5.809   0.549   8.704
   20  DCP  H41  610   5.881   0.504   8.644
   20  DCP  H42  611   5.727   0.574   8.661
   20  DCP   N3  612   5.946   0.585   8.879
   20  DCP   C2  613   5.972   0.635   9.001
   20  DCP   O2  614   6.065   0.585   9.061
   20  DCP  C3'  615   6.022   1.028   9.232
   20  DCP  H3'  616   6.039   1.129   9.182
   20  DCP  C2'  617   6.038   0.930   9.113
   20  DCP  H2'  618   6.009   0.973   9.025
   20  DCP H2''  619   6.137   0.890   9.101
   20  DCP  O3'  620   6.114   0.998   9.337
   20  DCP   H3  621   6.013   0.509   8.843
   21  DCP    P  622   6.151   1.105   9.454
   21  DCP  OP1  623   6.254   1.048   9.539
   21  DCP  OP2  624   6.022   1.150   9.516
   21  DCP  O5'  625   6.221   1.230   9.372
   21  DCP  C5'  626   6.151   1.362   9.356
   21  DCP  H5'  627   6.042   1.346   9.378
   21  DCP H5''  628   6.148   1.403   9.255
   21  DCP  C4'  629   6.196   1.469   9.454
   21  DCP  H4'  630   6.131   1.558   9.447
   21  DCP  O4'  631   6.186   1.424   9.587
   21  DCP  C1'  632   6.275   1.502   9.659
   21  DCP  H1'  633   6.221   1.596   9.668
   21  DCP   N1  634   6.307   1.462   9.803
   21  DCP   C6  635   6.276   1.332   9.853
   21  DCP   H6  636   6.239   1.258   9.786
   21  DCP   C5  637   6.323   1.297   9.977
   21  DCP   H5  638   6.301   1.191  10.008
   21  DCP   C4  639   6.401   1.389  10.057
   21  DCP   N4  640   6.433   1.362  10.176
   21  DCP  H41  641   6.464   1.434  10.242
   21  DCP  H42  642   6.425   1.265  10.208
   21  DCP   N3  643   6.423   1.511  10.014
   21  DCP   C2  644   6.379   1.549   9.889
   21  DCP   O2  645   6.394   1.666   9.855
   21  DCP  C3'  646   6.347   1.491   9.428
   21  DCP  H3'  647   6.400   1.408   9.376
   21  DCP  C2'  648   6.394   1.524   9.567
   21  DCP  H2'  649   6.475   1.449   9.596
   21  DCP H2''  650   6.437   1.630   9.584
   21  DCP  O3'  651   6.367   1.615   9.368
   21  DCP   H3  652   6.470   1.575  10.068
   22  DT3    P  653   6.365   1.638   9.207
   22  DT3  OP1  654   6.447   1.529   9.151
   22  DT3  OP2  655   6.408   1.775   9.188
   22  DT3  O5'  656   6.223   1.612   9.153
   22  DT3  C5'  657   6.119   1.711   9.151
   22  DT3  H5'  658   6.161   1.800   9.106
   22  DT3 H5''  659   6.098   1.743   9.257
   22  DT3  C4'  660   6.003   1.659   9.071
   22  DT3  H4'  661   5.924   1.738   9.074
   22  DT3  O4'  662   6.052   1.650   8.936
   22  DT3  C1'  663   6.028   1.519   8.881
   22  DT3  H1'  664   5.932   1.506   8.828
   22  DT3   N1  665   6.126   1.476   8.770
   22  DT3   C6  666   6.256   1.437   8.803
   22  DT3   H6  667   6.284   1.447   8.905
   22  DT3   C5  668   6.336   1.383   8.704
   22  DT3   C7  669   6.484   1.348   8.741
   22  DT3  H71  670   6.546   1.385   8.656
   22  DT3  H72  671   6.487   1.244   8.736
   22  DT3  H73  672   6.520   1.387   8.833
   22  DT3   C4  673   6.294   1.353   8.570
   22  DT3   O4  674   6.362   1.286   8.492
   22  DT3   N3  675   6.162   1.386   8.545
   22  DT3   H3  676   6.124   1.368   8.453
   22  DT3   C2  677   6.079   1.455   8.638
   22  DT3   O2  678   5.982   1.509   8.594
   22  DT3  C3'  679   5.934   1.526   9.096
   22  DT3  H3'  680   5.948   1.497   9.202
   22  DT3  C2'  681   6.011   1.431   9.005
   22  DT3  H2'  682   6.103   1.412   9.057
   22  DT3 H2''  683   5.953   1.351   8.977
   22  DT3  O3'  684   5.792   1.526   9.056
   22  DT3 HO3'  685   5.766   1.427   9.030
   23  Na+  NA+  686   2.804   3.049   4.611
   24  Na+  NA+  687   3.204   4.649   2.611
   25  Na+  NA+  688   2.904   5.949   1.811
   26  Na+  NA+  689   4.604   1.649   7.111
   27  Na+  NA+  690   3.304   4.349   4.311
   28  Na+  NA+  691   2.404   4.549   1.311
   29  Na+  NA+  692   4.304   2.549   5.311
   30  Na+  NA+  693   2.504   4.149   2.211
   31  Na+  NA+  694   5.404   1.649   8.711
   32  Na+  NA+  695   2.304   4.149   4.211
   33  Na+  NA+  696   2.904   2.749   5.311
   34  Na+  NA+  697   1.904   5.249   0.811
   35  Na+  NA+  698   6.304   1.749   8.111
   36  Na+  NA+  699   5.404   0.649   7.411
   37  Na+  NA+  700   3.404   3.949   3.111
   38  Na+  NA+  701   1.571   6.616   1.678
   39  Cl-  CL-  702   1.171   6.616   1.678
   40  Na+  NA+  703   0.771   6.516   1.678
   41  Cl-  CL-  704   0.671   6.416   2.078
   42  Na+  NA+  705   0.671   6.116   2.378
   43  Cl-  CL-  706   0.571   6.416   2.678
   44  Na+  NA+  707   0.871   6.616   2.378
   45  Cl-  CL-  708   1.371   6.516   2.478
   46  Na+  NA+  709   1.571   6.716   2.178
   47  Cl-  CL-  710   1.571   7.016   1.878
   48  Na+  NA+  711   1.171   7.016   1.678
   49  Cl-  CL-  712   1.071   6.816   2.078
   50  Na+  NA+  713   1.071   6.416   2.078
   51  Cl-  CL-  714   0.871   5.916   2.078
   52  Na+  NA+  715   0.671   6.416   3.078
   53  Cl-  CL-  716   0.871   6.216   3.378
   54  Na+  NA+  717   1.271   6.216   3.378
   55  Cl-  CL-  718   1.671   6.216   3.478
   56  Na+  NA+  719   2.071   6.216   3.578
   57  Cl-  CL-  720   2.471   6.216   3.578
   58  Na+  NA+  721   2.871   6.216   3.578
   59  Cl-  CL-  722   3.271   6.216   3.578
   60  Na+  NA+  723   3.571   6.016   3.778
   61  Cl-  CL-  724   3.771   5.516   3.778
   62  Na+  NA+  725   4.171   5.616   3.878
   63  Cl-  CL-  726   4.571   5.316   3.878
   64  Na+  NA+  727   4.271   5.416   4.278
   65  Cl-  CL-  728   3.971   5.716   4.278
   66  Na+  NA+  729   3.571   5.616   4.778
   67  Cl-  CL-  730   3.171   5.716   4.878
   68  Na+  NA+  731   3.071   5.616   5.278
   69  Cl-  CL-  732   3.071   5.316   5.578
   70  Na+  NA+  733   3.071   4.916   5.578
   71  Cl-  CL-  734   3.171   5.216   5.178
   72  Na+  NA+  735   2.871   5.416   4.878
   73  Cl-  CL-  736   3.271   5.916   4.378
   74  Na+  NA+  737   3.671   5.916   4.478
   75  Cl-  CL-  738   3.971   5.716   4.778
   76  Na+  NA+  739   2.871   5.916   4.378
   77  Cl-  CL-  740   2.671   5.616   4.578
   78  Na+  NA+  741   3.771   5.116   5.378
   79  Cl-  CL-  742   4.071   4.816   5.278
   80  Na+  NA+  743   4.271   5.016   5.578
   81  Cl-  CL-  744   3.671   5.016   5.778
   82  Na+  NA+  745   4.771   5.016   3.678
   83  Cl-  CL-  746   3.471   4.516   6.278
   84  Na+  NA+  747   3.571   4.916   6.178
   85  Cl-  CL-  748   4.771   4.616   3.678
   86  Na+  NA+  749   4.771   4.516   3.278
   87  Cl-  CL-  750   4.871   4.616   2.878
   88  Na+  NA+  751   4.671   3.616   2.878
   89  Cl-  CL-  752   4.671   3.316   3.178
   90  Na+  NA+  753   4.671   4.316   2.678
   91  Cl-  CL-  754   4.571   4.216   2.278
   92  Na+  NA+  755   3.271   4.216   6.478
   93  Cl-  CL-  756   4.871   3.916   2.678
   94  Na+  NA+  757   4.871   3.916   2.278
   95  Cl-  CL-  758   2.871   4.216   6.478
   96  Na+  NA+  759   2.471   4.216   6.478
   97  Cl-  CL-  760   2.171   4.016   6.278
   98  Na+  NA+  761   4.671   3.316   3.578
   99  Cl-  CL-  762   4.671   4.116   3.178
  100  Na+  NA+  763   5.071   4.116   2.978
  101  Cl-  CL-  764   4.671   3.616   2.478
  102  Na+  NA+  765   4.371   3.816   2.278
  103  Cl-  CL-  766   4.671   5.016   5.578
  104  Na+  NA+  767   4.471   4.816   5.278
  105  Cl-  CL-  768   4.171   5.316   5.278
  106  Na+  NA+  769   4.271   5.416   4.878
  107  Cl-  CL-  770   4.471   5.216   4.578
  108  Na+  NA+  771   2.171   4.016   5.878
  109  Cl-  CL-  772   2.171   4.016   5.478
  110  Na+  NA+  773   4.671   5.016   4.278
  111  Cl-  CL-  774   4.071   3.616   2.078
  112  Na+  NA+  775   4.071   3.216   2.078
  113  Cl-  CL-  776   4.071   2.816   2.078
  114  Na+  NA+  777   3.871   2.616   2.378
  115  Cl-  CL-  778   3.671   2.516   3.178
  116  WAT    O  779   6.596   6.553   9.871
  116  WAT   H1  780   6.588   6.462   9.844
  116  WAT   H2  781   6.555   6.603   9.801
  117  WAT    O  782   6.409   6.731  10.059
  117  WAT   H1  783   6.332   6.683  10.088
  117  WAT   H2  784   6.475   6.663  10.042
  118  WAT    O  785   5.811   6.762  10.147
  118  WAT   H1  786   5.728   6.737  10.187
  118  WAT   H2  787   5.872   6.769  10.221
  119  WAT    O  788   6.812   7.171   9.937
  119  WAT   H1  789   6.765   7.094   9.970
  119  WAT   H2  790   6.893   7.174   9.988
  120  WAT    O  791   5.809   7.165  10.167
  120  WAT   H1  792   5.839   7.076  10.149
  120  WAT   H2  793   5.884   7.221  10.144
  121  WAT    O  794   5.652   6.258   9.526
  121  WAT   H1  795   5.563   6.292   9.515
  121  WAT   H2  796   5.680   6.238   9.436
  122  WAT    O  797   5.448   6.518  10.114
  122  WAT   H1  798   5.506   6.441  10.114
  122  WAT   H2  799   5.448   6.548  10.023
  123  WAT    O  800   6.434   7.400   9.899
  123  WAT   H1  801   6.372   7.446   9.842
  123  WAT   H2  802   6.520   7.416   9.859
  124  WAT    O  803   6.354   6.998  10.060
  124  WAT   H1  804   6.347   6.904  10.044
  124  WAT   H2  805   6.430   7.007  10.117
  125  WAT    O  806   5.573   6.059  10.293
  125  WAT   H1  807   5.555   5.969  10.321
  125  WAT   H2  808   5.532   6.114  10.360
  126  WAT    O  809   6.457   6.279  10.083
  126  WAT   H1  810   6.494   6.192  10.071
  126  WAT   H2  811   6.447   6.313   9.994
  127  WAT    O  812   5.870   6.116   9.629
  127  WAT   H1  813   5.880   6.206   9.660
  127  WAT   H2  814   5.779   6.112   9.600
  128  WAT    O  815   5.634   6.309  10.153
  128  WAT   H1  816   5.703   6.335  10.215
  128  WAT   H2  817   5.603   6.225  10.187
  129  WAT    O  818   6.054   6.413  10.062
  129  WAT   H1  819   6.105   6.463  10.126
  129  WAT   H2  820   6.107   6.336  10.045
  130  WAT    O  821   5.882   5.877  10.489
  130  WAT   H1  822   5.882   5.929  10.408
  130  WAT   H2  823   5.799   5.830  10.486
  131  WAT    O  824   6.521   6.888   9.639
  131  WAT   H1  825   6.459   6.935   9.582
  131  WAT   H2  826   6.572   6.958   9.680
  132  WAT    O  827   6.007   6.841  10.307
  132  WAT   H1  828   5.974   6.904  10.371
  132  WAT   H2  829   6.025   6.894  10.229
  133  WAT    O  830   6.858   6.223  10.053
  133  WAT   H1  831   6.788   6.251  10.111
  133  WAT   H2  832   6.895   6.304  10.017
  134  WAT    O  833   5.850   6.048  10.289
  134  WAT   H1  834   5.884   6.133  10.260
  134  WAT   H2  835   5.756   6.063  10.301
  135  WAT    O  836   5.928   7.038  10.488
  135  WAT   H1  837   5.990   7.105  10.460
  135  WAT   H2  838   5.842   7.079  10.479
  136  WAT    O  839   5.458   6.957   9.376
  136  WAT   H1  840   5.420   7.006   9.303
  136  WAT   H2  841   5.483   7.024   9.439
  137  WAT    O  842   6.219   5.797   9.922
  137  WAT   H1  843   6.249   5.742   9.850
  137  WAT   H2  844   6.126   5.811   9.904
  138  WAT    O  845   6.774   7.369  10.151
  138  WAT   H1  846   6.775   7.328  10.064
  138  WAT   H2  847   6.718   7.446  10.141
  139  WAT    O  848   6.714   6.859  10.284
  139  WAT   H1  849   6.755   6.838  10.200
  139  WAT   H2  850   6.786   6.885  10.341
  140  WAT    O  851   6.457   6.604   9.596
  140  WAT   H1  852   6.365   6.597   9.618
  140  WAT   H2  853   6.473   6.697   9.584
  141  WAT    O  854   6.456   6.231   9.295
  141  WAT   H1  855   6.362   6.247   9.304
  141  WAT   H2  856   6.488   6.303   9.241
  142  WAT    O  857   6.860   6.760   9.646
  142  WAT   H1  858   6.798   6.726   9.581
  142  WAT   H2  859   6.859   6.695   9.717
  143  WAT    O  860   6.805   6.378  10.388
  143  WAT   H1  861   6.763   6.460  10.413
  143  WAT   H2  862   6.731   6.319  10.368
  144  WAT    O  863   6.018   6.656   9.874
  144  WAT   H1  864   5.977   6.585   9.824
  144  WAT   H2  865   6.027   6.622   9.963
  145  WAT    O  866   6.065   7.025  10.090
  145  WAT   H1  867   6.035   6.964  10.022
  145  WAT   H2  868   6.160   7.029  10.079
  146  WAT    O  869   5.889   6.334  10.252
  146  WAT   H1  870   5.944   6.345  10.174
  146  WAT   H2  871   5.941   6.371  10.323
  147  WAT    O  872   6.874   7.382  10.456
  147  WAT   H1  873   6.826   7.463  10.437
  147  WAT   H2  874   6.805   7.317  10.472
  148  WAT    O  875   6.678   6.684   9.347
  148  WAT   H1  876   6.722   6.600   9.332
  148  WAT   H2  877   6.749   6.747   9.355
  149  WAT    O  878   6.489   7.178   9.743
  149  WAT   H1  879   6.533   7.252   9.702
  149  WAT   H2  880   6.483   7.202   9.836
  150  WAT    O  881   5.688   6.546   9.624
  150  WAT   H1  882   5.676   6.618   9.563
  150  WAT   H2  883   5.657   6.469   9.576
  151  WAT    O  884   5.452   6.863  10.204
  151  WAT   H1  885   5.460   6.876  10.110
  151  WAT   H2  886   5.513   6.792  10.224
  152  WAT    O  887   5.576   7.033   9.846
  152  WAT   H1  888   5.536   7.047   9.760
  152  WAT   H2  889   5.665   7.004   9.825
  153  WAT    O  890   6.726   7.227   9.335
  153  WAT   H1  891   6.657   7.227   9.269
  153  WAT   H2  892   6.800   7.185   9.292
  154  WAT    O  893   6.682   7.390   9.743
  154  WAT   H1  894   6.728   7.312   9.774
  154  WAT   H2  895   6.716   7.461   9.797
  155  WAT    O  896   5.457   6.967  10.458
  155  WAT   H1  897   5.474   6.920  10.377
  155  WAT   H2  898   5.504   6.916  10.525
  156  WAT    O  899   5.935   5.880   9.962
  156  WAT   H1  900   5.890   5.958   9.929
  156  WAT   H2  901   5.990   5.912  10.033
  157  WAT    O  902   6.246   5.842   9.450
  157  WAT   H1  903   6.184   5.842   9.523
  157  WAT   H2  904   6.237   5.756   9.410
  158  WAT    O  905   6.138   5.935  10.148
  158  WAT   H1  906   6.168   6.025  10.140
  158  WAT   H2  907   6.193   5.886  10.087
  159  WAT    O  908   5.914   6.392   9.735
  159  WAT   H1  909   5.891   6.371   9.825
  159  WAT   H2  910   5.836   6.436   9.700
  160  WAT    O  911   6.637   6.393   9.595
  160  WAT   H1  912   6.577   6.465   9.576
  160  WAT   H2  913   6.691   6.387   9.517
  161  WAT    O  914   6.497   6.257   9.798
  161  WAT   H1  915   6.537   6.288   9.716
  161  WAT   H2  916   6.534   6.169   9.809
  162  WAT    O  917   5.401   5.916  10.020
  162  WAT   H1  918   5.372   5.973  10.091
  162  WAT   H2  919   5.475   5.868  10.056
  163  WAT    O  920   5.420   6.310   9.141
  163  WAT   H1  921   5.411   6.404   9.155
  163  WAT   H2  922   5.385   6.296   9.053
  164  WAT    O  923   6.556   6.516  10.207
  164  WAT   H1  924   6.483   6.567  10.242
  164  WAT   H2  925   6.516   6.434  10.177
  165  WAT    O  926   6.200   6.183  10.048
  165  WAT   H1  927   6.200   6.139   9.963
  165  WAT   H2  928   6.289   6.215  10.059
  166  WAT    O  929   5.785   6.172   9.944
  166  WAT   H1  930   5.751   6.219  10.019
  166  WAT   H2  931   5.708   6.126   9.908
  167  WAT    O  932   6.206   6.283   9.347
  167  WAT   H1  933   6.218   6.279   9.442
  167  WAT   H2  934   6.167   6.370   9.331
  168  WAT    O  935   6.602   6.061  10.149
  168  WAT   H1  936   6.604   6.106  10.233
  168  WAT   H2  937   6.577   5.971  10.170
  169  WAT    O  938   6.107   6.514   9.287
  169  WAT   H1  939   6.050   6.470   9.224
  169  WAT   H2  940   6.178   6.550   9.233
  170  WAT    O  941   6.230   6.589  10.222
  170  WAT   H1  942   6.266   6.542  10.297
  170  WAT   H2  943   6.211   6.677  10.257
  171  WAT    O  944   5.516   6.064   9.835
  171  WAT   H1  945   5.488   6.027   9.919
  171  WAT   H2  946   5.510   5.991   9.774
  172  WAT    O  947   6.009   6.493  10.454
  172  WAT   H1  948   5.978   6.581  10.477
  172  WAT   H2  949   6.104   6.499  10.458
  173  WAT    O  950   5.862   6.914   9.514
  173  WAT   H1  951   5.784   6.860   9.498
  173  WAT   H2  952   5.935   6.862   9.480
  174  WAT    O  953   6.484   5.953   9.508
  174  WAT   H1  954   6.402   5.903   9.500
  174  WAT   H2  955   6.464   6.037   9.466
  175  WAT    O  956   6.755   6.390   9.337
  175  WAT   H1  957   6.844   6.421   9.320
  175  WAT   H2  958   6.752   6.303   9.298
  176  WAT    O  959   5.866   6.881   9.878
  176  WAT   H1  960   5.918   6.800   9.872
  176  WAT   H2  961   5.821   6.875   9.962
  177  WAT    O  962   6.355   7.007   9.405
  177  WAT   H1  963   6.389   7.082   9.355
  177  WAT   H2  964   6.272   7.039   9.441
  178  WAT    O  965   6.643   6.940   9.941
  178  WAT   H1  966   6.678   6.880   9.876
  178  WAT   H2  967   6.555   6.907   9.959
  179  WAT    O  968   6.252   7.016   9.682
  179  WAT   H1  969   6.320   7.070   9.720
  179  WAT   H2  970   6.173   7.070   9.686
  180  WAT    O  971   5.465   6.577   9.231
  180  WAT   H1  972   5.552   6.606   9.260
  180  WAT   H2  973   5.416   6.659   9.220
  181  WAT    O  974   6.182   6.716   9.643
  181  WAT   H1  975   6.227   6.797   9.666
  181  WAT   H2  976   6.147   6.684   9.727
  182  WAT    O  977   6.412   7.267  10.366
  182  WAT   H1  978   6.477   7.288  10.434
  182  WAT   H2  979   6.448   7.191  10.321
  183  WAT    O  980   5.772   5.750   9.691
  183  WAT   H1  981   5.759   5.750   9.786
  183  WAT   H2  982   5.690   5.784   9.656
  184  WAT    O  983   6.539   7.067  10.238
  184  WAT   H1  984   6.604   6.997  10.249
  184  WAT   H2  985   6.592   7.145  10.220
  185  WAT    O  986   6.104   7.237   9.370
  185  WAT   H1  987   6.103   7.310   9.308
  185  WAT   H2  988   6.012   7.212   9.379
  186  WAT    O  989   5.664   6.759   9.444
  186  WAT   H1  990   5.603   6.833   9.445
  186  WAT   H2  991   5.711   6.768   9.362
  187  WAT    O  992   6.621   6.176  10.412
  187  WAT   H1  993   6.658   6.094  10.445
  187  WAT   H2  994   6.535   6.182  10.453
  188  WAT    O  995   6.402   7.243   9.236
  188  WAT   H1  996   6.413   7.223   9.143
  188  WAT   H2  997   6.312   7.218   9.256
  189  WAT    O  998   6.155   6.299   9.634
  189  WAT   H1  999   6.084   6.346   9.678
  189  WAT   H2 1000   6.183   6.233   9.698
  190  WAT    O 1001   6.317   6.441  10.434
  190  WAT   H1 1002   6.367   6.488  10.501
  190  WAT   H2 1003   6.332   6.349  10.455
  191  WAT    O 1004   6.558   5.972   9.778
  191  WAT   H1 1005   6.546   5.973   9.683
  191  WAT   H2 1006   6.653   5.976   9.790
  192  WAT    O 1007   5.975   6.130   9.372
  192  WAT   H1 1008   6.060   6.174   9.365
  192  WAT   H2 1009   5.938   6.161   9.454
  193  WAT    O 1010   5.865   6.755   9.219
  193  WAT   H1 1011   5.942   6.744   9.275
  193  WAT   H2 1012   5.873   6.686   9.154
  194  WAT    O 1013   5.734   6.498   9.287
  194  WAT   H1 1014   5.742   6.404   9.299
  194  WAT   H2 1015   5.824   6.531   9.298
  195  WAT    O 1016   5.503   7.120   9.585
  195  WAT   H1 1017   5.410   7.144   9.584
  195  WAT   H2 1018   5.550   7.203   9.573
  196  WAT    O 1019   6.126   7.431   9.180
  196  WAT   H1 1020   6.205   7.460   9.135
  196  WAT   H2 1021   6.074   7.388   9.112
  197  WAT    O 1022   6.177   6.953   9.166
  197  WAT   H1 1023   6.167   6.891   9.239
  197  WAT   H2 1024   6.161   6.900   9.088
  198  WAT    O 1025   6.501   6.859   9.227
  198  WAT   H1 1026   6.447   6.904   9.291
  198  WAT   H2 1027   6.564   6.808   9.279
  199  WAT    O 1028   6.068   6.755   9.416
  199  WAT   H1 1029   6.110   6.738   9.501
  199  WAT   H2 1030   6.081   6.674   9.367
  200  WAT    O 1031   6.319   6.657   9.141
  200  WAT   H1 1032   6.372   6.586   9.105
  200  WAT   H2 1033   6.384   6.721   9.171
  201  WAT    O 1034   6.210   5.905  10.408
  201  WAT   H1 1035   6.165   5.907  10.324
  201  WAT   H2 1036   6.146   5.865  10.468
  202  WAT    O 1037   6.250   6.795  10.471
  202  WAT   H1 1038   6.292   6.879  10.453
  202  WAT   H2 1039   6.158   6.808  10.448
  203  WAT    O 1040   6.718   6.623  10.467
  203  WAT   H1 1041   6.665   6.676  10.406
  203  WAT   H2 1042   6.752   6.687  10.530
  204  WAT    O 1043   5.958   6.362   9.111
  204  WAT   H1 1044   5.938   6.276   9.147
  204  WAT   H2 1045   5.941   6.353   9.017
  205  WAT    O 1046   6.706   5.843   9.364
  205  WAT   H1 1047   6.734   5.759   9.400
  205  WAT   H2 1048   6.628   5.866   9.415
  206  WAT    O 1049   5.838   6.072   9.110
  206  WAT   H1 1050   5.868   6.073   9.019
  206  WAT   H2 1051   5.912   6.037   9.160
  207  WAT    O 1052   6.159   5.967   9.208
  207  WAT   H1 1053   6.125   5.899   9.150
  207  WAT   H2 1054   6.180   5.920   9.290
  208  WAT    O 1055   5.740   7.003   9.193
  208  WAT   H1 1056   5.784   7.057   9.259
  208  WAT   H2 1057   5.788   6.920   9.194
  209  WAT    O 1058   5.461   7.281   9.938
  209  WAT   H1 1059   5.494   7.195   9.915
  209  WAT   H2 1060   5.504   7.302  10.021
  210  WAT    O 1061   5.921   7.115   9.704
  210  WAT   H1 1062   5.891   7.102   9.794
  210  WAT   H2 1063   5.910   7.029   9.664
  211  WAT    O 1064   5.510   7.368  10.212
  211  WAT   H1 1065   5.467   7.386  10.295
  211  WAT   H2 1066   5.567   7.444  10.198
  212  WAT    O 1067   5.493   6.619   9.848
  212  WAT   H1 1068   5.428   6.593   9.784
  212  WAT   H2 1069   5.577   6.608   9.803
  213  WAT    O 1070   6.788   6.099   9.270
  213  WAT   H1 1071   6.830   6.080   9.186
  213  WAT   H2 1072   6.758   6.014   9.301
  214  WAT    O 1073   5.597   6.658  10.302
  214  WAT   H1 1074   5.634   6.649  10.390
  214  WAT   H2 1075   5.540   6.582  10.292
  215  WAT    O 1076   5.415   6.340   9.442
  215  WAT   H1 1077   5.325   6.367   9.425
  215  WAT   H2 1078   5.463   6.367   9.364
  216  WAT    O 1079   5.669   6.246   9.233
  216  WAT   H1 1080   5.740   6.204   9.185
  216  WAT   H2 1081   5.598   6.253   9.170
  217  WAT    O 1082   5.634   5.851   9.137
  217  WAT   H1 1083   5.706   5.906   9.169
  217  WAT   H2 1084   5.661   5.824   9.050
  218  WAT    O 1085   5.603   5.776  10.128
  218  WAT   H1 1086   5.668   5.721  10.083
  218  WAT   H2 1087   5.645   5.802  10.210
  219  WAT    O 1088   5.578   5.792  10.402
  219  WAT   H1 1089   5.543   5.838  10.478
  219  WAT   H2 1090   5.545   5.703  10.410
  220  WAT    O 1091   6.109   7.265  10.378
  220  WAT   H1 1092   6.085   7.292  10.290
  220  WAT   H2 1093   6.203   7.282  10.384
  221  WAT    O 1094   6.667   5.733  10.351
  221  WAT   H1 1095   6.580   5.767  10.330
  221  WAT   H2 1096   6.656   5.686  10.433
  222  WAT    O 1097   6.758   5.954  10.489
  222  WAT   H1 1098   6.725   5.872  10.451
  222  WAT   H2 1099   6.853   5.950  10.477
  223  WAT    O 1100   5.686   7.140  10.425
  223  WAT   H1 1101   5.613   7.079  10.419
  223  WAT   H2 1102   5.692   7.180  10.338
  224  WAT    O 1103   6.046   7.362  10.104
  224  WAT   H1 1104   6.098   7.301  10.051
  224  WAT   H2 1105   6.111   7.412  10.153
  225  WAT    O 1106   6.320   7.451  10.187
  225  WAT   H1 1107   6.349   7.426  10.099
  225  WAT   H2 1108   6.371   7.396  10.246
  226  WAT    O 1109   6.442   5.825  10.245
  226  WAT   H1 1110   6.364   5.872  10.272
  226  WAT   H2 1111   6.413   5.734  10.234
  227  WAT    O 1112   5.576   5.855   9.497
  227  WAT   H1 1113   5.652   5.867   9.439
  227  WAT   H2 1114   5.530   5.939   9.492
  228  WAT    O 1115   6.230   6.067   9.796
  228  WAT   H1 1116   6.149   6.029   9.762
  228  WAT   H2 1117   6.281   5.991   9.826
  229  WAT    O 1118   6.681   5.733   9.919
  229  WAT   H1 1119   6.741   5.790   9.967
  229  WAT   H2 1120   6.607   5.790   9.897
  230  WAT    O 1121   5.675   7.342   9.491
  230  WAT   H1 1122   5.622   7.380   9.420
  230  WAT   H2 1123   5.667   7.404   9.563
  231  WAT    O 1124   5.814   5.908   9.351
  231  WAT   H1 1125   5.867   5.829   9.338
  231  WAT   H2 1126   5.877   5.976   9.374
  232  WAT    O 1127   6.033   5.882   9.656
  232  WAT   H1 1128   5.970   5.812   9.673
  232  WAT   H2 1129   5.979   5.958   9.634
  233  WAT    O 1130   5.851   7.148   9.379
  233  WAT   H1 1131   5.788   7.195   9.434
  233  WAT   H2 1132   5.862   7.063   9.422
  234  WAT    O 1133   6.596   6.553   7.994
  234  WAT   H1 1134   6.588   6.462   7.967
  234  WAT   H2 1135   6.555   6.603   7.923
  235  WAT    O 1136   6.409   6.731   8.182
  235  WAT   H1 1137   6.332   6.683   8.211
  235  WAT   H2 1138   6.475   6.663   8.164
  236  WAT    O 1139   5.811   6.762   8.270
  236  WAT   H1 1140   5.728   6.737   8.310
  236  WAT   H2 1141   5.872   6.769   8.343
  237  WAT    O 1142   6.812   7.171   8.060
  237  WAT   H1 1143   6.765   7.094   8.093
  237  WAT   H2 1144   6.893   7.174   8.110
  238  WAT    O 1145   5.809   7.165   8.289
  238  WAT   H1 1146   5.839   7.076   8.271
  238  WAT   H2 1147   5.884   7.221   8.266
  239  WAT    O 1148   5.652   6.258   7.648
  239  WAT   H1 1149   5.563   6.292   7.638
  239  WAT   H2 1150   5.680   6.238   7.559
  240  WAT    O 1151   5.448   6.518   8.236
  240  WAT   H1 1152   5.506   6.441   8.237
  240  WAT   H2 1153   5.448   6.548   8.146
  241  WAT    O 1154   6.434   7.400   8.022
  241  WAT   H1 1155   6.372   7.446   7.965
  241  WAT   H2 1156   6.520   7.416   7.982
  242  WAT    O 1157   6.354   6.998   8.183
  242  WAT   H1 1158   6.347   6.904   8.166
  242  WAT   H2 1159   6.430   7.007   8.240
  243  WAT    O 1160   5.573   6.059   8.415
  243  WAT   H1 1161   5.555   5.969   8.443
  243  WAT   H2 1162   5.532   6.114   8.483
  244  WAT    O 1163   6.457   6.279   8.205
  244  WAT   H1 1164   6.494   6.192   8.194
  244  WAT   H2 1165   6.447   6.313   8.116
  245  WAT    O 1166   5.870   6.116   7.751
  245  WAT   H1 1167   5.880   6.206   7.782
  245  WAT   H2 1168   5.779   6.112   7.722
  246  WAT    O 1169   5.634   6.309   8.276
  246  WAT   H1 1170   5.703   6.335   8.338
  246  WAT   H2 1171   5.603   6.225   8.309
  247  WAT    O 1172   6.054   6.413   8.185
  247  WAT   H1 1173   6.105   6.463   8.249
  247  WAT   H2 1174   6.107   6.336   8.167
  248  WAT    O 1175   5.882   5.877   8.611
  248  WAT   H1 1176   5.882   5.929   8.531
  248  WAT   H2 1177   5.799   5.830   8.609
  249  WAT    O 1178   6.521   6.888   7.761
  249  WAT   H1 1179   6.459   6.935   7.705
  249  WAT   H2 1180   6.572   6.958   7.803
  250  WAT    O 1181   6.007   6.841   8.429
  250  WAT   H1 1182   5.974   6.904   8.493
  250  WAT   H2 1183   6.025   6.894   8.351
  251  WAT    O 1184   6.858   6.223   8.176
  251  WAT   H1 1185   6.788   6.251   8.234
  251  WAT   H2 1186   6.895   6.304   8.140
  252  WAT    O 1187   5.850   6.048   8.412
  252  WAT   H1 1188   5.884   6.133   8.383
  252  WAT   H2 1189   5.756   6.063   8.424
  253  WAT    O 1190   5.928   7.038   8.611
  253  WAT   H1 1191   5.990   7.105   8.582
  253  WAT   H2 1192   5.842   7.079   8.601
  254  WAT    O 1193   5.458   6.957   7.499
  254  WAT   H1 1194   5.420   7.006   7.425
  254  WAT   H2 1195   5.483   7.024   7.562
  255  WAT    O 1196   6.219   5.797   8.044
  255  WAT   H1 1197   6.249   5.742   7.973
  255  WAT   H2 1198   6.126   5.811   8.026
  256  WAT    O 1199   6.774   7.369   8.274
  256  WAT   H1 1200   6.775   7.328   8.187
  256  WAT   H2 1201   6.718   7.446   8.263
  257  WAT    O 1202   6.714   6.859   8.406
  257  WAT   H1 1203   6.755   6.838   8.323
  257  WAT   H2 1204   6.786   6.885   8.463
  258  WAT    O 1205   6.457   6.604   7.718
  258  WAT   H1 1206   6.365   6.597   7.741
  258  WAT   H2 1207   6.473   6.697   7.707
  259  WAT    O 1208   6.456   6.231   7.418
  259  WAT   H1 1209   6.362   6.247   7.426
  259  WAT   H2 1210   6.488   6.303   7.363
  260  WAT    O 1211   6.860   6.760   7.768
  260  WAT   H1 1212   6.798   6.726   7.704
  260  WAT   H2 1213   6.859   6.695   7.839
  261  WAT    O 1214   6.805   6.378   8.510
  261  WAT   H1 1215   6.763   6.460   8.536
  261  WAT   H2 1216   6.731   6.319   8.491
  262  WAT    O 1217   6.018   6.656   7.996
  262  WAT   H1 1218   5.977   6.585   7.947
  262  WAT   H2 1219   6.027   6.622   8.085
  263  WAT    O 1220   6.065   7.025   8.213
  263  WAT   H1 1221   6.035   6.964   8.145
  263  WAT   H2 1222   6.160   7.029   8.202
  264  WAT    O 1223   5.889   6.334   8.374
  264  WAT   H1 1224   5.944   6.345   8.297
  264  WAT   H2 1225   5.941   6.371   8.446
  265  WAT    O 1226   6.874   7.382   8.579
  265  WAT   H1 1227   6.826   7.463   8.560
  265  WAT   H2 1228   6.805   7.317   8.594
  266  WAT    O 1229   5.974   6.999   8.878
  266  WAT   H1 1230   5.884   7.021   8.902
  266  WAT   H2 1231   5.976   7.011   8.783
  267  WAT    O 1232   6.678   6.684   7.469
  267  WAT   H1 1233   6.722   6.600   7.455
  267  WAT   H2 1234   6.749   6.747   7.478
  268  WAT    O 1235   5.857   6.686   8.735
  268  WAT   H1 1236   5.843   6.773   8.772
  268  WAT   H2 1237   5.768   6.652   8.721
  269  WAT    O 1238   6.489   7.178   7.866
  269  WAT   H1 1239   6.533   7.252   7.825
  269  WAT   H2 1240   6.483   7.202   7.958
  270  WAT    O 1241   6.036   7.280   8.956
  270  WAT   H1 1242   6.034   7.321   8.869
  270  WAT   H2 1243   6.020   7.187   8.940
  271  WAT    O 1244   5.688   6.546   7.746
  271  WAT   H1 1245   5.676   6.618   7.685
  271  WAT   H2 1246   5.657   6.469   7.699
  272  WAT    O 1247   5.452   6.863   8.327
  272  WAT   H1 1248   5.460   6.876   8.233
  272  WAT   H2 1249   5.513   6.792   8.346
  273  WAT    O 1250   5.576   7.033   7.968
  273  WAT   H1 1251   5.536   7.047   7.883
  273  WAT   H2 1252   5.665   7.004   7.948
  274  WAT    O 1253   6.726   7.227   7.458
  274  WAT   H1 1254   6.657   7.227   7.392
  274  WAT   H2 1255   6.800   7.185   7.415
  275  WAT    O 1256   6.682   7.390   7.865
  275  WAT   H1 1257   6.728   7.312   7.896
  275  WAT   H2 1258   6.716   7.461   7.919
  276  WAT    O 1259   5.457   6.967   8.581
  276  WAT   H1 1260   5.474   6.920   8.499
  276  WAT   H2 1261   5.504   6.916   8.647
  277  WAT    O 1262   5.935   5.880   8.085
  277  WAT   H1 1263   5.890   5.958   8.051
  277  WAT   H2 1264   5.990   5.912   8.155
  278  WAT    O 1265   6.363   6.167   8.645
  278  WAT   H1 1266   6.317   6.188   8.726
  278  WAT   H2 1267   6.323   6.085   8.615
  279  WAT    O 1268   6.863   6.289   8.758
  279  WAT   H1 1269   6.778   6.259   8.790
  279  WAT   H2 1270   6.847   6.313   8.667
  280  WAT    O 1271   6.573   6.439   8.968
  280  WAT   H1 1272   6.605   6.356   8.934
  280  WAT   H2 1273   6.652   6.491   8.983
  281  WAT    O 1274   6.246   5.842   7.573
  281  WAT   H1 1275   6.184   5.842   7.645
  281  WAT   H2 1276   6.237   5.756   7.533
  282  WAT    O 1277   6.138   5.935   8.270
  282  WAT   H1 1278   6.168   6.025   8.262
  282  WAT   H2 1279   6.193   5.886   8.209
  283  WAT    O 1280   5.914   6.392   7.857
  283  WAT   H1 1281   5.891   6.371   7.948
  283  WAT   H2 1282   5.836   6.436   7.823
  284  WAT    O 1283   6.637   6.393   7.717
  284  WAT   H1 1284   6.577   6.465   7.699
  284  WAT   H2 1285   6.691   6.387   7.639
  285  WAT    O 1286   6.158   6.482   8.924
  285  WAT   H1 1287   6.148   6.388   8.909
  285  WAT   H2 1288   6.242   6.504   8.884
  286  WAT    O 1289   6.497   6.257   7.920
  286  WAT   H1 1290   6.537   6.288   7.839
  286  WAT   H2 1291   6.534   6.169   7.932
  287  WAT    O 1292   5.671   6.123   8.739
  287  WAT   H1 1293   5.631   6.208   8.760
  287  WAT   H2 1294   5.602   6.060   8.758
  288  WAT    O 1295   6.328   6.132   9.046
  288  WAT   H1 1296   6.259   6.112   9.110
  288  WAT   H2 1297   6.403   6.160   9.100
  289  WAT    O 1298   5.401   5.916   8.143
  289  WAT   H1 1299   5.372   5.973   8.214
  289  WAT   H2 1300   5.475   5.868   8.179
  290  WAT    O 1301   5.420   6.310   7.264
  290  WAT   H1 1302   5.411   6.404   7.278
  290  WAT   H2 1303   5.385   6.296   7.176
  291  WAT    O 1304   6.556   6.516   8.330
  291  WAT   H1 1305   6.483   6.567   8.365
  291  WAT   H2 1306   6.516   6.434   8.300
  292  WAT    O 1307   6.200   6.183   8.170
  292  WAT   H1 1308   6.200   6.139   8.085
  292  WAT   H2 1309   6.289   6.215   8.181
  293  WAT    O 1310   5.785   6.172   8.066
  293  WAT   H1 1311   5.751   6.219   8.142
  293  WAT   H2 1312   5.708   6.126   8.030
  294  WAT    O 1313   6.206   6.283   7.469
  294  WAT   H1 1314   6.218   6.279   7.564
  294  WAT   H2 1315   6.167   6.370   7.454
  295  WAT    O 1316   6.602   6.061   8.271
  295  WAT   H1 1317   6.604   6.106   8.355
  295  WAT   H2 1318   6.577   5.971   8.292
  296  WAT    O 1319   6.107   6.514   7.409
  296  WAT   H1 1320   6.050   6.470   7.347
  296  WAT   H2 1321   6.178   6.550   7.356
  297  WAT    O 1322   5.615   6.905   8.797
  297  WAT   H1 1323   5.576   6.840   8.857
  297  WAT   H2 1324   5.646   6.975   8.854
  298  WAT    O 1325   6.230   6.589   8.345
  298  WAT   H1 1326   6.266   6.542   8.420
  298  WAT   H2 1327   6.211   6.677   8.379
  299  WAT    O 1328   5.516   6.064   7.958
  299  WAT   H1 1329   5.488   6.027   8.042
  299  WAT   H2 1330   5.510   5.991   7.897
  300  WAT    O 1331   6.009   6.493   8.577
  300  WAT   H1 1332   5.978   6.581   8.599
  300  WAT   H2 1333   6.104   6.499   8.580
  301  WAT    O 1334   5.862   6.914   7.637
  301  WAT   H1 1335   5.784   6.860   7.621
  301  WAT   H2 1336   5.935   6.862   7.603
  302  WAT    O 1337   6.484   5.953   7.630
  302  WAT   H1 1338   6.402   5.903   7.623
  302  WAT   H2 1339   6.464   6.037   7.588
  303  WAT    O 1340   6.476   6.821   8.804
  303  WAT   H1 1341   6.469   6.729   8.779
  303  WAT   H2 1342   6.413   6.831   8.876
  304  WAT    O 1343   6.755   6.390   7.460
  304  WAT   H1 1344   6.844   6.421   7.442
  304  WAT   H2 1345   6.752   6.303   7.421
  305  WAT    O 1346   5.866   6.881   8.000
  305  WAT   H1 1347   5.918   6.800   7.995
  305  WAT   H2 1348   5.821   6.875   8.084
  306  WAT    O 1349   6.355   7.007   7.528
  306  WAT   H1 1350   6.389   7.082   7.478
  306  WAT   H2 1351   6.272   7.039   7.564
  307  WAT    O 1352   5.614   6.577   8.692
  307  WAT   H1 1353   5.579   6.644   8.750
  307  WAT   H2 1354   5.585   6.494   8.729
  308  WAT    O 1355   5.935   6.623   8.980
  308  WAT   H1 1356   5.905   6.638   8.890
  308  WAT   H2 1357   6.012   6.567   8.971
  309  WAT    O 1358   6.469   7.103   8.780
  309  WAT   H1 1359   6.470   7.010   8.758
  309  WAT   H2 1360   6.398   7.112   8.843
  310  WAT    O 1361   6.643   6.940   8.064
  310  WAT   H1 1362   6.678   6.880   7.998
  310  WAT   H2 1363   6.555   6.907   8.081
  311  WAT    O 1364   6.252   7.016   7.805
  311  WAT   H1 1365   6.320   7.070   7.843
  311  WAT   H2 1366   6.173   7.070   7.808
  312  WAT    O 1367   5.465   6.577   7.354
  312  WAT   H1 1368   5.552   6.606   7.382
  312  WAT   H2 1369   5.416   6.659   7.342
  313  WAT    O 1370   6.182   6.716   7.766
  313  WAT   H1 1371   6.227   6.797   7.789
  313  WAT   H2 1372   6.147   6.684   7.849
  314  WAT    O 1373   6.412   7.267   8.489
  314  WAT   H1 1374   6.477   7.288   8.557
  314  WAT   H2 1375   6.448   7.191   8.444
  315  WAT    O 1376   5.772   5.750   7.813
  315  WAT   H1 1377   5.759   5.750   7.908
  315  WAT   H2 1378   5.690   5.784   7.778
  316  WAT    O 1379   6.539   7.067   8.361
  316  WAT   H1 1380   6.604   6.997   8.372
  316  WAT   H2 1381   6.592   7.145   8.343
  317  WAT    O 1382   6.717   7.147   8.681
  317  WAT   H1 1383   6.750   7.206   8.749
  317  WAT   H2 1384   6.625   7.134   8.704
  318  WAT    O 1385   5.472   5.926   8.759
  318  WAT   H1 1386   5.400   5.946   8.820
  318  WAT   H2 1387   5.514   5.849   8.796
  319  WAT    O 1388   5.501   7.325   8.858
  319  WAT   H1 1389   5.512   7.231   8.844
  319  WAT   H2 1390   5.435   7.352   8.793
  320  WAT    O 1391   6.300   7.152   8.998
  320  WAT   H1 1392   6.268   7.080   9.052
  320  WAT   H2 1393   6.232   7.220   9.005
  321  WAT    O 1394   6.104   7.237   7.492
  321  WAT   H1 1395   6.103   7.310   7.431
  321  WAT   H2 1396   6.012   7.212   7.502
  322  WAT    O 1397   5.664   6.759   7.567
  322  WAT   H1 1398   5.603   6.833   7.568
  322  WAT   H2 1399   5.711   6.768   7.484
  323  WAT    O 1400   6.621   6.176   8.534
  323  WAT   H1 1401   6.658   6.094   8.567
  323  WAT   H2 1402   6.535   6.182   8.576
  324  WAT    O 1403   6.402   7.243   7.359
  324  WAT   H1 1404   6.413   7.223   7.266
  324  WAT   H2 1405   6.312   7.218   7.379
  325  WAT    O 1406   6.155   6.299   7.757
  325  WAT   H1 1407   6.084   6.346   7.801
  325  WAT   H2 1408   6.183   6.233   7.820
  326  WAT    O 1409   6.317   6.441   8.557
  326  WAT   H1 1410   6.367   6.488   8.623
  326  WAT   H2 1411   6.332   6.349   8.577
  327  WAT    O 1412   6.558   5.972   7.901
  327  WAT   H1 1413   6.546   5.973   7.806
  327  WAT   H2 1414   6.653   5.976   7.913
  328  WAT    O 1415   5.975   6.130   7.494
  328  WAT   H1 1416   6.060   6.174   7.488
  328  WAT   H2 1417   5.938   6.161   7.577
  329  WAT    O 1418   5.865   6.755   7.342
  329  WAT   H1 1419   5.942   6.744   7.398
  329  WAT   H2 1420   5.873   6.686   7.276
  330  WAT    O 1421   5.734   6.498   7.410
  330  WAT   H1 1422   5.742   6.404   7.421
  330  WAT   H2 1423   5.824   6.531   7.421
  331  WAT    O 1424   5.503   7.120   7.708
  331  WAT   H1 1425   5.410   7.144   7.707
  331  WAT   H2 1426   5.550   7.203   7.696
  332  WAT    O 1427   5.715   7.432   9.039
  332  WAT   H1 1428   5.795   7.464   9.081
  332  WAT   H2 1429   5.664   7.396   9.111
  333  WAT    O 1430   6.126   7.431   7.303
  333  WAT   H1 1431   6.205   7.460   7.257
  333  WAT   H2 1432   6.074   7.388   7.235
  334  WAT    O 1433   6.599   7.043   9.034
  334  WAT   H1 1434   6.538   7.045   8.960
  334  WAT   H2 1435   6.568   6.969   9.088
  335  WAT    O 1436   5.487   6.681   8.934
  335  WAT   H1 1437   5.538   6.623   8.991
  335  WAT   H2 1438   5.413   6.709   8.987
  336  WAT    O 1439   6.177   6.953   7.289
  336  WAT   H1 1440   6.167   6.891   7.362
  336  WAT   H2 1441   6.161   6.900   7.211
  337  WAT    O 1442   6.193   6.821   8.887
  337  WAT   H1 1443   6.116   6.878   8.878
  337  WAT   H2 1444   6.211   6.792   8.798
  338  WAT    O 1445   6.501   6.859   7.349
  338  WAT   H1 1446   6.447   6.904   7.414
  338  WAT   H2 1447   6.564   6.808   7.402
  339  WAT    O 1448   5.690   6.495   9.023
  339  WAT   H1 1449   5.694   6.465   9.114
  339  WAT   H2 1450   5.776   6.535   9.007
  340  WAT    O 1451   6.068   6.755   7.539
  340  WAT   H1 1452   6.110   6.738   7.623
  340  WAT   H2 1453   6.081   6.674   7.490
  341  WAT    O 1454   5.884   6.353   8.820
  341  WAT   H1 1455   5.831   6.304   8.757
  341  WAT   H2 1456   5.951   6.396   8.766
  342  WAT    O 1457   6.319   6.657   7.264
  342  WAT   H1 1458   6.372   6.586   7.227
  342  WAT   H2 1459   6.384   6.721   7.294
  343  WAT    O 1460   6.774   6.799   8.796
  343  WAT   H1 1461   6.816   6.815   8.881
  343  WAT   H2 1462   6.681   6.812   8.812
  344  WAT    O 1463   6.821   6.533   8.997
  344  WAT   H1 1464   6.880   6.458   8.988
  344  WAT   H2 1465   6.839   6.587   8.919
  345  WAT    O 1466   5.933   6.049   8.828
  345  WAT   H1 1467   5.924   5.988   8.755
  345  WAT   H2 1468   5.875   6.122   8.805
  346  WAT    O 1469   6.210   5.905   8.531
  346  WAT   H1 1470   6.165   5.907   8.446
  346  WAT   H2 1471   6.146   5.865   8.591
  347  WAT    O 1472   6.250   6.795   8.593
  347  WAT   H1 1473   6.292   6.879   8.576
  347  WAT   H2 1474   6.158   6.808   8.570
  348  WAT    O 1475   6.484   6.568   8.732
  348  WAT   H1 1476   6.496   6.508   8.805
  348  WAT   H2 1477   6.570   6.572   8.690
  349  WAT    O 1478   6.718   6.623   8.589
  349  WAT   H1 1479   6.665   6.676   8.529
  349  WAT   H2 1480   6.752   6.687   8.652
  350  WAT    O 1481   5.958   6.362   7.234
  350  WAT   H1 1482   5.938   6.276   7.270
  350  WAT   H2 1483   5.941   6.353   7.140
  351  WAT    O 1484   6.161   6.222   8.857
  351  WAT   H1 1485   6.220   6.191   8.926
  351  WAT   H2 1486   6.079   6.175   8.873
  352  WAT    O 1487   6.643   6.184   8.881
  352  WAT   H1 1488   6.574   6.118   8.874
  352  WAT   H2 1489   6.715   6.139   8.925
  353  WAT    O 1490   6.706   5.843   7.487
  353  WAT   H1 1491   6.734   5.759   7.522
  353  WAT   H2 1492   6.628   5.866   7.538
  354  WAT    O 1493   5.838   6.072   7.232
  354  WAT   H1 1494   5.868   6.073   7.142
  354  WAT   H2 1495   5.912   6.037   7.282
  355  WAT    O 1496   6.159   5.967   7.331
  355  WAT   H1 1497   6.125   5.899   7.273
  355  WAT   H2 1498   6.180   5.920   7.412
  356  WAT    O 1499   5.740   7.003   7.316
  356  WAT   H1 1500   5.784   7.057   7.381
  356  WAT   H2 1501   5.788   6.920   7.317
  357  WAT    O 1502   5.461   7.281   8.061
  357  WAT   H1 1503   5.494   7.195   8.038
  357  WAT   H2 1504   5.504   7.302   8.144
  358  WAT    O 1505   5.921   7.115   7.827
  358  WAT   H1 1506   5.891   7.102   7.917
  358  WAT   H2 1507   5.910   7.029   7.786
  359  WAT    O 1508   5.510   7.368   8.335
  359  WAT   H1 1509   5.467   7.386   8.418
  359  WAT   H2 1510   5.567   7.444   8.321
  360  WAT    O 1511   5.493   6.619   7.971
  360  WAT   H1 1512   5.428   6.593   7.906
  360  WAT   H2 1513   5.577   6.608   7.926
  361  WAT    O 1514   6.788   6.099   7.393
  361  WAT   H1 1515   6.830   6.080   7.309
  361  WAT   H2 1516   6.758   6.014   7.424
  362  WAT    O 1517   5.597   6.658   8.425
  362  WAT   H1 1518   5.634   6.649   8.513
  362  WAT   H2 1519   5.540   6.582   8.415
  363  WAT    O 1520   5.552   6.349   8.815
  363  WAT   H1 1521   5.463   6.346   8.849
  363  WAT   H2 1522   5.606   6.369   8.892
  364  WAT    O 1523   5.415   6.340   7.565
  364  WAT   H1 1524   5.325   6.367   7.547
  364  WAT   H2 1525   5.463   6.367   7.487
  365  WAT    O 1526   5.669   6.246   7.356
  365  WAT   H1 1527   5.740   6.204   7.307
  365  WAT   H2 1528   5.598   6.253   7.293
  366  WAT    O 1529   5.634   5.851   7.260
  366  WAT   H1 1530   5.706   5.906   7.292
  366  WAT   H2 1531   5.661   5.824   7.172
  367  WAT    O 1532   5.603   5.776   8.250
  367  WAT   H1 1533   5.668   5.721   8.206
  367  WAT   H2 1534   5.645   5.802   8.332
  368  WAT    O 1535   5.578   5.792   8.524
  368  WAT   H1 1536   5.543   5.838   8.601
  368  WAT   H2 1537   5.545   5.703   8.533
  369  WAT    O 1538   5.739   7.109   8.941
  369  WAT   H1 1539   5.734   7.072   9.029
  369  WAT   H2 1540   5.752   7.203   8.955
  370  WAT    O 1541   6.109   7.265   8.501
  370  WAT   H1 1542   6.085   7.292   8.412
  370  WAT   H2 1543   6.203   7.282   8.506
  371  WAT    O 1544   6.329   5.911   8.877
  371  WAT   H1 1545   6.323   5.970   8.951
  371  WAT   H2 1546   6.423   5.900   8.862
  372  WAT    O 1547   6.593   5.877   8.840
  372  WAT   H1 1548   6.655   5.909   8.774
  372  WAT   H2 1549   6.648   5.828   8.902
  373  WAT    O 1550   5.645   5.745   8.852
  373  WAT   H1 1551   5.700   5.727   8.776
  373  WAT   H2 1552   5.652   5.666   8.905
  374  WAT    O 1553   5.723   7.404   8.653
  374  WAT   H1 1554   5.663   7.391   8.727
  374  WAT   H2 1555   5.722   7.320   8.606
  375  WAT    O 1556   6.667   5.733   8.473
  375  WAT   H1 1557   6.580   5.767   8.453
  375  WAT   H2 1558   6.656   5.686   8.556
  376  WAT    O 1559   6.758   5.954   8.612
  376  WAT   H1 1560   6.725   5.872   8.574
  376  WAT   H2 1561   6.853   5.950   8.599
  377  WAT    O 1562   5.686   7.140   8.548
  377  WAT   H1 1563   5.613   7.079   8.541
  377  WAT   H2 1564   5.692   7.180   8.461
  378  WAT    O 1565   6.046   7.362   8.226
  378  WAT   H1 1566   6.098   7.301   8.174
  378  WAT   H2 1567   6.111   7.412   8.276
  379  WAT    O 1568   6.320   7.451   8.309
  379  WAT   H1 1569   6.349   7.426   8.221
  379  WAT   H2 1570   6.371   7.396   8.368
  380  WAT    O 1571   6.442   5.825   8.367
  380  WAT   H1 1572   6.364   5.872   8.395
  380  WAT   H2 1573   6.413   5.734   8.356
  381  WAT    O 1574   5.576   5.855   7.619
  381  WAT   H1 1575   5.652   5.867   7.562
  381  WAT   H2 1576   5.530   5.939   7.615
  382  WAT    O 1577   6.230   6.067   7.918
  382  WAT   H1 1578   6.149   6.029   7.884
  382  WAT   H2 1579   6.281   5.991   7.948
  383  WAT    O 1580   6.681   5.733   8.042
  383  WAT   H1 1581   6.741   5.790   8.090
  383  WAT   H2 1582   6.607   5.790   8.020
  384  WAT    O 1583   5.675   7.342   7.613
  384  WAT   H1 1584   5.622   7.380   7.543
  384  WAT   H2 1585   5.667   7.404   7.685
  385  WAT    O 1586   5.814   5.908   7.473
  385  WAT   H1 1587   5.867   5.829   7.460
  385  WAT   H2 1588   5.877   5.976   7.497
  386  WAT    O 1589   6.033   5.882   7.779
  386  WAT   H1 1590   5.970   5.812   7.795
  386  WAT   H2 1591   5.979   5.958   7.757
  387  WAT    O 1592   6.046   5.810   9.022
  387  WAT   H1 1593   6.017   5.860   8.946
  387  WAT   H2 1594   6.084   5.730   8.986
  388  WAT    O 1595   5.851   7.148   7.501
  388  WAT   H1 1596   5.788   7.195   7.556
  388  WAT   H2 1597   5.862   7.063   7.545
  389  WAT    O 1598   6.706   5.751   9.080
  389  WAT   H1 1599   6.694   5.783   9.170
  389  WAT   H2 1600   6.787   5.791   9.050
  390  WAT    O 1601   6.596   6.553   6.116
  390  WAT   H1 1602   6.588   6.462   6.089
  390  WAT   H2 1603   6.555   6.603   6.046
  391  WAT    O 1604   6.409   6.731   6.304
  391  WAT   H1 1605   6.332   6.683   6.333
  391  WAT   H2 1606   6.475   6.663   6.287
  392  WAT    O 1607   5.811   6.762   6.392
  392  WAT   H1 1608   5.728   6.737   6.432
  392  WAT   H2 1609   5.872   6.769   6.466
  393  WAT    O 1610   6.812   7.171   6.182
  393  WAT   H1 1611   6.765   7.094   6.215
  393  WAT   H2 1612   6.893   7.174   6.233
  394  WAT    O 1613   5.809   7.165   6.412
  394  WAT   H1 1614   5.839   7.076   6.394
  394  WAT   H2 1615   5.884   7.221   6.389
  395  WAT    O 1616   5.652   6.258   5.771
  395  WAT   H1 1617   5.563   6.292   5.760
  395  WAT   H2 1618   5.680   6.238   5.681
  396  WAT    O 1619   5.448   6.518   6.359
  396  WAT   H1 1620   5.506   6.441   6.359
  396  WAT   H2 1621   5.448   6.548   6.268
  397  WAT    O 1622   6.434   7.400   6.144
  397  WAT   H1 1623   6.372   7.446   6.087
  397  WAT   H2 1624   6.520   7.416   6.104
  398  WAT    O 1625   6.354   6.998   6.305
  398  WAT   H1 1626   6.347   6.904   6.289
  398  WAT   H2 1627   6.430   7.007   6.362
  399  WAT    O 1628   5.573   6.059   6.538
  399  WAT   H1 1629   5.555   5.969   6.566
  399  WAT   H2 1630   5.532   6.114   6.605
  400  WAT    O 1631   6.457   6.279   6.328
  400  WAT   H1 1632   6.494   6.192   6.317
  400  WAT   H2 1633   6.447   6.313   6.239
  401  WAT    O 1634   5.870   6.116   5.874
  401  WAT   H1 1635   5.880   6.206   5.905
  401  WAT   H2 1636   5.779   6.112   5.845
  402  WAT    O 1637   5.634   6.309   6.399
  402  WAT   H1 1638   5.703   6.335   6.460
  402  WAT   H2 1639   5.603   6.225   6.432
  403  WAT    O 1640   6.054   6.413   6.307
  403  WAT   H1 1641   6.105   6.463   6.371
  403  WAT   H2 1642   6.107   6.336   6.290
  404  WAT    O 1643   5.882   5.877   6.734
  404  WAT   H1 1644   5.882   5.929   6.653
  404  WAT   H2 1645   5.799   5.830   6.732
  405  WAT    O 1646   6.521   6.888   5.884
  405  WAT   H1 1647   6.459   6.935   5.827
  405  WAT   H2 1648   6.572   6.958   5.925
  406  WAT    O 1649   6.007   6.841   6.552
  406  WAT   H1 1650   5.974   6.904   6.616
  406  WAT   H2 1651   6.025   6.894   6.474
  407  WAT    O 1652   6.858   6.223   6.298
  407  WAT   H1 1653   6.788   6.251   6.356
  407  WAT   H2 1654   6.895   6.304   6.262
  408  WAT    O 1655   5.850   6.048   6.535
  408  WAT   H1 1656   5.884   6.133   6.505
  408  WAT   H2 1657   5.756   6.063   6.546
  409  WAT    O 1658   5.928   7.038   6.733
  409  WAT   H1 1659   5.990   7.105   6.705
  409  WAT   H2 1660   5.842   7.079   6.724
  410  WAT    O 1661   5.458   6.957   5.621
  410  WAT   H1 1662   5.420   7.006   5.548
  410  WAT   H2 1663   5.483   7.024   5.684
  411  WAT    O 1664   6.219   5.797   6.167
  411  WAT   H1 1665   6.249   5.742   6.095
  411  WAT   H2 1666   6.126   5.811   6.149
  412  WAT    O 1667   6.774   7.369   6.396
  412  WAT   H1 1668   6.775   7.328   6.309
  412  WAT   H2 1669   6.718   7.446   6.386
  413  WAT    O 1670   6.714   6.859   6.529
  413  WAT   H1 1671   6.755   6.838   6.445
  413  WAT   H2 1672   6.786   6.885   6.586
  414  WAT    O 1673   6.457   6.604   5.841
  414  WAT   H1 1674   6.365   6.597   5.864
  414  WAT   H2 1675   6.473   6.697   5.829
  415  WAT    O 1676   6.456   6.231   5.540
  415  WAT   H1 1677   6.362   6.247   5.549
  415  WAT   H2 1678   6.488   6.303   5.486
  416  WAT    O 1679   6.860   6.760   5.891
  416  WAT   H1 1680   6.798   6.726   5.826
  416  WAT   H2 1681   6.859   6.695   5.962
  417  WAT    O 1682   6.805   6.378   6.633
  417  WAT   H1 1683   6.763   6.460   6.658
  417  WAT   H2 1684   6.731   6.319   6.613
  418  WAT    O 1685   6.018   6.656   6.119
  418  WAT   H1 1686   5.977   6.585   6.069
  418  WAT   H2 1687   6.027   6.622   6.208
  419  WAT    O 1688   6.065   7.025   6.335
  419  WAT   H1 1689   6.035   6.964   6.267
  419  WAT   H2 1690   6.160   7.029   6.324
  420  WAT    O 1691   5.889   6.334   6.497
  420  WAT   H1 1692   5.944   6.345   6.419
  420  WAT   H2 1693   5.941   6.371   6.568
  421  WAT    O 1694   6.874   7.382   6.701
  421  WAT   H1 1695   6.826   7.463   6.682
  421  WAT   H2 1696   6.805   7.317   6.717
  422  WAT    O 1697   5.974   6.999   7.000
  422  WAT   H1 1698   5.884   7.021   7.025
  422  WAT   H2 1699   5.976   7.011   6.905
  423  WAT    O 1700   6.678   6.684   5.592
  423  WAT   H1 1701   6.722   6.600   5.577
  423  WAT   H2 1702   6.749   6.747   5.600
  424  WAT    O 1703   5.857   6.686   6.858
  424  WAT   H1 1704   5.843   6.773   6.895
  424  WAT   H2 1705   5.768   6.652   6.843
  425  WAT    O 1706   6.489   7.178   5.989
  425  WAT   H1 1707   6.533   7.252   5.947
  425  WAT   H2 1708   6.483   7.202   6.081
  426  WAT    O 1709   6.036   7.280   7.079
  426  WAT   H1 1710   6.034   7.321   6.992
  426  WAT   H2 1711   6.020   7.187   7.062
  427  WAT    O 1712   5.688   6.546   5.869
  427  WAT   H1 1713   5.676   6.618   5.808
  427  WAT   H2 1714   5.657   6.469   5.821
  428  WAT    O 1715   5.452   6.863   6.450
  428  WAT   H1 1716   5.460   6.876   6.355
  428  WAT   H2 1717   5.513   6.792   6.469
  429  WAT    O 1718   5.576   7.033   6.091
  429  WAT   H1 1719   5.536   7.047   6.005
  429  WAT   H2 1720   5.665   7.004   6.070
  430  WAT    O 1721   6.726   7.227   5.580
  430  WAT   H1 1722   6.657   7.227   5.514
  430  WAT   H2 1723   6.800   7.185   5.537
  431  WAT    O 1724   6.682   7.390   5.988
  431  WAT   H1 1725   6.728   7.312   6.019
  431  WAT   H2 1726   6.716   7.461   6.042
  432  WAT    O 1727   5.457   6.967   6.704
  432  WAT   H1 1728   5.474   6.920   6.622
  432  WAT   H2 1729   5.504   6.916   6.770
  433  WAT    O 1730   5.935   5.880   6.207
  433  WAT   H1 1731   5.890   5.958   6.174
  433  WAT   H2 1732   5.990   5.912   6.278
  434  WAT    O 1733   6.363   6.167   6.768
  434  WAT   H1 1734   6.317   6.188   6.849
  434  WAT   H2 1735   6.323   6.085   6.737
  435  WAT    O 1736   6.863   6.289   6.880
  435  WAT   H1 1737   6.778   6.259   6.913
  435  WAT   H2 1738   6.847   6.313   6.789
  436  WAT    O 1739   6.573   6.439   7.090
  436  WAT   H1 1740   6.605   6.356   7.056
  436  WAT   H2 1741   6.652   6.491   7.105
  437  WAT    O 1742   6.246   5.842   5.695
  437  WAT   H1 1743   6.184   5.842   5.768
  437  WAT   H2 1744   6.237   5.756   5.656
  438  WAT    O 1745   6.138   5.935   6.393
  438  WAT   H1 1746   6.168   6.025   6.385
  438  WAT   H2 1747   6.193   5.886   6.332
  439  WAT    O 1748   5.914   6.392   5.980
  439  WAT   H1 1749   5.891   6.371   6.070
  439  WAT   H2 1750   5.836   6.436   5.945
  440  WAT    O 1751   6.637   6.393   5.840
  440  WAT   H1 1752   6.577   6.465   5.822
  440  WAT   H2 1753   6.691   6.387   5.762
  441  WAT    O 1754   6.158   6.482   7.047
  441  WAT   H1 1755   6.148   6.388   7.032
  441  WAT   H2 1756   6.242   6.504   7.007
  442  WAT    O 1757   6.497   6.257   6.043
  442  WAT   H1 1758   6.537   6.288   5.962
  442  WAT   H2 1759   6.534   6.169   6.054
  443  WAT    O 1760   5.671   6.123   6.862
  443  WAT   H1 1761   5.631   6.208   6.883
  443  WAT   H2 1762   5.602   6.060   6.881
  444  WAT    O 1763   6.328   6.132   7.169
  444  WAT   H1 1764   6.259   6.112   7.232
  444  WAT   H2 1765   6.403   6.160   7.222
  445  WAT    O 1766   5.401   5.916   6.265
  445  WAT   H1 1767   5.372   5.973   6.336
  445  WAT   H2 1768   5.475   5.868   6.302
  446  WAT    O 1769   5.420   6.310   5.386
  446  WAT   H1 1770   5.411   6.404   5.400
  446  WAT   H2 1771   5.385   6.296   5.298
  447  WAT    O 1772   6.556   6.516   6.452
  447  WAT   H1 1773   6.483   6.567   6.487
  447  WAT   H2 1774   6.516   6.434   6.422
  448  WAT    O 1775   6.200   6.183   6.293
  448  WAT   H1 1776   6.200   6.139   6.208
  448  WAT   H2 1777   6.289   6.215   6.304
  449  WAT    O 1778   5.785   6.172   6.189
  449  WAT   H1 1779   5.751   6.219   6.265
  449  WAT   H2 1780   5.708   6.126   6.153
  450  WAT    O 1781   6.206   6.283   5.592
  450  WAT   H1 1782   6.218   6.279   5.687
  450  WAT   H2 1783   6.167   6.370   5.576
  451  WAT    O 1784   6.602   6.061   6.394
  451  WAT   H1 1785   6.604   6.106   6.478
  451  WAT   H2 1786   6.577   5.971   6.415
  452  WAT    O 1787   6.107   6.514   5.532
  452  WAT   H1 1788   6.050   6.470   5.469
  452  WAT   H2 1789   6.178   6.550   5.478
  453  WAT    O 1790   5.615   6.905   6.920
  453  WAT   H1 1791   5.576   6.840   6.979
  453  WAT   H2 1792   5.646   6.975   6.976
  454  WAT    O 1793   6.230   6.589   6.468
  454  WAT   H1 1794   6.266   6.542   6.542
  454  WAT   H2 1795   6.211   6.677   6.502
  455  WAT    O 1796   5.516   6.064   6.081
  455  WAT   H1 1797   5.488   6.027   6.164
  455  WAT   H2 1798   5.510   5.991   6.019
  456  WAT    O 1799   6.009   6.493   6.699
  456  WAT   H1 1800   5.978   6.581   6.722
  456  WAT   H2 1801   6.104   6.499   6.703
  457  WAT    O 1802   5.862   6.914   5.759
  457  WAT   H1 1803   5.784   6.860   5.743
  457  WAT   H2 1804   5.935   6.862   5.725
  458  WAT    O 1805   6.484   5.953   5.753
  458  WAT   H1 1806   6.402   5.903   5.745
  458  WAT   H2 1807   6.464   6.037   5.711
  459  WAT    O 1808   6.476   6.821   6.927
  459  WAT   H1 1809   6.469   6.729   6.902
  459  WAT   H2 1810   6.413   6.831   6.999
  460  WAT    O 1811   6.755   6.390   5.582
  460  WAT   H1 1812   6.844   6.421   5.565
  460  WAT   H2 1813   6.752   6.303   5.543
  461  WAT    O 1814   5.866   6.881   6.123
  461  WAT   H1 1815   5.918   6.800   6.117
  461  WAT   H2 1816   5.821   6.875   6.207
  462  WAT    O 1817   6.355   7.007   5.650
  462  WAT   H1 1818   6.389   7.082   5.601
  462  WAT   H2 1819   6.272   7.039   5.686
  463  WAT    O 1820   5.614   6.577   6.814
  463  WAT   H1 1821   5.579   6.644   6.873
  463  WAT   H2 1822   5.585   6.494   6.851
  464  WAT    O 1823   5.935   6.623   7.103
  464  WAT   H1 1824   5.905   6.638   7.013
  464  WAT   H2 1825   6.012   6.567   7.093
  465  WAT    O 1826   6.469   7.103   6.902
  465  WAT   H1 1827   6.470   7.010   6.880
  465  WAT   H2 1828   6.398   7.112   6.966
  466  WAT    O 1829   6.643   6.940   6.187
  466  WAT   H1 1830   6.678   6.880   6.121
  466  WAT   H2 1831   6.555   6.907   6.204
  467  WAT    O 1832   6.252   7.016   5.927
  467  WAT   H1 1833   6.320   7.070   5.965
  467  WAT   H2 1834   6.173   7.070   5.931
  468  WAT    O 1835   5.465   6.577   5.476
  468  WAT   H1 1836   5.552   6.606   5.505
  468  WAT   H2 1837   5.416   6.659   5.465
  469  WAT    O 1838   6.182   6.716   5.889
  469  WAT   H1 1839   6.227   6.797   5.911
  469  WAT   H2 1840   6.147   6.684   5.972
  470  WAT    O 1841   6.412   7.267   6.612
  470  WAT   H1 1842   6.477   7.288   6.679
  470  WAT   H2 1843   6.448   7.191   6.566
  471  WAT    O 1844   5.772   5.750   5.936
  471  WAT   H1 1845   5.759   5.750   6.031
  471  WAT   H2 1846   5.690   5.784   5.901
  472  WAT    O 1847   6.539   7.067   6.483
  472  WAT   H1 1848   6.604   6.997   6.495
  472  WAT   H2 1849   6.592   7.145   6.465
  473  WAT    O 1850   6.717   7.147   6.804
  473  WAT   H1 1851   6.750   7.206   6.871
  473  WAT   H2 1852   6.625   7.134   6.827
  474  WAT    O 1853   5.472   5.926   6.882
  474  WAT   H1 1854   5.400   5.946   6.942
  474  WAT   H2 1855   5.514   5.849   6.919
  475  WAT    O 1856   5.501   7.325   6.981
  475  WAT   H1 1857   5.512   7.231   6.966
  475  WAT   H2 1858   5.435   7.352   6.916
  476  WAT    O 1859   6.300   7.152   7.121
  476  WAT   H1 1860   6.268   7.080   7.175
  476  WAT   H2 1861   6.232   7.220   7.128
  477  WAT    O 1862   6.104   7.237   5.615
  477  WAT   H1 1863   6.103   7.310   5.553
  477  WAT   H2 1864   6.012   7.212   5.624
  478  WAT    O 1865   5.664   6.759   5.689
  478  WAT   H1 1866   5.603   6.833   5.690
  478  WAT   H2 1867   5.711   6.768   5.607
  479  WAT    O 1868   6.621   6.176   6.657
  479  WAT   H1 1869   6.658   6.094   6.690
  479  WAT   H2 1870   6.535   6.182   6.698
  480  WAT    O 1871   6.402   7.243   5.481
  480  WAT   H1 1872   6.413   7.223   5.388
  480  WAT   H2 1873   6.312   7.218   5.502
  481  WAT    O 1874   6.155   6.299   5.879
  481  WAT   H1 1875   6.084   6.346   5.923
  481  WAT   H2 1876   6.183   6.233   5.943
  482  WAT    O 1877   6.317   6.441   6.679
  482  WAT   H1 1878   6.367   6.488   6.746
  482  WAT   H2 1879   6.332   6.349   6.700
  483  WAT    O 1880   6.558   5.972   6.023
  483  WAT   H1 1881   6.546   5.973   5.928
  483  WAT   H2 1882   6.653   5.976   6.035
  484  WAT    O 1883   5.975   6.130   5.617
  484  WAT   H1 1884   6.060   6.174   5.610
  484  WAT   H2 1885   5.938   6.161   5.700
  485  WAT    O 1886   5.865   6.755   5.464
  485  WAT   H1 1887   5.942   6.744   5.520
  485  WAT   H2 1888   5.873   6.686   5.399
  486  WAT    O 1889   5.734   6.498   5.533
  486  WAT   H1 1890   5.742   6.404   5.544
  486  WAT   H2 1891   5.824   6.531   5.543
  487  WAT    O 1892   5.503   7.120   5.830
  487  WAT   H1 1893   5.410   7.144   5.829
  487  WAT   H2 1894   5.550   7.203   5.818
  488  WAT    O 1895   5.715   7.432   7.162
  488  WAT   H1 1896   5.795   7.464   7.203
  488  WAT   H2 1897   5.664   7.396   7.234
  489  WAT    O 1898   6.126   7.431   5.425
  489  WAT   H1 1899   6.205   7.460   5.380
  489  WAT   H2 1900   6.074   7.388   5.357
  490  WAT    O 1901   6.599   7.043   7.156
  490  WAT   H1 1902   6.538   7.045   7.082
  490  WAT   H2 1903   6.568   6.969   7.210
  491  WAT    O 1904   5.487   6.681   7.056
  491  WAT   H1 1905   5.538   6.623   7.113
  491  WAT   H2 1906   5.413   6.709   7.110
  492  WAT    O 1907   6.177   6.953   5.412
  492  WAT   H1 1908   6.167   6.891   5.484
  492  WAT   H2 1909   6.161   6.900   5.333
  493  WAT    O 1910   6.193   6.821   7.009
  493  WAT   H1 1911   6.116   6.878   7.001
  493  WAT   H2 1912   6.211   6.792   6.920
  494  WAT    O 1913   6.501   6.859   5.472
  494  WAT   H1 1914   6.447   6.904   5.536
  494  WAT   H2 1915   6.564   6.808   5.524
  495  WAT    O 1916   5.690   6.495   7.146
  495  WAT   H1 1917   5.694   6.465   7.236
  495  WAT   H2 1918   5.776   6.535   7.130
  496  WAT    O 1919   6.068   6.755   5.662
  496  WAT   H1 1920   6.110   6.738   5.746
  496  WAT   H2 1921   6.081   6.674   5.612
  497  WAT    O 1922   5.884   6.353   6.942
  497  WAT   H1 1923   5.831   6.304   6.880
  497  WAT   H2 1924   5.951   6.396   6.889
  498  WAT    O 1925   6.319   6.657   5.386
  498  WAT   H1 1926   6.372   6.586   5.350
  498  WAT   H2 1927   6.384   6.721   5.416
  499  WAT    O 1928   6.774   6.799   6.919
  499  WAT   H1 1929   6.816   6.815   7.004
  499  WAT   H2 1930   6.681   6.812   6.935
  500  WAT    O 1931   6.821   6.533   7.119
  500  WAT   H1 1932   6.880   6.458   7.110
  500  WAT   H2 1933   6.839   6.587   7.041
  501  WAT    O 1934   5.933   6.049   6.950
  501  WAT   H1 1935   5.924   5.988   6.878
  501  WAT   H2 1936   5.875   6.122   6.928
  502  WAT    O 1937   6.210   5.905   6.654
  502  WAT   H1 1938   6.165   5.907   6.569
  502  WAT   H2 1939   6.146   5.865   6.713
  503  WAT    O 1940   6.250   6.795   6.716
  503  WAT   H1 1941   6.292   6.879   6.698
  503  WAT   H2 1942   6.158   6.808   6.693
  504  WAT    O 1943   6.484   6.568   6.854
  504  WAT   H1 1944   6.496   6.508   6.928
  504  WAT   H2 1945   6.570   6.572   6.812
  505  WAT    O 1946   6.718   6.623   6.712
  505  WAT   H1 1947   6.665   6.676   6.651
  505  WAT   H2 1948   6.752   6.687   6.775
  506  WAT    O 1949   5.958   6.362   5.356
  506  WAT   H1 1950   5.938   6.276   5.392
  506  WAT   H2 1951   5.941   6.353   5.262
  507  WAT    O 1952   6.161   6.222   6.980
  507  WAT   H1 1953   6.220   6.191   7.049
  507  WAT   H2 1954   6.079   6.175   6.995
  508  WAT    O 1955   6.643   6.184   7.003
  508  WAT   H1 1956   6.574   6.118   6.997
  508  WAT   H2 1957   6.715   6.139   7.048
  509  WAT    O 1958   6.706   5.843   5.609
  509  WAT   H1 1959   6.734   5.759   5.645
  509  WAT   H2 1960   6.628   5.866   5.660
  510  WAT    O 1961   5.838   6.072   5.355
  510  WAT   H1 1962   5.868   6.073   5.264
  510  WAT   H2 1963   5.912   6.037   5.405
  511  WAT    O 1964   6.159   5.967   5.454
  511  WAT   H1 1965   6.125   5.899   5.396
  511  WAT   H2 1966   6.180   5.920   5.535
  512  WAT    O 1967   5.740   7.003   5.438
  512  WAT   H1 1968   5.784   7.057   5.504
  512  WAT   H2 1969   5.788   6.920   5.439
  513  WAT    O 1970   5.461   7.281   6.183
  513  WAT   H1 1971   5.494   7.195   6.160
  513  WAT   H2 1972   5.504   7.302   6.267
  514  WAT    O 1973   5.921   7.115   5.950
  514  WAT   H1 1974   5.891   7.102   6.040
  514  WAT   H2 1975   5.910   7.029   5.909
  515  WAT    O 1976   5.510   7.368   6.457
  515  WAT   H1 1977   5.467   7.386   6.541
  515  WAT   H2 1978   5.567   7.444   6.443
  516  WAT    O 1979   5.493   6.619   6.093
  516  WAT   H1 1980   5.428   6.593   6.029
  516  WAT   H2 1981   5.577   6.608   6.048
  517  WAT    O 1982   6.788   6.099   5.515
  517  WAT   H1 1983   6.830   6.080   5.431
  517  WAT   H2 1984   6.758   6.014   5.546
  518  WAT    O 1985   5.597   6.658   6.547
  518  WAT   H1 1986   5.634   6.649   6.635
  518  WAT   H2 1987   5.540   6.582   6.537
  519  WAT    O 1988   5.552   6.349   6.938
  519  WAT   H1 1989   5.463   6.346   6.972
  519  WAT   H2 1990   5.606   6.369   7.014
  520  WAT    O 1991   5.415   6.340   5.687
  520  WAT   H1 1992   5.325   6.367   5.670
  520  WAT   H2 1993   5.463   6.367   5.609
  521  WAT    O 1994   5.669   6.246   5.478
  521  WAT   H1 1995   5.740   6.204   5.430
  521  WAT   H2 1996   5.598   6.253   5.415
  522  WAT    O 1997   5.634   5.851   5.382
  522  WAT   H1 1998   5.706   5.906   5.414
  522  WAT   H2 1999   5.661   5.824   5.295
  523  WAT    O 2000   5.603   5.776   6.373
  523  WAT   H1 2001   5.668   5.721   6.329
  523  WAT   H2 2002   5.645   5.802   6.455
  524  WAT    O 2003   5.578   5.792   6.647
  524  WAT   H1 2004   5.543   5.838   6.723
  524  WAT   H2 2005   5.545   5.703   6.655
  525  WAT    O 2006   5.739   7.109   7.063
  525  WAT   H1 2007   5.734   7.072   7.152
  525  WAT   H2 2008   5.752   7.203   7.077
  526  WAT    O 2009   6.109   7.265   6.624
  526  WAT   H1 2010   6.085   7.292   6.535
  526  WAT   H2 2011   6.203   7.282   6.629
  527  WAT    O 2012   6.329   5.911   6.999
  527  WAT   H1 2013   6.323   5.970   7.074
  527  WAT   H2 2014   6.423   5.900   6.985
  528  WAT    O 2015   6.593   5.877   6.963
  528  WAT   H1 2016   6.655   5.909   6.897
  528  WAT   H2 2017   6.648   5.828   7.025
  529  WAT    O 2018   5.645   5.745   6.974
  529  WAT   H1 2019   5.700   5.727   6.898
  529  WAT   H2 2020   5.652   5.666   7.028
  530  WAT    O 2021   5.723   7.404   6.775
  530  WAT   H1 2022   5.663   7.391   6.849
  530  WAT   H2 2023   5.722   7.320   6.729
  531  WAT    O 2024   6.667   5.733   6.596
  531  WAT   H1 2025   6.580   5.767   6.575
  531  WAT   H2 2026   6.656   5.686   6.678
  532  WAT    O 2027   6.758   5.954   6.734
  532  WAT   H1 2028   6.725   5.872   6.696
  532  WAT   H2 2029   6.853   5.950   6.722
  533  WAT    O 2030   5.686   7.140   6.670
  533  WAT   H1 2031   5.613   7.079   6.664
  533  WAT   H2 2032   5.692   7.180   6.583
  534  WAT    O 2033   6.046   7.362   6.349
  534  WAT   H1 2034   6.098   7.301   6.296
  534  WAT   H2 2035   6.111   7.412   6.398
  535  WAT    O 2036   6.320   7.451   6.432
  535  WAT   H1 2037   6.349   7.426   6.344
  535  WAT   H2 2038   6.371   7.396   6.491
  536  WAT    O 2039   6.442   5.825   6.490
  536  WAT   H1 2040   6.364   5.872   6.518
  536  WAT   H2 2041   6.413   5.734   6.479
  537  WAT    O 2042   5.576   5.855   5.742
  537  WAT   H1 2043   5.652   5.867   5.684
  537  WAT   H2 2044   5.530   5.939   5.737
  538  WAT    O 2045   6.230   6.067   6.041
  538  WAT   H1 2046   6.149   6.029   6.007
  538  WAT   H2 2047   6.281   5.991   6.071
  539  WAT    O 2048   6.681   5.733   6.165
  539  WAT   H1 2049   6.741   5.790   6.212
  539  WAT   H2 2050   6.607   5.790   6.142
  540  WAT    O 2051   5.675   7.342   5.736
  540  WAT   H1 2052   5.622   7.380   5.666
  540  WAT   H2 2053   5.667   7.404   5.808
  541  WAT    O 2054   5.814   5.908   5.596
  541  WAT   H1 2055   5.867   5.829   5.583
  541  WAT   H2 2056   5.877   5.976   5.619
  542  WAT    O 2057   6.033   5.882   5.901
  542  WAT   H1 2058   5.970   5.812   5.918
  542  WAT   H2 2059   5.979   5.958   5.880
  543  WAT    O 2060   6.046   5.810   7.145
  543  WAT   H1 2061   6.017   5.860   7.068
  543  WAT   H2 2062   6.084   5.730   7.108
  544  WAT    O 2063   5.851   7.148   5.624
  544  WAT   H1 2064   5.788   7.195   5.679
  544  WAT   H2 2065   5.862   7.063   5.667
  545  WAT    O 2066   6.706   5.751   7.203
  545  WAT   H1 2067   6.694   5.783   7.292
  545  WAT   H2 2068   6.787   5.791   7.173
  546  WAT    O 2069   6.596   6.553   4.239
  546  WAT   H1 2070   6.588   6.462   4.212
  546  WAT   H2 2071   6.555   6.603   4.168
  547  WAT    O 2072   6.409   6.731   4.427
  547  WAT   H1 2073   6.332   6.683   4.456
  547  WAT   H2 2074   6.475   6.663   4.410
  548  WAT    O 2075   5.811   6.762   4.515
  548  WAT   H1 2076   5.728   6.737   4.555
  548  WAT   H2 2077   5.872   6.769   4.588
  549  WAT    O 2078   6.812   7.171   4.305
  549  WAT   H1 2079   6.765   7.094   4.338
  549  WAT   H2 2080   6.893   7.174   4.356
  550  WAT    O 2081   5.809   7.165   4.534
  550  WAT   H1 2082   5.839   7.076   4.516
  550  WAT   H2 2083   5.884   7.221   4.512
  551  WAT    O 2084   5.652   6.258   3.893
  551  WAT   H1 2085   5.563   6.292   3.883
  551  WAT   H2 2086   5.680   6.238   3.804
  552  WAT    O 2087   5.448   6.518   4.482
  552  WAT   H1 2088   5.506   6.441   4.482
  552  WAT   H2 2089   5.448   6.548   4.391
  553  WAT    O 2090   6.434   7.400   4.267
  553  WAT   H1 2091   6.372   7.446   4.210
  553  WAT   H2 2092   6.520   7.416   4.227
  554  WAT    O 2093   6.354   6.998   4.428
  554  WAT   H1 2094   6.347   6.904   4.412
  554  WAT   H2 2095   6.430   7.007   4.485
  555  WAT    O 2096   5.573   6.059   4.660
  555  WAT   H1 2097   5.555   5.969   4.688
  555  WAT   H2 2098   5.532   6.114   4.728
  556  WAT    O 2099   6.457   6.279   4.450
  556  WAT   H1 2100   6.494   6.192   4.439
  556  WAT   H2 2101   6.447   6.313   4.361
  557  WAT    O 2102   5.870   6.116   3.997
  557  WAT   H1 2103   5.880   6.206   4.027
  557  WAT   H2 2104   5.779   6.112   3.968
  558  WAT    O 2105   5.634   6.309   4.521
  558  WAT   H1 2106   5.703   6.335   4.583
  558  WAT   H2 2107   5.603   6.225   4.554
  559  WAT    O 2108   6.054   6.413   4.430
  559  WAT   H1 2109   6.105   6.463   4.494
  559  WAT   H2 2110   6.107   6.336   4.412
  560  WAT    O 2111   5.882   5.877   4.856
  560  WAT   H1 2112   5.882   5.929   4.776
  560  WAT   H2 2113   5.799   5.830   4.854
  561  WAT    O 2114   6.521   6.888   4.006
  561  WAT   H1 2115   6.459   6.935   3.950
  561  WAT   H2 2116   6.572   6.958   4.048
  562  WAT    O 2117   6.007   6.841   4.674
  562  WAT   H1 2118   5.974   6.904   4.738
  562  WAT   H2 2119   6.025   6.894   4.596
  563  WAT    O 2120   6.858   6.223   4.421
  563  WAT   H1 2121   6.788   6.251   4.479
  563  WAT   H2 2122   6.895   6.304   4.385
  564  WAT    O 2123   5.850   6.048   4.657
  564  WAT   H1 2124   5.884   6.133   4.628
  564  WAT   H2 2125   5.756   6.063   4.669
  565  WAT    O 2126   5.928   7.038   4.856
  565  WAT   H1 2127   5.990   7.105   4.828
  565  WAT   H2 2128   5.842   7.079   4.847
  566  WAT    O 2129   5.458   6.957   3.744
  566  WAT   H1 2130   5.420   7.006   3.671
  566  WAT   H2 2131   5.483   7.024   3.807
  567  WAT    O 2132   6.219   5.797   4.290
  567  WAT   H1 2133   6.249   5.742   4.218
  567  WAT   H2 2134   6.126   5.811   4.271
  568  WAT    O 2135   6.774   7.369   4.519
  568  WAT   H1 2136   6.775   7.328   4.432
  568  WAT   H2 2137   6.718   7.446   4.508
  569  WAT    O 2138   6.714   6.859   4.652
  569  WAT   H1 2139   6.755   6.838   4.568
  569  WAT   H2 2140   6.786   6.885   4.709
  570  WAT    O 2141   6.457   6.604   3.963
  570  WAT   H1 2142   6.365   6.597   3.986
  570  WAT   H2 2143   6.473   6.697   3.952
  571  WAT    O 2144   6.456   6.231   3.663
  571  WAT   H1 2145   6.362   6.247   3.671
  571  WAT   H2 2146   6.488   6.303   3.608
  572  WAT    O 2147   6.860   6.760   4.014
  572  WAT   H1 2148   6.798   6.726   3.949
  572  WAT   H2 2149   6.859   6.695   4.084
  573  WAT    O 2150   6.805   6.378   4.755
  573  WAT   H1 2151   6.763   6.460   4.781
  573  WAT   H2 2152   6.731   6.319   4.736
  574  WAT    O 2153   6.018   6.656   4.241
  574  WAT   H1 2154   5.977   6.585   4.192
  574  WAT   H2 2155   6.027   6.622   4.330
  575  WAT    O 2156   6.065   7.025   4.458
  575  WAT   H1 2157   6.035   6.964   4.390
  575  WAT   H2 2158   6.160   7.029   4.447
  576  WAT    O 2159   5.889   6.334   4.619
  576  WAT   H1 2160   5.944   6.345   4.542
  576  WAT   H2 2161   5.941   6.371   4.691
  577  WAT    O 2162   6.874   7.382   4.824
  577  WAT   H1 2163   6.826   7.463   4.805
  577  WAT   H2 2164   6.805   7.317   4.839
  578  WAT    O 2165   5.974   6.999   5.123
  578  WAT   H1 2166   5.884   7.021   5.148
  578  WAT   H2 2167   5.976   7.011   5.028
  579  WAT    O 2168   6.678   6.684   3.714
  579  WAT   H1 2169   6.722   6.600   3.700
  579  WAT   H2 2170   6.749   6.747   3.723
  580  WAT    O 2171   5.857   6.686   4.980
  580  WAT   H1 2172   5.843   6.773   5.017
  580  WAT   H2 2173   5.768   6.652   4.966
  581  WAT    O 2174   6.489   7.178   4.111
  581  WAT   H1 2175   6.533   7.252   4.070
  581  WAT   H2 2176   6.483   7.202   4.204
  582  WAT    O 2177   6.036   7.280   5.201
  582  WAT   H1 2178   6.034   7.321   5.115
  582  WAT   H2 2179   6.020   7.187   5.185
  583  WAT    O 2180   5.688   6.546   3.991
  583  WAT   H1 2181   5.676   6.618   3.930
  583  WAT   H2 2182   5.657   6.469   3.944
  584  WAT    O 2183   5.452   6.863   4.572
  584  WAT   H1 2184   5.460   6.876   4.478
  584  WAT   H2 2185   5.513   6.792   4.591
  585  WAT    O 2186   5.576   7.033   4.213
  585  WAT   H1 2187   5.536   7.047   4.128
  585  WAT   H2 2188   5.665   7.004   4.193
  586  WAT    O 2189   6.726   7.227   3.703
  586  WAT   H1 2190   6.657   7.227   3.637
  586  WAT   H2 2191   6.800   7.185   3.660
  587  WAT    O 2192   6.682   7.390   4.110
  587  WAT   H1 2193   6.728   7.312   4.142
  587  WAT   H2 2194   6.716   7.461   4.165
  588  WAT    O 2195   5.457   6.967   4.826
  588  WAT   H1 2196   5.474   6.920   4.744
  588  WAT   H2 2197   5.504   6.916   4.893
  589  WAT    O 2198   5.935   5.880   4.330
  589  WAT   H1 2199   5.890   5.958   4.297
  589  WAT   H2 2200   5.990   5.912   4.400
  590  WAT    O 2201   6.363   6.167   4.890
  590  WAT   H1 2202   6.317   6.188   4.971
  590  WAT   H2 2203   6.323   6.085   4.860
  591  WAT    O 2204   6.863   6.289   5.003
  591  WAT   H1 2205   6.778   6.259   5.035
  591  WAT   H2 2206   6.847   6.313   4.912
  592  WAT    O 2207   6.573   6.439   5.213
  592  WAT   H1 2208   6.605   6.356   5.179
  592  WAT   H2 2209   6.652   6.491   5.228
  593  WAT    O 2210   6.246   5.842   3.818
  593  WAT   H1 2211   6.184   5.842   3.890
  593  WAT   H2 2212   6.237   5.756   3.778
  594  WAT    O 2213   6.138   5.935   4.516
  594  WAT   H1 2214   6.168   6.025   4.508
  594  WAT   H2 2215   6.193   5.886   4.454
  595  WAT    O 2216   5.914   6.392   4.103
  595  WAT   H1 2217   5.891   6.371   4.193
  595  WAT   H2 2218   5.836   6.436   4.068
  596  WAT    O 2219   6.637   6.393   3.962
  596  WAT   H1 2220   6.577   6.465   3.944
  596  WAT   H2 2221   6.691   6.387   3.884
  597  WAT    O 2222   6.158   6.482   5.169
  597  WAT   H1 2223   6.148   6.388   5.154
  597  WAT   H2 2224   6.242   6.504   5.130
  598  WAT    O 2225   6.497   6.257   4.165
  598  WAT   H1 2226   6.537   6.288   4.084
  598  WAT   H2 2227   6.534   6.169   4.177
  599  WAT    O 2228   5.671   6.123   4.984
  599  WAT   H1 2229   5.631   6.208   5.005
  599  WAT   H2 2230   5.602   6.060   5.004
  600  WAT    O 2231   6.328   6.132   5.291
  600  WAT   H1 2232   6.259   6.112   5.355
  600  WAT   H2 2233   6.403   6.160   5.345
  601  WAT    O 2234   5.401   5.916   4.388
  601  WAT   H1 2235   5.372   5.973   4.459
  601  WAT   H2 2236   5.475   5.868   4.424
  602  WAT    O 2237   5.420   6.310   3.509
  602  WAT   H1 2238   5.411   6.404   3.523
  602  WAT   H2 2239   5.385   6.296   3.421
  603  WAT    O 2240   6.556   6.516   4.575
  603  WAT   H1 2241   6.483   6.567   4.610
  603  WAT   H2 2242   6.516   6.434   4.545
  604  WAT    O 2243   6.200   6.183   4.416
  604  WAT   H1 2244   6.200   6.139   4.331
  604  WAT   H2 2245   6.289   6.215   4.426
  605  WAT    O 2246   5.785   6.172   4.311
  605  WAT   H1 2247   5.751   6.219   4.387
  605  WAT   H2 2248   5.708   6.126   4.275
  606  WAT    O 2249   6.206   6.283   3.715
  606  WAT   H1 2250   6.218   6.279   3.809
  606  WAT   H2 2251   6.167   6.370   3.699
  607  WAT    O 2252   6.602   6.061   4.516
  607  WAT   H1 2253   6.604   6.106   4.601
  607  WAT   H2 2254   6.577   5.971   4.538
  608  WAT    O 2255   6.107   6.514   3.654
  608  WAT   H1 2256   6.050   6.470   3.592
  608  WAT   H2 2257   6.178   6.550   3.601
  609  WAT    O 2258   5.615   6.905   5.042
  609  WAT   H1 2259   5.576   6.840   5.102
  609  WAT   H2 2260   5.646   6.975   5.099
  610  WAT    O 2261   6.230   6.589   4.590
  610  WAT   H1 2262   6.266   6.542   4.665
  610  WAT   H2 2263   6.211   6.677   4.624
  611  WAT    O 2264   5.516   6.064   4.203
  611  WAT   H1 2265   5.488   6.027   4.287
  611  WAT   H2 2266   5.510   5.991   4.142
  612  WAT    O 2267   6.009   6.493   4.822
  612  WAT   H1 2268   5.978   6.581   4.845
  612  WAT   H2 2269   6.104   6.499   4.826
  613  WAT    O 2270   5.862   6.914   3.882
  613  WAT   H1 2271   5.784   6.860   3.866
  613  WAT   H2 2272   5.935   6.862   3.848
  614  WAT    O 2273   6.484   5.953   3.875
  614  WAT   H1 2274   6.402   5.903   3.868
  614  WAT   H2 2275   6.464   6.037   3.834
  615  WAT    O 2276   6.476   6.821   5.050
  615  WAT   H1 2277   6.469   6.729   5.024
  615  WAT   H2 2278   6.413   6.831   5.121
  616  WAT    O 2279   6.755   6.390   3.705
  616  WAT   H1 2280   6.844   6.421   3.687
  616  WAT   H2 2281   6.752   6.303   3.666
  617  WAT    O 2282   5.866   6.881   4.245
  617  WAT   H1 2283   5.918   6.800   4.240
  617  WAT   H2 2284   5.821   6.875   4.330
  618  WAT    O 2285   6.355   7.007   3.773
  618  WAT   H1 2286   6.389   7.082   3.723
  618  WAT   H2 2287   6.272   7.039   3.809
  619  WAT    O 2288   5.614   6.577   4.937
  619  WAT   H1 2289   5.579   6.644   4.995
  619  WAT   H2 2290   5.585   6.494   4.974
  620  WAT    O 2291   5.935   6.623   5.225
  620  WAT   H1 2292   5.905   6.638   5.135
  620  WAT   H2 2293   6.012   6.567   5.216
  621  WAT    O 2294   6.469   7.103   5.025
  621  WAT   H1 2295   6.470   7.010   5.003
  621  WAT   H2 2296   6.398   7.112   5.089
  622  WAT    O 2297   6.643   6.940   4.309
  622  WAT   H1 2298   6.678   6.880   4.243
  622  WAT   H2 2299   6.555   6.907   4.326
  623  WAT    O 2300   6.252   7.016   4.050
  623  WAT   H1 2301   6.320   7.070   4.088
  623  WAT   H2 2302   6.173   7.070   4.053
  624  WAT    O 2303   5.465   6.577   3.599
  624  WAT   H1 2304   5.552   6.606   3.627
  624  WAT   H2 2305   5.416   6.659   3.588
  625  WAT    O 2306   6.182   6.716   4.011
  625  WAT   H1 2307   6.227   6.797   4.034
  625  WAT   H2 2308   6.147   6.684   4.094
  626  WAT    O 2309   6.412   7.267   4.734
  626  WAT   H1 2310   6.477   7.288   4.802
  626  WAT   H2 2311   6.448   7.191   4.689
  627  WAT    O 2312   5.772   5.750   4.058
  627  WAT   H1 2313   5.759   5.750   4.153
  627  WAT   H2 2314   5.690   5.784   4.023
  628  WAT    O 2315   6.539   7.067   4.606
  628  WAT   H1 2316   6.604   6.997   4.617
  628  WAT   H2 2317   6.592   7.145   4.588
  629  WAT    O 2318   6.717   7.147   4.926
  629  WAT   H1 2319   6.750   7.206   4.994
  629  WAT   H2 2320   6.625   7.134   4.949
  630  WAT    O 2321   5.472   5.926   5.004
  630  WAT   H1 2322   5.400   5.946   5.065
  630  WAT   H2 2323   5.514   5.849   5.042
  631  WAT    O 2324   5.501   7.325   5.103
  631  WAT   H1 2325   5.512   7.231   5.089
  631  WAT   H2 2326   5.435   7.352   5.038
  632  WAT    O 2327   6.300   7.152   5.243
  632  WAT   H1 2328   6.268   7.080   5.298
  632  WAT   H2 2329   6.232   7.220   5.250
  633  WAT    O 2330   6.104   7.237   3.737
  633  WAT   H1 2331   6.103   7.310   3.676
  633  WAT   H2 2332   6.012   7.212   3.747
  634  WAT    O 2333   5.664   6.759   3.812
  634  WAT   H1 2334   5.603   6.833   3.813
  634  WAT   H2 2335   5.711   6.768   3.729
  635  WAT    O 2336   6.621   6.176   4.779
  635  WAT   H1 2337   6.658   6.094   4.812
  635  WAT   H2 2338   6.535   6.182   4.821
  636  WAT    O 2339   6.402   7.243   3.604
  636  WAT   H1 2340   6.413   7.223   3.511
  636  WAT   H2 2341   6.312   7.218   3.624
  637  WAT    O 2342   6.155   6.299   4.002
  637  WAT   H1 2343   6.084   6.346   4.046
  637  WAT   H2 2344   6.183   6.233   4.065
  638  WAT    O 2345   6.317   6.441   4.802
  638  WAT   H1 2346   6.367   6.488   4.868
  638  WAT   H2 2347   6.332   6.349   4.823
  639  WAT    O 2348   6.558   5.972   4.146
  639  WAT   H1 2349   6.546   5.973   4.051
  639  WAT   H2 2350   6.653   5.976   4.158
  640  WAT    O 2351   5.975   6.130   3.739
  640  WAT   H1 2352   6.060   6.174   3.733
  640  WAT   H2 2353   5.938   6.161   3.822
  641  WAT    O 2354   5.865   6.755   3.587
  641  WAT   H1 2355   5.942   6.744   3.643
  641  WAT   H2 2356   5.873   6.686   3.522
  642  WAT    O 2357   5.734   6.498   3.655
  642  WAT   H1 2358   5.742   6.404   3.666
  642  WAT   H2 2359   5.824   6.531   3.666
  643  WAT    O 2360   5.503   7.120   3.953
  643  WAT   H1 2361   5.410   7.144   3.952
  643  WAT   H2 2362   5.550   7.203   3.941
  644  WAT    O 2363   5.715   7.432   5.284
  644  WAT   H1 2364   5.795   7.464   5.326
  644  WAT   H2 2365   5.664   7.396   5.356
  645  WAT    O 2366   6.126   7.431   3.548
  645  WAT   H1 2367   6.205   7.460   3.503
  645  WAT   H2 2368   6.074   7.388   3.480
  646  WAT    O 2369   6.599   7.043   5.279
  646  WAT   H1 2370   6.538   7.045   5.205
  646  WAT   H2 2371   6.568   6.969   5.333
  647  WAT    O 2372   5.487   6.681   5.179
  647  WAT   H1 2373   5.538   6.623   5.236
  647  WAT   H2 2374   5.413   6.709   5.232
  648  WAT    O 2375   6.177   6.953   3.534
  648  WAT   H1 2376   6.167   6.891   3.607
  648  WAT   H2 2377   6.161   6.900   3.456
  649  WAT    O 2378   6.193   6.821   5.132
  649  WAT   H1 2379   6.116   6.878   5.124
  649  WAT   H2 2380   6.211   6.792   5.043
  650  WAT    O 2381   6.501   6.859   3.595
  650  WAT   H1 2382   6.447   6.904   3.659
  650  WAT   H2 2383   6.564   6.808   3.647
  651  WAT    O 2384   5.690   6.495   5.268
  651  WAT   H1 2385   5.694   6.465   5.359
  651  WAT   H2 2386   5.776   6.535   5.252
  652  WAT    O 2387   6.068   6.755   3.784
  652  WAT   H1 2388   6.110   6.738   3.869
  652  WAT   H2 2389   6.081   6.674   3.735
  653  WAT    O 2390   5.884   6.353   5.065
  653  WAT   H1 2391   5.831   6.304   5.002
  653  WAT   H2 2392   5.951   6.396   5.011
  654  WAT    O 2393   6.319   6.657   3.509
  654  WAT   H1 2394   6.372   6.586   3.472
  654  WAT   H2 2395   6.384   6.721   3.539
  655  WAT    O 2396   6.774   6.799   5.041
  655  WAT   H1 2397   6.816   6.815   5.126
  655  WAT   H2 2398   6.681   6.812   5.058
  656  WAT    O 2399   6.821   6.533   5.242
  656  WAT   H1 2400   6.880   6.458   5.233
  656  WAT   H2 2401   6.839   6.587   5.164
  657  WAT    O 2402   5.933   6.049   5.073
  657  WAT   H1 2403   5.924   5.988   5.000
  657  WAT   H2 2404   5.875   6.122   5.050
  658  WAT    O 2405   6.210   5.905   4.776
  658  WAT   H1 2406   6.165   5.907   4.692
  658  WAT   H2 2407   6.146   5.865   4.836
  659  WAT    O 2408   6.250   6.795   4.838
  659  WAT   H1 2409   6.292   6.879   4.821
  659  WAT   H2 2410   6.158   6.808   4.815
  660  WAT    O 2411   6.484   6.568   4.977
  660  WAT   H1 2412   6.496   6.508   5.051
  660  WAT   H2 2413   6.570   6.572   4.935
  661  WAT    O 2414   6.718   6.623   4.834
  661  WAT   H1 2415   6.665   6.676   4.774
  661  WAT   H2 2416   6.752   6.687   4.897
  662  WAT    O 2417   5.958   6.362   3.479
  662  WAT   H1 2418   5.938   6.276   3.515
  662  WAT   H2 2419   5.941   6.353   3.385
  663  WAT    O 2420   6.161   6.222   5.102
  663  WAT   H1 2421   6.220   6.191   5.171
  663  WAT   H2 2422   6.079   6.175   5.118
  664  WAT    O 2423   6.643   6.184   5.126
  664  WAT   H1 2424   6.574   6.118   5.119
  664  WAT   H2 2425   6.715   6.139   5.170
  665  WAT    O 2426   6.706   5.843   3.732
  665  WAT   H1 2427   6.734   5.759   3.767
  665  WAT   H2 2428   6.628   5.866   3.783
  666  WAT    O 2429   5.838   6.072   3.478
  666  WAT   H1 2430   5.868   6.073   3.387
  666  WAT   H2 2431   5.912   6.037   3.527
  667  WAT    O 2432   6.159   5.967   3.576
  667  WAT   H1 2433   6.125   5.899   3.518
  667  WAT   H2 2434   6.180   5.920   3.658
  668  WAT    O 2435   5.740   7.003   3.561
  668  WAT   H1 2436   5.784   7.057   3.626
  668  WAT   H2 2437   5.788   6.920   3.562
  669  WAT    O 2438   5.461   7.281   4.306
  669  WAT   H1 2439   5.494   7.195   4.283
  669  WAT   H2 2440   5.504   7.302   4.389
  670  WAT    O 2441   5.921   7.115   4.072
  670  WAT   H1 2442   5.891   7.102   4.162
  670  WAT   H2 2443   5.910   7.029   4.031
  671  WAT    O 2444   5.510   7.368   4.580
  671  WAT   H1 2445   5.467   7.386   4.663
  671  WAT   H2 2446   5.567   7.444   4.566
  672  WAT    O 2447   5.493   6.619   4.216
  672  WAT   H1 2448   5.428   6.593   4.151
  672  WAT   H2 2449   5.577   6.608   4.171
  673  WAT    O 2450   6.788   6.099   3.638
  673  WAT   H1 2451   6.830   6.080   3.554
  673  WAT   H2 2452   6.758   6.014   3.669
  674  WAT    O 2453   5.597   6.658   4.670
  674  WAT   H1 2454   5.634   6.649   4.758
  674  WAT   H2 2455   5.540   6.582   4.660
  675  WAT    O 2456   5.552   6.349   5.060
  675  WAT   H1 2457   5.463   6.346   5.094
  675  WAT   H2 2458   5.606   6.369   5.137
  676  WAT    O 2459   5.415   6.340   3.810
  676  WAT   H1 2460   5.325   6.367   3.793
  676  WAT   H2 2461   5.463   6.367   3.732
  677  WAT    O 2462   5.669   6.246   3.601
  677  WAT   H1 2463   5.740   6.204   3.552
  677  WAT   H2 2464   5.598   6.253   3.538
  678  WAT    O 2465   5.634   5.851   3.505
  678  WAT   H1 2466   5.706   5.906   3.537
  678  WAT   H2 2467   5.661   5.824   3.417
  679  WAT    O 2468   5.603   5.776   4.495
  679  WAT   H1 2469   5.668   5.721   4.451
  679  WAT   H2 2470   5.645   5.802   4.577
  680  WAT    O 2471   5.578   5.792   4.769
  680  WAT   H1 2472   5.543   5.838   4.846
  680  WAT   H2 2473   5.545   5.703   4.778
  681  WAT    O 2474   5.739   7.109   5.186
  681  WAT   H1 2475   5.734   7.072   5.274
  681  WAT   H2 2476   5.752   7.203   5.200
  682  WAT    O 2477   6.109   7.265   4.746
  682  WAT   H1 2478   6.085   7.292   4.657
  682  WAT   H2 2479   6.203   7.282   4.752
  683  WAT    O 2480   6.329   5.911   5.122
  683  WAT   H1 2481   6.323   5.970   5.197
  683  WAT   H2 2482   6.423   5.900   5.107
  684  WAT    O 2483   6.593   5.877   5.086
  684  WAT   H1 2484   6.655   5.909   5.019
  684  WAT   H2 2485   6.648   5.828   5.148
  685  WAT    O 2486   5.645   5.745   5.097
  685  WAT   H1 2487   5.700   5.727   5.021
  685  WAT   H2 2488   5.652   5.666   5.151
  686  WAT    O 2489   5.723   7.404   4.898
  686  WAT   H1 2490   5.663   7.391   4.972
  686  WAT   H2 2491   5.722   7.320   4.851
  687  WAT    O 2492   6.667   5.733   4.718
  687  WAT   H1 2493   6.580   5.767   4.698
  687  WAT   H2 2494   6.656   5.686   4.801
  688  WAT    O 2495   6.758   5.954   4.857
  688  WAT   H1 2496   6.725   5.872   4.819
  688  WAT   H2 2497   6.853   5.950   4.844
  689  WAT    O 2498   5.686   7.140   4.793
  689  WAT   H1 2499   5.613   7.079   4.786
  689  WAT   H2 2500   5.692   7.180   4.706
  690  WAT    O 2501   6.046   7.362   4.472
  690  WAT   H1 2502   6.098   7.301   4.419
  690  WAT   H2 2503   6.111   7.412   4.521
  691  WAT    O 2504   6.320   7.451   4.554
  691  WAT   H1 2505   6.349   7.426   4.467
  691  WAT   H2 2506   6.371   7.396   4.613
  692  WAT    O 2507   6.442   5.825   4.612
  692  WAT   H1 2508   6.364   5.872   4.640
  692  WAT   H2 2509   6.413   5.734   4.601
  693  WAT    O 2510   5.576   5.855   3.864
  693  WAT   H1 2511   5.652   5.867   3.807
  693  WAT   H2 2512   5.530   5.939   3.860
  694  WAT    O 2513   6.230   6.067   4.163
  694  WAT   H1 2514   6.149   6.029   4.129
  694  WAT   H2 2515   6.281   5.991   4.194
  695  WAT    O 2516   6.681   5.733   4.287
  695  WAT   H1 2517   6.741   5.790   4.335
  695  WAT   H2 2518   6.607   5.790   4.265
  696  WAT    O 2519   5.675   7.342   3.859
  696  WAT   H1 2520   5.622   7.380   3.788
  696  WAT   H2 2521   5.667   7.404   3.931
  697  WAT    O 2522   5.814   5.908   3.718
  697  WAT   H1 2523   5.867   5.829   3.705
  697  WAT   H2 2524   5.877   5.976   3.742
  698  WAT    O 2525   6.033   5.882   4.024
  698  WAT   H1 2526   5.970   5.812   4.041
  698  WAT   H2 2527   5.979   5.958   4.002
  699  WAT    O 2528   6.046   5.810   5.267
  699  WAT   H1 2529   6.017   5.860   5.191
  699  WAT   H2 2530   6.084   5.730   5.231
  700  WAT    O 2531   5.851   7.148   3.746
  700  WAT   H1 2532   5.788   7.195   3.801
  700  WAT   H2 2533   5.862   7.063   3.790
  701  WAT    O 2534   6.706   5.751   5.325
  701  WAT   H1 2535   6.694   5.783   5.415
  701  WAT   H2 2536   6.787   5.791   5.296
  702  WAT    O 2537   6.596   6.553   2.361
  702  WAT   H1 2538   6.588   6.462   2.334
  702  WAT   H2 2539   6.555   6.603   2.291
  703  WAT    O 2540   6.409   6.731   2.550
  703  WAT   H1 2541   6.332   6.683   2.579
  703  WAT   H2 2542   6.475   6.663   2.532
  704  WAT    O 2543   5.811   6.762   2.637
  704  WAT   H1 2544   5.728   6.737   2.677
  704  WAT   H2 2545   5.872   6.769   2.711
  705  WAT    O 2546   6.812   7.171   2.428
  705  WAT   H1 2547   6.765   7.094   2.460
  705  WAT   H2 2548   6.893   7.174   2.478
  706  WAT    O 2549   5.809   7.165   2.657
  706  WAT   H1 2550   5.839   7.076   2.639
  706  WAT   H2 2551   5.884   7.221   2.634
  707  WAT    O 2552   5.652   6.258   2.016
  707  WAT   H1 2553   5.563   6.292   2.006
  707  WAT   H2 2554   5.680   6.238   1.927
  708  WAT    O 2555   5.448   6.518   2.604
  708  WAT   H1 2556   5.506   6.441   2.604
  708  WAT   H2 2557   5.448   6.548   2.513
  709  WAT    O 2558   6.434   7.400   2.390
  709  WAT   H1 2559   6.372   7.446   2.333
  709  WAT   H2 2560   6.520   7.416   2.350
  710  WAT    O 2561   6.354   6.998   2.550
  710  WAT   H1 2562   6.347   6.904   2.534
  710  WAT   H2 2563   6.430   7.007   2.608
  711  WAT    O 2564   5.573   6.059   2.783
  711  WAT   H1 2565   5.555   5.969   2.811
  711  WAT   H2 2566   5.532   6.114   2.850
  712  WAT    O 2567   6.457   6.279   2.573
  712  WAT   H1 2568   6.494   6.192   2.562
  712  WAT   H2 2569   6.447   6.313   2.484
  713  WAT    O 2570   5.870   6.116   2.119
  713  WAT   H1 2571   5.880   6.206   2.150
  713  WAT   H2 2572   5.779   6.112   2.090
  714  WAT    O 2573   5.634   6.309   2.644
  714  WAT   H1 2574   5.703   6.335   2.706
  714  WAT   H2 2575   5.603   6.225   2.677
  715  WAT    O 2576   6.054   6.413   2.552
  715  WAT   H1 2577   6.105   6.463   2.616
  715  WAT   H2 2578   6.107   6.336   2.535
  716  WAT    O 2579   5.882   5.877   2.979
  716  WAT   H1 2580   5.882   5.929   2.898
  716  WAT   H2 2581   5.799   5.830   2.977
  717  WAT    O 2582   6.521   6.888   2.129
  717  WAT   H1 2583   6.459   6.935   2.073
  717  WAT   H2 2584   6.572   6.958   2.171
  718  WAT    O 2585   6.007   6.841   2.797
  718  WAT   H1 2586   5.974   6.904   2.861
  718  WAT   H2 2587   6.025   6.894   2.719
  719  WAT    O 2588   6.858   6.223   2.544
  719  WAT   H1 2589   6.788   6.251   2.602
  719  WAT   H2 2590   6.895   6.304   2.508
  720  WAT    O 2591   5.850   6.048   2.780
  720  WAT   H1 2592   5.884   6.133   2.750
  720  WAT   H2 2593   5.756   6.063   2.791
  721  WAT    O 2594   5.928   7.038   2.978
  721  WAT   H1 2595   5.990   7.105   2.950
  721  WAT   H2 2596   5.842   7.079   2.969
  722  WAT    O 2597   5.458   6.957   1.866
  722  WAT   H1 2598   5.420   7.006   1.793
  722  WAT   H2 2599   5.483   7.024   1.929
  723  WAT    O 2600   6.219   5.797   2.412
  723  WAT   H1 2601   6.249   5.742   2.341
  723  WAT   H2 2602   6.126   5.811   2.394
  724  WAT    O 2603   6.774   7.369   2.641
  724  WAT   H1 2604   6.775   7.328   2.554
  724  WAT   H2 2605   6.718   7.446   2.631
  725  WAT    O 2606   6.714   6.859   2.774
  725  WAT   H1 2607   6.755   6.838   2.691
  725  WAT   H2 2608   6.786   6.885   2.831
  726  WAT    O 2609   6.457   6.604   2.086
  726  WAT   H1 2610   6.365   6.597   2.109
  726  WAT   H2 2611   6.473   6.697   2.074
  727  WAT    O 2612   6.456   6.231   1.785
  727  WAT   H1 2613   6.362   6.247   1.794
  727  WAT   H2 2614   6.488   6.303   1.731
  728  WAT    O 2615   6.860   6.760   2.136
  728  WAT   H1 2616   6.798   6.726   2.071
  728  WAT   H2 2617   6.859   6.695   2.207
  729  WAT    O 2618   6.805   6.378   2.878
  729  WAT   H1 2619   6.763   6.460   2.903
  729  WAT   H2 2620   6.731   6.319   2.859
  730  WAT    O 2621   6.018   6.656   2.364
  730  WAT   H1 2622   5.977   6.585   2.314
  730  WAT   H2 2623   6.027   6.622   2.453
  731  WAT    O 2624   6.065   7.025   2.580
  731  WAT   H1 2625   6.035   6.964   2.512
  731  WAT   H2 2626   6.160   7.029   2.569
  732  WAT    O 2627   5.889   6.334   2.742
  732  WAT   H1 2628   5.944   6.345   2.665
  732  WAT   H2 2629   5.941   6.371   2.814
  733  WAT    O 2630   6.874   7.382   2.947
  733  WAT   H1 2631   6.826   7.463   2.927
  733  WAT   H2 2632   6.805   7.317   2.962
  734  WAT    O 2633   5.974   6.999   3.245
  734  WAT   H1 2634   5.884   7.021   3.270
  734  WAT   H2 2635   5.976   7.011   3.151
  735  WAT    O 2636   6.678   6.684   1.837
  735  WAT   H1 2637   6.722   6.600   1.822
  735  WAT   H2 2638   6.749   6.747   1.846
  736  WAT    O 2639   5.857   6.686   3.103
  736  WAT   H1 2640   5.843   6.773   3.140
  736  WAT   H2 2641   5.768   6.652   3.089
  737  WAT    O 2642   6.489   7.178   2.234
  737  WAT   H1 2643   6.533   7.252   2.192
  737  WAT   H2 2644   6.483   7.202   2.326
  738  WAT    O 2645   6.036   7.280   3.324
  738  WAT   H1 2646   6.034   7.321   3.237
  738  WAT   H2 2647   6.020   7.187   3.308
  739  WAT    O 2648   5.688   6.546   2.114
  739  WAT   H1 2649   5.676   6.618   2.053
  739  WAT   H2 2650   5.657   6.469   2.066
  740  WAT    O 2651   5.452   6.863   2.695
  740  WAT   H1 2652   5.460   6.876   2.600
  740  WAT   H2 2653   5.513   6.792   2.714
  741  WAT    O 2654   5.576   7.033   2.336
  741  WAT   H1 2655   5.536   7.047   2.250
  741  WAT   H2 2656   5.665   7.004   2.316
  742  WAT    O 2657   6.726   7.227   1.825
  742  WAT   H1 2658   6.657   7.227   1.759
  742  WAT   H2 2659   6.800   7.185   1.782
  743  WAT    O 2660   6.682   7.390   2.233
  743  WAT   H1 2661   6.728   7.312   2.264
  743  WAT   H2 2662   6.716   7.461   2.287
  744  WAT    O 2663   5.457   6.967   2.949
  744  WAT   H1 2664   5.474   6.920   2.867
  744  WAT   H2 2665   5.504   6.916   3.015
  745  WAT    O 2666   5.935   5.880   2.452
  745  WAT   H1 2667   5.890   5.958   2.419
  745  WAT   H2 2668   5.990   5.912   2.523
  746  WAT    O 2669   6.363   6.167   3.013
  746  WAT   H1 2670   6.317   6.188   3.094
  746  WAT   H2 2671   6.323   6.085   2.982
  747  WAT    O 2672   6.863   6.289   3.126
  747  WAT   H1 2673   6.778   6.259   3.158
  747  WAT   H2 2674   6.847   6.313   3.034
  748  WAT    O 2675   6.573   6.439   3.336
  748  WAT   H1 2676   6.605   6.356   3.302
  748  WAT   H2 2677   6.652   6.491   3.350
  749  WAT    O 2678   6.246   5.842   1.940
  749  WAT   H1 2679   6.184   5.842   2.013
  749  WAT   H2 2680   6.237   5.756   1.901
  750  WAT    O 2681   6.138   5.935   2.638
  750  WAT   H1 2682   6.168   6.025   2.630
  750  WAT   H2 2683   6.193   5.886   2.577
  751  WAT    O 2684   5.914   6.392   2.225
  751  WAT   H1 2685   5.891   6.371   2.316
  751  WAT   H2 2686   5.836   6.436   2.191
  752  WAT    O 2687   6.637   6.393   2.085
  752  WAT   H1 2688   6.577   6.465   2.067
  752  WAT   H2 2689   6.691   6.387   2.007
  753  WAT    O 2690   6.158   6.482   3.292
  753  WAT   H1 2691   6.148   6.388   3.277
  753  WAT   H2 2692   6.242   6.504   3.252
  754  WAT    O 2693   6.497   6.257   2.288
  754  WAT   H1 2694   6.537   6.288   2.207
  754  WAT   H2 2695   6.534   6.169   2.299
  755  WAT    O 2696   5.671   6.123   3.107
  755  WAT   H1 2697   5.631   6.208   3.128
  755  WAT   H2 2698   5.602   6.060   3.126
  756  WAT    O 2699   6.328   6.132   3.414
  756  WAT   H1 2700   6.259   6.112   3.477
  756  WAT   H2 2701   6.403   6.160   3.467
  757  WAT    O 2702   5.401   5.916   2.510
  757  WAT   H1 2703   5.372   5.973   2.582
  757  WAT   H2 2704   5.475   5.868   2.547
  758  WAT    O 2705   5.420   6.310   1.631
  758  WAT   H1 2706   5.411   6.404   1.646
  758  WAT   H2 2707   5.385   6.296   1.543
  759  WAT    O 2708   6.556   6.516   2.698
  759  WAT   H1 2709   6.483   6.567   2.732
  759  WAT   H2 2710   6.516   6.434   2.667
  760  WAT    O 2711   6.200   6.183   2.538
  760  WAT   H1 2712   6.200   6.139   2.453
  760  WAT   H2 2713   6.289   6.215   2.549
  761  WAT    O 2714   5.785   6.172   2.434
  761  WAT   H1 2715   5.751   6.219   2.510
  761  WAT   H2 2716   5.708   6.126   2.398
  762  WAT    O 2717   6.206   6.283   1.837
  762  WAT   H1 2718   6.218   6.279   1.932
  762  WAT   H2 2719   6.167   6.370   1.822
  763  WAT    O 2720   6.602   6.061   2.639
  763  WAT   H1 2721   6.604   6.106   2.723
  763  WAT   H2 2722   6.577   5.971   2.660
  764  WAT    O 2723   6.107   6.514   1.777
  764  WAT   H1 2724   6.050   6.470   1.714
  764  WAT   H2 2725   6.178   6.550   1.724
  765  WAT    O 2726   5.615   6.905   3.165
  765  WAT   H1 2727   5.576   6.840   3.224
  765  WAT   H2 2728   5.646   6.975   3.222
  766  WAT    O 2729   6.230   6.589   2.713
  766  WAT   H1 2730   6.266   6.542   2.787
  766  WAT   H2 2731   6.211   6.677   2.747
  767  WAT    O 2732   5.516   6.064   2.326
  767  WAT   H1 2733   5.488   6.027   2.409
  767  WAT   H2 2734   5.510   5.991   2.264
  768  WAT    O 2735   6.009   6.493   2.945
  768  WAT   H1 2736   5.978   6.581   2.967
  768  WAT   H2 2737   6.104   6.499   2.948
  769  WAT    O 2738   5.862   6.914   2.004
  769  WAT   H1 2739   5.784   6.860   1.988
  769  WAT   H2 2740   5.935   6.862   1.970
  770  WAT    O 2741   6.484   5.953   1.998
  770  WAT   H1 2742   6.402   5.903   1.990
  770  WAT   H2 2743   6.464   6.037   1.956
  771  WAT    O 2744   6.476   6.821   3.172
  771  WAT   H1 2745   6.469   6.729   3.147
  771  WAT   H2 2746   6.413   6.831   3.244
  772  WAT    O 2747   6.755   6.390   1.827
  772  WAT   H1 2748   6.844   6.421   1.810
  772  WAT   H2 2749   6.752   6.303   1.788
  773  WAT    O 2750   5.866   6.881   2.368
  773  WAT   H1 2751   5.918   6.800   2.363
  773  WAT   H2 2752   5.821   6.875   2.452
  774  WAT    O 2753   6.355   7.007   1.895
  774  WAT   H1 2754   6.389   7.082   1.846
  774  WAT   H2 2755   6.272   7.039   1.932
  775  WAT    O 2756   5.614   6.577   3.059
  775  WAT   H1 2757   5.579   6.644   3.118
  775  WAT   H2 2758   5.585   6.494   3.096
  776  WAT    O 2759   5.935   6.623   3.348
  776  WAT   H1 2760   5.905   6.638   3.258
  776  WAT   H2 2761   6.012   6.567   3.338
  777  WAT    O 2762   6.469   7.103   3.147
  777  WAT   H1 2763   6.470   7.010   3.125
  777  WAT   H2 2764   6.398   7.112   3.211
  778  WAT    O 2765   6.643   6.940   2.432
  778  WAT   H1 2766   6.678   6.880   2.366
  778  WAT   H2 2767   6.555   6.907   2.449
  779  WAT    O 2768   6.252   7.016   2.172
  779  WAT   H1 2769   6.320   7.070   2.211
  779  WAT   H2 2770   6.173   7.070   2.176
  780  WAT    O 2771   5.465   6.577   1.722
  780  WAT   H1 2772   5.552   6.606   1.750
  780  WAT   H2 2773   5.416   6.659   1.710
  781  WAT    O 2774   6.182   6.716   2.134
  781  WAT   H1 2775   6.227   6.797   2.156
  781  WAT   H2 2776   6.147   6.684   2.217
  782  WAT    O 2777   6.412   7.267   2.857
  782  WAT   H1 2778   6.477   7.288   2.924
  782  WAT   H2 2779   6.448   7.191   2.811
  783  WAT    O 2780   5.772   5.750   2.181
  783  WAT   H1 2781   5.759   5.750   2.276
  783  WAT   H2 2782   5.690   5.784   2.146
  784  WAT    O 2783   6.539   7.067   2.728
  784  WAT   H1 2784   6.604   6.997   2.740
  784  WAT   H2 2785   6.592   7.145   2.710
  785  WAT    O 2786   6.717   7.147   3.049
  785  WAT   H1 2787   6.750   7.206   3.117
  785  WAT   H2 2788   6.625   7.134   3.072
  786  WAT    O 2789   5.472   5.926   3.127
  786  WAT   H1 2790   5.400   5.946   3.188
  786  WAT   H2 2791   5.514   5.849   3.164
  787  WAT    O 2792   5.501   7.325   3.226
  787  WAT   H1 2793   5.512   7.231   3.212
  787  WAT   H2 2794   5.435   7.352   3.161
  788  WAT    O 2795   6.300   7.152   3.366
  788  WAT   H1 2796   6.268   7.080   3.420
  788  WAT   H2 2797   6.232   7.220   3.373
  789  WAT    O 2798   6.104   7.237   1.860
  789  WAT   H1 2799   6.103   7.310   1.798
  789  WAT   H2 2800   6.012   7.212   1.869
  790  WAT    O 2801   5.664   6.759   1.934
  790  WAT   H1 2802   5.603   6.833   1.935
  790  WAT   H2 2803   5.711   6.768   1.852
  791  WAT    O 2804   6.621   6.176   2.902
  791  WAT   H1 2805   6.658   6.094   2.935
  791  WAT   H2 2806   6.535   6.182   2.944
  792  WAT    O 2807   6.402   7.243   1.726
  792  WAT   H1 2808   6.413   7.223   1.633
  792  WAT   H2 2809   6.312   7.218   1.747
  793  WAT    O 2810   6.155   6.299   2.124
  793  WAT   H1 2811   6.084   6.346   2.169
  793  WAT   H2 2812   6.183   6.233   2.188
  794  WAT    O 2813   6.317   6.441   2.924
  794  WAT   H1 2814   6.367   6.488   2.991
  794  WAT   H2 2815   6.332   6.349   2.945
  795  WAT    O 2816   6.558   5.972   2.268
  795  WAT   H1 2817   6.546   5.973   2.174
  795  WAT   H2 2818   6.653   5.976   2.280
  796  WAT    O 2819   5.975   6.130   1.862
  796  WAT   H1 2820   6.060   6.174   1.855
  796  WAT   H2 2821   5.938   6.161   1.945
  797  WAT    O 2822   5.865   6.755   1.709
  797  WAT   H1 2823   5.942   6.744   1.766
  797  WAT   H2 2824   5.873   6.686   1.644
  798  WAT    O 2825   5.734   6.498   1.778
  798  WAT   H1 2826   5.742   6.404   1.789
  798  WAT   H2 2827   5.824   6.531   1.788
  799  WAT    O 2828   5.503   7.120   2.075
  799  WAT   H1 2829   5.410   7.144   2.074
  799  WAT   H2 2830   5.550   7.203   2.063
  800  WAT    O 2831   5.715   7.432   3.407
  800  WAT   H1 2832   5.795   7.464   3.448
  800  WAT   H2 2833   5.664   7.396   3.479
  801  WAT    O 2834   6.126   7.431   1.670
  801  WAT   H1 2835   6.205   7.460   1.625
  801  WAT   H2 2836   6.074   7.388   1.602
  802  WAT    O 2837   6.599   7.043   3.402
  802  WAT   H1 2838   6.538   7.045   3.328
  802  WAT   H2 2839   6.568   6.969   3.455
  803  WAT    O 2840   5.487   6.681   3.301
  803  WAT   H1 2841   5.538   6.623   3.358
  803  WAT   H2 2842   5.413   6.709   3.355
  804  WAT    O 2843   6.177   6.953   1.657
  804  WAT   H1 2844   6.167   6.891   1.729
  804  WAT   H2 2845   6.161   6.900   1.578
  805  WAT    O 2846   6.193   6.821   3.255
  805  WAT   H1 2847   6.116   6.878   3.246
  805  WAT   H2 2848   6.211   6.792   3.165
  806  WAT    O 2849   6.501   6.859   1.717
  806  WAT   H1 2850   6.447   6.904   1.782
  806  WAT   H2 2851   6.564   6.808   1.769
  807  WAT    O 2852   5.690   6.495   3.391
  807  WAT   H1 2853   5.694   6.465   3.482
  807  WAT   H2 2854   5.776   6.535   3.375
  808  WAT    O 2855   6.068   6.755   1.907
  808  WAT   H1 2856   6.110   6.738   1.991
  808  WAT   H2 2857   6.081   6.674   1.857
  809  WAT    O 2858   5.884   6.353   3.187
  809  WAT   H1 2859   5.831   6.304   3.125
  809  WAT   H2 2860   5.951   6.396   3.134
  810  WAT    O 2861   6.319   6.657   1.632
  810  WAT   H1 2862   6.372   6.586   1.595
  810  WAT   H2 2863   6.384   6.721   1.662
  811  WAT    O 2864   6.774   6.799   3.164
  811  WAT   H1 2865   6.816   6.815   3.249
  811  WAT   H2 2866   6.681   6.812   3.180
  812  WAT    O 2867   6.821   6.533   3.364
  812  WAT   H1 2868   6.880   6.458   3.355
  812  WAT   H2 2869   6.839   6.587   3.287
  813  WAT    O 2870   5.933   6.049   3.195
  813  WAT   H1 2871   5.924   5.988   3.123
  813  WAT   H2 2872   5.875   6.122   3.173
  814  WAT    O 2873   6.210   5.905   2.899
  814  WAT   H1 2874   6.165   5.907   2.814
  814  WAT   H2 2875   6.146   5.865   2.958
  815  WAT    O 2876   6.250   6.795   2.961
  815  WAT   H1 2877   6.292   6.879   2.944
  815  WAT   H2 2878   6.158   6.808   2.938
  816  WAT    O 2879   6.484   6.568   3.099
  816  WAT   H1 2880   6.496   6.508   3.173
  816  WAT   H2 2881   6.570   6.572   3.057
  817  WAT    O 2882   6.718   6.623   2.957
  817  WAT   H1 2883   6.665   6.676   2.896
  817  WAT   H2 2884   6.752   6.687   3.020
  818  WAT    O 2885   5.958   6.362   1.601
  818  WAT   H1 2886   5.938   6.276   1.637
  818  WAT   H2 2887   5.941   6.353   1.508
  819  WAT    O 2888   6.161   6.222   3.225
  819  WAT   H1 2889   6.220   6.191   3.294
  819  WAT   H2 2890   6.079   6.175   3.241
  820  WAT    O 2891   6.643   6.184   3.248
  820  WAT   H1 2892   6.574   6.118   3.242
  820  WAT   H2 2893   6.715   6.139   3.293
  821  WAT    O 2894   6.706   5.843   1.854
  821  WAT   H1 2895   6.734   5.759   1.890
  821  WAT   H2 2896   6.628   5.866   1.906
  822  WAT    O 2897   5.838   6.072   1.600
  822  WAT   H1 2898   5.868   6.073   1.509
  822  WAT   H2 2899   5.912   6.037   1.650
  823  WAT    O 2900   6.159   5.967   1.699
  823  WAT   H1 2901   6.125   5.899   1.641
  823  WAT   H2 2902   6.180   5.920   1.780
  824  WAT    O 2903   5.740   7.003   1.683
  824  WAT   H1 2904   5.784   7.057   1.749
  824  WAT   H2 2905   5.788   6.920   1.684
  825  WAT    O 2906   5.461   7.281   2.429
  825  WAT   H1 2907   5.494   7.195   2.405
  825  WAT   H2 2908   5.504   7.302   2.512
  826  WAT    O 2909   5.921   7.115   2.195
  826  WAT   H1 2910   5.891   7.102   2.285
  826  WAT   H2 2911   5.910   7.029   2.154
  827  WAT    O 2912   5.510   7.368   2.702
  827  WAT   H1 2913   5.467   7.386   2.786
  827  WAT   H2 2914   5.567   7.444   2.688
  828  WAT    O 2915   5.493   6.619   2.338
  828  WAT   H1 2916   5.428   6.593   2.274
  828  WAT   H2 2917   5.577   6.608   2.293
  829  WAT    O 2918   6.788   6.099   1.761
  829  WAT   H1 2919   6.830   6.080   1.676
  829  WAT   H2 2920   6.758   6.014   1.792
  830  WAT    O 2921   5.597   6.658   2.792
  830  WAT   H1 2922   5.634   6.649   2.880
  830  WAT   H2 2923   5.540   6.582   2.782
  831  WAT    O 2924   5.552   6.349   3.183
  831  WAT   H1 2925   5.463   6.346   3.217
  831  WAT   H2 2926   5.606   6.369   3.259
  832  WAT    O 2927   5.415   6.340   1.933
  832  WAT   H1 2928   5.325   6.367   1.915
  832  WAT   H2 2929   5.463   6.367   1.855
  833  WAT    O 2930   5.669   6.246   1.724
  833  WAT   H1 2931   5.740   6.204   1.675
  833  WAT   H2 2932   5.598   6.253   1.660
  834  WAT    O 2933   5.634   5.851   1.628
  834  WAT   H1 2934   5.706   5.906   1.659
  834  WAT   H2 2935   5.661   5.824   1.540
  835  WAT    O 2936   5.603   5.776   2.618
  835  WAT   H1 2937   5.668   5.721   2.574
  835  WAT   H2 2938   5.645   5.802   2.700
  836  WAT    O 2939   5.578   5.792   2.892
  836  WAT   H1 2940   5.543   5.838   2.969
  836  WAT   H2 2941   5.545   5.703   2.900
  837  WAT    O 2942   5.739   7.109   3.309
  837  WAT   H1 2943   5.734   7.072   3.397
  837  WAT   H2 2944   5.752   7.203   3.323
  838  WAT    O 2945   6.109   7.265   2.869
  838  WAT   H1 2946   6.085   7.292   2.780
  838  WAT   H2 2947   6.203   7.282   2.874
  839  WAT    O 2948   6.329   5.911   3.244
  839  WAT   H1 2949   6.323   5.970   3.319
  839  WAT   H2 2950   6.423   5.900   3.230
  840  WAT    O 2951   6.593   5.877   3.208
  840  WAT   H1 2952   6.655   5.909   3.142
  840  WAT   H2 2953   6.648   5.828   3.270
  841  WAT    O 2954   5.645   5.745   3.220
  841  WAT   H1 2955   5.700   5.727   3.143
  841  WAT   H2 2956   5.652   5.666   3.273
  842  WAT    O 2957   5.723   7.404   3.021
  842  WAT   H1 2958   5.663   7.391   3.094
  842  WAT   H2 2959   5.722   7.320   2.974
  843  WAT    O 2960   6.667   5.733   2.841
  843  WAT   H1 2961   6.580   5.767   2.821
  843  WAT   H2 2962   6.656   5.686   2.923
  844  WAT    O 2963   6.758   5.954   2.979
  844  WAT   H1 2964   6.725   5.872   2.941
  844  WAT   H2 2965   6.853   5.950   2.967
  845  WAT    O 2966   5.686   7.140   2.916
  845  WAT   H1 2967   5.613   7.079   2.909
  845  WAT   H2 2968   5.692   7.180   2.829
  846  WAT    O 2969   6.046   7.362   2.594
  846  WAT   H1 2970   6.098   7.301   2.542
  846  WAT   H2 2971   6.111   7.412   2.643
  847  WAT    O 2972   6.320   7.451   2.677
  847  WAT   H1 2973   6.349   7.426   2.589
  847  WAT   H2 2974   6.371   7.396   2.736
  848  WAT    O 2975   6.442   5.825   2.735
  848  WAT   H1 2976   6.364   5.872   2.763
  848  WAT   H2 2977   6.413   5.734   2.724
  849  WAT    O 2978   5.576   5.855   1.987
  849  WAT   H1 2979   5.652   5.867   1.930
  849  WAT   H2 2980   5.530   5.939   1.982
  850  WAT    O 2981   6.230   6.067   2.286
  850  WAT   H1 2982   6.149   6.029   2.252
  850  WAT   H2 2983   6.281   5.991   2.316
  851  WAT    O 2984   6.681   5.733   2.410
  851  WAT   H1 2985   6.741   5.790   2.457
  851  WAT   H2 2986   6.607   5.790   2.387
  852  WAT    O 2987   5.675   7.342   1.981
  852  WAT   H1 2988   5.622   7.380   1.911
  852  WAT   H2 2989   5.667   7.404   2.053
  853  WAT    O 2990   5.814   5.908   1.841
  853  WAT   H1 2991   5.867   5.829   1.828
  853  WAT   H2 2992   5.877   5.976   1.864
  854  WAT    O 2993   6.033   5.882   2.146
  854  WAT   H1 2994   5.970   5.812   2.163
  854  WAT   H2 2995   5.979   5.958   2.125
  855  WAT    O 2996   6.046   5.810   3.390
  855  WAT   H1 2997   6.017   5.860   3.314
  855  WAT   H2 2998   6.084   5.730   3.353
  856  WAT    O 2999   5.851   7.148   1.869
  856  WAT   H1 3000   5.788   7.195   1.924
  856  WAT   H2 3001   5.862   7.063   1.913
  857  WAT    O 3002   6.706   5.751   3.448
  857  WAT   H1 3003   6.694   5.783   3.537
  857  WAT   H2 3004   6.787   5.791   3.418
  858  WAT    O 3005   6.596   6.553   0.484
  858  WAT   H1 3006   6.588   6.462   0.457
  858  WAT   H2 3007   6.555   6.603   0.413
  859  WAT    O 3008   6.409   6.731   0.672
  859  WAT   H1 3009   6.332   6.683   0.701
  859  WAT   H2 3010   6.475   6.663   0.655
  860  WAT    O 3011   5.811   6.762   0.760
  860  WAT   H1 3012   5.728   6.737   0.800
  860  WAT   H2 3013   5.872   6.769   0.833
  861  WAT    O 3014   6.812   7.171   0.550
  861  WAT   H1 3015   6.765   7.094   0.583
  861  WAT   H2 3016   6.893   7.174   0.601
  862  WAT    O 3017   5.809   7.165   0.779
  862  WAT   H1 3018   5.839   7.076   0.762
  862  WAT   H2 3019   5.884   7.221   0.757
  863  WAT    O 3020   5.448   6.518   0.727
  863  WAT   H1 3021   5.506   6.441   0.727
  863  WAT   H2 3022   5.448   6.548   0.636
  864  WAT    O 3023   6.434   7.400   0.512
  864  WAT   H1 3024   6.372   7.446   0.455
  864  WAT   H2 3025   6.520   7.416   0.472
  865  WAT    O 3026   6.354   6.998   0.673
  865  WAT   H1 3027   6.347   6.904   0.657
  865  WAT   H2 3028   6.430   7.007   0.730
  866  WAT    O 3029   5.573   6.059   0.905
  866  WAT   H1 3030   5.555   5.969   0.933
  866  WAT   H2 3031   5.532   6.114   0.973
  867  WAT    O 3032   6.457   6.279   0.696
  867  WAT   H1 3033   6.494   6.192   0.684
  867  WAT   H2 3034   6.447   6.313   0.606
  868  WAT    O 3035   5.870   6.116   0.242
  868  WAT   H1 3036   5.880   6.206   0.272
  868  WAT   H2 3037   5.779   6.112   0.213
  869  WAT    O 3038   5.634   6.309   0.766
  869  WAT   H1 3039   5.703   6.335   0.828
  869  WAT   H2 3040   5.603   6.225   0.800
  870  WAT    O 3041   6.054   6.413   0.675
  870  WAT   H1 3042   6.105   6.463   0.739
  870  WAT   H2 3043   6.107   6.336   0.657
  871  WAT    O 3044   5.882   5.877   1.102
  871  WAT   H1 3045   5.882   5.929   1.021
  871  WAT   H2 3046   5.799   5.830   1.099
  872  WAT    O 3047   6.521   6.888   0.251
  872  WAT   H1 3048   6.459   6.935   0.195
  872  WAT   H2 3049   6.572   6.958   0.293
  873  WAT    O 3050   6.007   6.841   0.919
  873  WAT   H1 3051   5.974   6.904   0.984
  873  WAT   H2 3052   6.025   6.894   0.841
  874  WAT    O 3053   6.858   6.223   0.666
  874  WAT   H1 3054   6.788   6.251   0.724
  874  WAT   H2 3055   6.895   6.304   0.630
  875  WAT    O 3056   5.850   6.048   0.902
  875  WAT   H1 3057   5.884   6.133   0.873
  875  WAT   H2 3058   5.756   6.063   0.914
  876  WAT    O 3059   5.928   7.038   1.101
  876  WAT   H1 3060   5.990   7.105   1.073
  876  WAT   H2 3061   5.842   7.079   1.092
  877  WAT    O 3062   6.219   5.797   0.535
  877  WAT   H1 3063   6.249   5.742   0.463
  877  WAT   H2 3064   6.126   5.811   0.516
  878  WAT    O 3065   6.774   7.369   0.764
  878  WAT   H1 3066   6.775   7.328   0.677
  878  WAT   H2 3067   6.718   7.446   0.753
  879  WAT    O 3068   6.714   6.859   0.897
  879  WAT   H1 3069   6.755   6.838   0.813
  879  WAT   H2 3070   6.786   6.885   0.954
  880  WAT    O 3071   6.457   6.604   0.208
  880  WAT   H1 3072   6.365   6.597   0.231
  880  WAT   H2 3073   6.473   6.697   0.197
  881  WAT    O 3074   6.860   6.760   0.259
  881  WAT   H1 3075   6.798   6.726   0.194
  881  WAT   H2 3076   6.859   6.695   0.329
  882  WAT    O 3077   6.805   6.378   1.000
  882  WAT   H1 3078   6.763   6.460   1.026
  882  WAT   H2 3079   6.731   6.319   0.981
  883  WAT    O 3080   6.018   6.656   0.487
  883  WAT   H1 3081   5.977   6.585   0.437
  883  WAT   H2 3082   6.027   6.622   0.575
  884  WAT    O 3083   6.065   7.025   0.703
  884  WAT   H1 3084   6.035   6.964   0.635
  884  WAT   H2 3085   6.160   7.029   0.692
  885  WAT    O 3086   5.889   6.334   0.865
  885  WAT   H1 3087   5.944   6.345   0.787
  885  WAT   H2 3088   5.941   6.371   0.936
  886  WAT    O 3089   6.874   7.382   1.069
  886  WAT   H1 3090   6.826   7.463   1.050
  886  WAT   H2 3091   6.805   7.317   1.084
  887  WAT    O 3092   5.974   6.999   1.368
  887  WAT   H1 3093   5.884   7.021   1.393
  887  WAT   H2 3094   5.976   7.011   1.273
  888  WAT    O 3095   5.857   6.686   1.226
  888  WAT   H1 3096   5.843   6.773   1.262
  888  WAT   H2 3097   5.768   6.652   1.211
  889  WAT    O 3098   6.489   7.178   0.356
  889  WAT   H1 3099   6.533   7.252   0.315
  889  WAT   H2 3100   6.483   7.202   0.449
  890  WAT    O 3101   6.036   7.280   1.446
  890  WAT   H1 3102   6.034   7.321   1.360
  890  WAT   H2 3103   6.020   7.187   1.430
  891  WAT    O 3104   5.688   6.546   0.237
  891  WAT   H1 3105   5.676   6.618   0.175
  891  WAT   H2 3106   5.657   6.469   0.189
  892  WAT    O 3107   5.452   6.863   0.817
  892  WAT   H1 3108   5.460   6.876   0.723
  892  WAT   H2 3109   5.513   6.792   0.837
  893  WAT    O 3110   5.576   7.033   0.458
  893  WAT   H1 3111   5.536   7.047   0.373
  893  WAT   H2 3112   5.665   7.004   0.438
  894  WAT    O 3113   6.682   7.390   0.355
  894  WAT   H1 3114   6.728   7.312   0.387
  894  WAT   H2 3115   6.716   7.461   0.410
  895  WAT    O 3116   5.457   6.967   1.071
  895  WAT   H1 3117   5.474   6.920   0.989
  895  WAT   H2 3118   5.504   6.916   1.138
  896  WAT    O 3119   5.935   5.880   0.575
  896  WAT   H1 3120   5.890   5.958   0.542
  896  WAT   H2 3121   5.990   5.912   0.646
  897  WAT    O 3122   6.363   6.167   1.135
  897  WAT   H1 3123   6.317   6.188   1.216
  897  WAT   H2 3124   6.323   6.085   1.105
  898  WAT    O 3125   6.863   6.289   1.248
  898  WAT   H1 3126   6.778   6.259   1.280
  898  WAT   H2 3127   6.847   6.313   1.157
  899  WAT    O 3128   6.573   6.439   1.458
  899  WAT   H1 3129   6.605   6.356   1.424
  899  WAT   H2 3130   6.652   6.491   1.473
  900  WAT    O 3131   6.138   5.935   0.761
  900  WAT   H1 3132   6.168   6.025   0.753
  900  WAT   H2 3133   6.193   5.886   0.699
  901  WAT    O 3134   5.914   6.392   0.348
  901  WAT   H1 3135   5.891   6.371   0.438
  901  WAT   H2 3136   5.836   6.436   0.313
  902  WAT    O 3137   6.637   6.393   0.208
  902  WAT   H1 3138   6.577   6.465   0.189
  902  WAT   H2 3139   6.691   6.387   0.129
  903  WAT    O 3140   6.158   6.482   1.414
  903  WAT   H1 3141   6.148   6.388   1.399
  903  WAT   H2 3142   6.242   6.504   1.375
  904  WAT    O 3143   6.497   6.257   0.411
  904  WAT   H1 3144   6.537   6.288   0.329
  904  WAT   H2 3145   6.534   6.169   0.422
  905  WAT    O 3146   5.671   6.123   1.230
  905  WAT   H1 3147   5.631   6.208   1.250
  905  WAT   H2 3148   5.602   6.060   1.249
  906  WAT    O 3149   6.328   6.132   1.537
  906  WAT   H1 3150   6.259   6.112   1.600
  906  WAT   H2 3151   6.403   6.160   1.590
  907  WAT    O 3152   5.401   5.916   0.633
  907  WAT   H1 3153   5.372   5.973   0.704
  907  WAT   H2 3154   5.475   5.868   0.669
  908  WAT    O 3155   6.556   6.516   0.820
  908  WAT   H1 3156   6.483   6.567   0.855
  908  WAT   H2 3157   6.516   6.434   0.790
  909  WAT    O 3158   6.200   6.183   0.661
  909  WAT   H1 3159   6.200   6.139   0.576
  909  WAT   H2 3160   6.289   6.215   0.671
  910  WAT    O 3161   5.785   6.172   0.557
  910  WAT   H1 3162   5.751   6.219   0.632
  910  WAT   H2 3163   5.708   6.126   0.521
  911  WAT    O 3164   6.602   6.061   0.761
  911  WAT   H1 3165   6.604   6.106   0.846
  911  WAT   H2 3166   6.577   5.971   0.783
  912  WAT    O 3167   5.615   6.905   1.287
  912  WAT   H1 3168   5.576   6.840   1.347
  912  WAT   H2 3169   5.646   6.975   1.344
  913  WAT    O 3170   6.230   6.589   0.835
  913  WAT   H1 3171   6.266   6.542   0.910
  913  WAT   H2 3172   6.211   6.677   0.869
  914  WAT    O 3173   5.516   6.064   0.448
  914  WAT   H1 3174   5.488   6.027   0.532
  914  WAT   H2 3175   5.510   5.991   0.387
  915  WAT    O 3176   6.009   6.493   1.067
  915  WAT   H1 3177   5.978   6.581   1.090
  915  WAT   H2 3178   6.104   6.499   1.071
  916  WAT    O 3179   6.476   6.821   1.295
  916  WAT   H1 3180   6.469   6.729   1.269
  916  WAT   H2 3181   6.413   6.831   1.366
  917  WAT    O 3182   5.866   6.881   0.491
  917  WAT   H1 3183   5.918   6.800   0.485
  917  WAT   H2 3184   5.821   6.875   0.575
  918  WAT    O 3185   5.614   6.577   1.182
  918  WAT   H1 3186   5.579   6.644   1.241
  918  WAT   H2 3187   5.585   6.494   1.219
  919  WAT    O 3188   5.935   6.623   1.470
  919  WAT   H1 3189   5.905   6.638   1.381
  919  WAT   H2 3190   6.012   6.567   1.461
  920  WAT    O 3191   6.469   7.103   1.270
  920  WAT   H1 3192   6.470   7.010   1.248
  920  WAT   H2 3193   6.398   7.112   1.334
  921  WAT    O 3194   6.643   6.940   0.554
  921  WAT   H1 3195   6.678   6.880   0.488
  921  WAT   H2 3196   6.555   6.907   0.571
  922  WAT    O 3197   6.252   7.016   0.295
  922  WAT   H1 3198   6.320   7.070   0.333
  922  WAT   H2 3199   6.173   7.070   0.299
  923  WAT    O 3200   6.182   6.716   0.256
  923  WAT   H1 3201   6.227   6.797   0.279
  923  WAT   H2 3202   6.147   6.684   0.339
  924  WAT    O 3203   6.412   7.267   0.979
  924  WAT   H1 3204   6.477   7.288   1.047
  924  WAT   H2 3205   6.448   7.191   0.934
  925  WAT    O 3206   5.772   5.750   0.303
  925  WAT   H1 3207   5.759   5.750   0.398
  925  WAT   H2 3208   5.690   5.784   0.268
  926  WAT    O 3209   6.539   7.067   0.851
  926  WAT   H1 3210   6.604   6.997   0.862
  926  WAT   H2 3211   6.592   7.145   0.833
  927  WAT    O 3212   6.717   7.147   1.171
  927  WAT   H1 3213   6.750   7.206   1.239
  927  WAT   H2 3214   6.625   7.134   1.194
  928  WAT    O 3215   5.472   5.926   1.250
  928  WAT   H1 3216   5.400   5.946   1.310
  928  WAT   H2 3217   5.514   5.849   1.287
  929  WAT    O 3218   5.501   7.325   1.348
  929  WAT   H1 3219   5.512   7.231   1.334
  929  WAT   H2 3220   5.435   7.352   1.283
  930  WAT    O 3221   6.300   7.152   1.488
  930  WAT   H1 3222   6.268   7.080   1.543
  930  WAT   H2 3223   6.232   7.220   1.496
  931  WAT    O 3224   6.621   6.176   1.025
  931  WAT   H1 3225   6.658   6.094   1.057
  931  WAT   H2 3226   6.535   6.182   1.066
  932  WAT    O 3227   6.155   6.299   0.247
  932  WAT   H1 3228   6.084   6.346   0.291
  932  WAT   H2 3229   6.183   6.233   0.310
  933  WAT    O 3230   6.317   6.441   1.047
  933  WAT   H1 3231   6.367   6.488   1.113
  933  WAT   H2 3232   6.332   6.349   1.068
  934  WAT    O 3233   6.558   5.972   0.391
  934  WAT   H1 3234   6.546   5.973   0.296
  934  WAT   H2 3235   6.653   5.976   0.403
  935  WAT    O 3236   5.503   7.120   0.198
  935  WAT   H1 3237   5.410   7.144   0.197
  935  WAT   H2 3238   5.550   7.203   0.186
  936  WAT    O 3239   5.715   7.432   1.529
  936  WAT   H1 3240   5.795   7.464   1.571
  936  WAT   H2 3241   5.664   7.396   1.602
  937  WAT    O 3242   6.599   7.043   1.524
  937  WAT   H1 3243   6.538   7.045   1.450
  937  WAT   H2 3244   6.568   6.969   1.578
  938  WAT    O 3245   5.487   6.681   1.424
  938  WAT   H1 3246   5.538   6.623   1.481
  938  WAT   H2 3247   5.413   6.709   1.478
  939  WAT    O 3248   6.193   6.821   1.377
  939  WAT   H1 3249   6.116   6.878   1.369
  939  WAT   H2 3250   6.211   6.792   1.288
  940  WAT    O 3251   5.690   6.495   1.513
  940  WAT   H1 3252   5.694   6.465   1.604
  940  WAT   H2 3253   5.776   6.535   1.497
  941  WAT    O 3254   5.884   6.353   1.310
  941  WAT   H1 3255   5.831   6.304   1.247
  941  WAT   H2 3256   5.951   6.396   1.257
  942  WAT    O 3257   6.774   6.799   1.286
  942  WAT   H1 3258   6.816   6.815   1.371
  942  WAT   H2 3259   6.681   6.812   1.303
  943  WAT    O 3260   6.821   6.533   1.487
  943  WAT   H1 3261   6.880   6.458   1.478
  943  WAT   H2 3262   6.839   6.587   1.409
  944  WAT    O 3263   5.933   6.049   1.318
  944  WAT   H1 3264   5.924   5.988   1.246
  944  WAT   H2 3265   5.875   6.122   1.295
  945  WAT    O 3266   6.210   5.905   1.021
  945  WAT   H1 3267   6.165   5.907   0.937
  945  WAT   H2 3268   6.146   5.865   1.081
  946  WAT    O 3269   6.250   6.795   1.083
  946  WAT   H1 3270   6.292   6.879   1.066
  946  WAT   H2 3271   6.158   6.808   1.060
  947  WAT    O 3272   6.484   6.568   1.222
  947  WAT   H1 3273   6.496   6.508   1.296
  947  WAT   H2 3274   6.570   6.572   1.180
  948  WAT    O 3275   6.718   6.623   1.079
  948  WAT   H1 3276   6.665   6.676   1.019
  948  WAT   H2 3277   6.752   6.687   1.143
  949  WAT    O 3278   6.161   6.222   1.348
  949  WAT   H1 3279   6.220   6.191   1.416
  949  WAT   H2 3280   6.079   6.175   1.363
  950  WAT    O 3281   6.643   6.184   1.371
  950  WAT   H1 3282   6.574   6.118   1.364
  950  WAT   H2 3283   6.715   6.139   1.415
  951  WAT    O 3284   5.461   7.281   0.551
  951  WAT   H1 3285   5.494   7.195   0.528
  951  WAT   H2 3286   5.504   7.302   0.634
  952  WAT    O 3287   5.921   7.115   0.317
  952  WAT   H1 3288   5.891   7.102   0.407
  952  WAT   H2 3289   5.910   7.029   0.276
  953  WAT    O 3290   5.510   7.368   0.825
  953  WAT   H1 3291   5.467   7.386   0.908
  953  WAT   H2 3292   5.567   7.444   0.811
  954  WAT    O 3293   5.493   6.619   0.461
  954  WAT   H1 3294   5.428   6.593   0.396
  954  WAT   H2 3295   5.577   6.608   0.416
  955  WAT    O 3296   5.597   6.658   0.915
  955  WAT   H1 3297   5.634   6.649   1.003
  955  WAT   H2 3298   5.540   6.582   0.905
  956  WAT    O 3299   5.552   6.349   1.306
  956  WAT   H1 3300   5.463   6.346   1.339
  956  WAT   H2 3301   5.606   6.369   1.382
  957  WAT    O 3302   5.603   5.776   0.740
  957  WAT   H1 3303   5.668   5.721   0.696
  957  WAT   H2 3304   5.645   5.802   0.822
  958  WAT    O 3305   5.578   5.792   1.015
  958  WAT   H1 3306   5.543   5.838   1.091
  958  WAT   H2 3307   5.545   5.703   1.023
  959  WAT    O 3308   5.739   7.109   1.431
  959  WAT   H1 3309   5.734   7.072   1.519
  959  WAT   H2 3310   5.752   7.203   1.445
  960  WAT    O 3311   6.109   7.265   0.991
  960  WAT   H1 3312   6.085   7.292   0.903
  960  WAT   H2 3313   6.203   7.282   0.997
  961  WAT    O 3314   6.329   5.911   1.367
  961  WAT   H1 3315   6.323   5.970   1.442
  961  WAT   H2 3316   6.423   5.900   1.352
  962  WAT    O 3317   6.593   5.877   1.331
  962  WAT   H1 3318   6.655   5.909   1.265
  962  WAT   H2 3319   6.648   5.828   1.393
  963  WAT    O 3320   5.645   5.745   1.342
  963  WAT   H1 3321   5.700   5.727   1.266
  963  WAT   H2 3322   5.652   5.666   1.396
  964  WAT    O 3323   5.723   7.404   1.143
  964  WAT   H1 3324   5.663   7.391   1.217
  964  WAT   H2 3325   5.722   7.320   1.097
  965  WAT    O 3326   6.667   5.733   0.963
  965  WAT   H1 3327   6.580   5.767   0.943
  965  WAT   H2 3328   6.656   5.686   1.046
  966  WAT    O 3329   6.758   5.954   1.102
  966  WAT   H1 3330   6.725   5.872   1.064
  966  WAT   H2 3331   6.853   5.950   1.089
  967  WAT    O 3332   5.686   7.140   1.038
  967  WAT   H1 3333   5.613   7.079   1.031
  967  WAT   H2 3334   5.692   7.180   0.951
  968  WAT    O 3335   6.046   7.362   0.717
  968  WAT   H1 3336   6.098   7.301   0.664
  968  WAT   H2 3337   6.111   7.412   0.766
  969  WAT    O 3338   6.320   7.451   0.799
  969  WAT   H1 3339   6.349   7.426   0.712
  969  WAT   H2 3340   6.371   7.396   0.858
  970  WAT    O 3341   6.442   5.825   0.857
  970  WAT   H1 3342   6.364   5.872   0.885
  970  WAT   H2 3343   6.413   5.734   0.846
  971  WAT    O 3344   6.230   6.067   0.408
  971  WAT   H1 3345   6.149   6.029   0.374
  971  WAT   H2 3346   6.281   5.991   0.439
  972  WAT    O 3347   6.681   5.733   0.532
  972  WAT   H1 3348   6.741   5.790   0.580
  972  WAT   H2 3349   6.607   5.790   0.510
  973  WAT    O 3350   6.033   5.882   0.269
  973  WAT   H1 3351   5.970   5.812   0.286
  973  WAT   H2 3352   5.979   5.958   0.247
  974  WAT    O 3353   6.046   5.810   1.512
  974  WAT   H1 3354   6.017   5.860   1.436
  974  WAT   H2 3355   6.084   5.730   1.476
  975  WAT    O 3356   6.706   5.751   1.570
  975  WAT   H1 3357   6.694   5.783   1.660
  975  WAT   H2 3358   6.787   5.791   1.541
  976  WAT    O 3359   6.596   4.676   9.871
  976  WAT   H1 3360   6.588   4.584   9.844
  976  WAT   H2 3361   6.555   4.725   9.801
  977  WAT    O 3362   6.409   4.853  10.059
  977  WAT   H1 3363   6.332   4.805  10.088
  977  WAT   H2 3364   6.475   4.785  10.042
  978  WAT    O 3365   5.811   4.885  10.147
  978  WAT   H1 3366   5.728   4.859  10.187
  978  WAT   H2 3367   5.872   4.892  10.221
  979  WAT    O 3368   6.812   5.294   9.937
  979  WAT   H1 3369   6.765   5.217   9.970
  979  WAT   H2 3370   6.893   5.297   9.988
  980  WAT    O 3371   5.809   5.288  10.167
  980  WAT   H1 3372   5.839   5.199  10.149
  980  WAT   H2 3373   5.884   5.344  10.144
  981  WAT    O 3374   5.652   4.381   9.526
  981  WAT   H1 3375   5.563   4.415   9.515
  981  WAT   H2 3376   5.680   4.361   9.436
  982  WAT    O 3377   5.448   4.641  10.114
  982  WAT   H1 3378   5.506   4.564  10.114
  982  WAT   H2 3379   5.448   4.671  10.023
  983  WAT    O 3380   6.434   5.523   9.899
  983  WAT   H1 3381   6.372   5.568   9.842
  983  WAT   H2 3382   6.520   5.538   9.859
  984  WAT    O 3383   6.354   5.121  10.060
  984  WAT   H1 3384   6.347   5.027  10.044
  984  WAT   H2 3385   6.430   5.130  10.117
  985  WAT    O 3386   5.573   4.182  10.293
  985  WAT   H1 3387   5.555   4.092  10.321
  985  WAT   H2 3388   5.532   4.236  10.360
  986  WAT    O 3389   6.457   4.402  10.083
  986  WAT   H1 3390   6.494   4.314  10.071
  986  WAT   H2 3391   6.447   4.435   9.994
  987  WAT    O 3392   5.870   4.239   9.629
  987  WAT   H1 3393   5.880   4.329   9.660
  987  WAT   H2 3394   5.779   4.234   9.600
  988  WAT    O 3395   5.634   4.431  10.153
  988  WAT   H1 3396   5.703   4.458  10.215
  988  WAT   H2 3397   5.603   4.347  10.187
  989  WAT    O 3398   6.054   4.536  10.062
  989  WAT   H1 3399   6.105   4.586  10.126
  989  WAT   H2 3400   6.107   4.458  10.045
  990  WAT    O 3401   5.882   4.000  10.489
  990  WAT   H1 3402   5.882   4.052  10.408
  990  WAT   H2 3403   5.799   3.952  10.486
  991  WAT    O 3404   6.521   5.011   9.639
  991  WAT   H1 3405   6.459   5.057   9.582
  991  WAT   H2 3406   6.572   5.080   9.680
  992  WAT    O 3407   6.007   4.964  10.307
  992  WAT   H1 3408   5.974   5.026  10.371
  992  WAT   H2 3409   6.025   5.016  10.229
  993  WAT    O 3410   6.858   4.345  10.053
  993  WAT   H1 3411   6.788   4.374  10.111
  993  WAT   H2 3412   6.895   4.426  10.017
  994  WAT    O 3413   5.850   4.171  10.289
  994  WAT   H1 3414   5.884   4.255  10.260
  994  WAT   H2 3415   5.756   4.186  10.301
  995  WAT    O 3416   5.928   5.161  10.488
  995  WAT   H1 3417   5.990   5.228  10.460
  995  WAT   H2 3418   5.842   5.201  10.479
  996  WAT    O 3419   5.458   5.080   9.376
  996  WAT   H1 3420   5.420   5.128   9.303
  996  WAT   H2 3421   5.483   5.147   9.439
  997  WAT    O 3422   6.219   3.920   9.922
  997  WAT   H1 3423   6.249   3.864   9.850
  997  WAT   H2 3424   6.126   3.933   9.904
  998  WAT    O 3425   6.774   5.491  10.151
  998  WAT   H1 3426   6.775   5.451  10.064
  998  WAT   H2 3427   6.718   5.569  10.141
  999  WAT    O 3428   6.714   4.982  10.284
  999  WAT   H1 3429   6.755   4.960  10.200
  999  WAT   H2 3430   6.786   5.007  10.341
 1000  WAT    O 3431   6.457   4.726   9.596
 1000  WAT   H1 3432   6.365   4.720   9.618
 1000  WAT   H2 3433   6.473   4.820   9.584
 1001  WAT    O 3434   6.456   4.353   9.295
 1001  WAT   H1 3435   6.362   4.370   9.304
 1001  WAT   H2 3436   6.488   4.425   9.241
 1002  WAT    O 3437   6.860   4.882   9.646
 1002  WAT   H1 3438   6.798   4.849   9.581
 1002  WAT   H2 3439   6.859   4.818   9.717
 1003  WAT    O 3440   6.805   4.500  10.388
 1003  WAT   H1 3441   6.763   4.583  10.413
 1003  WAT   H2 3442   6.731   4.442  10.368
 1004  WAT    O 3443   6.018   4.779   9.874
 1004  WAT   H1 3444   5.977   4.708   9.824
 1004  WAT   H2 3445   6.027   4.744   9.963
 1005  WAT    O 3446   6.065   5.148  10.090
 1005  WAT   H1 3447   6.035   5.087  10.022
 1005  WAT   H2 3448   6.160   5.151  10.079
 1006  WAT    O 3449   5.889   4.456  10.252
 1006  WAT   H1 3450   5.944   4.467  10.174
 1006  WAT   H2 3451   5.941   4.494  10.323
 1007  WAT    O 3452   6.874   5.505  10.456
 1007  WAT   H1 3453   6.826   5.586  10.437
 1007  WAT   H2 3454   6.805   5.440  10.472
 1008  WAT    O 3455   6.678   4.806   9.347
 1008  WAT   H1 3456   6.722   4.722   9.332
 1008  WAT   H2 3457   6.749   4.870   9.355
 1009  WAT    O 3458   6.489   5.300   9.743
 1009  WAT   H1 3459   6.533   5.374   9.702
 1009  WAT   H2 3460   6.483   5.324   9.836
 1010  WAT    O 3461   5.688   4.668   9.624
 1010  WAT   H1 3462   5.676   4.741   9.563
 1010  WAT   H2 3463   5.657   4.591   9.576
 1011  WAT    O 3464   5.452   4.985  10.204
 1011  WAT   H1 3465   5.460   4.999  10.110
 1011  WAT   H2 3466   5.513   4.915  10.224
 1012  WAT    O 3467   5.576   5.155   9.846
 1012  WAT   H1 3468   5.536   5.170   9.760
 1012  WAT   H2 3469   5.665   5.127   9.825
 1013  WAT    O 3470   6.756   5.599   9.479
 1013  WAT   H1 3471   6.740   5.570   9.569
 1013  WAT   H2 3472   6.739   5.521   9.426
 1014  WAT    O 3473   6.003   5.577   9.657
 1014  WAT   H1 3474   5.986   5.485   9.635
 1014  WAT   H2 3475   5.918   5.613   9.681
 1015  WAT    O 3476   6.726   5.350   9.335
 1015  WAT   H1 3477   6.657   5.350   9.269
 1015  WAT   H2 3478   6.800   5.307   9.292
 1016  WAT    O 3479   6.682   5.512   9.743
 1016  WAT   H1 3480   6.728   5.434   9.774
 1016  WAT   H2 3481   6.716   5.583   9.797
 1017  WAT    O 3482   5.457   5.090  10.458
 1017  WAT   H1 3483   5.474   5.043  10.377
 1017  WAT   H2 3484   5.504   5.039  10.525
 1018  WAT    O 3485   5.935   4.003   9.962
 1018  WAT   H1 3486   5.890   4.081   9.929
 1018  WAT   H2 3487   5.990   4.035  10.033
 1019  WAT    O 3488   6.246   3.965   9.450
 1019  WAT   H1 3489   6.184   3.964   9.523
 1019  WAT   H2 3490   6.237   3.878   9.410
 1020  WAT    O 3491   6.138   4.057  10.148
 1020  WAT   H1 3492   6.168   4.148  10.140
 1020  WAT   H2 3493   6.193   4.008  10.087
 1021  WAT    O 3494   5.914   4.515   9.735
 1021  WAT   H1 3495   5.891   4.493   9.825
 1021  WAT   H2 3496   5.836   4.558   9.700
 1022  WAT    O 3497   6.637   4.516   9.595
 1022  WAT   H1 3498   6.577   4.588   9.576
 1022  WAT   H2 3499   6.691   4.509   9.517
 1023  WAT    O 3500   6.497   4.379   9.798
 1023  WAT   H1 3501   6.537   4.411   9.716
 1023  WAT   H2 3502   6.534   4.291   9.809
 1024  WAT    O 3503   5.401   4.038  10.020
 1024  WAT   H1 3504   5.372   4.095  10.091
 1024  WAT   H2 3505   5.475   3.990  10.056
 1025  WAT    O 3506   5.420   4.432   9.141
 1025  WAT   H1 3507   5.411   4.527   9.155
 1025  WAT   H2 3508   5.385   4.418   9.053
 1026  WAT    O 3509   6.556   4.638  10.207
 1026  WAT   H1 3510   6.483   4.689  10.242
 1026  WAT   H2 3511   6.516   4.557  10.177
 1027  WAT    O 3512   6.200   4.306  10.048
 1027  WAT   H1 3513   6.200   4.262   9.963
 1027  WAT   H2 3514   6.289   4.338  10.059
 1028  WAT    O 3515   5.785   4.294   9.944
 1028  WAT   H1 3516   5.751   4.342  10.019
 1028  WAT   H2 3517   5.708   4.249   9.908
 1029  WAT    O 3518   6.206   4.406   9.347
 1029  WAT   H1 3519   6.218   4.402   9.442
 1029  WAT   H2 3520   6.167   4.492   9.331
 1030  WAT    O 3521   6.602   4.184  10.149
 1030  WAT   H1 3522   6.604   4.229  10.233
 1030  WAT   H2 3523   6.577   4.094  10.170
 1031  WAT    O 3524   6.107   4.637   9.287
 1031  WAT   H1 3525   6.050   4.592   9.224
 1031  WAT   H2 3526   6.178   4.673   9.233
 1032  WAT    O 3527   6.230   4.712  10.222
 1032  WAT   H1 3528   6.266   4.664  10.297
 1032  WAT   H2 3529   6.211   4.799  10.257
 1033  WAT    O 3530   5.516   4.186   9.835
 1033  WAT   H1 3531   5.488   4.150   9.919
 1033  WAT   H2 3532   5.510   4.113   9.774
 1034  WAT    O 3533   6.009   4.616  10.454
 1034  WAT   H1 3534   5.978   4.704  10.477
 1034  WAT   H2 3535   6.104   4.622  10.458
 1035  WAT    O 3536   5.862   5.037   9.514
 1035  WAT   H1 3537   5.784   4.983   9.498
 1035  WAT   H2 3538   5.935   4.985   9.480
 1036  WAT    O 3539   6.484   4.076   9.508
 1036  WAT   H1 3540   6.402   4.026   9.500
 1036  WAT   H2 3541   6.464   4.160   9.466
 1037  WAT    O 3542   6.755   4.513   9.337
 1037  WAT   H1 3543   6.844   4.544   9.320
 1037  WAT   H2 3544   6.752   4.426   9.298
 1038  WAT    O 3545   5.866   5.003   9.878
 1038  WAT   H1 3546   5.918   4.923   9.872
 1038  WAT   H2 3547   5.821   4.997   9.962
 1039  WAT    O 3548   6.355   5.130   9.405
 1039  WAT   H1 3549   6.389   5.204   9.355
 1039  WAT   H2 3550   6.272   5.161   9.441
 1040  WAT    O 3551   6.643   5.062   9.941
 1040  WAT   H1 3552   6.678   5.002   9.876
 1040  WAT   H2 3553   6.555   5.030   9.959
 1041  WAT    O 3554   6.252   5.138   9.682
 1041  WAT   H1 3555   6.320   5.193   9.720
 1041  WAT   H2 3556   6.173   5.193   9.686
 1042  WAT    O 3557   5.465   4.700   9.231
 1042  WAT   H1 3558   5.552   4.728   9.260
 1042  WAT   H2 3559   5.416   4.781   9.220
 1043  WAT    O 3560   6.182   4.839   9.643
 1043  WAT   H1 3561   6.227   4.920   9.666
 1043  WAT   H2 3562   6.147   4.807   9.727
 1044  WAT    O 3563   6.412   5.390  10.366
 1044  WAT   H1 3564   6.477   5.410  10.434
 1044  WAT   H2 3565   6.448   5.314  10.321
 1045  WAT    O 3566   5.772   3.873   9.691
 1045  WAT   H1 3567   5.759   3.872   9.786
 1045  WAT   H2 3568   5.690   3.907   9.656
 1046  WAT    O 3569   6.539   5.190  10.238
 1046  WAT   H1 3570   6.604   5.120  10.249
 1046  WAT   H2 3571   6.592   5.268  10.220
 1047  WAT    O 3572   5.502   5.621   9.288
 1047  WAT   H1 3573   5.538   5.681   9.223
 1047  WAT   H2 3574   5.488   5.676   9.365
 1048  WAT    O 3575   6.104   5.359   9.370
 1048  WAT   H1 3576   6.103   5.433   9.308
 1048  WAT   H2 3577   6.012   5.335   9.379
 1049  WAT    O 3578   5.664   4.882   9.444
 1049  WAT   H1 3579   5.603   4.956   9.445
 1049  WAT   H2 3580   5.711   4.891   9.362
 1050  WAT    O 3581   6.621   4.298  10.412
 1050  WAT   H1 3582   6.658   4.216  10.445
 1050  WAT   H2 3583   6.535   4.304  10.453
 1051  WAT    O 3584   6.402   5.366   9.236
 1051  WAT   H1 3585   6.413   5.345   9.143
 1051  WAT   H2 3586   6.312   5.340   9.256
 1052  WAT    O 3587   6.155   4.422   9.634
 1052  WAT   H1 3588   6.084   4.468   9.678
 1052  WAT   H2 3589   6.183   4.356   9.698
 1053  WAT    O 3590   6.317   4.564  10.434
 1053  WAT   H1 3591   6.367   4.611  10.501
 1053  WAT   H2 3592   6.332   4.471  10.455
 1054  WAT    O 3593   6.558   4.094   9.778
 1054  WAT   H1 3594   6.546   4.096   9.683
 1054  WAT   H2 3595   6.653   4.099   9.790
 1055  WAT    O 3596   6.267   5.618   9.705
 1055  WAT   H1 3597   6.292   5.614   9.613
 1055  WAT   H2 3598   6.172   5.605   9.705
 1056  WAT    O 3599   5.975   4.252   9.372
 1056  WAT   H1 3600   6.060   4.296   9.365
 1056  WAT   H2 3601   5.938   4.284   9.454
 1057  WAT    O 3602   5.865   4.878   9.219
 1057  WAT   H1 3603   5.942   4.867   9.275
 1057  WAT   H2 3604   5.873   4.808   9.154
 1058  WAT    O 3605   5.734   4.621   9.287
 1058  WAT   H1 3606   5.742   4.526   9.299
 1058  WAT   H2 3607   5.824   4.654   9.298
 1059  WAT    O 3608   5.815   5.636   9.998
 1059  WAT   H1 3609   5.888   5.581  10.025
 1059  WAT   H2 3610   5.853   5.723   9.984
 1060  WAT    O 3611   5.503   5.243   9.585
 1060  WAT   H1 3612   5.410   5.267   9.584
 1060  WAT   H2 3613   5.550   5.325   9.573
 1061  WAT    O 3614   6.126   5.553   9.180
 1061  WAT   H1 3615   6.205   5.582   9.135
 1061  WAT   H2 3616   6.074   5.510   9.112
 1062  WAT    O 3617   6.177   5.075   9.166
 1062  WAT   H1 3618   6.167   5.014   9.239
 1062  WAT   H2 3619   6.161   5.023   9.088
 1063  WAT    O 3620   6.501   4.981   9.227
 1063  WAT   H1 3621   6.447   5.026   9.291
 1063  WAT   H2 3622   6.564   4.931   9.279
 1064  WAT    O 3623   6.068   4.877   9.416
 1064  WAT   H1 3624   6.110   4.861   9.501
 1064  WAT   H2 3625   6.081   4.796   9.367
 1065  WAT    O 3626   6.319   4.780   9.141
 1065  WAT   H1 3627   6.372   4.708   9.105
 1065  WAT   H2 3628   6.384   4.844   9.171
 1066  WAT    O 3629   6.210   4.028  10.408
 1066  WAT   H1 3630   6.165   4.030  10.324
 1066  WAT   H2 3631   6.146   3.988  10.468
 1067  WAT    O 3632   6.250   4.917  10.471
 1067  WAT   H1 3633   6.292   5.002  10.453
 1067  WAT   H2 3634   6.158   4.931  10.448
 1068  WAT    O 3635   6.718   4.746  10.467
 1068  WAT   H1 3636   6.665   4.798  10.406
 1068  WAT   H2 3637   6.752   4.809  10.530
 1069  WAT    O 3638   5.958   4.485   9.111
 1069  WAT   H1 3639   5.938   4.398   9.147
 1069  WAT   H2 3640   5.941   4.476   9.017
 1070  WAT    O 3641   6.706   3.966   9.364
 1070  WAT   H1 3642   6.734   3.881   9.400
 1070  WAT   H2 3643   6.628   3.989   9.415
 1071  WAT    O 3644   5.838   4.195   9.110
 1071  WAT   H1 3645   5.868   4.195   9.019
 1071  WAT   H2 3646   5.912   4.160   9.160
 1072  WAT    O 3647   6.159   4.089   9.208
 1072  WAT   H1 3648   6.125   4.021   9.150
 1072  WAT   H2 3649   6.180   4.043   9.290
 1073  WAT    O 3650   6.376   5.588   9.370
 1073  WAT   H1 3651   6.465   5.622   9.372
 1073  WAT   H2 3652   6.379   5.516   9.308
 1074  WAT    O 3653   5.740   5.125   9.193
 1074  WAT   H1 3654   5.784   5.179   9.259
 1074  WAT   H2 3655   5.788   5.043   9.194
 1075  WAT    O 3656   5.461   5.404   9.938
 1075  WAT   H1 3657   5.494   5.317   9.915
 1075  WAT   H2 3658   5.504   5.425  10.021
 1076  WAT    O 3659   5.921   5.237   9.704
 1076  WAT   H1 3660   5.891   5.225   9.794
 1076  WAT   H2 3661   5.910   5.151   9.664
 1077  WAT    O 3662   5.510   5.491  10.212
 1077  WAT   H1 3663   5.467   5.509  10.295
 1077  WAT   H2 3664   5.567   5.566  10.198
 1078  WAT    O 3665   5.493   4.742   9.848
 1078  WAT   H1 3666   5.428   4.715   9.784
 1078  WAT   H2 3667   5.577   4.731   9.803
 1079  WAT    O 3668   6.788   4.221   9.270
 1079  WAT   H1 3669   6.830   4.203   9.186
 1079  WAT   H2 3670   6.758   4.136   9.301
 1080  WAT    O 3671   5.597   4.780  10.302
 1080  WAT   H1 3672   5.634   4.772  10.390
 1080  WAT   H2 3673   5.540   4.704  10.292
 1081  WAT    O 3674   5.415   4.463   9.442
 1081  WAT   H1 3675   5.325   4.489   9.425
 1081  WAT   H2 3676   5.463   4.490   9.364
 1082  WAT    O 3677   5.669   4.369   9.233
 1082  WAT   H1 3678   5.740   4.326   9.185
 1082  WAT   H2 3679   5.598   4.375   9.170
 1083  WAT    O 3680   5.634   3.974   9.137
 1083  WAT   H1 3681   5.706   4.028   9.169
 1083  WAT   H2 3682   5.661   3.947   9.050
 1084  WAT    O 3683   5.603   3.899  10.128
 1084  WAT   H1 3684   5.668   3.844  10.083
 1084  WAT   H2 3685   5.645   3.924  10.210
 1085  WAT    O 3686   5.578   3.915  10.402
 1085  WAT   H1 3687   5.543   3.960  10.478
 1085  WAT   H2 3688   5.545   3.825  10.410
 1086  WAT    O 3689   6.109   5.387  10.378
 1086  WAT   H1 3690   6.085   5.414  10.290
 1086  WAT   H2 3691   6.203   5.404  10.384
 1087  WAT    O 3692   6.667   3.856  10.351
 1087  WAT   H1 3693   6.580   3.889  10.330
 1087  WAT   H2 3694   6.656   3.808  10.433
 1088  WAT    O 3695   6.758   4.076  10.489
 1088  WAT   H1 3696   6.725   3.995  10.451
 1088  WAT   H2 3697   6.853   4.072  10.477
 1089  WAT    O 3698   5.686   5.263  10.425
 1089  WAT   H1 3699   5.613   5.201  10.419
 1089  WAT   H2 3700   5.692   5.302  10.338
 1090  WAT    O 3701   6.046   5.484  10.104
 1090  WAT   H1 3702   6.098   5.423  10.051
 1090  WAT   H2 3703   6.111   5.535  10.153
 1091  WAT    O 3704   6.320   5.574  10.187
 1091  WAT   H1 3705   6.349   5.548  10.099
 1091  WAT   H2 3706   6.371   5.518  10.246
 1092  WAT    O 3707   6.442   3.947  10.245
 1092  WAT   H1 3708   6.364   3.995  10.272
 1092  WAT   H2 3709   6.413   3.857  10.234
 1093  WAT    O 3710   5.514   5.595   9.746
 1093  WAT   H1 3711   5.497   5.531   9.816
 1093  WAT   H2 3712   5.427   5.615   9.711
 1094  WAT    O 3713   5.576   3.978   9.497
 1094  WAT   H1 3714   5.652   3.989   9.439
 1094  WAT   H2 3715   5.530   4.062   9.492
 1095  WAT    O 3716   6.230   4.189   9.796
 1095  WAT   H1 3717   6.149   4.152   9.762
 1095  WAT   H2 3718   6.281   4.114   9.826
 1096  WAT    O 3719   6.681   3.856   9.919
 1096  WAT   H1 3720   6.741   3.913   9.967
 1096  WAT   H2 3721   6.607   3.912   9.897
 1097  WAT    O 3722   5.675   5.464   9.491
 1097  WAT   H1 3723   5.622   5.502   9.420
 1097  WAT   H2 3724   5.667   5.527   9.563
 1098  WAT    O 3725   5.814   4.031   9.351
 1098  WAT   H1 3726   5.867   3.952   9.338
 1098  WAT   H2 3727   5.877   4.098   9.374
 1099  WAT    O 3728   6.033   4.004   9.656
 1099  WAT   H1 3729   5.970   3.934   9.673
 1099  WAT   H2 3730   5.979   4.080   9.634
 1100  WAT    O 3731   5.935   5.659   9.378
 1100  WAT   H1 3732   6.008   5.631   9.324
 1100  WAT   H2 3733   5.961   5.635   9.467
 1101  WAT    O 3734   5.851   5.271   9.379
 1101  WAT   H1 3735   5.788   5.317   9.434
 1101  WAT   H2 3736   5.862   5.186   9.422
 1102  WAT    O 3737   6.596   4.676   7.994
 1102  WAT   H1 3738   6.588   4.584   7.967
 1102  WAT   H2 3739   6.555   4.725   7.923
 1103  WAT    O 3740   6.409   4.853   8.182
 1103  WAT   H1 3741   6.332   4.805   8.211
 1103  WAT   H2 3742   6.475   4.785   8.164
 1104  WAT    O 3743   5.811   4.885   8.270
 1104  WAT   H1 3744   5.728   4.859   8.310
 1104  WAT   H2 3745   5.872   4.892   8.343
 1105  WAT    O 3746   6.812   5.294   8.060
 1105  WAT   H1 3747   6.765   5.217   8.093
 1105  WAT   H2 3748   6.893   5.297   8.110
 1106  WAT    O 3749   5.809   5.288   8.289
 1106  WAT   H1 3750   5.839   5.199   8.271
 1106  WAT   H2 3751   5.884   5.344   8.266
 1107  WAT    O 3752   5.652   4.381   7.648
 1107  WAT   H1 3753   5.563   4.415   7.638
 1107  WAT   H2 3754   5.680   4.361   7.559
 1108  WAT    O 3755   5.448   4.641   8.236
 1108  WAT   H1 3756   5.506   4.564   8.237
 1108  WAT   H2 3757   5.448   4.671   8.146
 1109  WAT    O 3758   6.434   5.523   8.022
 1109  WAT   H1 3759   6.372   5.568   7.965
 1109  WAT   H2 3760   6.520   5.538   7.982
 1110  WAT    O 3761   6.354   5.121   8.183
 1110  WAT   H1 3762   6.347   5.027   8.166
 1110  WAT   H2 3763   6.430   5.130   8.240
 1111  WAT    O 3764   5.573   4.182   8.415
 1111  WAT   H1 3765   5.555   4.092   8.443
 1111  WAT   H2 3766   5.532   4.236   8.483
 1112  WAT    O 3767   6.457   4.402   8.205
 1112  WAT   H1 3768   6.494   4.314   8.194
 1112  WAT   H2 3769   6.447   4.435   8.116
 1113  WAT    O 3770   5.870   4.239   7.751
 1113  WAT   H1 3771   5.880   4.329   7.782
 1113  WAT   H2 3772   5.779   4.234   7.722
 1114  WAT    O 3773   5.634   4.431   8.276
 1114  WAT   H1 3774   5.703   4.458   8.338
 1114  WAT   H2 3775   5.603   4.347   8.309
 1115  WAT    O 3776   6.054   4.536   8.185
 1115  WAT   H1 3777   6.105   4.586   8.249
 1115  WAT   H2 3778   6.107   4.458   8.167
 1116  WAT    O 3779   5.882   4.000   8.611
 1116  WAT   H1 3780   5.882   4.052   8.531
 1116  WAT   H2 3781   5.799   3.952   8.609
 1117  WAT    O 3782   6.521   5.011   7.761
 1117  WAT   H1 3783   6.459   5.057   7.705
 1117  WAT   H2 3784   6.572   5.080   7.803
 1118  WAT    O 3785   6.007   4.964   8.429
 1118  WAT   H1 3786   5.974   5.026   8.493
 1118  WAT   H2 3787   6.025   5.016   8.351
 1119  WAT    O 3788   6.858   4.345   8.176
 1119  WAT   H1 3789   6.788   4.374   8.234
 1119  WAT   H2 3790   6.895   4.426   8.140
 1120  WAT    O 3791   5.850   4.171   8.412
 1120  WAT   H1 3792   5.884   4.255   8.383
 1120  WAT   H2 3793   5.756   4.186   8.424
 1121  WAT    O 3794   5.928   5.161   8.611
 1121  WAT   H1 3795   5.990   5.228   8.582
 1121  WAT   H2 3796   5.842   5.201   8.601
 1122  WAT    O 3797   5.458   5.080   7.499
 1122  WAT   H1 3798   5.420   5.128   7.425
 1122  WAT   H2 3799   5.483   5.147   7.562
 1123  WAT    O 3800   6.219   3.920   8.044
 1123  WAT   H1 3801   6.249   3.864   7.973
 1123  WAT   H2 3802   6.126   3.933   8.026
 1124  WAT    O 3803   6.774   5.491   8.274
 1124  WAT   H1 3804   6.775   5.451   8.187
 1124  WAT   H2 3805   6.718   5.569   8.263
 1125  WAT    O 3806   6.714   4.982   8.406
 1125  WAT   H1 3807   6.755   4.960   8.323
 1125  WAT   H2 3808   6.786   5.007   8.463
 1126  WAT    O 3809   6.457   4.726   7.718
 1126  WAT   H1 3810   6.365   4.720   7.741
 1126  WAT   H2 3811   6.473   4.820   7.707
 1127  WAT    O 3812   6.456   4.353   7.418
 1127  WAT   H1 3813   6.362   4.370   7.426
 1127  WAT   H2 3814   6.488   4.425   7.363
 1128  WAT    O 3815   6.860   4.882   7.768
 1128  WAT   H1 3816   6.798   4.849   7.704
 1128  WAT   H2 3817   6.859   4.818   7.839
 1129  WAT    O 3818   6.805   4.500   8.510
 1129  WAT   H1 3819   6.763   4.583   8.536
 1129  WAT   H2 3820   6.731   4.442   8.491
 1130  WAT    O 3821   6.018   4.779   7.996
 1130  WAT   H1 3822   5.977   4.708   7.947
 1130  WAT   H2 3823   6.027   4.744   8.085
 1131  WAT    O 3824   6.065   5.148   8.213
 1131  WAT   H1 3825   6.035   5.087   8.145
 1131  WAT   H2 3826   6.160   5.151   8.202
 1132  WAT    O 3827   5.889   4.456   8.374
 1132  WAT   H1 3828   5.944   4.467   8.297
 1132  WAT   H2 3829   5.941   4.494   8.446
 1133  WAT    O 3830   6.874   5.505   8.579
 1133  WAT   H1 3831   6.826   5.586   8.560
 1133  WAT   H2 3832   6.805   5.440   8.594
 1134  WAT    O 3833   5.974   5.121   8.878
 1134  WAT   H1 3834   5.884   5.144   8.902
 1134  WAT   H2 3835   5.976   5.134   8.783
 1135  WAT    O 3836   6.678   4.806   7.469
 1135  WAT   H1 3837   6.722   4.722   7.455
 1135  WAT   H2 3838   6.749   4.870   7.478
 1136  WAT    O 3839   5.857   4.808   8.735
 1136  WAT   H1 3840   5.843   4.896   8.772
 1136  WAT   H2 3841   5.768   4.774   8.721
 1137  WAT    O 3842   6.489   5.300   7.866
 1137  WAT   H1 3843   6.533   5.374   7.825
 1137  WAT   H2 3844   6.483   5.324   7.958
 1138  WAT    O 3845   6.036   5.403   8.956
 1138  WAT   H1 3846   6.034   5.443   8.869
 1138  WAT   H2 3847   6.020   5.310   8.940
 1139  WAT    O 3848   5.688   4.668   7.746
 1139  WAT   H1 3849   5.676   4.741   7.685
 1139  WAT   H2 3850   5.657   4.591   7.699
 1140  WAT    O 3851   5.452   4.985   8.327
 1140  WAT   H1 3852   5.460   4.999   8.233
 1140  WAT   H2 3853   5.513   4.915   8.346
 1141  WAT    O 3854   5.576   5.155   7.968
 1141  WAT   H1 3855   5.536   5.170   7.883
 1141  WAT   H2 3856   5.665   5.127   7.948
 1142  WAT    O 3857   6.558   5.570   8.659
 1142  WAT   H1 3858   6.610   5.561   8.739
 1142  WAT   H2 3859   6.474   5.605   8.688
 1143  WAT    O 3860   6.756   5.599   7.602
 1143  WAT   H1 3861   6.740   5.570   7.691
 1143  WAT   H2 3862   6.739   5.521   7.548
 1144  WAT    O 3863   6.003   5.577   7.779
 1144  WAT   H1 3864   5.986   5.485   7.758
 1144  WAT   H2 3865   5.918   5.613   7.803
 1145  WAT    O 3866   6.726   5.350   7.458
 1145  WAT   H1 3867   6.657   5.350   7.392
 1145  WAT   H2 3868   6.800   5.307   7.415
 1146  WAT    O 3869   6.682   5.512   7.865
 1146  WAT   H1 3870   6.728   5.434   7.896
 1146  WAT   H2 3871   6.716   5.583   7.919
 1147  WAT    O 3872   5.457   5.090   8.581
 1147  WAT   H1 3873   5.474   5.043   8.499
 1147  WAT   H2 3874   5.504   5.039   8.647
 1148  WAT    O 3875   5.935   4.003   8.085
 1148  WAT   H1 3876   5.890   4.081   8.051
 1148  WAT   H2 3877   5.990   4.035   8.155
 1149  WAT    O 3878   6.363   4.289   8.645
 1149  WAT   H1 3879   6.317   4.310   8.726
 1149  WAT   H2 3880   6.323   4.208   8.615
 1150  WAT    O 3881   6.863   4.411   8.758
 1150  WAT   H1 3882   6.778   4.381   8.790
 1150  WAT   H2 3883   6.847   4.436   8.667
 1151  WAT    O 3884   6.573   4.561   8.968
 1151  WAT   H1 3885   6.605   4.478   8.934
 1151  WAT   H2 3886   6.652   4.614   8.983
 1152  WAT    O 3887   6.246   3.965   7.573
 1152  WAT   H1 3888   6.184   3.964   7.645
 1152  WAT   H2 3889   6.237   3.878   7.533
 1153  WAT    O 3890   6.138   4.057   8.270
 1153  WAT   H1 3891   6.168   4.148   8.262
 1153  WAT   H2 3892   6.193   4.008   8.209
 1154  WAT    O 3893   5.914   4.515   7.857
 1154  WAT   H1 3894   5.891   4.493   7.948
 1154  WAT   H2 3895   5.836   4.558   7.823
 1155  WAT    O 3896   6.637   4.516   7.717
 1155  WAT   H1 3897   6.577   4.588   7.699
 1155  WAT   H2 3898   6.691   4.509   7.639
 1156  WAT    O 3899   6.158   4.605   8.924
 1156  WAT   H1 3900   6.148   4.511   8.909
 1156  WAT   H2 3901   6.242   4.627   8.884
 1157  WAT    O 3902   6.497   4.379   7.920
 1157  WAT   H1 3903   6.537   4.411   7.839
 1157  WAT   H2 3904   6.534   4.291   7.932
 1158  WAT    O 3905   5.671   4.246   8.739
 1158  WAT   H1 3906   5.631   4.331   8.760
 1158  WAT   H2 3907   5.602   4.182   8.758
 1159  WAT    O 3908   6.328   4.254   9.046
 1159  WAT   H1 3909   6.259   4.235   9.110
 1159  WAT   H2 3910   6.403   4.283   9.100
 1160  WAT    O 3911   5.401   4.038   8.143
 1160  WAT   H1 3912   5.372   4.095   8.214
 1160  WAT   H2 3913   5.475   3.990   8.179
 1161  WAT    O 3914   5.420   4.432   7.264
 1161  WAT   H1 3915   5.411   4.527   7.278
 1161  WAT   H2 3916   5.385   4.418   7.176
 1162  WAT    O 3917   6.556   4.638   8.330
 1162  WAT   H1 3918   6.483   4.689   8.365
 1162  WAT   H2 3919   6.516   4.557   8.300
 1163  WAT    O 3920   6.200   4.306   8.170
 1163  WAT   H1 3921   6.200   4.262   8.085
 1163  WAT   H2 3922   6.289   4.338   8.181
 1164  WAT    O 3923   5.785   4.294   8.066
 1164  WAT   H1 3924   5.751   4.342   8.142
 1164  WAT   H2 3925   5.708   4.249   8.030
 1165  WAT    O 3926   6.206   4.406   7.469
 1165  WAT   H1 3927   6.218   4.402   7.564
 1165  WAT   H2 3928   6.167   4.492   7.454
 1166  WAT    O 3929   6.602   4.184   8.271
 1166  WAT   H1 3930   6.604   4.229   8.355
 1166  WAT   H2 3931   6.577   4.094   8.292
 1167  WAT    O 3932   6.107   4.637   7.409
 1167  WAT   H1 3933   6.050   4.592   7.347
 1167  WAT   H2 3934   6.178   4.673   7.356
 1168  WAT    O 3935   5.615   5.027   8.797
 1168  WAT   H1 3936   5.576   4.963   8.857
 1168  WAT   H2 3937   5.646   5.097   8.854
 1169  WAT    O 3938   6.230   4.712   8.345
 1169  WAT   H1 3939   6.266   4.664   8.420
 1169  WAT   H2 3940   6.211   4.799   8.379
 1170  WAT    O 3941   5.516   4.186   7.958
 1170  WAT   H1 3942   5.488   4.150   8.042
 1170  WAT   H2 3943   5.510   4.113   7.897
 1171  WAT    O 3944   6.009   4.616   8.577
 1171  WAT   H1 3945   5.978   4.704   8.599
 1171  WAT   H2 3946   6.104   4.622   8.580
 1172  WAT    O 3947   5.862   5.037   7.637
 1172  WAT   H1 3948   5.784   4.983   7.621
 1172  WAT   H2 3949   5.935   4.985   7.603
 1173  WAT    O 3950   6.484   4.076   7.630
 1173  WAT   H1 3951   6.402   4.026   7.623
 1173  WAT   H2 3952   6.464   4.160   7.588
 1174  WAT    O 3953   6.476   4.943   8.804
 1174  WAT   H1 3954   6.469   4.851   8.779
 1174  WAT   H2 3955   6.413   4.953   8.876
 1175  WAT    O 3956   6.755   4.513   7.460
 1175  WAT   H1 3957   6.844   4.544   7.442
 1175  WAT   H2 3958   6.752   4.426   7.421
 1176  WAT    O 3959   5.866   5.003   8.000
 1176  WAT   H1 3960   5.918   4.923   7.995
 1176  WAT   H2 3961   5.821   4.997   8.084
 1177  WAT    O 3962   6.355   5.130   7.528
 1177  WAT   H1 3963   6.389   5.204   7.478
 1177  WAT   H2 3964   6.272   5.161   7.564
 1178  WAT    O 3965   5.614   4.700   8.692
 1178  WAT   H1 3966   5.579   4.767   8.750
 1178  WAT   H2 3967   5.585   4.617   8.729
 1179  WAT    O 3968   5.935   4.746   8.980
 1179  WAT   H1 3969   5.905   4.760   8.890
 1179  WAT   H2 3970   6.012   4.690   8.971
 1180  WAT    O 3971   6.469   5.226   8.780
 1180  WAT   H1 3972   6.470   5.132   8.758
 1180  WAT   H2 3973   6.398   5.234   8.843
 1181  WAT    O 3974   6.643   5.062   8.064
 1181  WAT   H1 3975   6.678   5.002   7.998
 1181  WAT   H2 3976   6.555   5.030   8.081
 1182  WAT    O 3977   6.252   5.138   7.805
 1182  WAT   H1 3978   6.320   5.193   7.843
 1182  WAT   H2 3979   6.173   5.193   7.808
 1183  WAT    O 3980   5.465   4.700   7.354
 1183  WAT   H1 3981   5.552   4.728   7.382
 1183  WAT   H2 3982   5.416   4.781   7.342
 1184  WAT    O 3983   6.182   4.839   7.766
 1184  WAT   H1 3984   6.227   4.920   7.789
 1184  WAT   H2 3985   6.147   4.807   7.849
 1185  WAT    O 3986   6.412   5.390   8.489
 1185  WAT   H1 3987   6.477   5.410   8.557
 1185  WAT   H2 3988   6.448   5.314   8.444
 1186  WAT    O 3989   5.772   3.873   7.813
 1186  WAT   H1 3990   5.759   3.872   7.908
 1186  WAT   H2 3991   5.690   3.907   7.778
 1187  WAT    O 3992   6.539   5.190   8.361
 1187  WAT   H1 3993   6.604   5.120   8.372
 1187  WAT   H2 3994   6.592   5.268   8.343
 1188  WAT    O 3995   6.717   5.270   8.681
 1188  WAT   H1 3996   6.750   5.329   8.749
 1188  WAT   H2 3997   6.625   5.257   8.704
 1189  WAT    O 3998   5.502   5.621   7.411
 1189  WAT   H1 3999   5.538   5.681   7.345
 1189  WAT   H2 4000   5.488   5.676   7.488
 1190  WAT    O 4001   5.472   4.049   8.759
 1190  WAT   H1 4002   5.400   4.069   8.820
 1190  WAT   H2 4003   5.514   3.971   8.796
 1191  WAT    O 4004   5.501   5.448   8.858
 1191  WAT   H1 4005   5.512   5.354   8.844
 1191  WAT   H2 4006   5.435   5.474   8.793
 1192  WAT    O 4007   6.300   5.275   8.998
 1192  WAT   H1 4008   6.268   5.203   9.052
 1192  WAT   H2 4009   6.232   5.342   9.005
 1193  WAT    O 4010   6.104   5.359   7.492
 1193  WAT   H1 4011   6.103   5.433   7.431
 1193  WAT   H2 4012   6.012   5.335   7.502
 1194  WAT    O 4013   5.664   4.882   7.567
 1194  WAT   H1 4014   5.603   4.956   7.568
 1194  WAT   H2 4015   5.711   4.891   7.484
 1195  WAT    O 4016   6.621   4.298   8.534
 1195  WAT   H1 4017   6.658   4.216   8.567
 1195  WAT   H2 4018   6.535   4.304   8.576
 1196  WAT    O 4019   6.402   5.366   7.359
 1196  WAT   H1 4020   6.413   5.345   7.266
 1196  WAT   H2 4021   6.312   5.340   7.379
 1197  WAT    O 4022   6.155   4.422   7.757
 1197  WAT   H1 4023   6.084   4.468   7.801
 1197  WAT   H2 4024   6.183   4.356   7.820
 1198  WAT    O 4025   6.317   4.564   8.557
 1198  WAT   H1 4026   6.367   4.611   8.623
 1198  WAT   H2 4027   6.332   4.471   8.577
 1199  WAT    O 4028   6.558   4.094   7.901
 1199  WAT   H1 4029   6.546   4.096   7.806
 1199  WAT   H2 4030   6.653   4.099   7.913
 1200  WAT    O 4031   6.267   5.618   7.828
 1200  WAT   H1 4032   6.292   5.614   7.736
 1200  WAT   H2 4033   6.172   5.605   7.827
 1201  WAT    O 4034   5.975   4.252   7.494
 1201  WAT   H1 4035   6.060   4.296   7.488
 1201  WAT   H2 4036   5.938   4.284   7.577
 1202  WAT    O 4037   5.865   4.878   7.342
 1202  WAT   H1 4038   5.942   4.867   7.398
 1202  WAT   H2 4039   5.873   4.808   7.276
 1203  WAT    O 4040   5.734   4.621   7.410
 1203  WAT   H1 4041   5.742   4.526   7.421
 1203  WAT   H2 4042   5.824   4.654   7.421
 1204  WAT    O 4043   5.815   5.636   8.120
 1204  WAT   H1 4044   5.888   5.581   8.147
 1204  WAT   H2 4045   5.853   5.723   8.106
 1205  WAT    O 4046   5.503   5.243   7.708
 1205  WAT   H1 4047   5.410   5.267   7.707
 1205  WAT   H2 4048   5.550   5.325   7.696
 1206  WAT    O 4049   5.715   5.554   9.039
 1206  WAT   H1 4050   5.795   5.587   9.081
 1206  WAT   H2 4051   5.664   5.518   9.111
 1207  WAT    O 4052   6.126   5.553   7.303
 1207  WAT   H1 4053   6.205   5.582   7.257
 1207  WAT   H2 4054   6.074   5.510   7.235
 1208  WAT    O 4055   6.599   5.165   9.034
 1208  WAT   H1 4056   6.538   5.168   8.960
 1208  WAT   H2 4057   6.568   5.092   9.088
 1209  WAT    O 4058   6.742   5.538   8.895
 1209  WAT   H1 4059   6.837   5.530   8.890
 1209  WAT   H2 4060   6.727   5.604   8.962
 1210  WAT    O 4061   5.487   4.803   8.934
 1210  WAT   H1 4062   5.538   4.745   8.991
 1210  WAT   H2 4063   5.413   4.832   8.987
 1211  WAT    O 4064   6.177   5.075   7.289
 1211  WAT   H1 4065   6.167   5.014   7.362
 1211  WAT   H2 4066   6.161   5.023   7.211
 1212  WAT    O 4067   6.193   4.944   8.887
 1212  WAT   H1 4068   6.116   5.001   8.878
 1212  WAT   H2 4069   6.211   4.915   8.798
 1213  WAT    O 4070   6.501   4.981   7.349
 1213  WAT   H1 4071   6.447   5.026   7.414
 1213  WAT   H2 4072   6.564   4.931   7.402
 1214  WAT    O 4073   5.690   4.617   9.023
 1214  WAT   H1 4074   5.694   4.588   9.114
 1214  WAT   H2 4075   5.776   4.658   9.007
 1215  WAT    O 4076   6.068   4.877   7.539
 1215  WAT   H1 4077   6.110   4.861   7.623
 1215  WAT   H2 4078   6.081   4.796   7.490
 1216  WAT    O 4079   5.884   4.475   8.820
 1216  WAT   H1 4080   5.831   4.426   8.757
 1216  WAT   H2 4081   5.951   4.518   8.766
 1217  WAT    O 4082   6.319   4.780   7.264
 1217  WAT   H1 4083   6.372   4.708   7.227
 1217  WAT   H2 4084   6.384   4.844   7.294
 1218  WAT    O 4085   6.774   4.922   8.796
 1218  WAT   H1 4086   6.816   4.938   8.881
 1218  WAT   H2 4087   6.681   4.935   8.812
 1219  WAT    O 4088   6.821   4.656   8.997
 1219  WAT   H1 4089   6.880   4.581   8.988
 1219  WAT   H2 4090   6.839   4.709   8.919
 1220  WAT    O 4091   5.933   4.172   8.828
 1220  WAT   H1 4092   5.924   4.110   8.755
 1220  WAT   H2 4093   5.875   4.245   8.805
 1221  WAT    O 4094   6.210   4.028   8.531
 1221  WAT   H1 4095   6.165   4.030   8.446
 1221  WAT   H2 4096   6.146   3.988   8.591
 1222  WAT    O 4097   6.250   4.917   8.593
 1222  WAT   H1 4098   6.292   5.002   8.576
 1222  WAT   H2 4099   6.158   4.931   8.570
 1223  WAT    O 4100   6.484   4.690   8.732
 1223  WAT   H1 4101   6.496   4.631   8.805
 1223  WAT   H2 4102   6.570   4.694   8.690
 1224  WAT    O 4103   6.718   4.746   8.589
 1224  WAT   H1 4104   6.665   4.798   8.529
 1224  WAT   H2 4105   6.752   4.809   8.652
 1225  WAT    O 4106   5.958   4.485   7.234
 1225  WAT   H1 4107   5.938   4.398   7.270
 1225  WAT   H2 4108   5.941   4.476   7.140
 1226  WAT    O 4109   6.035   5.548   8.705
 1226  WAT   H1 4110   5.982   5.620   8.673
 1226  WAT   H2 4111   6.061   5.500   8.626
 1227  WAT    O 4112   6.161   4.345   8.857
 1227  WAT   H1 4113   6.220   4.314   8.926
 1227  WAT   H2 4114   6.079   4.297   8.873
 1228  WAT    O 4115   6.643   4.306   8.881
 1228  WAT   H1 4116   6.574   4.240   8.874
 1228  WAT   H2 4117   6.715   4.262   8.925
 1229  WAT    O 4118   6.706   3.966   7.487
 1229  WAT   H1 4119   6.734   3.881   7.522
 1229  WAT   H2 4120   6.628   3.989   7.538
 1230  WAT    O 4121   5.838   4.195   7.232
 1230  WAT   H1 4122   5.868   4.195   7.142
 1230  WAT   H2 4123   5.912   4.160   7.282
 1231  WAT    O 4124   6.321   5.671   8.731
 1231  WAT   H1 4125   6.314   5.762   8.761
 1231  WAT   H2 4126   6.231   5.639   8.728
 1232  WAT    O 4127   6.159   4.089   7.331
 1232  WAT   H1 4128   6.125   4.021   7.273
 1232  WAT   H2 4129   6.180   4.043   7.412
 1233  WAT    O 4130   6.376   5.588   7.493
 1233  WAT   H1 4131   6.465   5.622   7.495
 1233  WAT   H2 4132   6.379   5.516   7.430
 1234  WAT    O 4133   5.740   5.125   7.316
 1234  WAT   H1 4134   5.784   5.179   7.381
 1234  WAT   H2 4135   5.788   5.043   7.317
 1235  WAT    O 4136   5.461   5.404   8.061
 1235  WAT   H1 4137   5.494   5.317   8.038
 1235  WAT   H2 4138   5.504   5.425   8.144
 1236  WAT    O 4139   5.921   5.237   7.827
 1236  WAT   H1 4140   5.891   5.225   7.917
 1236  WAT   H2 4141   5.910   5.151   7.786
 1237  WAT    O 4142   5.510   5.491   8.335
 1237  WAT   H1 4143   5.467   5.509   8.418
 1237  WAT   H2 4144   5.567   5.566   8.321
 1238  WAT    O 4145   5.493   4.742   7.971
 1238  WAT   H1 4146   5.428   4.715   7.906
 1238  WAT   H2 4147   5.577   4.731   7.926
 1239  WAT    O 4148   6.788   4.221   7.393
 1239  WAT   H1 4149   6.830   4.203   7.309
 1239  WAT   H2 4150   6.758   4.136   7.424
 1240  WAT    O 4151   5.597   4.780   8.425
 1240  WAT   H1 4152   5.634   4.772   8.513
 1240  WAT   H2 4153   5.540   4.704   8.415
 1241  WAT    O 4154   5.552   4.472   8.815
 1241  WAT   H1 4155   5.463   4.468   8.849
 1241  WAT   H2 4156   5.606   4.491   8.892
 1242  WAT    O 4157   5.415   4.463   7.565
 1242  WAT   H1 4158   5.325   4.489   7.547
 1242  WAT   H2 4159   5.463   4.490   7.487
 1243  WAT    O 4160   5.669   4.369   7.356
 1243  WAT   H1 4161   5.740   4.326   7.307
 1243  WAT   H2 4162   5.598   4.375   7.293
 1244  WAT    O 4163   5.634   3.974   7.260
 1244  WAT   H1 4164   5.706   4.028   7.292
 1244  WAT   H2 4165   5.661   3.947   7.172
 1245  WAT    O 4166   5.603   3.899   8.250
 1245  WAT   H1 4167   5.668   3.844   8.206
 1245  WAT   H2 4168   5.645   3.924   8.332
 1246  WAT    O 4169   5.578   3.915   8.524
 1246  WAT   H1 4170   5.543   3.960   8.601
 1246  WAT   H2 4171   5.545   3.825   8.533
 1247  WAT    O 4172   5.739   5.232   8.941
 1247  WAT   H1 4173   5.734   5.195   9.029
 1247  WAT   H2 4174   5.752   5.326   8.955
 1248  WAT    O 4175   6.109   5.387   8.501
 1248  WAT   H1 4176   6.085   5.414   8.412
 1248  WAT   H2 4177   6.203   5.404   8.506
 1249  WAT    O 4178   6.329   4.034   8.877
 1249  WAT   H1 4179   6.323   4.093   8.951
 1249  WAT   H2 4180   6.423   4.023   8.862
 1250  WAT    O 4181   6.593   3.999   8.840
 1250  WAT   H1 4182   6.655   4.031   8.774
 1250  WAT   H2 4183   6.648   3.951   8.902
 1251  WAT    O 4184   5.645   3.867   8.852
 1251  WAT   H1 4185   5.700   3.849   8.776
 1251  WAT   H2 4186   5.652   3.788   8.905
 1252  WAT    O 4187   5.723   5.526   8.653
 1252  WAT   H1 4188   5.663   5.513   8.727
 1252  WAT   H2 4189   5.722   5.443   8.606
 1253  WAT    O 4190   6.667   3.856   8.473
 1253  WAT   H1 4191   6.580   3.889   8.453
 1253  WAT   H2 4192   6.656   3.808   8.556
 1254  WAT    O 4193   6.758   4.076   8.612
 1254  WAT   H1 4194   6.725   3.995   8.574
 1254  WAT   H2 4195   6.853   4.072   8.599
 1255  WAT    O 4196   5.686   5.263   8.548
 1255  WAT   H1 4197   5.613   5.201   8.541
 1255  WAT   H2 4198   5.692   5.302   8.461
 1256  WAT    O 4199   6.046   5.484   8.226
 1256  WAT   H1 4200   6.098   5.423   8.174
 1256  WAT   H2 4201   6.111   5.535   8.276
 1257  WAT    O 4202   6.320   5.574   8.309
 1257  WAT   H1 4203   6.349   5.548   8.221
 1257  WAT   H2 4204   6.371   5.518   8.368
 1258  WAT    O 4205   6.442   3.947   8.367
 1258  WAT   H1 4206   6.364   3.995   8.395
 1258  WAT   H2 4207   6.413   3.857   8.356
 1259  WAT    O 4208   5.514   5.595   7.869
 1259  WAT   H1 4209   5.497   5.531   7.939
 1259  WAT   H2 4210   5.427   5.615   7.834
 1260  WAT    O 4211   5.576   3.978   7.619
 1260  WAT   H1 4212   5.652   3.989   7.562
 1260  WAT   H2 4213   5.530   4.062   7.615
 1261  WAT    O 4214   6.230   4.189   7.918
 1261  WAT   H1 4215   6.149   4.152   7.884
 1261  WAT   H2 4216   6.281   4.114   7.948
 1262  WAT    O 4217   6.681   3.856   8.042
 1262  WAT   H1 4218   6.741   3.913   8.090
 1262  WAT   H2 4219   6.607   3.912   8.020
 1263  WAT    O 4220   5.675   5.464   7.613
 1263  WAT   H1 4221   5.622   5.502   7.543
 1263  WAT   H2 4222   5.667   5.527   7.685
 1264  WAT    O 4223   5.814   4.031   7.473
 1264  WAT   H1 4224   5.867   3.952   7.460
 1264  WAT   H2 4225   5.877   4.098   7.497
 1265  WAT    O 4226   6.033   4.004   7.779
 1265  WAT   H1 4227   5.970   3.934   7.795
 1265  WAT   H2 4228   5.979   4.080   7.757
 1266  WAT    O 4229   6.327   5.666   9.046
 1266  WAT   H1 4230   6.420   5.642   9.050
 1266  WAT   H2 4231   6.325   5.748   8.998
 1267  WAT    O 4232   6.046   3.932   9.022
 1267  WAT   H1 4233   6.017   3.982   8.946
 1267  WAT   H2 4234   6.084   3.852   8.986
 1268  WAT    O 4235   5.935   5.659   7.501
 1268  WAT   H1 4236   6.008   5.631   7.446
 1268  WAT   H2 4237   5.961   5.635   7.590
 1269  WAT    O 4238   5.851   5.271   7.501
 1269  WAT   H1 4239   5.788   5.317   7.556
 1269  WAT   H2 4240   5.862   5.186   7.545
 1270  WAT    O 4241   6.706   3.874   9.080
 1270  WAT   H1 4242   6.694   3.906   9.170
 1270  WAT   H2 4243   6.787   3.914   9.050
 1271  WAT    O 4244   6.596   4.676   6.116
 1271  WAT   H1 4245   6.588   4.584   6.089
 1271  WAT   H2 4246   6.555   4.725   6.046
 1272  WAT    O 4247   6.409   4.853   6.304
 1272  WAT   H1 4248   6.332   4.805   6.333
 1272  WAT   H2 4249   6.475   4.785   6.287
 1273  WAT    O 4250   5.811   4.885   6.392
 1273  WAT   H1 4251   5.728   4.859   6.432
 1273  WAT   H2 4252   5.872   4.892   6.466
 1274  WAT    O 4253   6.812   5.294   6.182
 1274  WAT   H1 4254   6.765   5.217   6.215
 1274  WAT   H2 4255   6.893   5.297   6.233
 1275  WAT    O 4256   5.809   5.288   6.412
 1275  WAT   H1 4257   5.839   5.199   6.394
 1275  WAT   H2 4258   5.884   5.344   6.389
 1276  WAT    O 4259   5.652   4.381   5.771
 1276  WAT   H1 4260   5.563   4.415   5.760
 1276  WAT   H2 4261   5.680   4.361   5.681
 1277  WAT    O 4262   5.448   4.641   6.359
 1277  WAT   H1 4263   5.506   4.564   6.359
 1277  WAT   H2 4264   5.448   4.671   6.268
 1278  WAT    O 4265   6.434   5.523   6.144
 1278  WAT   H1 4266   6.372   5.568   6.087
 1278  WAT   H2 4267   6.520   5.538   6.104
 1279  WAT    O 4268   6.354   5.121   6.305
 1279  WAT   H1 4269   6.347   5.027   6.289
 1279  WAT   H2 4270   6.430   5.130   6.362
 1280  WAT    O 4271   5.573   4.182   6.538
 1280  WAT   H1 4272   5.555   4.092   6.566
 1280  WAT   H2 4273   5.532   4.236   6.605
 1281  WAT    O 4274   6.457   4.402   6.328
 1281  WAT   H1 4275   6.494   4.314   6.317
 1281  WAT   H2 4276   6.447   4.435   6.239
 1282  WAT    O 4277   5.870   4.239   5.874
 1282  WAT   H1 4278   5.880   4.329   5.905
 1282  WAT   H2 4279   5.779   4.234   5.845
 1283  WAT    O 4280   5.634   4.431   6.399
 1283  WAT   H1 4281   5.703   4.458   6.460
 1283  WAT   H2 4282   5.603   4.347   6.432
 1284  WAT    O 4283   6.054   4.536   6.307
 1284  WAT   H1 4284   6.105   4.586   6.371
 1284  WAT   H2 4285   6.107   4.458   6.290
 1285  WAT    O 4286   5.882   4.000   6.734
 1285  WAT   H1 4287   5.882   4.052   6.653
 1285  WAT   H2 4288   5.799   3.952   6.732
 1286  WAT    O 4289   6.521   5.011   5.884
 1286  WAT   H1 4290   6.459   5.057   5.827
 1286  WAT   H2 4291   6.572   5.080   5.925
 1287  WAT    O 4292   6.007   4.964   6.552
 1287  WAT   H1 4293   5.974   5.026   6.616
 1287  WAT   H2 4294   6.025   5.016   6.474
 1288  WAT    O 4295   6.858   4.345   6.298
 1288  WAT   H1 4296   6.788   4.374   6.356
 1288  WAT   H2 4297   6.895   4.426   6.262
 1289  WAT    O 4298   5.850   4.171   6.535
 1289  WAT   H1 4299   5.884   4.255   6.505
 1289  WAT   H2 4300   5.756   4.186   6.546
 1290  WAT    O 4301   5.928   5.161   6.733
 1290  WAT   H1 4302   5.990   5.228   6.705
 1290  WAT   H2 4303   5.842   5.201   6.724
 1291  WAT    O 4304   5.458   5.080   5.621
 1291  WAT   H1 4305   5.420   5.128   5.548
 1291  WAT   H2 4306   5.483   5.147   5.684
 1292  WAT    O 4307   6.219   3.920   6.167
 1292  WAT   H1 4308   6.249   3.864   6.095
 1292  WAT   H2 4309   6.126   3.933   6.149
 1293  WAT    O 4310   6.774   5.491   6.396
 1293  WAT   H1 4311   6.775   5.451   6.309
 1293  WAT   H2 4312   6.718   5.569   6.386
 1294  WAT    O 4313   6.714   4.982   6.529
 1294  WAT   H1 4314   6.755   4.960   6.445
 1294  WAT   H2 4315   6.786   5.007   6.586
 1295  WAT    O 4316   6.457   4.726   5.841
 1295  WAT   H1 4317   6.365   4.720   5.864
 1295  WAT   H2 4318   6.473   4.820   5.829
 1296  WAT    O 4319   6.456   4.353   5.540
 1296  WAT   H1 4320   6.362   4.370   5.549
 1296  WAT   H2 4321   6.488   4.425   5.486
 1297  WAT    O 4322   6.860   4.882   5.891
 1297  WAT   H1 4323   6.798   4.849   5.826
 1297  WAT   H2 4324   6.859   4.818   5.962
 1298  WAT    O 4325   6.805   4.500   6.633
 1298  WAT   H1 4326   6.763   4.583   6.658
 1298  WAT   H2 4327   6.731   4.442   6.613
 1299  WAT    O 4328   6.018   4.779   6.119
 1299  WAT   H1 4329   5.977   4.708   6.069
 1299  WAT   H2 4330   6.027   4.744   6.208
 1300  WAT    O 4331   6.065   5.148   6.335
 1300  WAT   H1 4332   6.035   5.087   6.267
 1300  WAT   H2 4333   6.160   5.151   6.324
 1301  WAT    O 4334   5.889   4.456   6.497
 1301  WAT   H1 4335   5.944   4.467   6.419
 1301  WAT   H2 4336   5.941   4.494   6.568
 1302  WAT    O 4337   6.874   5.505   6.701
 1302  WAT   H1 4338   6.826   5.586   6.682
 1302  WAT   H2 4339   6.805   5.440   6.717
 1303  WAT    O 4340   5.974   5.121   7.000
 1303  WAT   H1 4341   5.884   5.144   7.025
 1303  WAT   H2 4342   5.976   5.134   6.905
 1304  WAT    O 4343   6.678   4.806   5.592
 1304  WAT   H1 4344   6.722   4.722   5.577
 1304  WAT   H2 4345   6.749   4.870   5.600
 1305  WAT    O 4346   5.857   4.808   6.858
 1305  WAT   H1 4347   5.843   4.896   6.895
 1305  WAT   H2 4348   5.768   4.774   6.843
 1306  WAT    O 4349   6.489   5.300   5.989
 1306  WAT   H1 4350   6.533   5.374   5.947
 1306  WAT   H2 4351   6.483   5.324   6.081
 1307  WAT    O 4352   6.036   5.403   7.079
 1307  WAT   H1 4353   6.034   5.443   6.992
 1307  WAT   H2 4354   6.020   5.310   7.062
 1308  WAT    O 4355   5.688   4.668   5.869
 1308  WAT   H1 4356   5.676   4.741   5.808
 1308  WAT   H2 4357   5.657   4.591   5.821
 1309  WAT    O 4358   5.452   4.985   6.450
 1309  WAT   H1 4359   5.460   4.999   6.355
 1309  WAT   H2 4360   5.513   4.915   6.469
 1310  WAT    O 4361   5.576   5.155   6.091
 1310  WAT   H1 4362   5.536   5.170   6.005
 1310  WAT   H2 4363   5.665   5.127   6.070
 1311  WAT    O 4364   6.558   5.570   6.781
 1311  WAT   H1 4365   6.610   5.561   6.862
 1311  WAT   H2 4366   6.474   5.605   6.811
 1312  WAT    O 4367   6.756   5.599   5.724
 1312  WAT   H1 4368   6.740   5.570   5.814
 1312  WAT   H2 4369   6.739   5.521   5.671
 1313  WAT    O 4370   6.003   5.577   5.902
 1313  WAT   H1 4371   5.986   5.485   5.881
 1313  WAT   H2 4372   5.918   5.613   5.926
 1314  WAT    O 4373   6.726   5.350   5.580
 1314  WAT   H1 4374   6.657   5.350   5.514
 1314  WAT   H2 4375   6.800   5.307   5.537
 1315  WAT    O 4376   6.682   5.512   5.988
 1315  WAT   H1 4377   6.728   5.434   6.019
 1315  WAT   H2 4378   6.716   5.583   6.042
 1316  WAT    O 4379   5.457   5.090   6.704
 1316  WAT   H1 4380   5.474   5.043   6.622
 1316  WAT   H2 4381   5.504   5.039   6.770
 1317  WAT    O 4382   5.935   4.003   6.207
 1317  WAT   H1 4383   5.890   4.081   6.174
 1317  WAT   H2 4384   5.990   4.035   6.278
 1318  WAT    O 4385   6.363   4.289   6.768
 1318  WAT   H1 4386   6.317   4.310   6.849
 1318  WAT   H2 4387   6.323   4.208   6.737
 1319  WAT    O 4388   6.863   4.411   6.880
 1319  WAT   H1 4389   6.778   4.381   6.913
 1319  WAT   H2 4390   6.847   4.436   6.789
 1320  WAT    O 4391   6.573   4.561   7.090
 1320  WAT   H1 4392   6.605   4.478   7.056
 1320  WAT   H2 4393   6.652   4.614   7.105
 1321  WAT    O 4394   6.246   3.965   5.695
 1321  WAT   H1 4395   6.184   3.964   5.768
 1321  WAT   H2 4396   6.237   3.878   5.656
 1322  WAT    O 4397   6.138   4.057   6.393
 1322  WAT   H1 4398   6.168   4.148   6.385
 1322  WAT   H2 4399   6.193   4.008   6.332
 1323  WAT    O 4400   5.914   4.515   5.980
 1323  WAT   H1 4401   5.891   4.493   6.070
 1323  WAT   H2 4402   5.836   4.558   5.945
 1324  WAT    O 4403   6.637   4.516   5.840
 1324  WAT   H1 4404   6.577   4.588   5.822
 1324  WAT   H2 4405   6.691   4.509   5.762
 1325  WAT    O 4406   6.158   4.605   7.047
 1325  WAT   H1 4407   6.148   4.511   7.032
 1325  WAT   H2 4408   6.242   4.627   7.007
 1326  WAT    O 4409   6.497   4.379   6.043
 1326  WAT   H1 4410   6.537   4.411   5.962
 1326  WAT   H2 4411   6.534   4.291   6.054
 1327  WAT    O 4412   5.671   4.246   6.862
 1327  WAT   H1 4413   5.631   4.331   6.883
 1327  WAT   H2 4414   5.602   4.182   6.881
 1328  WAT    O 4415   6.328   4.254   7.169
 1328  WAT   H1 4416   6.259   4.235   7.232
 1328  WAT   H2 4417   6.403   4.283   7.222
 1329  WAT    O 4418   5.401   4.038   6.265
 1329  WAT   H1 4419   5.372   4.095   6.336
 1329  WAT   H2 4420   5.475   3.990   6.302
 1330  WAT    O 4421   5.420   4.432   5.386
 1330  WAT   H1 4422   5.411   4.527   5.400
 1330  WAT   H2 4423   5.385   4.418   5.298
 1331  WAT    O 4424   6.556   4.638   6.452
 1331  WAT   H1 4425   6.483   4.689   6.487
 1331  WAT   H2 4426   6.516   4.557   6.422
 1332  WAT    O 4427   6.200   4.306   6.293
 1332  WAT   H1 4428   6.200   4.262   6.208
 1332  WAT   H2 4429   6.289   4.338   6.304
 1333  WAT    O 4430   5.785   4.294   6.189
 1333  WAT   H1 4431   5.751   4.342   6.265
 1333  WAT   H2 4432   5.708   4.249   6.153
 1334  WAT    O 4433   6.206   4.406   5.592
 1334  WAT   H1 4434   6.218   4.402   5.687
 1334  WAT   H2 4435   6.167   4.492   5.576
 1335  WAT    O 4436   6.602   4.184   6.394
 1335  WAT   H1 4437   6.604   4.229   6.478
 1335  WAT   H2 4438   6.577   4.094   6.415
 1336  WAT    O 4439   6.107   4.637   5.532
 1336  WAT   H1 4440   6.050   4.592   5.469
 1336  WAT   H2 4441   6.178   4.673   5.478
 1337  WAT    O 4442   5.615   5.027   6.920
 1337  WAT   H1 4443   5.576   4.963   6.979
 1337  WAT   H2 4444   5.646   5.097   6.976
 1338  WAT    O 4445   6.230   4.712   6.468
 1338  WAT   H1 4446   6.266   4.664   6.542
 1338  WAT   H2 4447   6.211   4.799   6.502
 1339  WAT    O 4448   5.516   4.186   6.081
 1339  WAT   H1 4449   5.488   4.150   6.164
 1339  WAT   H2 4450   5.510   4.113   6.019
 1340  WAT    O 4451   6.009   4.616   6.699
 1340  WAT   H1 4452   5.978   4.704   6.722
 1340  WAT   H2 4453   6.104   4.622   6.703
 1341  WAT    O 4454   5.862   5.037   5.759
 1341  WAT   H1 4455   5.784   4.983   5.743
 1341  WAT   H2 4456   5.935   4.985   5.725
 1342  WAT    O 4457   6.484   4.076   5.753
 1342  WAT   H1 4458   6.402   4.026   5.745
 1342  WAT   H2 4459   6.464   4.160   5.711
 1343  WAT    O 4460   6.476   4.943   6.927
 1343  WAT   H1 4461   6.469   4.851   6.902
 1343  WAT   H2 4462   6.413   4.953   6.999
 1344  WAT    O 4463   6.755   4.513   5.582
 1344  WAT   H1 4464   6.844   4.544   5.565
 1344  WAT   H2 4465   6.752   4.426   5.543
 1345  WAT    O 4466   5.866   5.003   6.123
 1345  WAT   H1 4467   5.918   4.923   6.117
 1345  WAT   H2 4468   5.821   4.997   6.207
 1346  WAT    O 4469   6.355   5.130   5.650
 1346  WAT   H1 4470   6.389   5.204   5.601
 1346  WAT   H2 4471   6.272   5.161   5.686
 1347  WAT    O 4472   5.614   4.700   6.814
 1347  WAT   H1 4473   5.579   4.767   6.873
 1347  WAT   H2 4474   5.585   4.617   6.851
 1348  WAT    O 4475   5.935   4.746   7.103
 1348  WAT   H1 4476   5.905   4.760   7.013
 1348  WAT   H2 4477   6.012   4.690   7.093
 1349  WAT    O 4478   6.469   5.226   6.902
 1349  WAT   H1 4479   6.470   5.132   6.880
 1349  WAT   H2 4480   6.398   5.234   6.966
 1350  WAT    O 4481   6.643   5.062   6.187
 1350  WAT   H1 4482   6.678   5.002   6.121
 1350  WAT   H2 4483   6.555   5.030   6.204
 1351  WAT    O 4484   6.252   5.138   5.927
 1351  WAT   H1 4485   6.320   5.193   5.965
 1351  WAT   H2 4486   6.173   5.193   5.931
 1352  WAT    O 4487   5.465   4.700   5.476
 1352  WAT   H1 4488   5.552   4.728   5.505
 1352  WAT   H2 4489   5.416   4.781   5.465
 1353  WAT    O 4490   6.182   4.839   5.889
 1353  WAT   H1 4491   6.227   4.920   5.911
 1353  WAT   H2 4492   6.147   4.807   5.972
 1354  WAT    O 4493   6.412   5.390   6.612
 1354  WAT   H1 4494   6.477   5.410   6.679
 1354  WAT   H2 4495   6.448   5.314   6.566
 1355  WAT    O 4496   5.772   3.873   5.936
 1355  WAT   H1 4497   5.759   3.872   6.031
 1355  WAT   H2 4498   5.690   3.907   5.901
 1356  WAT    O 4499   6.539   5.190   6.483
 1356  WAT   H1 4500   6.604   5.120   6.495
 1356  WAT   H2 4501   6.592   5.268   6.465
 1357  WAT    O 4502   6.717   5.270   6.804
 1357  WAT   H1 4503   6.750   5.329   6.871
 1357  WAT   H2 4504   6.625   5.257   6.827
 1358  WAT    O 4505   5.502   5.621   5.533
 1358  WAT   H1 4506   5.538   5.681   5.468
 1358  WAT   H2 4507   5.488   5.676   5.610
 1359  WAT    O 4508   5.472   4.049   6.882
 1359  WAT   H1 4509   5.400   4.069   6.942
 1359  WAT   H2 4510   5.514   3.971   6.919
 1360  WAT    O 4511   5.501   5.448   6.981
 1360  WAT   H1 4512   5.512   5.354   6.966
 1360  WAT   H2 4513   5.435   5.474   6.916
 1361  WAT    O 4514   6.300   5.275   7.121
 1361  WAT   H1 4515   6.268   5.203   7.175
 1361  WAT   H2 4516   6.232   5.342   7.128
 1362  WAT    O 4517   6.104   5.359   5.615
 1362  WAT   H1 4518   6.103   5.433   5.553
 1362  WAT   H2 4519   6.012   5.335   5.624
 1363  WAT    O 4520   5.664   4.882   5.689
 1363  WAT   H1 4521   5.603   4.956   5.690
 1363  WAT   H2 4522   5.711   4.891   5.607
 1364  WAT    O 4523   6.621   4.298   6.657
 1364  WAT   H1 4524   6.658   4.216   6.690
 1364  WAT   H2 4525   6.535   4.304   6.698
 1365  WAT    O 4526   6.402   5.366   5.481
 1365  WAT   H1 4527   6.413   5.345   5.388
 1365  WAT   H2 4528   6.312   5.340   5.502
 1366  WAT    O 4529   6.155   4.422   5.879
 1366  WAT   H1 4530   6.084   4.468   5.923
 1366  WAT   H2 4531   6.183   4.356   5.943
 1367  WAT    O 4532   6.317   4.564   6.679
 1367  WAT   H1 4533   6.367   4.611   6.746
 1367  WAT   H2 4534   6.332   4.471   6.700
 1368  WAT    O 4535   6.558   4.094   6.023
 1368  WAT   H1 4536   6.546   4.096   5.928
 1368  WAT   H2 4537   6.653   4.099   6.035
 1369  WAT    O 4538   6.267   5.618   5.951
 1369  WAT   H1 4539   6.292   5.614   5.858
 1369  WAT   H2 4540   6.172   5.605   5.950
 1370  WAT    O 4541   5.975   4.252   5.617
 1370  WAT   H1 4542   6.060   4.296   5.610
 1370  WAT   H2 4543   5.938   4.284   5.700
 1371  WAT    O 4544   5.865   4.878   5.464
 1371  WAT   H1 4545   5.942   4.867   5.520
 1371  WAT   H2 4546   5.873   4.808   5.399
 1372  WAT    O 4547   5.734   4.621   5.533
 1372  WAT   H1 4548   5.742   4.526   5.544
 1372  WAT   H2 4549   5.824   4.654   5.543
 1373  WAT    O 4550   5.815   5.636   6.243
 1373  WAT   H1 4551   5.888   5.581   6.270
 1373  WAT   H2 4552   5.853   5.723   6.229
 1374  WAT    O 4553   5.503   5.243   5.830
 1374  WAT   H1 4554   5.410   5.267   5.829
 1374  WAT   H2 4555   5.550   5.325   5.818
 1375  WAT    O 4556   5.715   5.554   7.162
 1375  WAT   H1 4557   5.795   5.587   7.203
 1375  WAT   H2 4558   5.664   5.518   7.234
 1376  WAT    O 4559   6.126   5.553   5.425
 1376  WAT   H1 4560   6.205   5.582   5.380
 1376  WAT   H2 4561   6.074   5.510   5.357
 1377  WAT    O 4562   6.599   5.165   7.156
 1377  WAT   H1 4563   6.538   5.168   7.082
 1377  WAT   H2 4564   6.568   5.092   7.210
 1378  WAT    O 4565   6.742   5.538   7.018
 1378  WAT   H1 4566   6.837   5.530   7.013
 1378  WAT   H2 4567   6.727   5.604   7.085
 1379  WAT    O 4568   5.487   4.803   7.056
 1379  WAT   H1 4569   5.538   4.745   7.113
 1379  WAT   H2 4570   5.413   4.832   7.110
 1380  WAT    O 4571   6.177   5.075   5.412
 1380  WAT   H1 4572   6.167   5.014   5.484
 1380  WAT   H2 4573   6.161   5.023   5.333
 1381  WAT    O 4574   6.193   4.944   7.009
 1381  WAT   H1 4575   6.116   5.001   7.001
 1381  WAT   H2 4576   6.211   4.915   6.920
 1382  WAT    O 4577   6.501   4.981   5.472
 1382  WAT   H1 4578   6.447   5.026   5.536
 1382  WAT   H2 4579   6.564   4.931   5.524
 1383  WAT    O 4580   5.690   4.617   7.146
 1383  WAT   H1 4581   5.694   4.588   7.236
 1383  WAT   H2 4582   5.776   4.658   7.130
 1384  WAT    O 4583   6.068   4.877   5.662
 1384  WAT   H1 4584   6.110   4.861   5.746
 1384  WAT   H2 4585   6.081   4.796   5.612
 1385  WAT    O 4586   5.884   4.475   6.942
 1385  WAT   H1 4587   5.831   4.426   6.880
 1385  WAT   H2 4588   5.951   4.518   6.889
 1386  WAT    O 4589   6.319   4.780   5.386
 1386  WAT   H1 4590   6.372   4.708   5.350
 1386  WAT   H2 4591   6.384   4.844   5.416
 1387  WAT    O 4592   6.774   4.922   6.919
 1387  WAT   H1 4593   6.816   4.938   7.004
 1387  WAT   H2 4594   6.681   4.935   6.935
 1388  WAT    O 4595   6.821   4.656   7.119
 1388  WAT   H1 4596   6.880   4.581   7.110
 1388  WAT   H2 4597   6.839   4.709   7.041
 1389  WAT    O 4598   5.933   4.172   6.950
 1389  WAT   H1 4599   5.924   4.110   6.878
 1389  WAT   H2 4600   5.875   4.245   6.928
 1390  WAT    O 4601   6.210   4.028   6.654
 1390  WAT   H1 4602   6.165   4.030   6.569
 1390  WAT   H2 4603   6.146   3.988   6.713
 1391  WAT    O 4604   6.250   4.917   6.716
 1391  WAT   H1 4605   6.292   5.002   6.698
 1391  WAT   H2 4606   6.158   4.931   6.693
 1392  WAT    O 4607   6.484   4.690   6.854
 1392  WAT   H1 4608   6.496   4.631   6.928
 1392  WAT   H2 4609   6.570   4.694   6.812
 1393  WAT    O 4610   6.718   4.746   6.712
 1393  WAT   H1 4611   6.665   4.798   6.651
 1393  WAT   H2 4612   6.752   4.809   6.775
 1394  WAT    O 4613   5.958   4.485   5.356
 1394  WAT   H1 4614   5.938   4.398   5.392
 1394  WAT   H2 4615   5.941   4.476   5.262
 1395  WAT    O 4616   6.035   5.548   6.827
 1395  WAT   H1 4617   5.982   5.620   6.795
 1395  WAT   H2 4618   6.061   5.500   6.748
 1396  WAT    O 4619   6.161   4.345   6.980
 1396  WAT   H1 4620   6.220   4.314   7.049
 1396  WAT   H2 4621   6.079   4.297   6.995
 1397  WAT    O 4622   6.643   4.306   7.003
 1397  WAT   H1 4623   6.574   4.240   6.997
 1397  WAT   H2 4624   6.715   4.262   7.048
 1398  WAT    O 4625   6.706   3.966   5.609
 1398  WAT   H1 4626   6.734   3.881   5.645
 1398  WAT   H2 4627   6.628   3.989   5.660
 1399  WAT    O 4628   5.838   4.195   5.355
 1399  WAT   H1 4629   5.868   4.195   5.264
 1399  WAT   H2 4630   5.912   4.160   5.405
 1400  WAT    O 4631   6.321   5.671   6.853
 1400  WAT   H1 4632   6.314   5.762   6.884
 1400  WAT   H2 4633   6.231   5.639   6.850
 1401  WAT    O 4634   6.159   4.089   5.454
 1401  WAT   H1 4635   6.125   4.021   5.396
 1401  WAT   H2 4636   6.180   4.043   5.535
 1402  WAT    O 4637   6.376   5.588   5.615
 1402  WAT   H1 4638   6.465   5.622   5.618
 1402  WAT   H2 4639   6.379   5.516   5.553
 1403  WAT    O 4640   5.740   5.125   5.438
 1403  WAT   H1 4641   5.784   5.179   5.504
 1403  WAT   H2 4642   5.788   5.043   5.439
 1404  WAT    O 4643   5.461   5.404   6.183
 1404  WAT   H1 4644   5.494   5.317   6.160
 1404  WAT   H2 4645   5.504   5.425   6.267
 1405  WAT    O 4646   5.921   5.237   5.950
 1405  WAT   H1 4647   5.891   5.225   6.040
 1405  WAT   H2 4648   5.910   5.151   5.909
 1406  WAT    O 4649   5.510   5.491   6.457
 1406  WAT   H1 4650   5.467   5.509   6.541
 1406  WAT   H2 4651   5.567   5.566   6.443
 1407  WAT    O 4652   5.493   4.742   6.093
 1407  WAT   H1 4653   5.428   4.715   6.029
 1407  WAT   H2 4654   5.577   4.731   6.048
 1408  WAT    O 4655   6.788   4.221   5.515
 1408  WAT   H1 4656   6.830   4.203   5.431
 1408  WAT   H2 4657   6.758   4.136   5.546
 1409  WAT    O 4658   5.597   4.780   6.547
 1409  WAT   H1 4659   5.634   4.772   6.635
 1409  WAT   H2 4660   5.540   4.704   6.537
 1410  WAT    O 4661   5.552   4.472   6.938
 1410  WAT   H1 4662   5.463   4.468   6.972
 1410  WAT   H2 4663   5.606   4.491   7.014
 1411  WAT    O 4664   5.415   4.463   5.687
 1411  WAT   H1 4665   5.325   4.489   5.670
 1411  WAT   H2 4666   5.463   4.490   5.609
 1412  WAT    O 4667   5.669   4.369   5.478
 1412  WAT   H1 4668   5.740   4.326   5.430
 1412  WAT   H2 4669   5.598   4.375   5.415
 1413  WAT    O 4670   5.634   3.974   5.382
 1413  WAT   H1 4671   5.706   4.028   5.414
 1413  WAT   H2 4672   5.661   3.947   5.295
 1414  WAT    O 4673   5.603   3.899   6.373
 1414  WAT   H1 4674   5.668   3.844   6.329
 1414  WAT   H2 4675   5.645   3.924   6.455
 1415  WAT    O 4676   5.578   3.915   6.647
 1415  WAT   H1 4677   5.543   3.960   6.723
 1415  WAT   H2 4678   5.545   3.825   6.655
 1416  WAT    O 4679   5.739   5.232   7.063
 1416  WAT   H1 4680   5.734   5.195   7.152
 1416  WAT   H2 4681   5.752   5.326   7.077
 1417  WAT    O 4682   6.109   5.387   6.624
 1417  WAT   H1 4683   6.085   5.414   6.535
 1417  WAT   H2 4684   6.203   5.404   6.629
 1418  WAT    O 4685   6.329   4.034   6.999
 1418  WAT   H1 4686   6.323   4.093   7.074
 1418  WAT   H2 4687   6.423   4.023   6.985
 1419  WAT    O 4688   6.593   3.999   6.963
 1419  WAT   H1 4689   6.655   4.031   6.897
 1419  WAT   H2 4690   6.648   3.951   7.025
 1420  WAT    O 4691   5.645   3.867   6.974
 1420  WAT   H1 4692   5.700   3.849   6.898
 1420  WAT   H2 4693   5.652   3.788   7.028
 1421  WAT    O 4694   5.723   5.526   6.775
 1421  WAT   H1 4695   5.663   5.513   6.849
 1421  WAT   H2 4696   5.722   5.443   6.729
 1422  WAT    O 4697   6.667   3.856   6.596
 1422  WAT   H1 4698   6.580   3.889   6.575
 1422  WAT   H2 4699   6.656   3.808   6.678
 1423  WAT    O 4700   6.758   4.076   6.734
 1423  WAT   H1 4701   6.725   3.995   6.696
 1423  WAT   H2 4702   6.853   4.072   6.722
 1424  WAT    O 4703   5.686   5.263   6.670
 1424  WAT   H1 4704   5.613   5.201   6.664
 1424  WAT   H2 4705   5.692   5.302   6.583
 1425  WAT    O 4706   6.046   5.484   6.349
 1425  WAT   H1 4707   6.098   5.423   6.296
 1425  WAT   H2 4708   6.111   5.535   6.398
 1426  WAT    O 4709   6.320   5.574   6.432
 1426  WAT   H1 4710   6.349   5.548   6.344
 1426  WAT   H2 4711   6.371   5.518   6.491
 1427  WAT    O 4712   6.442   3.947   6.490
 1427  WAT   H1 4713   6.364   3.995   6.518
 1427  WAT   H2 4714   6.413   3.857   6.479
 1428  WAT    O 4715   5.514   5.595   5.991
 1428  WAT   H1 4716   5.497   5.531   6.061
 1428  WAT   H2 4717   5.427   5.615   5.956
 1429  WAT    O 4718   5.576   3.978   5.742
 1429  WAT   H1 4719   5.652   3.989   5.684
 1429  WAT   H2 4720   5.530   4.062   5.737
 1430  WAT    O 4721   6.230   4.189   6.041
 1430  WAT   H1 4722   6.149   4.152   6.007
 1430  WAT   H2 4723   6.281   4.114   6.071
 1431  WAT    O 4724   6.681   3.856   6.165
 1431  WAT   H1 4725   6.741   3.913   6.212
 1431  WAT   H2 4726   6.607   3.912   6.142
 1432  WAT    O 4727   5.675   5.464   5.736
 1432  WAT   H1 4728   5.622   5.502   5.666
 1432  WAT   H2 4729   5.667   5.527   5.808
 1433  WAT    O 4730   5.814   4.031   5.596
 1433  WAT   H1 4731   5.867   3.952   5.583
 1433  WAT   H2 4732   5.877   4.098   5.619
 1434  WAT    O 4733   6.033   4.004   5.901
 1434  WAT   H1 4734   5.970   3.934   5.918
 1434  WAT   H2 4735   5.979   4.080   5.880
 1435  WAT    O 4736   6.327   5.666   7.168
 1435  WAT   H1 4737   6.420   5.642   7.173
 1435  WAT   H2 4738   6.325   5.748   7.120
 1436  WAT    O 4739   6.046   3.932   7.145
 1436  WAT   H1 4740   6.017   3.982   7.068
 1436  WAT   H2 4741   6.084   3.852   7.108
 1437  WAT    O 4742   5.935   5.659   5.623
 1437  WAT   H1 4743   6.008   5.631   5.569
 1437  WAT   H2 4744   5.961   5.635   5.712
 1438  WAT    O 4745   5.851   5.271   5.624
 1438  WAT   H1 4746   5.788   5.317   5.679
 1438  WAT   H2 4747   5.862   5.186   5.667
 1439  WAT    O 4748   6.706   3.874   7.203
 1439  WAT   H1 4749   6.694   3.906   7.292
 1439  WAT   H2 4750   6.787   3.914   7.173
 1440  WAT    O 4751   6.596   4.676   4.239
 1440  WAT   H1 4752   6.588   4.584   4.212
 1440  WAT   H2 4753   6.555   4.725   4.168
 1441  WAT    O 4754   6.409   4.853   4.427
 1441  WAT   H1 4755   6.332   4.805   4.456
 1441  WAT   H2 4756   6.475   4.785   4.410
 1442  WAT    O 4757   5.811   4.885   4.515
 1442  WAT   H1 4758   5.728   4.859   4.555
 1442  WAT   H2 4759   5.872   4.892   4.588
 1443  WAT    O 4760   6.812   5.294   4.305
 1443  WAT   H1 4761   6.765   5.217   4.338
 1443  WAT   H2 4762   6.893   5.297   4.356
 1444  WAT    O 4763   5.809   5.288   4.534
 1444  WAT   H1 4764   5.839   5.199   4.516
 1444  WAT   H2 4765   5.884   5.344   4.512
 1445  WAT    O 4766   5.652   4.381   3.893
 1445  WAT   H1 4767   5.563   4.415   3.883
 1445  WAT   H2 4768   5.680   4.361   3.804
 1446  WAT    O 4769   5.448   4.641   4.482
 1446  WAT   H1 4770   5.506   4.564   4.482
 1446  WAT   H2 4771   5.448   4.671   4.391
 1447  WAT    O 4772   6.434   5.523   4.267
 1447  WAT   H1 4773   6.372   5.568   4.210
 1447  WAT   H2 4774   6.520   5.538   4.227
 1448  WAT    O 4775   6.354   5.121   4.428
 1448  WAT   H1 4776   6.347   5.027   4.412
 1448  WAT   H2 4777   6.430   5.130   4.485
 1449  WAT    O 4778   5.573   4.182   4.660
 1449  WAT   H1 4779   5.555   4.092   4.688
 1449  WAT   H2 4780   5.532   4.236   4.728
 1450  WAT    O 4781   6.457   4.402   4.450
 1450  WAT   H1 4782   6.494   4.314   4.439
 1450  WAT   H2 4783   6.447   4.435   4.361
 1451  WAT    O 4784   5.870   4.239   3.997
 1451  WAT   H1 4785   5.880   4.329   4.027
 1451  WAT   H2 4786   5.779   4.234   3.968
 1452  WAT    O 4787   5.634   4.431   4.521
 1452  WAT   H1 4788   5.703   4.458   4.583
 1452  WAT   H2 4789   5.603   4.347   4.554
 1453  WAT    O 4790   6.054   4.536   4.430
 1453  WAT   H1 4791   6.105   4.586   4.494
 1453  WAT   H2 4792   6.107   4.458   4.412
 1454  WAT    O 4793   5.882   4.000   4.856
 1454  WAT   H1 4794   5.882   4.052   4.776
 1454  WAT   H2 4795   5.799   3.952   4.854
 1455  WAT    O 4796   6.521   5.011   4.006
 1455  WAT   H1 4797   6.459   5.057   3.950
 1455  WAT   H2 4798   6.572   5.080   4.048
 1456  WAT    O 4799   6.007   4.964   4.674
 1456  WAT   H1 4800   5.974   5.026   4.738
 1456  WAT   H2 4801   6.025   5.016   4.596
 1457  WAT    O 4802   6.858   4.345   4.421
 1457  WAT   H1 4803   6.788   4.374   4.479
 1457  WAT   H2 4804   6.895   4.426   4.385
 1458  WAT    O 4805   5.850   4.171   4.657
 1458  WAT   H1 4806   5.884   4.255   4.628
 1458  WAT   H2 4807   5.756   4.186   4.669
 1459  WAT    O 4808   5.928   5.161   4.856
 1459  WAT   H1 4809   5.990   5.228   4.828
 1459  WAT   H2 4810   5.842   5.201   4.847
 1460  WAT    O 4811   5.458   5.080   3.744
 1460  WAT   H1 4812   5.420   5.128   3.671
 1460  WAT   H2 4813   5.483   5.147   3.807
 1461  WAT    O 4814   6.219   3.920   4.290
 1461  WAT   H1 4815   6.249   3.864   4.218
 1461  WAT   H2 4816   6.126   3.933   4.271
 1462  WAT    O 4817   6.774   5.491   4.519
 1462  WAT   H1 4818   6.775   5.451   4.432
 1462  WAT   H2 4819   6.718   5.569   4.508
 1463  WAT    O 4820   6.714   4.982   4.652
 1463  WAT   H1 4821   6.755   4.960   4.568
 1463  WAT   H2 4822   6.786   5.007   4.709
 1464  WAT    O 4823   6.457   4.726   3.963
 1464  WAT   H1 4824   6.365   4.720   3.986
 1464  WAT   H2 4825   6.473   4.820   3.952
 1465  WAT    O 4826   6.456   4.353   3.663
 1465  WAT   H1 4827   6.362   4.370   3.671
 1465  WAT   H2 4828   6.488   4.425   3.608
 1466  WAT    O 4829   6.860   4.882   4.014
 1466  WAT   H1 4830   6.798   4.849   3.949
 1466  WAT   H2 4831   6.859   4.818   4.084
 1467  WAT    O 4832   6.805   4.500   4.755
 1467  WAT   H1 4833   6.763   4.583   4.781
 1467  WAT   H2 4834   6.731   4.442   4.736
 1468  WAT    O 4835   6.018   4.779   4.241
 1468  WAT   H1 4836   5.977   4.708   4.192
 1468  WAT   H2 4837   6.027   4.744   4.330
 1469  WAT    O 4838   6.065   5.148   4.458
 1469  WAT   H1 4839   6.035   5.087   4.390
 1469  WAT   H2 4840   6.160   5.151   4.447
 1470  WAT    O 4841   5.889   4.456   4.619
 1470  WAT   H1 4842   5.944   4.467   4.542
 1470  WAT   H2 4843   5.941   4.494   4.691
 1471  WAT    O 4844   6.874   5.505   4.824
 1471  WAT   H1 4845   6.826   5.586   4.805
 1471  WAT   H2 4846   6.805   5.440   4.839
 1472  WAT    O 4847   5.974   5.121   5.123
 1472  WAT   H1 4848   5.884   5.144   5.148
 1472  WAT   H2 4849   5.976   5.134   5.028
 1473  WAT    O 4850   6.678   4.806   3.714
 1473  WAT   H1 4851   6.722   4.722   3.700
 1473  WAT   H2 4852   6.749   4.870   3.723
 1474  WAT    O 4853   5.857   4.808   4.980
 1474  WAT   H1 4854   5.843   4.896   5.017
 1474  WAT   H2 4855   5.768   4.774   4.966
 1475  WAT    O 4856   6.489   5.300   4.111
 1475  WAT   H1 4857   6.533   5.374   4.070
 1475  WAT   H2 4858   6.483   5.324   4.204
 1476  WAT    O 4859   6.036   5.403   5.201
 1476  WAT   H1 4860   6.034   5.443   5.115
 1476  WAT   H2 4861   6.020   5.310   5.185
 1477  WAT    O 4862   5.688   4.668   3.991
 1477  WAT   H1 4863   5.676   4.741   3.930
 1477  WAT   H2 4864   5.657   4.591   3.944
 1478  WAT    O 4865   5.452   4.985   4.572
 1478  WAT   H1 4866   5.460   4.999   4.478
 1478  WAT   H2 4867   5.513   4.915   4.591
 1479  WAT    O 4868   5.576   5.155   4.213
 1479  WAT   H1 4869   5.536   5.170   4.128
 1479  WAT   H2 4870   5.665   5.127   4.193
 1480  WAT    O 4871   6.558   5.570   4.904
 1480  WAT   H1 4872   6.610   5.561   4.984
 1480  WAT   H2 4873   6.474   5.605   4.933
 1481  WAT    O 4874   6.756   5.599   3.847
 1481  WAT   H1 4875   6.740   5.570   3.937
 1481  WAT   H2 4876   6.739   5.521   3.793
 1482  WAT    O 4877   6.003   5.577   4.024
 1482  WAT   H1 4878   5.986   5.485   4.003
 1482  WAT   H2 4879   5.918   5.613   4.048
 1483  WAT    O 4880   6.726   5.350   3.703
 1483  WAT   H1 4881   6.657   5.350   3.637
 1483  WAT   H2 4882   6.800   5.307   3.660
 1484  WAT    O 4883   6.682   5.512   4.110
 1484  WAT   H1 4884   6.728   5.434   4.142
 1484  WAT   H2 4885   6.716   5.583   4.165
 1485  WAT    O 4886   5.457   5.090   4.826
 1485  WAT   H1 4887   5.474   5.043   4.744
 1485  WAT   H2 4888   5.504   5.039   4.893
 1486  WAT    O 4889   5.935   4.003   4.330
 1486  WAT   H1 4890   5.890   4.081   4.297
 1486  WAT   H2 4891   5.990   4.035   4.400
 1487  WAT    O 4892   6.363   4.289   4.890
 1487  WAT   H1 4893   6.317   4.310   4.971
 1487  WAT   H2 4894   6.323   4.208   4.860
 1488  WAT    O 4895   6.863   4.411   5.003
 1488  WAT   H1 4896   6.778   4.381   5.035
 1488  WAT   H2 4897   6.847   4.436   4.912
 1489  WAT    O 4898   6.573   4.561   5.213
 1489  WAT   H1 4899   6.605   4.478   5.179
 1489  WAT   H2 4900   6.652   4.614   5.228
 1490  WAT    O 4901   6.246   3.965   3.818
 1490  WAT   H1 4902   6.184   3.964   3.890
 1490  WAT   H2 4903   6.237   3.878   3.778
 1491  WAT    O 4904   6.138   4.057   4.516
 1491  WAT   H1 4905   6.168   4.148   4.508
 1491  WAT   H2 4906   6.193   4.008   4.454
 1492  WAT    O 4907   5.914   4.515   4.103
 1492  WAT   H1 4908   5.891   4.493   4.193
 1492  WAT   H2 4909   5.836   4.558   4.068
 1493  WAT    O 4910   6.637   4.516   3.962
 1493  WAT   H1 4911   6.577   4.588   3.944
 1493  WAT   H2 4912   6.691   4.509   3.884
 1494  WAT    O 4913   6.158   4.605   5.169
 1494  WAT   H1 4914   6.148   4.511   5.154
 1494  WAT   H2 4915   6.242   4.627   5.130
 1495  WAT    O 4916   6.497   4.379   4.165
 1495  WAT   H1 4917   6.537   4.411   4.084
 1495  WAT   H2 4918   6.534   4.291   4.177
 1496  WAT    O 4919   5.671   4.246   4.984
 1496  WAT   H1 4920   5.631   4.331   5.005
 1496  WAT   H2 4921   5.602   4.182   5.004
 1497  WAT    O 4922   6.328   4.254   5.291
 1497  WAT   H1 4923   6.259   4.235   5.355
 1497  WAT   H2 4924   6.403   4.283   5.345
 1498  WAT    O 4925   5.401   4.038   4.388
 1498  WAT   H1 4926   5.372   4.095   4.459
 1498  WAT   H2 4927   5.475   3.990   4.424
 1499  WAT    O 4928   5.420   4.432   3.509
 1499  WAT   H1 4929   5.411   4.527   3.523
 1499  WAT   H2 4930   5.385   4.418   3.421
 1500  WAT    O 4931   6.556   4.638   4.575
 1500  WAT   H1 4932   6.483   4.689   4.610
 1500  WAT   H2 4933   6.516   4.557   4.545
 1501  WAT    O 4934   6.200   4.306   4.416
 1501  WAT   H1 4935   6.200   4.262   4.331
 1501  WAT   H2 4936   6.289   4.338   4.426
 1502  WAT    O 4937   5.785   4.294   4.311
 1502  WAT   H1 4938   5.751   4.342   4.387
 1502  WAT   H2 4939   5.708   4.249   4.275
 1503  WAT    O 4940   6.206   4.406   3.715
 1503  WAT   H1 4941   6.218   4.402   3.809
 1503  WAT   H2 4942   6.167   4.492   3.699
 1504  WAT    O 4943   6.602   4.184   4.516
 1504  WAT   H1 4944   6.604   4.229   4.601
 1504  WAT   H2 4945   6.577   4.094   4.538
 1505  WAT    O 4946   6.107   4.637   3.654
 1505  WAT   H1 4947   6.050   4.592   3.592
 1505  WAT   H2 4948   6.178   4.673   3.601
 1506  WAT    O 4949   5.615   5.027   5.042
 1506  WAT   H1 4950   5.576   4.963   5.102
 1506  WAT   H2 4951   5.646   5.097   5.099
 1507  WAT    O 4952   6.230   4.712   4.590
 1507  WAT   H1 4953   6.266   4.664   4.665
 1507  WAT   H2 4954   6.211   4.799   4.624
 1508  WAT    O 4955   5.516   4.186   4.203
 1508  WAT   H1 4956   5.488   4.150   4.287
 1508  WAT   H2 4957   5.510   4.113   4.142
 1509  WAT    O 4958   6.009   4.616   4.822
 1509  WAT   H1 4959   5.978   4.704   4.845
 1509  WAT   H2 4960   6.104   4.622   4.826
 1510  WAT    O 4961   5.862   5.037   3.882
 1510  WAT   H1 4962   5.784   4.983   3.866
 1510  WAT   H2 4963   5.935   4.985   3.848
 1511  WAT    O 4964   6.484   4.076   3.875
 1511  WAT   H1 4965   6.402   4.026   3.868
 1511  WAT   H2 4966   6.464   4.160   3.834
 1512  WAT    O 4967   6.476   4.943   5.050
 1512  WAT   H1 4968   6.469   4.851   5.024
 1512  WAT   H2 4969   6.413   4.953   5.121
 1513  WAT    O 4970   6.755   4.513   3.705
 1513  WAT   H1 4971   6.844   4.544   3.687
 1513  WAT   H2 4972   6.752   4.426   3.666
 1514  WAT    O 4973   5.866   5.003   4.245
 1514  WAT   H1 4974   5.918   4.923   4.240
 1514  WAT   H2 4975   5.821   4.997   4.330
 1515  WAT    O 4976   6.355   5.130   3.773
 1515  WAT   H1 4977   6.389   5.204   3.723
 1515  WAT   H2 4978   6.272   5.161   3.809
 1516  WAT    O 4979   5.614   4.700   4.937
 1516  WAT   H1 4980   5.579   4.767   4.995
 1516  WAT   H2 4981   5.585   4.617   4.974
 1517  WAT    O 4982   5.935   4.746   5.225
 1517  WAT   H1 4983   5.905   4.760   5.135
 1517  WAT   H2 4984   6.012   4.690   5.216
 1518  WAT    O 4985   6.469   5.226   5.025
 1518  WAT   H1 4986   6.470   5.132   5.003
 1518  WAT   H2 4987   6.398   5.234   5.089
 1519  WAT    O 4988   6.643   5.062   4.309
 1519  WAT   H1 4989   6.678   5.002   4.243
 1519  WAT   H2 4990   6.555   5.030   4.326
 1520  WAT    O 4991   6.252   5.138   4.050
 1520  WAT   H1 4992   6.320   5.193   4.088
 1520  WAT   H2 4993   6.173   5.193   4.053
 1521  WAT    O 4994   5.465   4.700   3.599
 1521  WAT   H1 4995   5.552   4.728   3.627
 1521  WAT   H2 4996   5.416   4.781   3.588
 1522  WAT    O 4997   6.182   4.839   4.011
 1522  WAT   H1 4998   6.227   4.920   4.034
 1522  WAT   H2 4999   6.147   4.807   4.094
 1523  WAT    O 5000   6.412   5.390   4.734
 1523  WAT   H1 5001   6.477   5.410   4.802
 1523  WAT   H2 5002   6.448   5.314   4.689
 1524  WAT    O 5003   5.772   3.873   4.058
 1524  WAT   H1 5004   5.759   3.872   4.153
 1524  WAT   H2 5005   5.690   3.907   4.023
 1525  WAT    O 5006   6.539   5.190   4.606
 1525  WAT   H1 5007   6.604   5.120   4.617
 1525  WAT   H2 5008   6.592   5.268   4.588
 1526  WAT    O 5009   6.717   5.270   4.926
 1526  WAT   H1 5010   6.750   5.329   4.994
 1526  WAT   H2 5011   6.625   5.257   4.949
 1527  WAT    O 5012   5.502   5.621   3.656
 1527  WAT   H1 5013   5.538   5.681   3.590
 1527  WAT   H2 5014   5.488   5.676   3.733
 1528  WAT    O 5015   5.472   4.049   5.004
 1528  WAT   H1 5016   5.400   4.069   5.065
 1528  WAT   H2 5017   5.514   3.971   5.042
 1529  WAT    O 5018   5.501   5.448   5.103
 1529  WAT   H1 5019   5.512   5.354   5.089
 1529  WAT   H2 5020   5.435   5.474   5.038
 1530  WAT    O 5021   6.300   5.275   5.243
 1530  WAT   H1 5022   6.268   5.203   5.298
 1530  WAT   H2 5023   6.232   5.342   5.250
 1531  WAT    O 5024   6.104   5.359   3.737
 1531  WAT   H1 5025   6.103   5.433   3.676
 1531  WAT   H2 5026   6.012   5.335   3.747
 1532  WAT    O 5027   5.664   4.882   3.812
 1532  WAT   H1 5028   5.603   4.956   3.813
 1532  WAT   H2 5029   5.711   4.891   3.729
 1533  WAT    O 5030   6.621   4.298   4.779
 1533  WAT   H1 5031   6.658   4.216   4.812
 1533  WAT   H2 5032   6.535   4.304   4.821
 1534  WAT    O 5033   6.402   5.366   3.604
 1534  WAT   H1 5034   6.413   5.345   3.511
 1534  WAT   H2 5035   6.312   5.340   3.624
 1535  WAT    O 5036   6.155   4.422   4.002
 1535  WAT   H1 5037   6.084   4.468   4.046
 1535  WAT   H2 5038   6.183   4.356   4.065
 1536  WAT    O 5039   6.317   4.564   4.802
 1536  WAT   H1 5040   6.367   4.611   4.868
 1536  WAT   H2 5041   6.332   4.471   4.823
 1537  WAT    O 5042   6.558   4.094   4.146
 1537  WAT   H1 5043   6.546   4.096   4.051
 1537  WAT   H2 5044   6.653   4.099   4.158
 1538  WAT    O 5045   6.267   5.618   4.073
 1538  WAT   H1 5046   6.292   5.614   3.981
 1538  WAT   H2 5047   6.172   5.605   4.072
 1539  WAT    O 5048   5.975   4.252   3.739
 1539  WAT   H1 5049   6.060   4.296   3.733
 1539  WAT   H2 5050   5.938   4.284   3.822
 1540  WAT    O 5051   5.865   4.878   3.587
 1540  WAT   H1 5052   5.942   4.867   3.643
 1540  WAT   H2 5053   5.873   4.808   3.522
 1541  WAT    O 5054   5.734   4.621   3.655
 1541  WAT   H1 5055   5.742   4.526   3.666
 1541  WAT   H2 5056   5.824   4.654   3.666
 1542  WAT    O 5057   5.815   5.636   4.365
 1542  WAT   H1 5058   5.888   5.581   4.393
 1542  WAT   H2 5059   5.853   5.723   4.352
 1543  WAT    O 5060   5.503   5.243   3.953
 1543  WAT   H1 5061   5.410   5.267   3.952
 1543  WAT   H2 5062   5.550   5.325   3.941
 1544  WAT    O 5063   5.715   5.554   5.284
 1544  WAT   H1 5064   5.795   5.587   5.326
 1544  WAT   H2 5065   5.664   5.518   5.356
 1545  WAT    O 5066   6.126   5.553   3.548
 1545  WAT   H1 5067   6.205   5.582   3.503
 1545  WAT   H2 5068   6.074   5.510   3.480
 1546  WAT    O 5069   6.599   5.165   5.279
 1546  WAT   H1 5070   6.538   5.168   5.205
 1546  WAT   H2 5071   6.568   5.092   5.333
 1547  WAT    O 5072   6.742   5.538   5.140
 1547  WAT   H1 5073   6.837   5.530   5.135
 1547  WAT   H2 5074   6.727   5.604   5.207
 1548  WAT    O 5075   5.487   4.803   5.179
 1548  WAT   H1 5076   5.538   4.745   5.236
 1548  WAT   H2 5077   5.413   4.832   5.232
 1549  WAT    O 5078   6.177   5.075   3.534
 1549  WAT   H1 5079   6.167   5.014   3.607
 1549  WAT   H2 5080   6.161   5.023   3.456
 1550  WAT    O 5081   6.193   4.944   5.132
 1550  WAT   H1 5082   6.116   5.001   5.124
 1550  WAT   H2 5083   6.211   4.915   5.043
 1551  WAT    O 5084   6.501   4.981   3.595
 1551  WAT   H1 5085   6.447   5.026   3.659
 1551  WAT   H2 5086   6.564   4.931   3.647
 1552  WAT    O 5087   5.690   4.617   5.268
 1552  WAT   H1 5088   5.694   4.588   5.359
 1552  WAT   H2 5089   5.776   4.658   5.252
 1553  WAT    O 5090   6.068   4.877   3.784
 1553  WAT   H1 5091   6.110   4.861   3.869
 1553  WAT   H2 5092   6.081   4.796   3.735
 1554  WAT    O 5093   5.884   4.475   5.065
 1554  WAT   H1 5094   5.831   4.426   5.002
 1554  WAT   H2 5095   5.951   4.518   5.011
 1555  WAT    O 5096   6.319   4.780   3.509
 1555  WAT   H1 5097   6.372   4.708   3.472
 1555  WAT   H2 5098   6.384   4.844   3.539
 1556  WAT    O 5099   6.774   4.922   5.041
 1556  WAT   H1 5100   6.816   4.938   5.126
 1556  WAT   H2 5101   6.681   4.935   5.058
 1557  WAT    O 5102   6.821   4.656   5.242
 1557  WAT   H1 5103   6.880   4.581   5.233
 1557  WAT   H2 5104   6.839   4.709   5.164
 1558  WAT    O 5105   5.933   4.172   5.073
 1558  WAT   H1 5106   5.924   4.110   5.000
 1558  WAT   H2 5107   5.875   4.245   5.050
 1559  WAT    O 5108   6.210   4.028   4.776
 1559  WAT   H1 5109   6.165   4.030   4.692
 1559  WAT   H2 5110   6.146   3.988   4.836
 1560  WAT    O 5111   6.250   4.917   4.838
 1560  WAT   H1 5112   6.292   5.002   4.821
 1560  WAT   H2 5113   6.158   4.931   4.815
 1561  WAT    O 5114   6.484   4.690   4.977
 1561  WAT   H1 5115   6.496   4.631   5.051
 1561  WAT   H2 5116   6.570   4.694   4.935
 1562  WAT    O 5117   6.718   4.746   4.834
 1562  WAT   H1 5118   6.665   4.798   4.774
 1562  WAT   H2 5119   6.752   4.809   4.897
 1563  WAT    O 5120   5.958   4.485   3.479
 1563  WAT   H1 5121   5.938   4.398   3.515
 1563  WAT   H2 5122   5.941   4.476   3.385
 1564  WAT    O 5123   6.035   5.548   4.950
 1564  WAT   H1 5124   5.982   5.620   4.918
 1564  WAT   H2 5125   6.061   5.500   4.871
 1565  WAT    O 5126   6.161   4.345   5.102
 1565  WAT   H1 5127   6.220   4.314   5.171
 1565  WAT   H2 5128   6.079   4.297   5.118
 1566  WAT    O 5129   6.643   4.306   5.126
 1566  WAT   H1 5130   6.574   4.240   5.119
 1566  WAT   H2 5131   6.715   4.262   5.170
 1567  WAT    O 5132   6.706   3.966   3.732
 1567  WAT   H1 5133   6.734   3.881   3.767
 1567  WAT   H2 5134   6.628   3.989   3.783
 1568  WAT    O 5135   5.838   4.195   3.478
 1568  WAT   H1 5136   5.868   4.195   3.387
 1568  WAT   H2 5137   5.912   4.160   3.527
 1569  WAT    O 5138   6.321   5.671   4.976
 1569  WAT   H1 5139   6.314   5.762   5.006
 1569  WAT   H2 5140   6.231   5.639   4.973
 1570  WAT    O 5141   6.159   4.089   3.576
 1570  WAT   H1 5142   6.125   4.021   3.518
 1570  WAT   H2 5143   6.180   4.043   3.658
 1571  WAT    O 5144   6.376   5.588   3.738
 1571  WAT   H1 5145   6.465   5.622   3.740
 1571  WAT   H2 5146   6.379   5.516   3.675
 1572  WAT    O 5147   5.740   5.125   3.561
 1572  WAT   H1 5148   5.784   5.179   3.626
 1572  WAT   H2 5149   5.788   5.043   3.562
 1573  WAT    O 5150   5.461   5.404   4.306
 1573  WAT   H1 5151   5.494   5.317   4.283
 1573  WAT   H2 5152   5.504   5.425   4.389
 1574  WAT    O 5153   5.921   5.237   4.072
 1574  WAT   H1 5154   5.891   5.225   4.162
 1574  WAT   H2 5155   5.910   5.151   4.031
 1575  WAT    O 5156   5.510   5.491   4.580
 1575  WAT   H1 5157   5.467   5.509   4.663
 1575  WAT   H2 5158   5.567   5.566   4.566
 1576  WAT    O 5159   5.493   4.742   4.216
 1576  WAT   H1 5160   5.428   4.715   4.151
 1576  WAT   H2 5161   5.577   4.731   4.171
 1577  WAT    O 5162   6.788   4.221   3.638
 1577  WAT   H1 5163   6.830   4.203   3.554
 1577  WAT   H2 5164   6.758   4.136   3.669
 1578  WAT    O 5165   5.597   4.780   4.670
 1578  WAT   H1 5166   5.634   4.772   4.758
 1578  WAT   H2 5167   5.540   4.704   4.660
 1579  WAT    O 5168   5.552   4.472   5.060
 1579  WAT   H1 5169   5.463   4.468   5.094
 1579  WAT   H2 5170   5.606   4.491   5.137
 1580  WAT    O 5171   5.415   4.463   3.810
 1580  WAT   H1 5172   5.325   4.489   3.793
 1580  WAT   H2 5173   5.463   4.490   3.732
 1581  WAT    O 5174   5.669   4.369   3.601
 1581  WAT   H1 5175   5.740   4.326   3.552
 1581  WAT   H2 5176   5.598   4.375   3.538
 1582  WAT    O 5177   5.634   3.974   3.505
 1582  WAT   H1 5178   5.706   4.028   3.537
 1582  WAT   H2 5179   5.661   3.947   3.417
 1583  WAT    O 5180   5.603   3.899   4.495
 1583  WAT   H1 5181   5.668   3.844   4.451
 1583  WAT   H2 5182   5.645   3.924   4.577
 1584  WAT    O 5183   5.578   3.915   4.769
 1584  WAT   H1 5184   5.543   3.960   4.846
 1584  WAT   H2 5185   5.545   3.825   4.778
 1585  WAT    O 5186   5.739   5.232   5.186
 1585  WAT   H1 5187   5.734   5.195   5.274
 1585  WAT   H2 5188   5.752   5.326   5.200
 1586  WAT    O 5189   6.109   5.387   4.746
 1586  WAT   H1 5190   6.085   5.414   4.657
 1586  WAT   H2 5191   6.203   5.404   4.752
 1587  WAT    O 5192   6.329   4.034   5.122
 1587  WAT   H1 5193   6.323   4.093   5.197
 1587  WAT   H2 5194   6.423   4.023   5.107
 1588  WAT    O 5195   6.593   3.999   5.086
 1588  WAT   H1 5196   6.655   4.031   5.019
 1588  WAT   H2 5197   6.648   3.951   5.148
 1589  WAT    O 5198   5.645   3.867   5.097
 1589  WAT   H1 5199   5.700   3.849   5.021
 1589  WAT   H2 5200   5.652   3.788   5.151
 1590  WAT    O 5201   5.723   5.526   4.898
 1590  WAT   H1 5202   5.663   5.513   4.972
 1590  WAT   H2 5203   5.722   5.443   4.851
 1591  WAT    O 5204   6.667   3.856   4.718
 1591  WAT   H1 5205   6.580   3.889   4.698
 1591  WAT   H2 5206   6.656   3.808   4.801
 1592  WAT    O 5207   6.758   4.076   4.857
 1592  WAT   H1 5208   6.725   3.995   4.819
 1592  WAT   H2 5209   6.853   4.072   4.844
 1593  WAT    O 5210   5.686   5.263   4.793
 1593  WAT   H1 5211   5.613   5.201   4.786
 1593  WAT   H2 5212   5.692   5.302   4.706
 1594  WAT    O 5213   6.046   5.484   4.472
 1594  WAT   H1 5214   6.098   5.423   4.419
 1594  WAT   H2 5215   6.111   5.535   4.521
 1595  WAT    O 5216   6.320   5.574   4.554
 1595  WAT   H1 5217   6.349   5.548   4.467
 1595  WAT   H2 5218   6.371   5.518   4.613
 1596  WAT    O 5219   6.442   3.947   4.612
 1596  WAT   H1 5220   6.364   3.995   4.640
 1596  WAT   H2 5221   6.413   3.857   4.601
 1597  WAT    O 5222   5.514   5.595   4.114
 1597  WAT   H1 5223   5.497   5.531   4.184
 1597  WAT   H2 5224   5.427   5.615   4.079
 1598  WAT    O 5225   5.576   3.978   3.864
 1598  WAT   H1 5226   5.652   3.989   3.807
 1598  WAT   H2 5227   5.530   4.062   3.860
 1599  WAT    O 5228   6.230   4.189   4.163
 1599  WAT   H1 5229   6.149   4.152   4.129
 1599  WAT   H2 5230   6.281   4.114   4.194
 1600  WAT    O 5231   6.681   3.856   4.287
 1600  WAT   H1 5232   6.741   3.913   4.335
 1600  WAT   H2 5233   6.607   3.912   4.265
 1601  WAT    O 5234   5.675   5.464   3.859
 1601  WAT   H1 5235   5.622   5.502   3.788
 1601  WAT   H2 5236   5.667   5.527   3.931
 1602  WAT    O 5237   5.814   4.031   3.718
 1602  WAT   H1 5238   5.867   3.952   3.705
 1602  WAT   H2 5239   5.877   4.098   3.742
 1603  WAT    O 5240   6.033   4.004   4.024
 1603  WAT   H1 5241   5.970   3.934   4.041
 1603  WAT   H2 5242   5.979   4.080   4.002
 1604  WAT    O 5243   6.327   5.666   5.291
 1604  WAT   H1 5244   6.420   5.642   5.295
 1604  WAT   H2 5245   6.325   5.748   5.243
 1605  WAT    O 5246   6.046   3.932   5.267
 1605  WAT   H1 5247   6.017   3.982   5.191
 1605  WAT   H2 5248   6.084   3.852   5.231
 1606  WAT    O 5249   5.935   5.659   3.746
 1606  WAT   H1 5250   6.008   5.631   3.691
 1606  WAT   H2 5251   5.961   5.635   3.835
 1607  WAT    O 5252   5.851   5.271   3.746
 1607  WAT   H1 5253   5.788   5.317   3.801
 1607  WAT   H2 5254   5.862   5.186   3.790
 1608  WAT    O 5255   6.706   3.874   5.325
 1608  WAT   H1 5256   6.694   3.906   5.415
 1608  WAT   H2 5257   6.787   3.914   5.296
 1609  WAT    O 5258   6.596   4.676   2.361
 1609  WAT   H1 5259   6.588   4.584   2.334
 1609  WAT   H2 5260   6.555   4.725   2.291
 1610  WAT    O 5261   6.409   4.853   2.550
 1610  WAT   H1 5262   6.332   4.805   2.579
 1610  WAT   H2 5263   6.475   4.785   2.532
 1611  WAT    O 5264   5.811   4.885   2.637
 1611  WAT   H1 5265   5.728   4.859   2.677
 1611  WAT   H2 5266   5.872   4.892   2.711
 1612  WAT    O 5267   6.812   5.294   2.428
 1612  WAT   H1 5268   6.765   5.217   2.460
 1612  WAT   H2 5269   6.893   5.297   2.478
 1613  WAT    O 5270   5.809   5.288   2.657
 1613  WAT   H1 5271   5.839   5.199   2.639
 1613  WAT   H2 5272   5.884   5.344   2.634
 1614  WAT    O 5273   5.652   4.381   2.016
 1614  WAT   H1 5274   5.563   4.415   2.006
 1614  WAT   H2 5275   5.680   4.361   1.927
 1615  WAT    O 5276   5.448   4.641   2.604
 1615  WAT   H1 5277   5.506   4.564   2.604
 1615  WAT   H2 5278   5.448   4.671   2.513
 1616  WAT    O 5279   6.434   5.523   2.390
 1616  WAT   H1 5280   6.372   5.568   2.333
 1616  WAT   H2 5281   6.520   5.538   2.350
 1617  WAT    O 5282   6.354   5.121   2.550
 1617  WAT   H1 5283   6.347   5.027   2.534
 1617  WAT   H2 5284   6.430   5.130   2.608
 1618  WAT    O 5285   5.573   4.182   2.783
 1618  WAT   H1 5286   5.555   4.092   2.811
 1618  WAT   H2 5287   5.532   4.236   2.850
 1619  WAT    O 5288   6.457   4.402   2.573
 1619  WAT   H1 5289   6.494   4.314   2.562
 1619  WAT   H2 5290   6.447   4.435   2.484
 1620  WAT    O 5291   5.870   4.239   2.119
 1620  WAT   H1 5292   5.880   4.329   2.150
 1620  WAT   H2 5293   5.779   4.234   2.090
 1621  WAT    O 5294   5.634   4.431   2.644
 1621  WAT   H1 5295   5.703   4.458   2.706
 1621  WAT   H2 5296   5.603   4.347   2.677
 1622  WAT    O 5297   6.054   4.536   2.552
 1622  WAT   H1 5298   6.105   4.586   2.616
 1622  WAT   H2 5299   6.107   4.458   2.535
 1623  WAT    O 5300   5.882   4.000   2.979
 1623  WAT   H1 5301   5.882   4.052   2.898
 1623  WAT   H2 5302   5.799   3.952   2.977
 1624  WAT    O 5303   6.521   5.011   2.129
 1624  WAT   H1 5304   6.459   5.057   2.073
 1624  WAT   H2 5305   6.572   5.080   2.171
 1625  WAT    O 5306   6.007   4.964   2.797
 1625  WAT   H1 5307   5.974   5.026   2.861
 1625  WAT   H2 5308   6.025   5.016   2.719
 1626  WAT    O 5309   6.858   4.345   2.544
 1626  WAT   H1 5310   6.788   4.374   2.602
 1626  WAT   H2 5311   6.895   4.426   2.508
 1627  WAT    O 5312   5.850   4.171   2.780
 1627  WAT   H1 5313   5.884   4.255   2.750
 1627  WAT   H2 5314   5.756   4.186   2.791
 1628  WAT    O 5315   5.928   5.161   2.978
 1628  WAT   H1 5316   5.990   5.228   2.950
 1628  WAT   H2 5317   5.842   5.201   2.969
 1629  WAT    O 5318   5.458   5.080   1.866
 1629  WAT   H1 5319   5.420   5.128   1.793
 1629  WAT   H2 5320   5.483   5.147   1.929
 1630  WAT    O 5321   6.219   3.920   2.412
 1630  WAT   H1 5322   6.249   3.864   2.341
 1630  WAT   H2 5323   6.126   3.933   2.394
 1631  WAT    O 5324   6.774   5.491   2.641
 1631  WAT   H1 5325   6.775   5.451   2.554
 1631  WAT   H2 5326   6.718   5.569   2.631
 1632  WAT    O 5327   6.714   4.982   2.774
 1632  WAT   H1 5328   6.755   4.960   2.691
 1632  WAT   H2 5329   6.786   5.007   2.831
 1633  WAT    O 5330   6.457   4.726   2.086
 1633  WAT   H1 5331   6.365   4.720   2.109
 1633  WAT   H2 5332   6.473   4.820   2.074
 1634  WAT    O 5333   6.456   4.353   1.785
 1634  WAT   H1 5334   6.362   4.370   1.794
 1634  WAT   H2 5335   6.488   4.425   1.731
 1635  WAT    O 5336   6.860   4.882   2.136
 1635  WAT   H1 5337   6.798   4.849   2.071
 1635  WAT   H2 5338   6.859   4.818   2.207
 1636  WAT    O 5339   6.805   4.500   2.878
 1636  WAT   H1 5340   6.763   4.583   2.903
 1636  WAT   H2 5341   6.731   4.442   2.859
 1637  WAT    O 5342   6.018   4.779   2.364
 1637  WAT   H1 5343   5.977   4.708   2.314
 1637  WAT   H2 5344   6.027   4.744   2.453
 1638  WAT    O 5345   6.065   5.148   2.580
 1638  WAT   H1 5346   6.035   5.087   2.512
 1638  WAT   H2 5347   6.160   5.151   2.569
 1639  WAT    O 5348   5.889   4.456   2.742
 1639  WAT   H1 5349   5.944   4.467   2.665
 1639  WAT   H2 5350   5.941   4.494   2.814
 1640  WAT    O 5351   6.874   5.505   2.947
 1640  WAT   H1 5352   6.826   5.586   2.927
 1640  WAT   H2 5353   6.805   5.440   2.962
 1641  WAT    O 5354   5.974   5.121   3.245
 1641  WAT   H1 5355   5.884   5.144   3.270
 1641  WAT   H2 5356   5.976   5.134   3.151
 1642  WAT    O 5357   6.678   4.806   1.837
 1642  WAT   H1 5358   6.722   4.722   1.822
 1642  WAT   H2 5359   6.749   4.870   1.846
 1643  WAT    O 5360   5.857   4.808   3.103
 1643  WAT   H1 5361   5.843   4.896   3.140
 1643  WAT   H2 5362   5.768   4.774   3.089
 1644  WAT    O 5363   6.489   5.300   2.234
 1644  WAT   H1 5364   6.533   5.374   2.192
 1644  WAT   H2 5365   6.483   5.324   2.326
 1645  WAT    O 5366   6.036   5.403   3.324
 1645  WAT   H1 5367   6.034   5.443   3.237
 1645  WAT   H2 5368   6.020   5.310   3.308
 1646  WAT    O 5369   5.688   4.668   2.114
 1646  WAT   H1 5370   5.676   4.741   2.053
 1646  WAT   H2 5371   5.657   4.591   2.066
 1647  WAT    O 5372   5.452   4.985   2.695
 1647  WAT   H1 5373   5.460   4.999   2.600
 1647  WAT   H2 5374   5.513   4.915   2.714
 1648  WAT    O 5375   5.576   5.155   2.336
 1648  WAT   H1 5376   5.536   5.170   2.250
 1648  WAT   H2 5377   5.665   5.127   2.316
 1649  WAT    O 5378   6.558   5.570   3.026
 1649  WAT   H1 5379   6.610   5.561   3.107
 1649  WAT   H2 5380   6.474   5.605   3.056
 1650  WAT    O 5381   6.756   5.599   1.969
 1650  WAT   H1 5382   6.740   5.570   2.059
 1650  WAT   H2 5383   6.739   5.521   1.916
 1651  WAT    O 5384   6.003   5.577   2.147
 1651  WAT   H1 5385   5.986   5.485   2.126
 1651  WAT   H2 5386   5.918   5.613   2.171
 1652  WAT    O 5387   6.726   5.350   1.825
 1652  WAT   H1 5388   6.657   5.350   1.759
 1652  WAT   H2 5389   6.800   5.307   1.782
 1653  WAT    O 5390   6.682   5.512   2.233
 1653  WAT   H1 5391   6.728   5.434   2.264
 1653  WAT   H2 5392   6.716   5.583   2.287
 1654  WAT    O 5393   5.457   5.090   2.949
 1654  WAT   H1 5394   5.474   5.043   2.867
 1654  WAT   H2 5395   5.504   5.039   3.015
 1655  WAT    O 5396   5.935   4.003   2.452
 1655  WAT   H1 5397   5.890   4.081   2.419
 1655  WAT   H2 5398   5.990   4.035   2.523
 1656  WAT    O 5399   6.363   4.289   3.013
 1656  WAT   H1 5400   6.317   4.310   3.094
 1656  WAT   H2 5401   6.323   4.208   2.982
 1657  WAT    O 5402   6.863   4.411   3.126
 1657  WAT   H1 5403   6.778   4.381   3.158
 1657  WAT   H2 5404   6.847   4.436   3.034
 1658  WAT    O 5405   6.573   4.561   3.336
 1658  WAT   H1 5406   6.605   4.478   3.302
 1658  WAT   H2 5407   6.652   4.614   3.350
 1659  WAT    O 5408   6.246   3.965   1.940
 1659  WAT   H1 5409   6.184   3.964   2.013
 1659  WAT   H2 5410   6.237   3.878   1.901
 1660  WAT    O 5411   6.138   4.057   2.638
 1660  WAT   H1 5412   6.168   4.148   2.630
 1660  WAT   H2 5413   6.193   4.008   2.577
 1661  WAT    O 5414   5.914   4.515   2.225
 1661  WAT   H1 5415   5.891   4.493   2.316
 1661  WAT   H2 5416   5.836   4.558   2.191
 1662  WAT    O 5417   6.637   4.516   2.085
 1662  WAT   H1 5418   6.577   4.588   2.067
 1662  WAT   H2 5419   6.691   4.509   2.007
 1663  WAT    O 5420   6.158   4.605   3.292
 1663  WAT   H1 5421   6.148   4.511   3.277
 1663  WAT   H2 5422   6.242   4.627   3.252
 1664  WAT    O 5423   6.497   4.379   2.288
 1664  WAT   H1 5424   6.537   4.411   2.207
 1664  WAT   H2 5425   6.534   4.291   2.299
 1665  WAT    O 5426   5.671   4.246   3.107
 1665  WAT   H1 5427   5.631   4.331   3.128
 1665  WAT   H2 5428   5.602   4.182   3.126
 1666  WAT    O 5429   6.328   4.254   3.414
 1666  WAT   H1 5430   6.259   4.235   3.477
 1666  WAT   H2 5431   6.403   4.283   3.467
 1667  WAT    O 5432   5.401   4.038   2.510
 1667  WAT   H1 5433   5.372   4.095   2.582
 1667  WAT   H2 5434   5.475   3.990   2.547
 1668  WAT    O 5435   5.420   4.432   1.631
 1668  WAT   H1 5436   5.411   4.527   1.646
 1668  WAT   H2 5437   5.385   4.418   1.543
 1669  WAT    O 5438   6.556   4.638   2.698
 1669  WAT   H1 5439   6.483   4.689   2.732
 1669  WAT   H2 5440   6.516   4.557   2.667
 1670  WAT    O 5441   6.200   4.306   2.538
 1670  WAT   H1 5442   6.200   4.262   2.453
 1670  WAT   H2 5443   6.289   4.338   2.549
 1671  WAT    O 5444   5.785   4.294   2.434
 1671  WAT   H1 5445   5.751   4.342   2.510
 1671  WAT   H2 5446   5.708   4.249   2.398
 1672  WAT    O 5447   6.206   4.406   1.837
 1672  WAT   H1 5448   6.218   4.402   1.932
 1672  WAT   H2 5449   6.167   4.492   1.822
 1673  WAT    O 5450   6.602   4.184   2.639
 1673  WAT   H1 5451   6.604   4.229   2.723
 1673  WAT   H2 5452   6.577   4.094   2.660
 1674  WAT    O 5453   6.107   4.637   1.777
 1674  WAT   H1 5454   6.050   4.592   1.714
 1674  WAT   H2 5455   6.178   4.673   1.724
 1675  WAT    O 5456   5.615   5.027   3.165
 1675  WAT   H1 5457   5.576   4.963   3.224
 1675  WAT   H2 5458   5.646   5.097   3.222
 1676  WAT    O 5459   6.230   4.712   2.713
 1676  WAT   H1 5460   6.266   4.664   2.787
 1676  WAT   H2 5461   6.211   4.799   2.747
 1677  WAT    O 5462   5.516   4.186   2.326
 1677  WAT   H1 5463   5.488   4.150   2.409
 1677  WAT   H2 5464   5.510   4.113   2.264
 1678  WAT    O 5465   6.009   4.616   2.945
 1678  WAT   H1 5466   5.978   4.704   2.967
 1678  WAT   H2 5467   6.104   4.622   2.948
 1679  WAT    O 5468   5.862   5.037   2.004
 1679  WAT   H1 5469   5.784   4.983   1.988
 1679  WAT   H2 5470   5.935   4.985   1.970
 1680  WAT    O 5471   6.484   4.076   1.998
 1680  WAT   H1 5472   6.402   4.026   1.990
 1680  WAT   H2 5473   6.464   4.160   1.956
 1681  WAT    O 5474   6.476   4.943   3.172
 1681  WAT   H1 5475   6.469   4.851   3.147
 1681  WAT   H2 5476   6.413   4.953   3.244
 1682  WAT    O 5477   6.755   4.513   1.827
 1682  WAT   H1 5478   6.844   4.544   1.810
 1682  WAT   H2 5479   6.752   4.426   1.788
 1683  WAT    O 5480   5.866   5.003   2.368
 1683  WAT   H1 5481   5.918   4.923   2.363
 1683  WAT   H2 5482   5.821   4.997   2.452
 1684  WAT    O 5483   6.355   5.130   1.895
 1684  WAT   H1 5484   6.389   5.204   1.846
 1684  WAT   H2 5485   6.272   5.161   1.932
 1685  WAT    O 5486   5.614   4.700   3.059
 1685  WAT   H1 5487   5.579   4.767   3.118
 1685  WAT   H2 5488   5.585   4.617   3.096
 1686  WAT    O 5489   5.935   4.746   3.348
 1686  WAT   H1 5490   5.905   4.760   3.258
 1686  WAT   H2 5491   6.012   4.690   3.338
 1687  WAT    O 5492   6.469   5.226   3.147
 1687  WAT   H1 5493   6.470   5.132   3.125
 1687  WAT   H2 5494   6.398   5.234   3.211
 1688  WAT    O 5495   6.643   5.062   2.432
 1688  WAT   H1 5496   6.678   5.002   2.366
 1688  WAT   H2 5497   6.555   5.030   2.449
 1689  WAT    O 5498   6.252   5.138   2.172
 1689  WAT   H1 5499   6.320   5.193   2.211
 1689  WAT   H2 5500   6.173   5.193   2.176
 1690  WAT    O 5501   5.465   4.700   1.722
 1690  WAT   H1 5502   5.552   4.728   1.750
 1690  WAT   H2 5503   5.416   4.781   1.710
 1691  WAT    O 5504   6.182   4.839   2.134
 1691  WAT   H1 5505   6.227   4.920   2.156
 1691  WAT   H2 5506   6.147   4.807   2.217
 1692  WAT    O 5507   6.412   5.390   2.857
 1692  WAT   H1 5508   6.477   5.410   2.924
 1692  WAT   H2 5509   6.448   5.314   2.811
 1693  WAT    O 5510   5.772   3.873   2.181
 1693  WAT   H1 5511   5.759   3.872   2.276
 1693  WAT   H2 5512   5.690   3.907   2.146
 1694  WAT    O 5513   6.539   5.190   2.728
 1694  WAT   H1 5514   6.604   5.120   2.740
 1694  WAT   H2 5515   6.592   5.268   2.710
 1695  WAT    O 5516   6.717   5.270   3.049
 1695  WAT   H1 5517   6.750   5.329   3.117
 1695  WAT   H2 5518   6.625   5.257   3.072
 1696  WAT    O 5519   5.502   5.621   1.778
 1696  WAT   H1 5520   5.538   5.681   1.713
 1696  WAT   H2 5521   5.488   5.676   1.856
 1697  WAT    O 5522   5.472   4.049   3.127
 1697  WAT   H1 5523   5.400   4.069   3.188
 1697  WAT   H2 5524   5.514   3.971   3.164
 1698  WAT    O 5525   5.501   5.448   3.226
 1698  WAT   H1 5526   5.512   5.354   3.212
 1698  WAT   H2 5527   5.435   5.474   3.161
 1699  WAT    O 5528   6.300   5.275   3.366
 1699  WAT   H1 5529   6.268   5.203   3.420
 1699  WAT   H2 5530   6.232   5.342   3.373
 1700  WAT    O 5531   6.104   5.359   1.860
 1700  WAT   H1 5532   6.103   5.433   1.798
 1700  WAT   H2 5533   6.012   5.335   1.869
 1701  WAT    O 5534   5.664   4.882   1.934
 1701  WAT   H1 5535   5.603   4.956   1.935
 1701  WAT   H2 5536   5.711   4.891   1.852
 1702  WAT    O 5537   6.621   4.298   2.902
 1702  WAT   H1 5538   6.658   4.216   2.935
 1702  WAT   H2 5539   6.535   4.304   2.944
 1703  WAT    O 5540   6.402   5.366   1.726
 1703  WAT   H1 5541   6.413   5.345   1.633
 1703  WAT   H2 5542   6.312   5.340   1.747
 1704  WAT    O 5543   6.155   4.422   2.124
 1704  WAT   H1 5544   6.084   4.468   2.169
 1704  WAT   H2 5545   6.183   4.356   2.188
 1705  WAT    O 5546   6.317   4.564   2.924
 1705  WAT   H1 5547   6.367   4.611   2.991
 1705  WAT   H2 5548   6.332   4.471   2.945
 1706  WAT    O 5549   6.558   4.094   2.268
 1706  WAT   H1 5550   6.546   4.096   2.174
 1706  WAT   H2 5551   6.653   4.099   2.280
 1707  WAT    O 5552   6.267   5.618   2.196
 1707  WAT   H1 5553   6.292   5.614   2.104
 1707  WAT   H2 5554   6.172   5.605   2.195
 1708  WAT    O 5555   5.975   4.252   1.862
 1708  WAT   H1 5556   6.060   4.296   1.855
 1708  WAT   H2 5557   5.938   4.284   1.945
 1709  WAT    O 5558   5.865   4.878   1.709
 1709  WAT   H1 5559   5.942   4.867   1.766
 1709  WAT   H2 5560   5.873   4.808   1.644
 1710  WAT    O 5561   5.734   4.621   1.778
 1710  WAT   H1 5562   5.742   4.526   1.789
 1710  WAT   H2 5563   5.824   4.654   1.788
 1711  WAT    O 5564   5.815   5.636   2.488
 1711  WAT   H1 5565   5.888   5.581   2.515
 1711  WAT   H2 5566   5.853   5.723   2.474
 1712  WAT    O 5567   5.503   5.243   2.075
 1712  WAT   H1 5568   5.410   5.267   2.074
 1712  WAT   H2 5569   5.550   5.325   2.063
 1713  WAT    O 5570   5.715   5.554   3.407
 1713  WAT   H1 5571   5.795   5.587   3.448
 1713  WAT   H2 5572   5.664   5.518   3.479
 1714  WAT    O 5573   6.126   5.553   1.670
 1714  WAT   H1 5574   6.205   5.582   1.625
 1714  WAT   H2 5575   6.074   5.510   1.602
 1715  WAT    O 5576   6.599   5.165   3.402
 1715  WAT   H1 5577   6.538   5.168   3.328
 1715  WAT   H2 5578   6.568   5.092   3.455
 1716  WAT    O 5579   6.742   5.538   3.263
 1716  WAT   H1 5580   6.837   5.530   3.258
 1716  WAT   H2 5581   6.727   5.604   3.330
 1717  WAT    O 5582   5.487   4.803   3.301
 1717  WAT   H1 5583   5.538   4.745   3.358
 1717  WAT   H2 5584   5.413   4.832   3.355
 1718  WAT    O 5585   6.177   5.075   1.657
 1718  WAT   H1 5586   6.167   5.014   1.729
 1718  WAT   H2 5587   6.161   5.023   1.578
 1719  WAT    O 5588   6.193   4.944   3.255
 1719  WAT   H1 5589   6.116   5.001   3.246
 1719  WAT   H2 5590   6.211   4.915   3.165
 1720  WAT    O 5591   6.501   4.981   1.717
 1720  WAT   H1 5592   6.447   5.026   1.782
 1720  WAT   H2 5593   6.564   4.931   1.769
 1721  WAT    O 5594   5.690   4.617   3.391
 1721  WAT   H1 5595   5.694   4.588   3.482
 1721  WAT   H2 5596   5.776   4.658   3.375
 1722  WAT    O 5597   6.068   4.877   1.907
 1722  WAT   H1 5598   6.110   4.861   1.991
 1722  WAT   H2 5599   6.081   4.796   1.857
 1723  WAT    O 5600   5.884   4.475   3.187
 1723  WAT   H1 5601   5.831   4.426   3.125
 1723  WAT   H2 5602   5.951   4.518   3.134
 1724  WAT    O 5603   6.319   4.780   1.632
 1724  WAT   H1 5604   6.372   4.708   1.595
 1724  WAT   H2 5605   6.384   4.844   1.662
 1725  WAT    O 5606   6.774   4.922   3.164
 1725  WAT   H1 5607   6.816   4.938   3.249
 1725  WAT   H2 5608   6.681   4.935   3.180
 1726  WAT    O 5609   6.821   4.656   3.364
 1726  WAT   H1 5610   6.880   4.581   3.355
 1726  WAT   H2 5611   6.839   4.709   3.287
 1727  WAT    O 5612   5.933   4.172   3.195
 1727  WAT   H1 5613   5.924   4.110   3.123
 1727  WAT   H2 5614   5.875   4.245   3.173
 1728  WAT    O 5615   6.210   4.028   2.899
 1728  WAT   H1 5616   6.165   4.030   2.814
 1728  WAT   H2 5617   6.146   3.988   2.958
 1729  WAT    O 5618   6.250   4.917   2.961
 1729  WAT   H1 5619   6.292   5.002   2.944
 1729  WAT   H2 5620   6.158   4.931   2.938
 1730  WAT    O 5621   6.484   4.690   3.099
 1730  WAT   H1 5622   6.496   4.631   3.173
 1730  WAT   H2 5623   6.570   4.694   3.057
 1731  WAT    O 5624   6.718   4.746   2.957
 1731  WAT   H1 5625   6.665   4.798   2.896
 1731  WAT   H2 5626   6.752   4.809   3.020
 1732  WAT    O 5627   5.958   4.485   1.601
 1732  WAT   H1 5628   5.938   4.398   1.637
 1732  WAT   H2 5629   5.941   4.476   1.508
 1733  WAT    O 5630   6.035   5.548   3.072
 1733  WAT   H1 5631   5.982   5.620   3.041
 1733  WAT   H2 5632   6.061   5.500   2.993
 1734  WAT    O 5633   6.161   4.345   3.225
 1734  WAT   H1 5634   6.220   4.314   3.294
 1734  WAT   H2 5635   6.079   4.297   3.241
 1735  WAT    O 5636   6.643   4.306   3.248
 1735  WAT   H1 5637   6.574   4.240   3.242
 1735  WAT   H2 5638   6.715   4.262   3.293
 1736  WAT    O 5639   6.706   3.966   1.854
 1736  WAT   H1 5640   6.734   3.881   1.890
 1736  WAT   H2 5641   6.628   3.989   1.906
 1737  WAT    O 5642   5.838   4.195   1.600
 1737  WAT   H1 5643   5.868   4.195   1.509
 1737  WAT   H2 5644   5.912   4.160   1.650
 1738  WAT    O 5645   6.321   5.671   3.098
 1738  WAT   H1 5646   6.314   5.762   3.129
 1738  WAT   H2 5647   6.231   5.639   3.096
 1739  WAT    O 5648   6.159   4.089   1.699
 1739  WAT   H1 5649   6.125   4.021   1.641
 1739  WAT   H2 5650   6.180   4.043   1.780
 1740  WAT    O 5651   6.376   5.588   1.861
 1740  WAT   H1 5652   6.465   5.622   1.863
 1740  WAT   H2 5653   6.379   5.516   1.798
 1741  WAT    O 5654   5.740   5.125   1.683
 1741  WAT   H1 5655   5.784   5.179   1.749
 1741  WAT   H2 5656   5.788   5.043   1.684
 1742  WAT    O 5657   5.461   5.404   2.429
 1742  WAT   H1 5658   5.494   5.317   2.405
 1742  WAT   H2 5659   5.504   5.425   2.512
 1743  WAT    O 5660   5.921   5.237   2.195
 1743  WAT   H1 5661   5.891   5.225   2.285
 1743  WAT   H2 5662   5.910   5.151   2.154
 1744  WAT    O 5663   5.510   5.491   2.702
 1744  WAT   H1 5664   5.467   5.509   2.786
 1744  WAT   H2 5665   5.567   5.566   2.688
 1745  WAT    O 5666   5.493   4.742   2.338
 1745  WAT   H1 5667   5.428   4.715   2.274
 1745  WAT   H2 5668   5.577   4.731   2.293
 1746  WAT    O 5669   6.788   4.221   1.761
 1746  WAT   H1 5670   6.830   4.203   1.676
 1746  WAT   H2 5671   6.758   4.136   1.792
 1747  WAT    O 5672   5.597   4.780   2.792
 1747  WAT   H1 5673   5.634   4.772   2.880
 1747  WAT   H2 5674   5.540   4.704   2.782
 1748  WAT    O 5675   5.552   4.472   3.183
 1748  WAT   H1 5676   5.463   4.468   3.217
 1748  WAT   H2 5677   5.606   4.491   3.259
 1749  WAT    O 5678   5.415   4.463   1.933
 1749  WAT   H1 5679   5.325   4.489   1.915
 1749  WAT   H2 5680   5.463   4.490   1.855
 1750  WAT    O 5681   5.669   4.369   1.724
 1750  WAT   H1 5682   5.740   4.326   1.675
 1750  WAT   H2 5683   5.598   4.375   1.660
 1751  WAT    O 5684   5.634   3.974   1.628
 1751  WAT   H1 5685   5.706   4.028   1.659
 1751  WAT   H2 5686   5.661   3.947   1.540
 1752  WAT    O 5687   5.603   3.899   2.618
 1752  WAT   H1 5688   5.668   3.844   2.574
 1752  WAT   H2 5689   5.645   3.924   2.700
 1753  WAT    O 5690   5.578   3.915   2.892
 1753  WAT   H1 5691   5.543   3.960   2.969
 1753  WAT   H2 5692   5.545   3.825   2.900
 1754  WAT    O 5693   5.739   5.232   3.309
 1754  WAT   H1 5694   5.734   5.195   3.397
 1754  WAT   H2 5695   5.752   5.326   3.323
 1755  WAT    O 5696   6.109   5.387   2.869
 1755  WAT   H1 5697   6.085   5.414   2.780
 1755  WAT   H2 5698   6.203   5.404   2.874
 1756  WAT    O 5699   6.329   4.034   3.244
 1756  WAT   H1 5700   6.323   4.093   3.319
 1756  WAT   H2 5701   6.423   4.023   3.230
 1757  WAT    O 5702   6.593   3.999   3.208
 1757  WAT   H1 5703   6.655   4.031   3.142
 1757  WAT   H2 5704   6.648   3.951   3.270
 1758  WAT    O 5705   5.645   3.867   3.220
 1758  WAT   H1 5706   5.700   3.849   3.143
 1758  WAT   H2 5707   5.652   3.788   3.273
 1759  WAT    O 5708   5.723   5.526   3.021
 1759  WAT   H1 5709   5.663   5.513   3.094
 1759  WAT   H2 5710   5.722   5.443   2.974
 1760  WAT    O 5711   6.667   3.856   2.841
 1760  WAT   H1 5712   6.580   3.889   2.821
 1760  WAT   H2 5713   6.656   3.808   2.923
 1761  WAT    O 5714   6.758   4.076   2.979
 1761  WAT   H1 5715   6.725   3.995   2.941
 1761  WAT   H2 5716   6.853   4.072   2.967
 1762  WAT    O 5717   5.686   5.263   2.916
 1762  WAT   H1 5718   5.613   5.201   2.909
 1762  WAT   H2 5719   5.692   5.302   2.829
 1763  WAT    O 5720   6.046   5.484   2.594
 1763  WAT   H1 5721   6.098   5.423   2.542
 1763  WAT   H2 5722   6.111   5.535   2.643
 1764  WAT    O 5723   6.320   5.574   2.677
 1764  WAT   H1 5724   6.349   5.548   2.589
 1764  WAT   H2 5725   6.371   5.518   2.736
 1765  WAT    O 5726   6.442   3.947   2.735
 1765  WAT   H1 5727   6.364   3.995   2.763
 1765  WAT   H2 5728   6.413   3.857   2.724
 1766  WAT    O 5729   5.514   5.595   2.237
 1766  WAT   H1 5730   5.497   5.531   2.306
 1766  WAT   H2 5731   5.427   5.615   2.202
 1767  WAT    O 5732   5.576   3.978   1.987
 1767  WAT   H1 5733   5.652   3.989   1.930
 1767  WAT   H2 5734   5.530   4.062   1.982
 1768  WAT    O 5735   6.230   4.189   2.286
 1768  WAT   H1 5736   6.149   4.152   2.252
 1768  WAT   H2 5737   6.281   4.114   2.316
 1769  WAT    O 5738   6.681   3.856   2.410
 1769  WAT   H1 5739   6.741   3.913   2.457
 1769  WAT   H2 5740   6.607   3.912   2.387
 1770  WAT    O 5741   5.675   5.464   1.981
 1770  WAT   H1 5742   5.622   5.502   1.911
 1770  WAT   H2 5743   5.667   5.527   2.053
 1771  WAT    O 5744   5.814   4.031   1.841
 1771  WAT   H1 5745   5.867   3.952   1.828
 1771  WAT   H2 5746   5.877   4.098   1.864
 1772  WAT    O 5747   6.033   4.004   2.146
 1772  WAT   H1 5748   5.970   3.934   2.163
 1772  WAT   H2 5749   5.979   4.080   2.125
 1773  WAT    O 5750   6.327   5.666   3.413
 1773  WAT   H1 5751   6.420   5.642   3.418
 1773  WAT   H2 5752   6.325   5.748   3.365
 1774  WAT    O 5753   6.046   3.932   3.390
 1774  WAT   H1 5754   6.017   3.982   3.314
 1774  WAT   H2 5755   6.084   3.852   3.353
 1775  WAT    O 5756   5.935   5.659   1.869
 1775  WAT   H1 5757   6.008   5.631   1.814
 1775  WAT   H2 5758   5.961   5.635   1.958
 1776  WAT    O 5759   5.851   5.271   1.869
 1776  WAT   H1 5760   5.788   5.317   1.924
 1776  WAT   H2 5761   5.862   5.186   1.913
 1777  WAT    O 5762   6.706   3.874   3.448
 1777  WAT   H1 5763   6.694   3.906   3.537
 1777  WAT   H2 5764   6.787   3.914   3.418
 1778  WAT    O 5765   6.596   4.676   0.484
 1778  WAT   H1 5766   6.588   4.584   0.457
 1778  WAT   H2 5767   6.555   4.725   0.413
 1779  WAT    O 5768   6.409   4.853   0.672
 1779  WAT   H1 5769   6.332   4.805   0.701
 1779  WAT   H2 5770   6.475   4.785   0.655
 1780  WAT    O 5771   5.811   4.885   0.760
 1780  WAT   H1 5772   5.728   4.859   0.800
 1780  WAT   H2 5773   5.872   4.892   0.833
 1781  WAT    O 5774   6.812   5.294   0.550
 1781  WAT   H1 5775   6.765   5.217   0.583
 1781  WAT   H2 5776   6.893   5.297   0.601
 1782  WAT    O 5777   5.809   5.288   0.779
 1782  WAT   H1 5778   5.839   5.199   0.762
 1782  WAT   H2 5779   5.884   5.344   0.757
 1783  WAT    O 5780   5.448   4.641   0.727
 1783  WAT   H1 5781   5.506   4.564   0.727
 1783  WAT   H2 5782   5.448   4.671   0.636
 1784  WAT    O 5783   6.434   5.523   0.512
 1784  WAT   H1 5784   6.372   5.568   0.455
 1784  WAT   H2 5785   6.520   5.538   0.472
 1785  WAT    O 5786   6.354   5.121   0.673
 1785  WAT   H1 5787   6.347   5.027   0.657
 1785  WAT   H2 5788   6.430   5.130   0.730
 1786  WAT    O 5789   5.573   4.182   0.905
 1786  WAT   H1 5790   5.555   4.092   0.933
 1786  WAT   H2 5791   5.532   4.236   0.973
 1787  WAT    O 5792   6.457   4.402   0.696
 1787  WAT   H1 5793   6.494   4.314   0.684
 1787  WAT   H2 5794   6.447   4.435   0.606
 1788  WAT    O 5795   5.870   4.239   0.242
 1788  WAT   H1 5796   5.880   4.329   0.272
 1788  WAT   H2 5797   5.779   4.234   0.213
 1789  WAT    O 5798   5.634   4.431   0.766
 1789  WAT   H1 5799   5.703   4.458   0.828
 1789  WAT   H2 5800   5.603   4.347   0.800
 1790  WAT    O 5801   6.054   4.536   0.675
 1790  WAT   H1 5802   6.105   4.586   0.739
 1790  WAT   H2 5803   6.107   4.458   0.657
 1791  WAT    O 5804   5.882   4.000   1.102
 1791  WAT   H1 5805   5.882   4.052   1.021
 1791  WAT   H2 5806   5.799   3.952   1.099
 1792  WAT    O 5807   6.521   5.011   0.251
 1792  WAT   H1 5808   6.459   5.057   0.195
 1792  WAT   H2 5809   6.572   5.080   0.293
 1793  WAT    O 5810   6.007   4.964   0.919
 1793  WAT   H1 5811   5.974   5.026   0.984
 1793  WAT   H2 5812   6.025   5.016   0.841
 1794  WAT    O 5813   6.858   4.345   0.666
 1794  WAT   H1 5814   6.788   4.374   0.724
 1794  WAT   H2 5815   6.895   4.426   0.630
 1795  WAT    O 5816   5.850   4.171   0.902
 1795  WAT   H1 5817   5.884   4.255   0.873
 1795  WAT   H2 5818   5.756   4.186   0.914
 1796  WAT    O 5819   5.928   5.161   1.101
 1796  WAT   H1 5820   5.990   5.228   1.073
 1796  WAT   H2 5821   5.842   5.201   1.092
 1797  WAT    O 5822   6.219   3.920   0.535
 1797  WAT   H1 5823   6.249   3.864   0.463
 1797  WAT   H2 5824   6.126   3.933   0.516
 1798  WAT    O 5825   6.774   5.491   0.764
 1798  WAT   H1 5826   6.775   5.451   0.677
 1798  WAT   H2 5827   6.718   5.569   0.753
 1799  WAT    O 5828   6.714   4.982   0.897
 1799  WAT   H1 5829   6.755   4.960   0.813
 1799  WAT   H2 5830   6.786   5.007   0.954
 1800  WAT    O 5831   6.457   4.726   0.208
 1800  WAT   H1 5832   6.365   4.720   0.231
 1800  WAT   H2 5833   6.473   4.820   0.197
 1801  WAT    O 5834   6.860   4.882   0.259
 1801  WAT   H1 5835   6.798   4.849   0.194
 1801  WAT   H2 5836   6.859   4.818   0.329
 1802  WAT    O 5837   6.805   4.500   1.000
 1802  WAT   H1 5838   6.763   4.583   1.026
 1802  WAT   H2 5839   6.731   4.442   0.981
 1803  WAT    O 5840   6.018   4.779   0.487
 1803  WAT   H1 5841   5.977   4.708   0.437
 1803  WAT   H2 5842   6.027   4.744   0.575
 1804  WAT    O 5843   6.065   5.148   0.703
 1804  WAT   H1 5844   6.035   5.087   0.635
 1804  WAT   H2 5845   6.160   5.151   0.692
 1805  WAT    O 5846   5.889   4.456   0.865
 1805  WAT   H1 5847   5.944   4.467   0.787
 1805  WAT   H2 5848   5.941   4.494   0.936
 1806  WAT    O 5849   6.874   5.505   1.069
 1806  WAT   H1 5850   6.826   5.586   1.050
 1806  WAT   H2 5851   6.805   5.440   1.084
 1807  WAT    O 5852   5.974   5.121   1.368
 1807  WAT   H1 5853   5.884   5.144   1.393
 1807  WAT   H2 5854   5.976   5.134   1.273
 1808  WAT    O 5855   5.857   4.808   1.226
 1808  WAT   H1 5856   5.843   4.896   1.262
 1808  WAT   H2 5857   5.768   4.774   1.211
 1809  WAT    O 5858   6.489   5.300   0.356
 1809  WAT   H1 5859   6.533   5.374   0.315
 1809  WAT   H2 5860   6.483   5.324   0.449
 1810  WAT    O 5861   6.036   5.403   1.446
 1810  WAT   H1 5862   6.034   5.443   1.360
 1810  WAT   H2 5863   6.020   5.310   1.430
 1811  WAT    O 5864   5.688   4.668   0.237
 1811  WAT   H1 5865   5.676   4.741   0.175
 1811  WAT   H2 5866   5.657   4.591   0.189
 1812  WAT    O 5867   5.452   4.985   0.817
 1812  WAT   H1 5868   5.460   4.999   0.723
 1812  WAT   H2 5869   5.513   4.915   0.837
 1813  WAT    O 5870   5.576   5.155   0.458
 1813  WAT   H1 5871   5.536   5.170   0.373
 1813  WAT   H2 5872   5.665   5.127   0.438
 1814  WAT    O 5873   6.558   5.570   1.149
 1814  WAT   H1 5874   6.610   5.561   1.229
 1814  WAT   H2 5875   6.474   5.605   1.178
 1815  WAT    O 5876   6.003   5.577   0.270
 1815  WAT   H1 5877   5.986   5.485   0.248
 1815  WAT   H2 5878   5.918   5.613   0.294
 1816  WAT    O 5879   6.682   5.512   0.355
 1816  WAT   H1 5880   6.728   5.434   0.387
 1816  WAT   H2 5881   6.716   5.583   0.410
 1817  WAT    O 5882   5.457   5.090   1.071
 1817  WAT   H1 5883   5.474   5.043   0.989
 1817  WAT   H2 5884   5.504   5.039   1.138
 1818  WAT    O 5885   5.935   4.003   0.575
 1818  WAT   H1 5886   5.890   4.081   0.542
 1818  WAT   H2 5887   5.990   4.035   0.646
 1819  WAT    O 5888   6.363   4.289   1.135
 1819  WAT   H1 5889   6.317   4.310   1.216
 1819  WAT   H2 5890   6.323   4.208   1.105
 1820  WAT    O 5891   6.863   4.411   1.248
 1820  WAT   H1 5892   6.778   4.381   1.280
 1820  WAT   H2 5893   6.847   4.436   1.157
 1821  WAT    O 5894   6.573   4.561   1.458
 1821  WAT   H1 5895   6.605   4.478   1.424
 1821  WAT   H2 5896   6.652   4.614   1.473
 1822  WAT    O 5897   6.138   4.057   0.761
 1822  WAT   H1 5898   6.168   4.148   0.753
 1822  WAT   H2 5899   6.193   4.008   0.699
 1823  WAT    O 5900   5.914   4.515   0.348
 1823  WAT   H1 5901   5.891   4.493   0.438
 1823  WAT   H2 5902   5.836   4.558   0.313
 1824  WAT    O 5903   6.637   4.516   0.208
 1824  WAT   H1 5904   6.577   4.588   0.189
 1824  WAT   H2 5905   6.691   4.509   0.129
 1825  WAT    O 5906   6.158   4.605   1.414
 1825  WAT   H1 5907   6.148   4.511   1.399
 1825  WAT   H2 5908   6.242   4.627   1.375
 1826  WAT    O 5909   6.497   4.379   0.411
 1826  WAT   H1 5910   6.537   4.411   0.329
 1826  WAT   H2 5911   6.534   4.291   0.422
 1827  WAT    O 5912   5.671   4.246   1.230
 1827  WAT   H1 5913   5.631   4.331   1.250
 1827  WAT   H2 5914   5.602   4.182   1.249
 1828  WAT    O 5915   6.328   4.254   1.537
 1828  WAT   H1 5916   6.259   4.235   1.600
 1828  WAT   H2 5917   6.403   4.283   1.590
 1829  WAT    O 5918   5.401   4.038   0.633
 1829  WAT   H1 5919   5.372   4.095   0.704
 1829  WAT   H2 5920   5.475   3.990   0.669
 1830  WAT    O 5921   6.556   4.638   0.820
 1830  WAT   H1 5922   6.483   4.689   0.855
 1830  WAT   H2 5923   6.516   4.557   0.790
 1831  WAT    O 5924   6.200   4.306   0.661
 1831  WAT   H1 5925   6.200   4.262   0.576
 1831  WAT   H2 5926   6.289   4.338   0.671
 1832  WAT    O 5927   5.785   4.294   0.557
 1832  WAT   H1 5928   5.751   4.342   0.632
 1832  WAT   H2 5929   5.708   4.249   0.521
 1833  WAT    O 5930   6.602   4.184   0.761
 1833  WAT   H1 5931   6.604   4.229   0.846
 1833  WAT   H2 5932   6.577   4.094   0.783
 1834  WAT    O 5933   5.615   5.027   1.287
 1834  WAT   H1 5934   5.576   4.963   1.347
 1834  WAT   H2 5935   5.646   5.097   1.344
 1835  WAT    O 5936   6.230   4.712   0.835
 1835  WAT   H1 5937   6.266   4.664   0.910
 1835  WAT   H2 5938   6.211   4.799   0.869
 1836  WAT    O 5939   5.516   4.186   0.448
 1836  WAT   H1 5940   5.488   4.150   0.532
 1836  WAT   H2 5941   5.510   4.113   0.387
 1837  WAT    O 5942   6.009   4.616   1.067
 1837  WAT   H1 5943   5.978   4.704   1.090
 1837  WAT   H2 5944   6.104   4.622   1.071
 1838  WAT    O 5945   6.476   4.943   1.295
 1838  WAT   H1 5946   6.469   4.851   1.269
 1838  WAT   H2 5947   6.413   4.953   1.366
 1839  WAT    O 5948   5.866   5.003   0.491
 1839  WAT   H1 5949   5.918   4.923   0.485
 1839  WAT   H2 5950   5.821   4.997   0.575
 1840  WAT    O 5951   5.614   4.700   1.182
 1840  WAT   H1 5952   5.579   4.767   1.241
 1840  WAT   H2 5953   5.585   4.617   1.219
 1841  WAT    O 5954   5.935   4.746   1.470
 1841  WAT   H1 5955   5.905   4.760   1.381
 1841  WAT   H2 5956   6.012   4.690   1.461
 1842  WAT    O 5957   6.469   5.226   1.270
 1842  WAT   H1 5958   6.470   5.132   1.248
 1842  WAT   H2 5959   6.398   5.234   1.334
 1843  WAT    O 5960   6.643   5.062   0.554
 1843  WAT   H1 5961   6.678   5.002   0.488
 1843  WAT   H2 5962   6.555   5.030   0.571
 1844  WAT    O 5963   6.252   5.138   0.295
 1844  WAT   H1 5964   6.320   5.193   0.333
 1844  WAT   H2 5965   6.173   5.193   0.299
 1845  WAT    O 5966   6.182   4.839   0.256
 1845  WAT   H1 5967   6.227   4.920   0.279
 1845  WAT   H2 5968   6.147   4.807   0.339
 1846  WAT    O 5969   6.412   5.390   0.979
 1846  WAT   H1 5970   6.477   5.410   1.047
 1846  WAT   H2 5971   6.448   5.314   0.934
 1847  WAT    O 5972   5.772   3.873   0.303
 1847  WAT   H1 5973   5.759   3.872   0.398
 1847  WAT   H2 5974   5.690   3.907   0.268
 1848  WAT    O 5975   6.539   5.190   0.851
 1848  WAT   H1 5976   6.604   5.120   0.862
 1848  WAT   H2 5977   6.592   5.268   0.833
 1849  WAT    O 5978   6.717   5.270   1.171
 1849  WAT   H1 5979   6.750   5.329   1.239
 1849  WAT   H2 5980   6.625   5.257   1.194
 1850  WAT    O 5981   5.472   4.049   1.250
 1850  WAT   H1 5982   5.400   4.069   1.310
 1850  WAT   H2 5983   5.514   3.971   1.287
 1851  WAT    O 5984   5.501   5.448   1.348
 1851  WAT   H1 5985   5.512   5.354   1.334
 1851  WAT   H2 5986   5.435   5.474   1.283
 1852  WAT    O 5987   6.300   5.275   1.488
 1852  WAT   H1 5988   6.268   5.203   1.543
 1852  WAT   H2 5989   6.232   5.342   1.496
 1853  WAT    O 5990   6.621   4.298   1.025
 1853  WAT   H1 5991   6.658   4.216   1.057
 1853  WAT   H2 5992   6.535   4.304   1.066
 1854  WAT    O 5993   6.155   4.422   0.247
 1854  WAT   H1 5994   6.084   4.468   0.291
 1854  WAT   H2 5995   6.183   4.356   0.310
 1855  WAT    O 5996   6.317   4.564   1.047
 1855  WAT   H1 5997   6.367   4.611   1.113
 1855  WAT   H2 5998   6.332   4.471   1.068
 1856  WAT    O 5999   6.558   4.094   0.391
 1856  WAT   H1 6000   6.546   4.096   0.296
 1856  WAT   H2 6001   6.653   4.099   0.403
 1857  WAT    O 6002   6.267   5.618   0.318
 1857  WAT   H1 6003   6.292   5.614   0.226
 1857  WAT   H2 6004   6.172   5.605   0.318
 1858  WAT    O 6005   5.815   5.636   0.611
 1858  WAT   H1 6006   5.888   5.581   0.638
 1858  WAT   H2 6007   5.853   5.723   0.597
 1859  WAT    O 6008   5.503   5.243   0.198
 1859  WAT   H1 6009   5.410   5.267   0.197
 1859  WAT   H2 6010   5.550   5.325   0.186
 1860  WAT    O 6011   5.715   5.554   1.529
 1860  WAT   H1 6012   5.795   5.587   1.571
 1860  WAT   H2 6013   5.664   5.518   1.602
 1861  WAT    O 6014   6.599   5.165   1.524
 1861  WAT   H1 6015   6.538   5.168   1.450
 1861  WAT   H2 6016   6.568   5.092   1.578
 1862  WAT    O 6017   6.742   5.538   1.385
 1862  WAT   H1 6018   6.837   5.530   1.380
 1862  WAT   H2 6019   6.727   5.604   1.453
 1863  WAT    O 6020   5.487   4.803   1.424
 1863  WAT   H1 6021   5.538   4.745   1.481
 1863  WAT   H2 6022   5.413   4.832   1.478
 1864  WAT    O 6023   6.193   4.944   1.377
 1864  WAT   H1 6024   6.116   5.001   1.369
 1864  WAT   H2 6025   6.211   4.915   1.288
 1865  WAT    O 6026   5.690   4.617   1.513
 1865  WAT   H1 6027   5.694   4.588   1.604
 1865  WAT   H2 6028   5.776   4.658   1.497
 1866  WAT    O 6029   5.884   4.475   1.310
 1866  WAT   H1 6030   5.831   4.426   1.247
 1866  WAT   H2 6031   5.951   4.518   1.257
 1867  WAT    O 6032   6.774   4.922   1.286
 1867  WAT   H1 6033   6.816   4.938   1.371
 1867  WAT   H2 6034   6.681   4.935   1.303
 1868  WAT    O 6035   6.821   4.656   1.487
 1868  WAT   H1 6036   6.880   4.581   1.478
 1868  WAT   H2 6037   6.839   4.709   1.409
 1869  WAT    O 6038   5.933   4.172   1.318
 1869  WAT   H1 6039   5.924   4.110   1.246
 1869  WAT   H2 6040   5.875   4.245   1.295
 1870  WAT    O 6041   6.210   4.028   1.021
 1870  WAT   H1 6042   6.165   4.030   0.937
 1870  WAT   H2 6043   6.146   3.988   1.081
 1871  WAT    O 6044   6.250   4.917   1.083
 1871  WAT   H1 6045   6.292   5.002   1.066
 1871  WAT   H2 6046   6.158   4.931   1.060
 1872  WAT    O 6047   6.484   4.690   1.222
 1872  WAT   H1 6048   6.496   4.631   1.296
 1872  WAT   H2 6049   6.570   4.694   1.180
 1873  WAT    O 6050   6.718   4.746   1.079
 1873  WAT   H1 6051   6.665   4.798   1.019
 1873  WAT   H2 6052   6.752   4.809   1.143
 1874  WAT    O 6053   6.035   5.548   1.195
 1874  WAT   H1 6054   5.982   5.620   1.163
 1874  WAT   H2 6055   6.061   5.500   1.116
 1875  WAT    O 6056   6.161   4.345   1.348
 1875  WAT   H1 6057   6.220   4.314   1.416
 1875  WAT   H2 6058   6.079   4.297   1.363
 1876  WAT    O 6059   6.643   4.306   1.371
 1876  WAT   H1 6060   6.574   4.240   1.364
 1876  WAT   H2 6061   6.715   4.262   1.415
 1877  WAT    O 6062   6.321   5.671   1.221
 1877  WAT   H1 6063   6.314   5.762   1.252
 1877  WAT   H2 6064   6.231   5.639   1.218
 1878  WAT    O 6065   5.461   5.404   0.551
 1878  WAT   H1 6066   5.494   5.317   0.528
 1878  WAT   H2 6067   5.504   5.425   0.634
 1879  WAT    O 6068   5.921   5.237   0.317
 1879  WAT   H1 6069   5.891   5.225   0.407
 1879  WAT   H2 6070   5.910   5.151   0.276
 1880  WAT    O 6071   5.510   5.491   0.825
 1880  WAT   H1 6072   5.467   5.509   0.908
 1880  WAT   H2 6073   5.567   5.566   0.811
 1881  WAT    O 6074   5.493   4.742   0.461
 1881  WAT   H1 6075   5.428   4.715   0.396
 1881  WAT   H2 6076   5.577   4.731   0.416
 1882  WAT    O 6077   5.597   4.780   0.915
 1882  WAT   H1 6078   5.634   4.772   1.003
 1882  WAT   H2 6079   5.540   4.704   0.905
 1883  WAT    O 6080   5.552   4.472   1.306
 1883  WAT   H1 6081   5.463   4.468   1.339
 1883  WAT   H2 6082   5.606   4.491   1.382
 1884  WAT    O 6083   5.603   3.899   0.740
 1884  WAT   H1 6084   5.668   3.844   0.696
 1884  WAT   H2 6085   5.645   3.924   0.822
 1885  WAT    O 6086   5.578   3.915   1.015
 1885  WAT   H1 6087   5.543   3.960   1.091
 1885  WAT   H2 6088   5.545   3.825   1.023
 1886  WAT    O 6089   5.739   5.232   1.431
 1886  WAT   H1 6090   5.734   5.195   1.519
 1886  WAT   H2 6091   5.752   5.326   1.445
 1887  WAT    O 6092   6.109   5.387   0.991
 1887  WAT   H1 6093   6.085   5.414   0.903
 1887  WAT   H2 6094   6.203   5.404   0.997
 1888  WAT    O 6095   6.329   4.034   1.367
 1888  WAT   H1 6096   6.323   4.093   1.442
 1888  WAT   H2 6097   6.423   4.023   1.352
 1889  WAT    O 6098   6.593   3.999   1.331
 1889  WAT   H1 6099   6.655   4.031   1.265
 1889  WAT   H2 6100   6.648   3.951   1.393
 1890  WAT    O 6101   5.645   3.867   1.342
 1890  WAT   H1 6102   5.700   3.849   1.266
 1890  WAT   H2 6103   5.652   3.788   1.396
 1891  WAT    O 6104   5.723   5.526   1.143
 1891  WAT   H1 6105   5.663   5.513   1.217
 1891  WAT   H2 6106   5.722   5.443   1.097
 1892  WAT    O 6107   6.667   3.856   0.963
 1892  WAT   H1 6108   6.580   3.889   0.943
 1892  WAT   H2 6109   6.656   3.808   1.046
 1893  WAT    O 6110   6.758   4.076   1.102
 1893  WAT   H1 6111   6.725   3.995   1.064
 1893  WAT   H2 6112   6.853   4.072   1.089
 1894  WAT    O 6113   5.686   5.263   1.038
 1894  WAT   H1 6114   5.613   5.201   1.031
 1894  WAT   H2 6115   5.692   5.302   0.951
 1895  WAT    O 6116   6.046   5.484   0.717
 1895  WAT   H1 6117   6.098   5.423   0.664
 1895  WAT   H2 6118   6.111   5.535   0.766
 1896  WAT    O 6119   6.320   5.574   0.799
 1896  WAT   H1 6120   6.349   5.548   0.712
 1896  WAT   H2 6121   6.371   5.518   0.858
 1897  WAT    O 6122   6.442   3.947   0.857
 1897  WAT   H1 6123   6.364   3.995   0.885
 1897  WAT   H2 6124   6.413   3.857   0.846
 1898  WAT    O 6125   5.514   5.595   0.359
 1898  WAT   H1 6126   5.497   5.531   0.429
 1898  WAT   H2 6127   5.427   5.615   0.324
 1899  WAT    O 6128   6.230   4.189   0.408
 1899  WAT   H1 6129   6.149   4.152   0.374
 1899  WAT   H2 6130   6.281   4.114   0.439
 1900  WAT    O 6131   6.681   3.856   0.532
 1900  WAT   H1 6132   6.741   3.913   0.580
 1900  WAT   H2 6133   6.607   3.912   0.510
 1901  WAT    O 6134   6.033   4.004   0.269
 1901  WAT   H1 6135   5.970   3.934   0.286
 1901  WAT   H2 6136   5.979   4.080   0.247
 1902  WAT    O 6137   6.327   5.666   1.536
 1902  WAT   H1 6138   6.420   5.642   1.540
 1902  WAT   H2 6139   6.325   5.748   1.488
 1903  WAT    O 6140   6.046   3.932   1.512
 1903  WAT   H1 6141   6.017   3.982   1.436
 1903  WAT   H2 6142   6.084   3.852   1.476
 1904  WAT    O 6143   6.706   3.874   1.570
 1904  WAT   H1 6144   6.694   3.906   1.660
 1904  WAT   H2 6145   6.787   3.914   1.541
 1905  WAT    O 6146   6.596   2.798   9.871
 1905  WAT   H1 6147   6.588   2.707   9.844
 1905  WAT   H2 6148   6.555   2.848   9.801
 1906  WAT    O 6149   6.409   2.976  10.059
 1906  WAT   H1 6150   6.332   2.928  10.088
 1906  WAT   H2 6151   6.475   2.908  10.042
 1907  WAT    O 6152   5.811   3.007  10.147
 1907  WAT   H1 6153   5.728   2.982  10.187
 1907  WAT   H2 6154   5.872   3.014  10.221
 1908  WAT    O 6155   6.812   3.417   9.937
 1908  WAT   H1 6156   6.765   3.339   9.970
 1908  WAT   H2 6157   6.893   3.419   9.988
 1909  WAT    O 6158   5.809   3.411  10.167
 1909  WAT   H1 6159   5.839   3.322  10.149
 1909  WAT   H2 6160   5.884   3.466  10.144
 1910  WAT    O 6161   5.652   2.503   9.526
 1910  WAT   H1 6162   5.563   2.537   9.515
 1910  WAT   H2 6163   5.680   2.483   9.436
 1911  WAT    O 6164   5.448   2.763  10.114
 1911  WAT   H1 6165   5.506   2.686  10.114
 1911  WAT   H2 6166   5.448   2.793  10.023
 1912  WAT    O 6167   6.434   3.645   9.899
 1912  WAT   H1 6168   6.372   3.691   9.842
 1912  WAT   H2 6169   6.520   3.661   9.859
 1913  WAT    O 6170   6.354   3.244  10.060
 1913  WAT   H1 6171   6.347   3.149  10.044
 1913  WAT   H2 6172   6.430   3.253  10.117
 1914  WAT    O 6173   5.573   2.304  10.293
 1914  WAT   H1 6174   5.555   2.214  10.321
 1914  WAT   H2 6175   5.532   2.359  10.360
 1915  WAT    O 6176   6.457   2.524  10.083
 1915  WAT   H1 6177   6.494   2.437  10.071
 1915  WAT   H2 6178   6.447   2.558   9.994
 1916  WAT    O 6179   5.870   2.362   9.629
 1916  WAT   H1 6180   5.880   2.452   9.660
 1916  WAT   H2 6181   5.779   2.357   9.600
 1917  WAT    O 6182   5.634   2.554  10.153
 1917  WAT   H1 6183   5.703   2.580  10.215
 1917  WAT   H2 6184   5.603   2.470  10.187
 1918  WAT    O 6185   6.054   2.658  10.062
 1918  WAT   H1 6186   6.105   2.708  10.126
 1918  WAT   H2 6187   6.107   2.581  10.045
 1919  WAT    O 6188   5.882   2.122  10.489
 1919  WAT   H1 6189   5.882   2.174  10.408
 1919  WAT   H2 6190   5.799   2.075  10.486
 1920  WAT    O 6191   6.521   3.134   9.639
 1920  WAT   H1 6192   6.459   3.180   9.582
 1920  WAT   H2 6193   6.572   3.203   9.680
 1921  WAT    O 6194   6.007   3.086  10.307
 1921  WAT   H1 6195   5.974   3.149  10.371
 1921  WAT   H2 6196   6.025   3.139  10.229
 1922  WAT    O 6197   6.858   2.468  10.053
 1922  WAT   H1 6198   6.788   2.497  10.111
 1922  WAT   H2 6199   6.895   2.549  10.017
 1923  WAT    O 6200   5.850   2.293  10.289
 1923  WAT   H1 6201   5.884   2.378  10.260
 1923  WAT   H2 6202   5.756   2.308  10.301
 1924  WAT    O 6203   5.928   3.283  10.488
 1924  WAT   H1 6204   5.990   3.351  10.460
 1924  WAT   H2 6205   5.842   3.324  10.479
 1925  WAT    O 6206   5.458   3.202   9.376
 1925  WAT   H1 6207   5.420   3.251   9.303
 1925  WAT   H2 6208   5.483   3.269   9.439
 1926  WAT    O 6209   6.219   2.042   9.922
 1926  WAT   H1 6210   6.249   1.987   9.850
 1926  WAT   H2 6211   6.126   2.056   9.904
 1927  WAT    O 6212   6.774   3.614  10.151
 1927  WAT   H1 6213   6.775   3.574  10.064
 1927  WAT   H2 6214   6.718   3.691  10.141
 1928  WAT    O 6215   6.714   3.104  10.284
 1928  WAT   H1 6216   6.755   3.083  10.200
 1928  WAT   H2 6217   6.786   3.130  10.341
 1929  WAT    O 6218   6.457   2.849   9.596
 1929  WAT   H1 6219   6.365   2.842   9.618
 1929  WAT   H2 6220   6.473   2.943   9.584
 1930  WAT    O 6221   6.456   2.476   9.295
 1930  WAT   H1 6222   6.362   2.492   9.304
 1930  WAT   H2 6223   6.488   2.548   9.241
 1931  WAT    O 6224   6.860   3.005   9.646
 1931  WAT   H1 6225   6.798   2.971   9.581
 1931  WAT   H2 6226   6.859   2.941   9.717
 1932  WAT    O 6227   6.805   2.623  10.388
 1932  WAT   H1 6228   6.763   2.705  10.413
 1932  WAT   H2 6229   6.731   2.564  10.368
 1933  WAT    O 6230   6.018   2.901   9.874
 1933  WAT   H1 6231   5.977   2.830   9.824
 1933  WAT   H2 6232   6.027   2.867   9.963
 1934  WAT    O 6233   6.065   3.270  10.090
 1934  WAT   H1 6234   6.035   3.210  10.022
 1934  WAT   H2 6235   6.160   3.274  10.079
 1935  WAT    O 6236   5.889   2.579  10.252
 1935  WAT   H1 6237   5.944   2.590  10.174
 1935  WAT   H2 6238   5.941   2.616  10.323
 1936  WAT    O 6239   6.874   3.627  10.456
 1936  WAT   H1 6240   6.826   3.708  10.437
 1936  WAT   H2 6241   6.805   3.562  10.472
 1937  WAT    O 6242   6.678   2.929   9.347
 1937  WAT   H1 6243   6.722   2.845   9.332
 1937  WAT   H2 6244   6.749   2.992   9.355
 1938  WAT    O 6245   6.489   3.423   9.743
 1938  WAT   H1 6246   6.533   3.497   9.702
 1938  WAT   H2 6247   6.483   3.447   9.836
 1939  WAT    O 6248   5.688   2.791   9.624
 1939  WAT   H1 6249   5.676   2.863   9.563
 1939  WAT   H2 6250   5.657   2.714   9.576
 1940  WAT    O 6251   5.452   3.108  10.204
 1940  WAT   H1 6252   5.460   3.122  10.110
 1940  WAT   H2 6253   5.513   3.037  10.224
 1941  WAT    O 6254   5.576   3.278   9.846
 1941  WAT   H1 6255   5.536   3.292   9.760
 1941  WAT   H2 6256   5.665   3.250   9.825
 1942  WAT    O 6257   6.756   3.721   9.479
 1942  WAT   H1 6258   6.740   3.693   9.569
 1942  WAT   H2 6259   6.739   3.644   9.426
 1943  WAT    O 6260   6.003   3.699   9.657
 1943  WAT   H1 6261   5.986   3.608   9.635
 1943  WAT   H2 6262   5.918   3.735   9.681
 1944  WAT    O 6263   6.726   3.472   9.335
 1944  WAT   H1 6264   6.657   3.472   9.269
 1944  WAT   H2 6265   6.800   3.430   9.292
 1945  WAT    O 6266   6.682   3.635   9.743
 1945  WAT   H1 6267   6.728   3.557   9.774
 1945  WAT   H2 6268   6.716   3.706   9.797
 1946  WAT    O 6269   5.457   3.212  10.458
 1946  WAT   H1 6270   5.474   3.165  10.377
 1946  WAT   H2 6271   5.504   3.161  10.525
 1947  WAT    O 6272   5.935   2.125   9.962
 1947  WAT   H1 6273   5.890   2.203   9.929
 1947  WAT   H2 6274   5.990   2.158  10.033
 1948  WAT    O 6275   6.246   2.087   9.450
 1948  WAT   H1 6276   6.184   2.087   9.523
 1948  WAT   H2 6277   6.237   2.001   9.410
 1949  WAT    O 6278   6.138   2.180  10.148
 1949  WAT   H1 6279   6.168   2.270  10.140
 1949  WAT   H2 6280   6.193   2.131  10.087
 1950  WAT    O 6281   5.914   2.638   9.735
 1950  WAT   H1 6282   5.891   2.616   9.825
 1950  WAT   H2 6283   5.836   2.681   9.700
 1951  WAT    O 6284   6.637   2.638   9.595
 1951  WAT   H1 6285   6.577   2.711   9.576
 1951  WAT   H2 6286   6.691   2.632   9.517
 1952  WAT    O 6287   6.497   2.502   9.798
 1952  WAT   H1 6288   6.537   2.534   9.716
 1952  WAT   H2 6289   6.534   2.414   9.809
 1953  WAT    O 6290   5.401   2.161  10.020
 1953  WAT   H1 6291   5.372   2.218  10.091
 1953  WAT   H2 6292   5.475   2.113  10.056
 1954  WAT    O 6293   5.420   2.555   9.141
 1954  WAT   H1 6294   5.411   2.649   9.155
 1954  WAT   H2 6295   5.385   2.541   9.053
 1955  WAT    O 6296   6.556   2.761  10.207
 1955  WAT   H1 6297   6.483   2.812  10.242
 1955  WAT   H2 6298   6.516   2.679  10.177
 1956  WAT    O 6299   6.200   2.428  10.048
 1956  WAT   H1 6300   6.200   2.384   9.963
 1956  WAT   H2 6301   6.289   2.461  10.059
 1957  WAT    O 6302   5.785   2.417   9.944
 1957  WAT   H1 6303   5.751   2.464  10.019
 1957  WAT   H2 6304   5.708   2.371   9.908
 1958  WAT    O 6305   6.206   2.529   9.347
 1958  WAT   H1 6306   6.218   2.524   9.442
 1958  WAT   H2 6307   6.167   2.615   9.331
 1959  WAT    O 6308   6.602   2.306  10.149
 1959  WAT   H1 6309   6.604   2.351  10.233
 1959  WAT   H2 6310   6.577   2.216  10.170
 1960  WAT    O 6311   6.107   2.760   9.287
 1960  WAT   H1 6312   6.050   2.715   9.224
 1960  WAT   H2 6313   6.178   2.795   9.233
 1961  WAT    O 6314   6.230   2.834  10.222
 1961  WAT   H1 6315   6.266   2.787  10.297
 1961  WAT   H2 6316   6.211   2.922  10.257
 1962  WAT    O 6317   5.516   2.309   9.835
 1962  WAT   H1 6318   5.488   2.272   9.919
 1962  WAT   H2 6319   5.510   2.236   9.774
 1963  WAT    O 6320   6.009   2.739  10.454
 1963  WAT   H1 6321   5.978   2.826  10.477
 1963  WAT   H2 6322   6.104   2.745  10.458
 1964  WAT    O 6323   5.862   3.159   9.514
 1964  WAT   H1 6324   5.784   3.105   9.498
 1964  WAT   H2 6325   5.935   3.107   9.480
 1965  WAT    O 6326   6.484   2.198   9.508
 1965  WAT   H1 6327   6.402   2.148   9.500
 1965  WAT   H2 6328   6.464   2.282   9.466
 1966  WAT    O 6329   6.755   2.635   9.337
 1966  WAT   H1 6330   6.844   2.667   9.320
 1966  WAT   H2 6331   6.752   2.548   9.298
 1967  WAT    O 6332   5.866   3.126   9.878
 1967  WAT   H1 6333   5.918   3.046   9.872
 1967  WAT   H2 6334   5.821   3.120   9.962
 1968  WAT    O 6335   6.355   3.253   9.405
 1968  WAT   H1 6336   6.389   3.327   9.355
 1968  WAT   H2 6337   6.272   3.284   9.441
 1969  WAT    O 6338   6.643   3.185   9.941
 1969  WAT   H1 6339   6.678   3.125   9.876
 1969  WAT   H2 6340   6.555   3.152   9.959
 1970  WAT    O 6341   6.252   3.261   9.682
 1970  WAT   H1 6342   6.320   3.315   9.720
 1970  WAT   H2 6343   6.173   3.315   9.686
 1971  WAT    O 6344   5.465   2.822   9.231
 1971  WAT   H1 6345   5.552   2.851   9.260
 1971  WAT   H2 6346   5.416   2.904   9.220
 1972  WAT    O 6347   6.182   2.961   9.643
 1972  WAT   H1 6348   6.227   3.042   9.666
 1972  WAT   H2 6349   6.147   2.929   9.727
 1973  WAT    O 6350   6.412   3.512  10.366
 1973  WAT   H1 6351   6.477   3.533  10.434
 1973  WAT   H2 6352   6.448   3.436  10.321
 1974  WAT    O 6353   5.772   1.996   9.691
 1974  WAT   H1 6354   5.759   1.995   9.786
 1974  WAT   H2 6355   5.690   2.029   9.656
 1975  WAT    O 6356   6.539   3.313  10.238
 1975  WAT   H1 6357   6.604   3.243  10.249
 1975  WAT   H2 6358   6.592   3.391  10.220
 1976  WAT    O 6359   5.502   3.744   9.288
 1976  WAT   H1 6360   5.538   3.804   9.223
 1976  WAT   H2 6361   5.488   3.798   9.365
 1977  WAT    O 6362   6.104   3.482   9.370
 1977  WAT   H1 6363   6.103   3.555   9.308
 1977  WAT   H2 6364   6.012   3.457   9.379
 1978  WAT    O 6365   5.664   3.004   9.444
 1978  WAT   H1 6366   5.603   3.078   9.445
 1978  WAT   H2 6367   5.711   3.013   9.362
 1979  WAT    O 6368   6.621   2.421  10.412
 1979  WAT   H1 6369   6.658   2.339  10.445
 1979  WAT   H2 6370   6.535   2.427  10.453
 1980  WAT    O 6371   6.402   3.488   9.236
 1980  WAT   H1 6372   6.413   3.468   9.143
 1980  WAT   H2 6373   6.312   3.463   9.256
 1981  WAT    O 6374   6.155   2.544   9.634
 1981  WAT   H1 6375   6.084   2.591   9.678
 1981  WAT   H2 6376   6.183   2.478   9.698
 1982  WAT    O 6377   6.317   2.686  10.434
 1982  WAT   H1 6378   6.367   2.734  10.501
 1982  WAT   H2 6379   6.332   2.594  10.455
 1983  WAT    O 6380   6.558   2.217   9.778
 1983  WAT   H1 6381   6.546   2.219   9.683
 1983  WAT   H2 6382   6.653   2.221   9.790
 1984  WAT    O 6383   6.267   3.740   9.705
 1984  WAT   H1 6384   6.292   3.736   9.613
 1984  WAT   H2 6385   6.172   3.728   9.705
 1985  WAT    O 6386   5.975   2.375   9.372
 1985  WAT   H1 6387   6.060   2.419   9.365
 1985  WAT   H2 6388   5.938   2.406   9.454
 1986  WAT    O 6389   5.865   3.000   9.219
 1986  WAT   H1 6390   5.942   2.989   9.275
 1986  WAT   H2 6391   5.873   2.931   9.154
 1987  WAT    O 6392   5.734   2.744   9.287
 1987  WAT   H1 6393   5.742   2.649   9.299
 1987  WAT   H2 6394   5.824   2.777   9.298
 1988  WAT    O 6395   5.815   3.759   9.998
 1988  WAT   H1 6396   5.888   3.704  10.025
 1988  WAT   H2 6397   5.853   3.845   9.984
 1989  WAT    O 6398   5.503   3.365   9.585
 1989  WAT   H1 6399   5.410   3.389   9.584
 1989  WAT   H2 6400   5.550   3.448   9.573
 1990  WAT    O 6401   6.126   3.676   9.180
 1990  WAT   H1 6402   6.205   3.705   9.135
 1990  WAT   H2 6403   6.074   3.633   9.112
 1991  WAT    O 6404   6.177   3.198   9.166
 1991  WAT   H1 6405   6.167   3.136   9.239
 1991  WAT   H2 6406   6.161   3.146   9.088
 1992  WAT    O 6407   6.501   3.104   9.227
 1992  WAT   H1 6408   6.447   3.149   9.291
 1992  WAT   H2 6409   6.564   3.054   9.279
 1993  WAT    O 6410   6.068   3.000   9.416
 1993  WAT   H1 6411   6.110   2.983   9.501
 1993  WAT   H2 6412   6.081   2.919   9.367
 1994  WAT    O 6413   6.319   2.902   9.141
 1994  WAT   H1 6414   6.372   2.831   9.105
 1994  WAT   H2 6415   6.384   2.966   9.171
 1995  WAT    O 6416   6.210   2.150  10.408
 1995  WAT   H1 6417   6.165   2.153  10.324
 1995  WAT   H2 6418   6.146   2.110  10.468
 1996  WAT    O 6419   6.250   3.040  10.471
 1996  WAT   H1 6420   6.292   3.124  10.453
 1996  WAT   H2 6421   6.158   3.054  10.448
 1997  WAT    O 6422   6.718   2.868  10.467
 1997  WAT   H1 6423   6.665   2.921  10.406
 1997  WAT   H2 6424   6.752   2.932  10.530
 1998  WAT    O 6425   5.958   2.607   9.111
 1998  WAT   H1 6426   5.938   2.521   9.147
 1998  WAT   H2 6427   5.941   2.599   9.017
 1999  WAT    O 6428   6.706   2.088   9.364
 1999  WAT   H1 6429   6.734   2.004   9.400
 1999  WAT   H2 6430   6.628   2.112   9.415
 2000  WAT    O 6431   5.838   2.317   9.110
 2000  WAT   H1 6432   5.868   2.318   9.019
 2000  WAT   H2 6433   5.912   2.282   9.160
 2001  WAT    O 6434   6.159   2.212   9.208
 2001  WAT   H1 6435   6.125   2.144   9.150
 2001  WAT   H2 6436   6.180   2.166   9.290
 2002  WAT    O 6437   6.376   3.710   9.370
 2002  WAT   H1 6438   6.465   3.744   9.372
 2002  WAT   H2 6439   6.379   3.638   9.308
 2003  WAT    O 6440   5.740   3.248   9.193
 2003  WAT   H1 6441   5.784   3.302   9.259
 2003  WAT   H2 6442   5.788   3.165   9.194
 2004  WAT    O 6443   5.461   3.527   9.938
 2004  WAT   H1 6444   5.494   3.440   9.915
 2004  WAT   H2 6445   5.504   3.547  10.021
 2005  WAT    O 6446   5.921   3.360   9.704
 2005  WAT   H1 6447   5.891   3.347   9.794
 2005  WAT   H2 6448   5.910   3.274   9.664
 2006  WAT    O 6449   5.510   3.613  10.212
 2006  WAT   H1 6450   5.467   3.631  10.295
 2006  WAT   H2 6451   5.567   3.689  10.198
 2007  WAT    O 6452   5.493   2.865   9.848
 2007  WAT   H1 6453   5.428   2.838   9.784
 2007  WAT   H2 6454   5.577   2.854   9.803
 2008  WAT    O 6455   6.788   2.344   9.270
 2008  WAT   H1 6456   6.830   2.325   9.186
 2008  WAT   H2 6457   6.758   2.259   9.301
 2009  WAT    O 6458   5.597   2.903  10.302
 2009  WAT   H1 6459   5.634   2.894  10.390
 2009  WAT   H2 6460   5.540   2.827  10.292
 2010  WAT    O 6461   5.415   2.586   9.442
 2010  WAT   H1 6462   5.325   2.612   9.425
 2010  WAT   H2 6463   5.463   2.613   9.364
 2011  WAT    O 6464   5.669   2.491   9.233
 2011  WAT   H1 6465   5.740   2.449   9.185
 2011  WAT   H2 6466   5.598   2.498   9.170
 2012  WAT    O 6467   5.634   2.097   9.137
 2012  WAT   H1 6468   5.706   2.151   9.169
 2012  WAT   H2 6469   5.661   2.069   9.050
 2013  WAT    O 6470   5.603   2.022  10.128
 2013  WAT   H1 6471   5.668   1.967  10.083
 2013  WAT   H2 6472   5.645   2.047  10.210
 2014  WAT    O 6473   5.578   2.037  10.402
 2014  WAT   H1 6474   5.543   2.083  10.478
 2014  WAT   H2 6475   5.545   1.948  10.410
 2015  WAT    O 6476   6.109   3.510  10.378
 2015  WAT   H1 6477   6.085   3.537  10.290
 2015  WAT   H2 6478   6.203   3.527  10.384
 2016  WAT    O 6479   6.667   1.978  10.351
 2016  WAT   H1 6480   6.580   2.012  10.330
 2016  WAT   H2 6481   6.656   1.931  10.433
 2017  WAT    O 6482   6.758   2.199  10.489
 2017  WAT   H1 6483   6.725   2.118  10.451
 2017  WAT   H2 6484   6.853   2.195  10.477
 2018  WAT    O 6485   5.686   3.386  10.425
 2018  WAT   H1 6486   5.613   3.324  10.419
 2018  WAT   H2 6487   5.692   3.425  10.338
 2019  WAT    O 6488   6.046   3.607  10.104
 2019  WAT   H1 6489   6.098   3.546  10.051
 2019  WAT   H2 6490   6.111   3.657  10.153
 2020  WAT    O 6491   6.320   3.696  10.187
 2020  WAT   H1 6492   6.349   3.671  10.099
 2020  WAT   H2 6493   6.371   3.641  10.246
 2021  WAT    O 6494   6.442   2.070  10.245
 2021  WAT   H1 6495   6.364   2.117  10.272
 2021  WAT   H2 6496   6.413   1.980  10.234
 2022  WAT    O 6497   5.514   3.717   9.746
 2022  WAT   H1 6498   5.497   3.654   9.816
 2022  WAT   H2 6499   5.427   3.738   9.711
 2023  WAT    O 6500   5.576   2.100   9.497
 2023  WAT   H1 6501   5.652   2.112   9.439
 2023  WAT   H2 6502   5.530   2.184   9.492
 2024  WAT    O 6503   6.230   2.312   9.796
 2024  WAT   H1 6504   6.149   2.274   9.762
 2024  WAT   H2 6505   6.281   2.236   9.826
 2025  WAT    O 6506   6.681   1.978   9.919
 2025  WAT   H1 6507   6.741   2.036   9.967
 2025  WAT   H2 6508   6.607   2.035   9.897
 2026  WAT    O 6509   5.675   3.587   9.491
 2026  WAT   H1 6510   5.622   3.625   9.420
 2026  WAT   H2 6511   5.667   3.649   9.563
 2027  WAT    O 6512   5.814   2.153   9.351
 2027  WAT   H1 6513   5.867   2.074   9.338
 2027  WAT   H2 6514   5.877   2.221   9.374
 2028  WAT    O 6515   6.033   2.127   9.656
 2028  WAT   H1 6516   5.970   2.057   9.673
 2028  WAT   H2 6517   5.979   2.203   9.634
 2029  WAT    O 6518   5.935   3.781   9.378
 2029  WAT   H1 6519   6.008   3.753   9.324
 2029  WAT   H2 6520   5.961   3.758   9.467
 2030  WAT    O 6521   5.851   3.393   9.379
 2030  WAT   H1 6522   5.788   3.440   9.434
 2030  WAT   H2 6523   5.862   3.309   9.422
 2031  WAT    O 6524   6.596   2.798   7.994
 2031  WAT   H1 6525   6.588   2.707   7.967
 2031  WAT   H2 6526   6.555   2.848   7.923
 2032  WAT    O 6527   6.409   2.976   8.182
 2032  WAT   H1 6528   6.332   2.928   8.211
 2032  WAT   H2 6529   6.475   2.908   8.164
 2033  WAT    O 6530   5.811   3.007   8.270
 2033  WAT   H1 6531   5.728   2.982   8.310
 2033  WAT   H2 6532   5.872   3.014   8.343
 2034  WAT    O 6533   6.812   3.417   8.060
 2034  WAT   H1 6534   6.765   3.339   8.093
 2034  WAT   H2 6535   6.893   3.419   8.110
 2035  WAT    O 6536   5.809   3.411   8.289
 2035  WAT   H1 6537   5.839   3.322   8.271
 2035  WAT   H2 6538   5.884   3.466   8.266
 2036  WAT    O 6539   5.652   2.503   7.648
 2036  WAT   H1 6540   5.563   2.537   7.638
 2036  WAT   H2 6541   5.680   2.483   7.559
 2037  WAT    O 6542   5.448   2.763   8.236
 2037  WAT   H1 6543   5.506   2.686   8.237
 2037  WAT   H2 6544   5.448   2.793   8.146
 2038  WAT    O 6545   6.434   3.645   8.022
 2038  WAT   H1 6546   6.372   3.691   7.965
 2038  WAT   H2 6547   6.520   3.661   7.982
 2039  WAT    O 6548   6.354   3.244   8.183
 2039  WAT   H1 6549   6.347   3.149   8.166
 2039  WAT   H2 6550   6.430   3.253   8.240
 2040  WAT    O 6551   5.573   2.304   8.415
 2040  WAT   H1 6552   5.555   2.214   8.443
 2040  WAT   H2 6553   5.532   2.359   8.483
 2041  WAT    O 6554   6.457   2.524   8.205
 2041  WAT   H1 6555   6.494   2.437   8.194
 2041  WAT   H2 6556   6.447   2.558   8.116
 2042  WAT    O 6557   5.634   2.554   8.276
 2042  WAT   H1 6558   5.703   2.580   8.338
 2042  WAT   H2 6559   5.603   2.470   8.309
 2043  WAT    O 6560   6.054   2.658   8.185
 2043  WAT   H1 6561   6.105   2.708   8.249
 2043  WAT   H2 6562   6.107   2.581   8.167
 2044  WAT    O 6563   5.882   2.122   8.611
 2044  WAT   H1 6564   5.882   2.174   8.531
 2044  WAT   H2 6565   5.799   2.075   8.609
 2045  WAT    O 6566   6.521   3.134   7.761
 2045  WAT   H1 6567   6.459   3.180   7.705
 2045  WAT   H2 6568   6.572   3.203   7.803
 2046  WAT    O 6569   6.007   3.086   8.429
 2046  WAT   H1 6570   5.974   3.149   8.493
 2046  WAT   H2 6571   6.025   3.139   8.351
 2047  WAT    O 6572   6.858   2.468   8.176
 2047  WAT   H1 6573   6.788   2.497   8.234
 2047  WAT   H2 6574   6.895   2.549   8.140
 2048  WAT    O 6575   5.850   2.293   8.412
 2048  WAT   H1 6576   5.884   2.378   8.383
 2048  WAT   H2 6577   5.756   2.308   8.424
 2049  WAT    O 6578   5.928   3.283   8.611
 2049  WAT   H1 6579   5.990   3.351   8.582
 2049  WAT   H2 6580   5.842   3.324   8.601
 2050  WAT    O 6581   5.458   3.202   7.499
 2050  WAT   H1 6582   5.420   3.251   7.425
 2050  WAT   H2 6583   5.483   3.269   7.562
 2051  WAT    O 6584   6.774   3.614   8.274
 2051  WAT   H1 6585   6.775   3.574   8.187
 2051  WAT   H2 6586   6.718   3.691   8.263
 2052  WAT    O 6587   6.714   3.104   8.406
 2052  WAT   H1 6588   6.755   3.083   8.323
 2052  WAT   H2 6589   6.786   3.130   8.463
 2053  WAT    O 6590   6.457   2.849   7.718
 2053  WAT   H1 6591   6.365   2.842   7.741
 2053  WAT   H2 6592   6.473   2.943   7.707
 2054  WAT    O 6593   6.456   2.476   7.418
 2054  WAT   H1 6594   6.362   2.492   7.426
 2054  WAT   H2 6595   6.488   2.548   7.363
 2055  WAT    O 6596   6.860   3.005   7.768
 2055  WAT   H1 6597   6.798   2.971   7.704
 2055  WAT   H2 6598   6.859   2.941   7.839
 2056  WAT    O 6599   6.805   2.623   8.510
 2056  WAT   H1 6600   6.763   2.705   8.536
 2056  WAT   H2 6601   6.731   2.564   8.491
 2057  WAT    O 6602   6.018   2.901   7.996
 2057  WAT   H1 6603   5.977   2.830   7.947
 2057  WAT   H2 6604   6.027   2.867   8.085
 2058  WAT    O 6605   6.065   3.270   8.213
 2058  WAT   H1 6606   6.035   3.210   8.145
 2058  WAT   H2 6607   6.160   3.274   8.202
 2059  WAT    O 6608   5.889   2.579   8.374
 2059  WAT   H1 6609   5.944   2.590   8.297
 2059  WAT   H2 6610   5.941   2.616   8.446
 2060  WAT    O 6611   6.874   3.627   8.579
 2060  WAT   H1 6612   6.826   3.708   8.560
 2060  WAT   H2 6613   6.805   3.562   8.594
 2061  WAT    O 6614   5.974   3.244   8.878
 2061  WAT   H1 6615   5.884   3.266   8.902
 2061  WAT   H2 6616   5.976   3.256   8.783
 2062  WAT    O 6617   6.678   2.929   7.469
 2062  WAT   H1 6618   6.722   2.845   7.455
 2062  WAT   H2 6619   6.749   2.992   7.478
 2063  WAT    O 6620   5.857   2.931   8.735
 2063  WAT   H1 6621   5.843   3.018   8.772
 2063  WAT   H2 6622   5.768   2.897   8.721
 2064  WAT    O 6623   6.489   3.423   7.866
 2064  WAT   H1 6624   6.533   3.497   7.825
 2064  WAT   H2 6625   6.483   3.447   7.958
 2065  WAT    O 6626   6.036   3.525   8.956
 2065  WAT   H1 6627   6.034   3.566   8.869
 2065  WAT   H2 6628   6.020   3.432   8.940
 2066  WAT    O 6629   5.688   2.791   7.746
 2066  WAT   H1 6630   5.676   2.863   7.685
 2066  WAT   H2 6631   5.657   2.714   7.699
 2067  WAT    O 6632   5.452   3.108   8.327
 2067  WAT   H1 6633   5.460   3.122   8.233
 2067  WAT   H2 6634   5.513   3.037   8.346
 2068  WAT    O 6635   5.576   3.278   7.968
 2068  WAT   H1 6636   5.536   3.292   7.883
 2068  WAT   H2 6637   5.665   3.250   7.948
 2069  WAT    O 6638   6.558   3.693   8.659
 2069  WAT   H1 6639   6.610   3.684   8.739
 2069  WAT   H2 6640   6.474   3.728   8.688
 2070  WAT    O 6641   6.756   3.721   7.602
 2070  WAT   H1 6642   6.740   3.693   7.691
 2070  WAT   H2 6643   6.739   3.644   7.548
 2071  WAT    O 6644   6.003   3.699   7.779
 2071  WAT   H1 6645   5.986   3.608   7.758
 2071  WAT   H2 6646   5.918   3.735   7.803
 2072  WAT    O 6647   6.726   3.472   7.458
 2072  WAT   H1 6648   6.657   3.472   7.392
 2072  WAT   H2 6649   6.800   3.430   7.415
 2073  WAT    O 6650   6.682   3.635   7.865
 2073  WAT   H1 6651   6.728   3.557   7.896
 2073  WAT   H2 6652   6.716   3.706   7.919
 2074  WAT    O 6653   5.457   3.212   8.581
 2074  WAT   H1 6654   5.474   3.165   8.499
 2074  WAT   H2 6655   5.504   3.161   8.647
 2075  WAT    O 6656   5.935   2.125   8.085
 2075  WAT   H1 6657   5.890   2.203   8.051
 2075  WAT   H2 6658   5.990   2.158   8.155
 2076  WAT    O 6659   6.363   2.412   8.645
 2076  WAT   H1 6660   6.317   2.433   8.726
 2076  WAT   H2 6661   6.323   2.330   8.615
 2077  WAT    O 6662   6.863   2.534   8.758
 2077  WAT   H1 6663   6.778   2.504   8.790
 2077  WAT   H2 6664   6.847   2.558   8.667
 2078  WAT    O 6665   6.573   2.684   8.968
 2078  WAT   H1 6666   6.605   2.601   8.934
 2078  WAT   H2 6667   6.652   2.736   8.983
 2079  WAT    O 6668   6.138   2.180   8.270
 2079  WAT   H1 6669   6.168   2.270   8.262
 2079  WAT   H2 6670   6.193   2.131   8.209
 2080  WAT    O 6671   5.914   2.638   7.857
 2080  WAT   H1 6672   5.891   2.616   7.948
 2080  WAT   H2 6673   5.836   2.681   7.823
 2081  WAT    O 6674   6.637   2.638   7.717
 2081  WAT   H1 6675   6.577   2.711   7.699
 2081  WAT   H2 6676   6.691   2.632   7.639
 2082  WAT    O 6677   6.158   2.727   8.924
 2082  WAT   H1 6678   6.148   2.633   8.909
 2082  WAT   H2 6679   6.242   2.750   8.884
 2083  WAT    O 6680   6.497   2.502   7.920
 2083  WAT   H1 6681   6.537   2.534   7.839
 2083  WAT   H2 6682   6.534   2.414   7.932
 2084  WAT    O 6683   5.671   2.369   8.739
 2084  WAT   H1 6684   5.631   2.453   8.760
 2084  WAT   H2 6685   5.602   2.305   8.758
 2085  WAT    O 6686   6.328   2.377   9.046
 2085  WAT   H1 6687   6.259   2.358   9.110
 2085  WAT   H2 6688   6.403   2.405   9.100
 2086  WAT    O 6689   5.420   2.555   7.264
 2086  WAT   H1 6690   5.411   2.649   7.278
 2086  WAT   H2 6691   5.385   2.541   7.176
 2087  WAT    O 6692   6.556   2.761   8.330
 2087  WAT   H1 6693   6.483   2.812   8.365
 2087  WAT   H2 6694   6.516   2.679   8.300
 2088  WAT    O 6695   6.200   2.428   8.170
 2088  WAT   H1 6696   6.200   2.384   8.085
 2088  WAT   H2 6697   6.289   2.461   8.181
 2089  WAT    O 6698   5.785   2.417   8.066
 2089  WAT   H1 6699   5.751   2.464   8.142
 2089  WAT   H2 6700   5.708   2.371   8.030
 2090  WAT    O 6701   6.206   2.529   7.469
 2090  WAT   H1 6702   6.218   2.524   7.564
 2090  WAT   H2 6703   6.167   2.615   7.454
 2091  WAT    O 6704   6.602   2.306   8.271
 2091  WAT   H1 6705   6.604   2.351   8.355
 2091  WAT   H2 6706   6.577   2.216   8.292
 2092  WAT    O 6707   6.107   2.760   7.409
 2092  WAT   H1 6708   6.050   2.715   7.347
 2092  WAT   H2 6709   6.178   2.795   7.356
 2093  WAT    O 6710   5.615   3.150   8.797
 2093  WAT   H1 6711   5.576   3.086   8.857
 2093  WAT   H2 6712   5.646   3.220   8.854
 2094  WAT    O 6713   6.230   2.834   8.345
 2094  WAT   H1 6714   6.266   2.787   8.420
 2094  WAT   H2 6715   6.211   2.922   8.379
 2095  WAT    O 6716   6.009   2.739   8.577
 2095  WAT   H1 6717   5.978   2.826   8.599
 2095  WAT   H2 6718   6.104   2.745   8.580
 2096  WAT    O 6719   5.862   3.159   7.637
 2096  WAT   H1 6720   5.784   3.105   7.621
 2096  WAT   H2 6721   5.935   3.107   7.603
 2097  WAT    O 6722   6.484   2.198   7.630
 2097  WAT   H1 6723   6.402   2.148   7.623
 2097  WAT   H2 6724   6.464   2.282   7.588
 2098  WAT    O 6725   6.476   3.066   8.804
 2098  WAT   H1 6726   6.469   2.974   8.779
 2098  WAT   H2 6727   6.413   3.076   8.876
 2099  WAT    O 6728   6.755   2.635   7.460
 2099  WAT   H1 6729   6.844   2.667   7.442
 2099  WAT   H2 6730   6.752   2.548   7.421
 2100  WAT    O 6731   5.866   3.126   8.000
 2100  WAT   H1 6732   5.918   3.046   7.995
 2100  WAT   H2 6733   5.821   3.120   8.084
 2101  WAT    O 6734   6.355   3.253   7.528
 2101  WAT   H1 6735   6.389   3.327   7.478
 2101  WAT   H2 6736   6.272   3.284   7.564
 2102  WAT    O 6737   5.614   2.823   8.692
 2102  WAT   H1 6738   5.579   2.889   8.750
 2102  WAT   H2 6739   5.585   2.739   8.729
 2103  WAT    O 6740   5.935   2.868   8.980
 2103  WAT   H1 6741   5.905   2.883   8.890
 2103  WAT   H2 6742   6.012   2.812   8.971
 2104  WAT    O 6743   6.469   3.348   8.780
 2104  WAT   H1 6744   6.470   3.255   8.758
 2104  WAT   H2 6745   6.398   3.357   8.843
 2105  WAT    O 6746   6.643   3.185   8.064
 2105  WAT   H1 6747   6.678   3.125   7.998
 2105  WAT   H2 6748   6.555   3.152   8.081
 2106  WAT    O 6749   6.252   3.261   7.805
 2106  WAT   H1 6750   6.320   3.315   7.843
 2106  WAT   H2 6751   6.173   3.315   7.808
 2107  WAT    O 6752   5.465   2.822   7.354
 2107  WAT   H1 6753   5.552   2.851   7.382
 2107  WAT   H2 6754   5.416   2.904   7.342
 2108  WAT    O 6755   6.182   2.961   7.766
 2108  WAT   H1 6756   6.227   3.042   7.789
 2108  WAT   H2 6757   6.147   2.929   7.849
 2109  WAT    O 6758   6.412   3.512   8.489
 2109  WAT   H1 6759   6.477   3.533   8.557
 2109  WAT   H2 6760   6.448   3.436   8.444
 2110  WAT    O 6761   6.539   3.313   8.361
 2110  WAT   H1 6762   6.604   3.243   8.372
 2110  WAT   H2 6763   6.592   3.391   8.343
 2111  WAT    O 6764   6.717   3.393   8.681
 2111  WAT   H1 6765   6.750   3.451   8.749
 2111  WAT   H2 6766   6.625   3.379   8.704
 2112  WAT    O 6767   5.502   3.744   7.411
 2112  WAT   H1 6768   5.538   3.804   7.345
 2112  WAT   H2 6769   5.488   3.798   7.488
 2113  WAT    O 6770   5.472   2.171   8.759
 2113  WAT   H1 6771   5.400   2.191   8.820
 2113  WAT   H2 6772   5.514   2.094   8.796
 2114  WAT    O 6773   5.501   3.570   8.858
 2114  WAT   H1 6774   5.512   3.476   8.844
 2114  WAT   H2 6775   5.435   3.597   8.793
 2115  WAT    O 6776   6.300   3.397   8.998
 2115  WAT   H1 6777   6.268   3.326   9.052
 2115  WAT   H2 6778   6.232   3.465   9.005
 2116  WAT    O 6779   6.104   3.482   7.492
 2116  WAT   H1 6780   6.103   3.555   7.431
 2116  WAT   H2 6781   6.012   3.457   7.502
 2117  WAT    O 6782   5.664   3.004   7.567
 2117  WAT   H1 6783   5.603   3.078   7.568
 2117  WAT   H2 6784   5.711   3.013   7.484
 2118  WAT    O 6785   6.621   2.421   8.534
 2118  WAT   H1 6786   6.658   2.339   8.567
 2118  WAT   H2 6787   6.535   2.427   8.576
 2119  WAT    O 6788   6.402   3.488   7.359
 2119  WAT   H1 6789   6.413   3.468   7.266
 2119  WAT   H2 6790   6.312   3.463   7.379
 2120  WAT    O 6791   6.155   2.544   7.757
 2120  WAT   H1 6792   6.084   2.591   7.801
 2120  WAT   H2 6793   6.183   2.478   7.820
 2121  WAT    O 6794   6.317   2.686   8.557
 2121  WAT   H1 6795   6.367   2.734   8.623
 2121  WAT   H2 6796   6.332   2.594   8.577
 2122  WAT    O 6797   6.558   2.217   7.901
 2122  WAT   H1 6798   6.546   2.219   7.806
 2122  WAT   H2 6799   6.653   2.221   7.913
 2123  WAT    O 6800   6.267   3.740   7.828
 2123  WAT   H1 6801   6.292   3.736   7.736
 2123  WAT   H2 6802   6.172   3.728   7.827
 2124  WAT    O 6803   5.865   3.000   7.342
 2124  WAT   H1 6804   5.942   2.989   7.398
 2124  WAT   H2 6805   5.873   2.931   7.276
 2125  WAT    O 6806   5.734   2.744   7.410
 2125  WAT   H1 6807   5.742   2.649   7.421
 2125  WAT   H2 6808   5.824   2.777   7.421
 2126  WAT    O 6809   5.815   3.759   8.120
 2126  WAT   H1 6810   5.888   3.704   8.147
 2126  WAT   H2 6811   5.853   3.845   8.106
 2127  WAT    O 6812   5.503   3.365   7.708
 2127  WAT   H1 6813   5.410   3.389   7.707
 2127  WAT   H2 6814   5.550   3.448   7.696
 2128  WAT    O 6815   5.715   3.677   9.039
 2128  WAT   H1 6816   5.795   3.709   9.081
 2128  WAT   H2 6817   5.664   3.641   9.111
 2129  WAT    O 6818   6.126   3.676   7.303
 2129  WAT   H1 6819   6.205   3.705   7.257
 2129  WAT   H2 6820   6.074   3.633   7.235
 2130  WAT    O 6821   6.599   3.288   9.034
 2130  WAT   H1 6822   6.538   3.290   8.960
 2130  WAT   H2 6823   6.568   3.215   9.088
 2131  WAT    O 6824   6.742   3.661   8.895
 2131  WAT   H1 6825   6.837   3.652   8.890
 2131  WAT   H2 6826   6.727   3.727   8.962
 2132  WAT    O 6827   5.487   2.926   8.934
 2132  WAT   H1 6828   5.538   2.868   8.991
 2132  WAT   H2 6829   5.413   2.954   8.987
 2133  WAT    O 6830   6.177   3.198   7.289
 2133  WAT   H1 6831   6.167   3.136   7.362
 2133  WAT   H2 6832   6.161   3.146   7.211
 2134  WAT    O 6833   6.193   3.066   8.887
 2134  WAT   H1 6834   6.116   3.123   8.878
 2134  WAT   H2 6835   6.211   3.037   8.798
 2135  WAT    O 6836   6.501   3.104   7.349
 2135  WAT   H1 6837   6.447   3.149   7.414
 2135  WAT   H2 6838   6.564   3.054   7.402
 2136  WAT    O 6839   5.690   2.740   9.023
 2136  WAT   H1 6840   5.694   2.710   9.114
 2136  WAT   H2 6841   5.776   2.780   9.007
 2137  WAT    O 6842   6.068   3.000   7.539
 2137  WAT   H1 6843   6.110   2.983   7.623
 2137  WAT   H2 6844   6.081   2.919   7.490
 2138  WAT    O 6845   5.884   2.598   8.820
 2138  WAT   H1 6846   5.831   2.549   8.757
 2138  WAT   H2 6847   5.951   2.641   8.766
 2139  WAT    O 6848   6.319   2.902   7.264
 2139  WAT   H1 6849   6.372   2.831   7.227
 2139  WAT   H2 6850   6.384   2.966   7.294
 2140  WAT    O 6851   6.774   3.045   8.796
 2140  WAT   H1 6852   6.816   3.060   8.881
 2140  WAT   H2 6853   6.681   3.057   8.812
 2141  WAT    O 6854   6.821   2.779   8.997
 2141  WAT   H1 6855   6.880   2.703   8.988
 2141  WAT   H2 6856   6.839   2.832   8.919
 2142  WAT    O 6857   5.933   2.295   8.828
 2142  WAT   H1 6858   5.924   2.233   8.755
 2142  WAT   H2 6859   5.875   2.367   8.805
 2143  WAT    O 6860   6.210   2.150   8.531
 2143  WAT   H1 6861   6.165   2.153   8.446
 2143  WAT   H2 6862   6.146   2.110   8.591
 2144  WAT    O 6863   6.250   3.040   8.593
 2144  WAT   H1 6864   6.292   3.124   8.576
 2144  WAT   H2 6865   6.158   3.054   8.570
 2145  WAT    O 6866   6.484   2.813   8.732
 2145  WAT   H1 6867   6.496   2.753   8.805
 2145  WAT   H2 6868   6.570   2.817   8.690
 2146  WAT    O 6869   6.718   2.868   8.589
 2146  WAT   H1 6870   6.665   2.921   8.529
 2146  WAT   H2 6871   6.752   2.932   8.652
 2147  WAT    O 6872   5.958   2.607   7.234
 2147  WAT   H1 6873   5.938   2.521   7.270
 2147  WAT   H2 6874   5.941   2.599   7.140
 2148  WAT    O 6875   6.035   3.670   8.705
 2148  WAT   H1 6876   5.982   3.743   8.673
 2148  WAT   H2 6877   6.061   3.623   8.626
 2149  WAT    O 6878   6.161   2.467   8.857
 2149  WAT   H1 6879   6.220   2.436   8.926
 2149  WAT   H2 6880   6.079   2.420   8.873
 2150  WAT    O 6881   6.643   2.429   8.881
 2150  WAT   H1 6882   6.574   2.363   8.874
 2150  WAT   H2 6883   6.715   2.384   8.925
 2151  WAT    O 6884   6.706   2.088   7.487
 2151  WAT   H1 6885   6.734   2.004   7.522
 2151  WAT   H2 6886   6.628   2.112   7.538
 2152  WAT    O 6887   6.321   3.794   8.731
 2152  WAT   H1 6888   6.314   3.884   8.761
 2152  WAT   H2 6889   6.231   3.762   8.728
 2153  WAT    O 6890   6.159   2.212   7.331
 2153  WAT   H1 6891   6.125   2.144   7.273
 2153  WAT   H2 6892   6.180   2.166   7.412
 2154  WAT    O 6893   6.376   3.710   7.493
 2154  WAT   H1 6894   6.465   3.744   7.495
 2154  WAT   H2 6895   6.379   3.638   7.430
 2155  WAT    O 6896   5.740   3.248   7.316
 2155  WAT   H1 6897   5.784   3.302   7.381
 2155  WAT   H2 6898   5.788   3.165   7.317
 2156  WAT    O 6899   5.461   3.527   8.061
 2156  WAT   H1 6900   5.494   3.440   8.038
 2156  WAT   H2 6901   5.504   3.547   8.144
 2157  WAT    O 6902   5.921   3.360   7.827
 2157  WAT   H1 6903   5.891   3.347   7.917
 2157  WAT   H2 6904   5.910   3.274   7.786
 2158  WAT    O 6905   5.510   3.613   8.335
 2158  WAT   H1 6906   5.467   3.631   8.418
 2158  WAT   H2 6907   5.567   3.689   8.321
 2159  WAT    O 6908   5.493   2.865   7.971
 2159  WAT   H1 6909   5.428   2.838   7.906
 2159  WAT   H2 6910   5.577   2.854   7.926
 2160  WAT    O 6911   6.788   2.344   7.393
 2160  WAT   H1 6912   6.830   2.325   7.309
 2160  WAT   H2 6913   6.758   2.259   7.424
 2161  WAT    O 6914   5.597   2.903   8.425
 2161  WAT   H1 6915   5.634   2.894   8.513
 2161  WAT   H2 6916   5.540   2.827   8.415
 2162  WAT    O 6917   5.552   2.594   8.815
 2162  WAT   H1 6918   5.463   2.591   8.849
 2162  WAT   H2 6919   5.606   2.614   8.892
 2163  WAT    O 6920   5.415   2.586   7.565
 2163  WAT   H1 6921   5.325   2.612   7.547
 2163  WAT   H2 6922   5.463   2.613   7.487
 2164  WAT    O 6923   5.669   2.491   7.356
 2164  WAT   H1 6924   5.740   2.449   7.307
 2164  WAT   H2 6925   5.598   2.498   7.293
 2165  WAT    O 6926   5.578   2.037   8.524
 2165  WAT   H1 6927   5.543   2.083   8.601
 2165  WAT   H2 6928   5.545   1.948   8.533
 2166  WAT    O 6929   5.739   3.354   8.941
 2166  WAT   H1 6930   5.734   3.317   9.029
 2166  WAT   H2 6931   5.752   3.448   8.955
 2167  WAT    O 6932   6.109   3.510   8.501
 2167  WAT   H1 6933   6.085   3.537   8.412
 2167  WAT   H2 6934   6.203   3.527   8.506
 2168  WAT    O 6935   6.329   2.156   8.877
 2168  WAT   H1 6936   6.323   2.216   8.951
 2168  WAT   H2 6937   6.423   2.146   8.862
 2169  WAT    O 6938   6.593   2.122   8.840
 2169  WAT   H1 6939   6.655   2.154   8.774
 2169  WAT   H2 6940   6.648   2.073   8.902
 2170  WAT    O 6941   5.645   1.990   8.852
 2170  WAT   H1 6942   5.700   1.972   8.776
 2170  WAT   H2 6943   5.652   1.911   8.905
 2171  WAT    O 6944   5.723   3.649   8.653
 2171  WAT   H1 6945   5.663   3.636   8.727
 2171  WAT   H2 6946   5.722   3.565   8.606
 2172  WAT    O 6947   6.667   1.978   8.473
 2172  WAT   H1 6948   6.580   2.012   8.453
 2172  WAT   H2 6949   6.656   1.931   8.556
 2173  WAT    O 6950   6.758   2.199   8.612
 2173  WAT   H1 6951   6.725   2.118   8.574
 2173  WAT   H2 6952   6.853   2.195   8.599
 2174  WAT    O 6953   5.686   3.386   8.548
 2174  WAT   H1 6954   5.613   3.324   8.541
 2174  WAT   H2 6955   5.692   3.425   8.461
 2175  WAT    O 6956   6.046   3.607   8.226
 2175  WAT   H1 6957   6.098   3.546   8.174
 2175  WAT   H2 6958   6.111   3.657   8.276
 2176  WAT    O 6959   6.320   3.696   8.309
 2176  WAT   H1 6960   6.349   3.671   8.221
 2176  WAT   H2 6961   6.371   3.641   8.368
 2177  WAT    O 6962   6.442   2.070   8.367
 2177  WAT   H1 6963   6.364   2.117   8.395
 2177  WAT   H2 6964   6.413   1.980   8.356
 2178  WAT    O 6965   5.514   3.717   7.869
 2178  WAT   H1 6966   5.497   3.654   7.939
 2178  WAT   H2 6967   5.427   3.738   7.834
 2179  WAT    O 6968   6.230   2.312   7.918
 2179  WAT   H1 6969   6.149   2.274   7.884
 2179  WAT   H2 6970   6.281   2.236   7.948
 2180  WAT    O 6971   6.681   1.978   8.042
 2180  WAT   H1 6972   6.741   2.036   8.090
 2180  WAT   H2 6973   6.607   2.035   8.020
 2181  WAT    O 6974   5.675   3.587   7.613
 2181  WAT   H1 6975   5.622   3.625   7.543
 2181  WAT   H2 6976   5.667   3.649   7.685
 2182  WAT    O 6977   6.327   3.788   9.046
 2182  WAT   H1 6978   6.420   3.765   9.050
 2182  WAT   H2 6979   6.325   3.871   8.998
 2183  WAT    O 6980   5.935   3.781   7.501
 2183  WAT   H1 6981   6.008   3.753   7.446
 2183  WAT   H2 6982   5.961   3.758   7.590
 2184  WAT    O 6983   5.851   3.393   7.501
 2184  WAT   H1 6984   5.788   3.440   7.556
 2184  WAT   H2 6985   5.862   3.309   7.545
 2185  WAT    O 6986   6.706   1.996   9.080
 2185  WAT   H1 6987   6.694   2.028   9.170
 2185  WAT   H2 6988   6.787   2.036   9.050
 2186  WAT    O 6989   6.596   2.798   6.116
 2186  WAT   H1 6990   6.588   2.707   6.089
 2186  WAT   H2 6991   6.555   2.848   6.046
 2187  WAT    O 6992   6.409   2.976   6.304
 2187  WAT   H1 6993   6.332   2.928   6.333
 2187  WAT   H2 6994   6.475   2.908   6.287
 2188  WAT    O 6995   5.811   3.007   6.392
 2188  WAT   H1 6996   5.728   2.982   6.432
 2188  WAT   H2 6997   5.872   3.014   6.466
 2189  WAT    O 6998   6.812   3.417   6.182
 2189  WAT   H1 6999   6.765   3.339   6.215
 2189  WAT   H2 7000   6.893   3.419   6.233
 2190  WAT    O 7001   5.809   3.411   6.412
 2190  WAT   H1 7002   5.839   3.322   6.394
 2190  WAT   H2 7003   5.884   3.466   6.389
 2191  WAT    O 7004   5.652   2.503   5.771
 2191  WAT   H1 7005   5.563   2.537   5.760
 2191  WAT   H2 7006   5.680   2.483   5.681
 2192  WAT    O 7007   5.448   2.763   6.359
 2192  WAT   H1 7008   5.506   2.686   6.359
 2192  WAT   H2 7009   5.448   2.793   6.268
 2193  WAT    O 7010   6.434   3.645   6.144
 2193  WAT   H1 7011   6.372   3.691   6.087
 2193  WAT   H2 7012   6.520   3.661   6.104
 2194  WAT    O 7013   6.354   3.244   6.305
 2194  WAT   H1 7014   6.347   3.149   6.289
 2194  WAT   H2 7015   6.430   3.253   6.362
 2195  WAT    O 7016   5.573   2.304   6.538
 2195  WAT   H1 7017   5.555   2.214   6.566
 2195  WAT   H2 7018   5.532   2.359   6.605
 2196  WAT    O 7019   6.457   2.524   6.328
 2196  WAT   H1 7020   6.494   2.437   6.317
 2196  WAT   H2 7021   6.447   2.558   6.239
 2197  WAT    O 7022   5.870   2.362   5.874
 2197  WAT   H1 7023   5.880   2.452   5.905
 2197  WAT   H2 7024   5.779   2.357   5.845
 2198  WAT    O 7025   5.634   2.554   6.399
 2198  WAT   H1 7026   5.703   2.580   6.460
 2198  WAT   H2 7027   5.603   2.470   6.432
 2199  WAT    O 7028   6.054   2.658   6.307
 2199  WAT   H1 7029   6.105   2.708   6.371
 2199  WAT   H2 7030   6.107   2.581   6.290
 2200  WAT    O 7031   5.882   2.122   6.734
 2200  WAT   H1 7032   5.882   2.174   6.653
 2200  WAT   H2 7033   5.799   2.075   6.732
 2201  WAT    O 7034   6.521   3.134   5.884
 2201  WAT   H1 7035   6.459   3.180   5.827
 2201  WAT   H2 7036   6.572   3.203   5.925
 2202  WAT    O 7037   6.007   3.086   6.552
 2202  WAT   H1 7038   5.974   3.149   6.616
 2202  WAT   H2 7039   6.025   3.139   6.474
 2203  WAT    O 7040   6.858   2.468   6.298
 2203  WAT   H1 7041   6.788   2.497   6.356
 2203  WAT   H2 7042   6.895   2.549   6.262
 2204  WAT    O 7043   5.850   2.293   6.535
 2204  WAT   H1 7044   5.884   2.378   6.505
 2204  WAT   H2 7045   5.756   2.308   6.546
 2205  WAT    O 7046   5.928   3.283   6.733
 2205  WAT   H1 7047   5.990   3.351   6.705
 2205  WAT   H2 7048   5.842   3.324   6.724
 2206  WAT    O 7049   5.458   3.202   5.621
 2206  WAT   H1 7050   5.420   3.251   5.548
 2206  WAT   H2 7051   5.483   3.269   5.684
 2207  WAT    O 7052   6.219   2.042   6.167
 2207  WAT   H1 7053   6.249   1.987   6.095
 2207  WAT   H2 7054   6.126   2.056   6.149
 2208  WAT    O 7055   6.774   3.614   6.396
 2208  WAT   H1 7056   6.775   3.574   6.309
 2208  WAT   H2 7057   6.718   3.691   6.386
 2209  WAT    O 7058   6.714   3.104   6.529
 2209  WAT   H1 7059   6.755   3.083   6.445
 2209  WAT   H2 7060   6.786   3.130   6.586
 2210  WAT    O 7061   6.457   2.849   5.841
 2210  WAT   H1 7062   6.365   2.842   5.864
 2210  WAT   H2 7063   6.473   2.943   5.829
 2211  WAT    O 7064   6.456   2.476   5.540
 2211  WAT   H1 7065   6.362   2.492   5.549
 2211  WAT   H2 7066   6.488   2.548   5.486
 2212  WAT    O 7067   6.860   3.005   5.891
 2212  WAT   H1 7068   6.798   2.971   5.826
 2212  WAT   H2 7069   6.859   2.941   5.962
 2213  WAT    O 7070   6.805   2.623   6.633
 2213  WAT   H1 7071   6.763   2.705   6.658
 2213  WAT   H2 7072   6.731   2.564   6.613
 2214  WAT    O 7073   6.018   2.901   6.119
 2214  WAT   H1 7074   5.977   2.830   6.069
 2214  WAT   H2 7075   6.027   2.867   6.208
 2215  WAT    O 7076   6.065   3.270   6.335
 2215  WAT   H1 7077   6.035   3.210   6.267
 2215  WAT   H2 7078   6.160   3.274   6.324
 2216  WAT    O 7079   5.889   2.579   6.497
 2216  WAT   H1 7080   5.944   2.590   6.419
 2216  WAT   H2 7081   5.941   2.616   6.568
 2217  WAT    O 7082   6.874   3.627   6.701
 2217  WAT   H1 7083   6.826   3.708   6.682
 2217  WAT   H2 7084   6.805   3.562   6.717
 2218  WAT    O 7085   5.974   3.244   7.000
 2218  WAT   H1 7086   5.884   3.266   7.025
 2218  WAT   H2 7087   5.976   3.256   6.905
 2219  WAT    O 7088   6.678   2.929   5.592
 2219  WAT   H1 7089   6.722   2.845   5.577
 2219  WAT   H2 7090   6.749   2.992   5.600
 2220  WAT    O 7091   5.857   2.931   6.858
 2220  WAT   H1 7092   5.843   3.018   6.895
 2220  WAT   H2 7093   5.768   2.897   6.843
 2221  WAT    O 7094   6.489   3.423   5.989
 2221  WAT   H1 7095   6.533   3.497   5.947
 2221  WAT   H2 7096   6.483   3.447   6.081
 2222  WAT    O 7097   6.036   3.525   7.079
 2222  WAT   H1 7098   6.034   3.566   6.992
 2222  WAT   H2 7099   6.020   3.432   7.062
 2223  WAT    O 7100   5.688   2.791   5.869
 2223  WAT   H1 7101   5.676   2.863   5.808
 2223  WAT   H2 7102   5.657   2.714   5.821
 2224  WAT    O 7103   5.452   3.108   6.450
 2224  WAT   H1 7104   5.460   3.122   6.355
 2224  WAT   H2 7105   5.513   3.037   6.469
 2225  WAT    O 7106   5.576   3.278   6.091
 2225  WAT   H1 7107   5.536   3.292   6.005
 2225  WAT   H2 7108   5.665   3.250   6.070
 2226  WAT    O 7109   6.558   3.693   6.781
 2226  WAT   H1 7110   6.610   3.684   6.862
 2226  WAT   H2 7111   6.474   3.728   6.811
 2227  WAT    O 7112   6.756   3.721   5.724
 2227  WAT   H1 7113   6.740   3.693   5.814
 2227  WAT   H2 7114   6.739   3.644   5.671
 2228  WAT    O 7115   6.003   3.699   5.902
 2228  WAT   H1 7116   5.986   3.608   5.881
 2228  WAT   H2 7117   5.918   3.735   5.926
 2229  WAT    O 7118   6.726   3.472   5.580
 2229  WAT   H1 7119   6.657   3.472   5.514
 2229  WAT   H2 7120   6.800   3.430   5.537
 2230  WAT    O 7121   6.682   3.635   5.988
 2230  WAT   H1 7122   6.728   3.557   6.019
 2230  WAT   H2 7123   6.716   3.706   6.042
 2231  WAT    O 7124   5.457   3.212   6.704
 2231  WAT   H1 7125   5.474   3.165   6.622
 2231  WAT   H2 7126   5.504   3.161   6.770
 2232  WAT    O 7127   5.935   2.125   6.207
 2232  WAT   H1 7128   5.890   2.203   6.174
 2232  WAT   H2 7129   5.990   2.158   6.278
 2233  WAT    O 7130   6.363   2.412   6.768
 2233  WAT   H1 7131   6.317   2.433   6.849
 2233  WAT   H2 7132   6.323   2.330   6.737
 2234  WAT    O 7133   6.863   2.534   6.880
 2234  WAT   H1 7134   6.778   2.504   6.913
 2234  WAT   H2 7135   6.847   2.558   6.789
 2235  WAT    O 7136   6.573   2.684   7.090
 2235  WAT   H1 7137   6.605   2.601   7.056
 2235  WAT   H2 7138   6.652   2.736   7.105
 2236  WAT    O 7139   6.246   2.087   5.695
 2236  WAT   H1 7140   6.184   2.087   5.768
 2236  WAT   H2 7141   6.237   2.001   5.656
 2237  WAT    O 7142   6.138   2.180   6.393
 2237  WAT   H1 7143   6.168   2.270   6.385
 2237  WAT   H2 7144   6.193   2.131   6.332
 2238  WAT    O 7145   5.914   2.638   5.980
 2238  WAT   H1 7146   5.891   2.616   6.070
 2238  WAT   H2 7147   5.836   2.681   5.945
 2239  WAT    O 7148   6.637   2.638   5.840
 2239  WAT   H1 7149   6.577   2.711   5.822
 2239  WAT   H2 7150   6.691   2.632   5.762
 2240  WAT    O 7151   6.158   2.727   7.047
 2240  WAT   H1 7152   6.148   2.633   7.032
 2240  WAT   H2 7153   6.242   2.750   7.007
 2241  WAT    O 7154   6.497   2.502   6.043
 2241  WAT   H1 7155   6.537   2.534   5.962
 2241  WAT   H2 7156   6.534   2.414   6.054
 2242  WAT    O 7157   5.671   2.369   6.862
 2242  WAT   H1 7158   5.631   2.453   6.883
 2242  WAT   H2 7159   5.602   2.305   6.881
 2243  WAT    O 7160   6.328   2.377   7.169
 2243  WAT   H1 7161   6.259   2.358   7.232
 2243  WAT   H2 7162   6.403   2.405   7.222
 2244  WAT    O 7163   5.401   2.161   6.265
 2244  WAT   H1 7164   5.372   2.218   6.336
 2244  WAT   H2 7165   5.475   2.113   6.302
 2245  WAT    O 7166   5.420   2.555   5.386
 2245  WAT   H1 7167   5.411   2.649   5.400
 2245  WAT   H2 7168   5.385   2.541   5.298
 2246  WAT    O 7169   6.556   2.761   6.452
 2246  WAT   H1 7170   6.483   2.812   6.487
 2246  WAT   H2 7171   6.516   2.679   6.422
 2247  WAT    O 7172   6.200   2.428   6.293
 2247  WAT   H1 7173   6.200   2.384   6.208
 2247  WAT   H2 7174   6.289   2.461   6.304
 2248  WAT    O 7175   5.785   2.417   6.189
 2248  WAT   H1 7176   5.751   2.464   6.265
 2248  WAT   H2 7177   5.708   2.371   6.153
 2249  WAT    O 7178   6.206   2.529   5.592
 2249  WAT   H1 7179   6.218   2.524   5.687
 2249  WAT   H2 7180   6.167   2.615   5.576
 2250  WAT    O 7181   6.602   2.306   6.394
 2250  WAT   H1 7182   6.604   2.351   6.478
 2250  WAT   H2 7183   6.577   2.216   6.415
 2251  WAT    O 7184   6.107   2.760   5.532
 2251  WAT   H1 7185   6.050   2.715   5.469
 2251  WAT   H2 7186   6.178   2.795   5.478
 2252  WAT    O 7187   5.615   3.150   6.920
 2252  WAT   H1 7188   5.576   3.086   6.979
 2252  WAT   H2 7189   5.646   3.220   6.976
 2253  WAT    O 7190   6.230   2.834   6.468
 2253  WAT   H1 7191   6.266   2.787   6.542
 2253  WAT   H2 7192   6.211   2.922   6.502
 2254  WAT    O 7193   5.516   2.309   6.081
 2254  WAT   H1 7194   5.488   2.272   6.164
 2254  WAT   H2 7195   5.510   2.236   6.019
 2255  WAT    O 7196   6.009   2.739   6.699
 2255  WAT   H1 7197   5.978   2.826   6.722
 2255  WAT   H2 7198   6.104   2.745   6.703
 2256  WAT    O 7199   5.862   3.159   5.759
 2256  WAT   H1 7200   5.784   3.105   5.743
 2256  WAT   H2 7201   5.935   3.107   5.725
 2257  WAT    O 7202   6.484   2.198   5.753
 2257  WAT   H1 7203   6.402   2.148   5.745
 2257  WAT   H2 7204   6.464   2.282   5.711
 2258  WAT    O 7205   6.476   3.066   6.927
 2258  WAT   H1 7206   6.469   2.974   6.902
 2258  WAT   H2 7207   6.413   3.076   6.999
 2259  WAT    O 7208   6.755   2.635   5.582
 2259  WAT   H1 7209   6.844   2.667   5.565
 2259  WAT   H2 7210   6.752   2.548   5.543
 2260  WAT    O 7211   5.866   3.126   6.123
 2260  WAT   H1 7212   5.918   3.046   6.117
 2260  WAT   H2 7213   5.821   3.120   6.207
 2261  WAT    O 7214   6.355   3.253   5.650
 2261  WAT   H1 7215   6.389   3.327   5.601
 2261  WAT   H2 7216   6.272   3.284   5.686
 2262  WAT    O 7217   5.614   2.823   6.814
 2262  WAT   H1 7218   5.579   2.889   6.873
 2262  WAT   H2 7219   5.585   2.739   6.851
 2263  WAT    O 7220   5.935   2.868   7.103
 2263  WAT   H1 7221   5.905   2.883   7.013
 2263  WAT   H2 7222   6.012   2.812   7.093
 2264  WAT    O 7223   6.469   3.348   6.902
 2264  WAT   H1 7224   6.470   3.255   6.880
 2264  WAT   H2 7225   6.398   3.357   6.966
 2265  WAT    O 7226   6.643   3.185   6.187
 2265  WAT   H1 7227   6.678   3.125   6.121
 2265  WAT   H2 7228   6.555   3.152   6.204
 2266  WAT    O 7229   6.252   3.261   5.927
 2266  WAT   H1 7230   6.320   3.315   5.965
 2266  WAT   H2 7231   6.173   3.315   5.931
 2267  WAT    O 7232   5.465   2.822   5.476
 2267  WAT   H1 7233   5.552   2.851   5.505
 2267  WAT   H2 7234   5.416   2.904   5.465
 2268  WAT    O 7235   6.182   2.961   5.889
 2268  WAT   H1 7236   6.227   3.042   5.911
 2268  WAT   H2 7237   6.147   2.929   5.972
 2269  WAT    O 7238   6.412   3.512   6.612
 2269  WAT   H1 7239   6.477   3.533   6.679
 2269  WAT   H2 7240   6.448   3.436   6.566
 2270  WAT    O 7241   5.772   1.996   5.936
 2270  WAT   H1 7242   5.759   1.995   6.031
 2270  WAT   H2 7243   5.690   2.029   5.901
 2271  WAT    O 7244   6.539   3.313   6.483
 2271  WAT   H1 7245   6.604   3.243   6.495
 2271  WAT   H2 7246   6.592   3.391   6.465
 2272  WAT    O 7247   6.717   3.393   6.804
 2272  WAT   H1 7248   6.750   3.451   6.871
 2272  WAT   H2 7249   6.625   3.379   6.827
 2273  WAT    O 7250   5.502   3.744   5.533
 2273  WAT   H1 7251   5.538   3.804   5.468
 2273  WAT   H2 7252   5.488   3.798   5.610
 2274  WAT    O 7253   5.472   2.171   6.882
 2274  WAT   H1 7254   5.400   2.191   6.942
 2274  WAT   H2 7255   5.514   2.094   6.919
 2275  WAT    O 7256   5.501   3.570   6.981
 2275  WAT   H1 7257   5.512   3.476   6.966
 2275  WAT   H2 7258   5.435   3.597   6.916
 2276  WAT    O 7259   6.300   3.397   7.121
 2276  WAT   H1 7260   6.268   3.326   7.175
 2276  WAT   H2 7261   6.232   3.465   7.128
 2277  WAT    O 7262   6.104   3.482   5.615
 2277  WAT   H1 7263   6.103   3.555   5.553
 2277  WAT   H2 7264   6.012   3.457   5.624
 2278  WAT    O 7265   5.664   3.004   5.689
 2278  WAT   H1 7266   5.603   3.078   5.690
 2278  WAT   H2 7267   5.711   3.013   5.607
 2279  WAT    O 7268   6.621   2.421   6.657
 2279  WAT   H1 7269   6.658   2.339   6.690
 2279  WAT   H2 7270   6.535   2.427   6.698
 2280  WAT    O 7271   6.402   3.488   5.481
 2280  WAT   H1 7272   6.413   3.468   5.388
 2280  WAT   H2 7273   6.312   3.463   5.502
 2281  WAT    O 7274   6.155   2.544   5.879
 2281  WAT   H1 7275   6.084   2.591   5.923
 2281  WAT   H2 7276   6.183   2.478   5.943
 2282  WAT    O 7277   6.317   2.686   6.679
 2282  WAT   H1 7278   6.367   2.734   6.746
 2282  WAT   H2 7279   6.332   2.594   6.700
 2283  WAT    O 7280   6.558   2.217   6.023
 2283  WAT   H1 7281   6.546   2.219   5.928
 2283  WAT   H2 7282   6.653   2.221   6.035
 2284  WAT    O 7283   6.267   3.740   5.951
 2284  WAT   H1 7284   6.292   3.736   5.858
 2284  WAT   H2 7285   6.172   3.728   5.950
 2285  WAT    O 7286   5.975   2.375   5.617
 2285  WAT   H1 7287   6.060   2.419   5.610
 2285  WAT   H2 7288   5.938   2.406   5.700
 2286  WAT    O 7289   5.865   3.000   5.464
 2286  WAT   H1 7290   5.942   2.989   5.520
 2286  WAT   H2 7291   5.873   2.931   5.399
 2287  WAT    O 7292   5.734   2.744   5.533
 2287  WAT   H1 7293   5.742   2.649   5.544
 2287  WAT   H2 7294   5.824   2.777   5.543
 2288  WAT    O 7295   5.815   3.759   6.243
 2288  WAT   H1 7296   5.888   3.704   6.270
 2288  WAT   H2 7297   5.853   3.845   6.229
 2289  WAT    O 7298   5.503   3.365   5.830
 2289  WAT   H1 7299   5.410   3.389   5.829
 2289  WAT   H2 7300   5.550   3.448   5.818
 2290  WAT    O 7301   5.715   3.677   7.162
 2290  WAT   H1 7302   5.795   3.709   7.203
 2290  WAT   H2 7303   5.664   3.641   7.234
 2291  WAT    O 7304   6.126   3.676   5.425
 2291  WAT   H1 7305   6.205   3.705   5.380
 2291  WAT   H2 7306   6.074   3.633   5.357
 2292  WAT    O 7307   6.599   3.288   7.156
 2292  WAT   H1 7308   6.538   3.290   7.082
 2292  WAT   H2 7309   6.568   3.215   7.210
 2293  WAT    O 7310   6.742   3.661   7.018
 2293  WAT   H1 7311   6.837   3.652   7.013
 2293  WAT   H2 7312   6.727   3.727   7.085
 2294  WAT    O 7313   5.487   2.926   7.056
 2294  WAT   H1 7314   5.538   2.868   7.113
 2294  WAT   H2 7315   5.413   2.954   7.110
 2295  WAT    O 7316   6.177   3.198   5.412
 2295  WAT   H1 7317   6.167   3.136   5.484
 2295  WAT   H2 7318   6.161   3.146   5.333
 2296  WAT    O 7319   6.193   3.066   7.009
 2296  WAT   H1 7320   6.116   3.123   7.001
 2296  WAT   H2 7321   6.211   3.037   6.920
 2297  WAT    O 7322   6.501   3.104   5.472
 2297  WAT   H1 7323   6.447   3.149   5.536
 2297  WAT   H2 7324   6.564   3.054   5.524
 2298  WAT    O 7325   5.690   2.740   7.146
 2298  WAT   H1 7326   5.694   2.710   7.236
 2298  WAT   H2 7327   5.776   2.780   7.130
 2299  WAT    O 7328   6.068   3.000   5.662
 2299  WAT   H1 7329   6.110   2.983   5.746
 2299  WAT   H2 7330   6.081   2.919   5.612
 2300  WAT    O 7331   5.884   2.598   6.942
 2300  WAT   H1 7332   5.831   2.549   6.880
 2300  WAT   H2 7333   5.951   2.641   6.889
 2301  WAT    O 7334   6.319   2.902   5.386
 2301  WAT   H1 7335   6.372   2.831   5.350
 2301  WAT   H2 7336   6.384   2.966   5.416
 2302  WAT    O 7337   6.774   3.045   6.919
 2302  WAT   H1 7338   6.816   3.060   7.004
 2302  WAT   H2 7339   6.681   3.057   6.935
 2303  WAT    O 7340   6.821   2.779   7.119
 2303  WAT   H1 7341   6.880   2.703   7.110
 2303  WAT   H2 7342   6.839   2.832   7.041
 2304  WAT    O 7343   5.933   2.295   6.950
 2304  WAT   H1 7344   5.924   2.233   6.878
 2304  WAT   H2 7345   5.875   2.367   6.928
 2305  WAT    O 7346   6.210   2.150   6.654
 2305  WAT   H1 7347   6.165   2.153   6.569
 2305  WAT   H2 7348   6.146   2.110   6.713
 2306  WAT    O 7349   6.250   3.040   6.716
 2306  WAT   H1 7350   6.292   3.124   6.698
 2306  WAT   H2 7351   6.158   3.054   6.693
 2307  WAT    O 7352   6.484   2.813   6.854
 2307  WAT   H1 7353   6.496   2.753   6.928
 2307  WAT   H2 7354   6.570   2.817   6.812
 2308  WAT    O 7355   6.718   2.868   6.712
 2308  WAT   H1 7356   6.665   2.921   6.651
 2308  WAT   H2 7357   6.752   2.932   6.775
 2309  WAT    O 7358   5.958   2.607   5.356
 2309  WAT   H1 7359   5.938   2.521   5.392
 2309  WAT   H2 7360   5.941   2.599   5.262
 2310  WAT    O 7361   6.035   3.670   6.827
 2310  WAT   H1 7362   5.982   3.743   6.795
 2310  WAT   H2 7363   6.061   3.623   6.748
 2311  WAT    O 7364   6.161   2.467   6.980
 2311  WAT   H1 7365   6.220   2.436   7.049
 2311  WAT   H2 7366   6.079   2.420   6.995
 2312  WAT    O 7367   6.643   2.429   7.003
 2312  WAT   H1 7368   6.574   2.363   6.997
 2312  WAT   H2 7369   6.715   2.384   7.048
 2313  WAT    O 7370   6.706   2.088   5.609
 2313  WAT   H1 7371   6.734   2.004   5.645
 2313  WAT   H2 7372   6.628   2.112   5.660
 2314  WAT    O 7373   5.838   2.317   5.355
 2314  WAT   H1 7374   5.868   2.318   5.264
 2314  WAT   H2 7375   5.912   2.282   5.405
 2315  WAT    O 7376   6.321   3.794   6.853
 2315  WAT   H1 7377   6.314   3.884   6.884
 2315  WAT   H2 7378   6.231   3.762   6.850
 2316  WAT    O 7379   6.159   2.212   5.454
 2316  WAT   H1 7380   6.125   2.144   5.396
 2316  WAT   H2 7381   6.180   2.166   5.535
 2317  WAT    O 7382   6.376   3.710   5.615
 2317  WAT   H1 7383   6.465   3.744   5.618
 2317  WAT   H2 7384   6.379   3.638   5.553
 2318  WAT    O 7385   5.740   3.248   5.438
 2318  WAT   H1 7386   5.784   3.302   5.504
 2318  WAT   H2 7387   5.788   3.165   5.439
 2319  WAT    O 7388   5.461   3.527   6.183
 2319  WAT   H1 7389   5.494   3.440   6.160
 2319  WAT   H2 7390   5.504   3.547   6.267
 2320  WAT    O 7391   5.921   3.360   5.950
 2320  WAT   H1 7392   5.891   3.347   6.040
 2320  WAT   H2 7393   5.910   3.274   5.909
 2321  WAT    O 7394   5.510   3.613   6.457
 2321  WAT   H1 7395   5.467   3.631   6.541
 2321  WAT   H2 7396   5.567   3.689   6.443
 2322  WAT    O 7397   5.493   2.865   6.093
 2322  WAT   H1 7398   5.428   2.838   6.029
 2322  WAT   H2 7399   5.577   2.854   6.048
 2323  WAT    O 7400   6.788   2.344   5.515
 2323  WAT   H1 7401   6.830   2.325   5.431
 2323  WAT   H2 7402   6.758   2.259   5.546
 2324  WAT    O 7403   5.597   2.903   6.547
 2324  WAT   H1 7404   5.634   2.894   6.635
 2324  WAT   H2 7405   5.540   2.827   6.537
 2325  WAT    O 7406   5.552   2.594   6.938
 2325  WAT   H1 7407   5.463   2.591   6.972
 2325  WAT   H2 7408   5.606   2.614   7.014
 2326  WAT    O 7409   5.415   2.586   5.687
 2326  WAT   H1 7410   5.325   2.612   5.670
 2326  WAT   H2 7411   5.463   2.613   5.609
 2327  WAT    O 7412   5.669   2.491   5.478
 2327  WAT   H1 7413   5.740   2.449   5.430
 2327  WAT   H2 7414   5.598   2.498   5.415
 2328  WAT    O 7415   5.634   2.097   5.382
 2328  WAT   H1 7416   5.706   2.151   5.414
 2328  WAT   H2 7417   5.661   2.069   5.295
 2329  WAT    O 7418   5.603   2.022   6.373
 2329  WAT   H1 7419   5.668   1.967   6.329
 2329  WAT   H2 7420   5.645   2.047   6.455
 2330  WAT    O 7421   5.578   2.037   6.647
 2330  WAT   H1 7422   5.543   2.083   6.723
 2330  WAT   H2 7423   5.545   1.948   6.655
 2331  WAT    O 7424   5.739   3.354   7.063
 2331  WAT   H1 7425   5.734   3.317   7.152
 2331  WAT   H2 7426   5.752   3.448   7.077
 2332  WAT    O 7427   6.109   3.510   6.624
 2332  WAT   H1 7428   6.085   3.537   6.535
 2332  WAT   H2 7429   6.203   3.527   6.629
 2333  WAT    O 7430   6.329   2.156   6.999
 2333  WAT   H1 7431   6.323   2.216   7.074
 2333  WAT   H2 7432   6.423   2.146   6.985
 2334  WAT    O 7433   6.593   2.122   6.963
 2334  WAT   H1 7434   6.655   2.154   6.897
 2334  WAT   H2 7435   6.648   2.073   7.025
 2335  WAT    O 7436   5.723   3.649   6.775
 2335  WAT   H1 7437   5.663   3.636   6.849
 2335  WAT   H2 7438   5.722   3.565   6.729
 2336  WAT    O 7439   6.667   1.978   6.596
 2336  WAT   H1 7440   6.580   2.012   6.575
 2336  WAT   H2 7441   6.656   1.931   6.678
 2337  WAT    O 7442   6.758   2.199   6.734
 2337  WAT   H1 7443   6.725   2.118   6.696
 2337  WAT   H2 7444   6.853   2.195   6.722
 2338  WAT    O 7445   5.686   3.386   6.670
 2338  WAT   H1 7446   5.613   3.324   6.664
 2338  WAT   H2 7447   5.692   3.425   6.583
 2339  WAT    O 7448   6.046   3.607   6.349
 2339  WAT   H1 7449   6.098   3.546   6.296
 2339  WAT   H2 7450   6.111   3.657   6.398
 2340  WAT    O 7451   6.320   3.696   6.432
 2340  WAT   H1 7452   6.349   3.671   6.344
 2340  WAT   H2 7453   6.371   3.641   6.491
 2341  WAT    O 7454   6.442   2.070   6.490
 2341  WAT   H1 7455   6.364   2.117   6.518
 2341  WAT   H2 7456   6.413   1.980   6.479
 2342  WAT    O 7457   5.514   3.717   5.991
 2342  WAT   H1 7458   5.497   3.654   6.061
 2342  WAT   H2 7459   5.427   3.738   5.956
 2343  WAT    O 7460   5.576   2.100   5.742
 2343  WAT   H1 7461   5.652   2.112   5.684
 2343  WAT   H2 7462   5.530   2.184   5.737
 2344  WAT    O 7463   6.230   2.312   6.041
 2344  WAT   H1 7464   6.149   2.274   6.007
 2344  WAT   H2 7465   6.281   2.236   6.071
 2345  WAT    O 7466   6.681   1.978   6.165
 2345  WAT   H1 7467   6.741   2.036   6.212
 2345  WAT   H2 7468   6.607   2.035   6.142
 2346  WAT    O 7469   5.675   3.587   5.736
 2346  WAT   H1 7470   5.622   3.625   5.666
 2346  WAT   H2 7471   5.667   3.649   5.808
 2347  WAT    O 7472   5.814   2.153   5.596
 2347  WAT   H1 7473   5.867   2.074   5.583
 2347  WAT   H2 7474   5.877   2.221   5.619
 2348  WAT    O 7475   6.033   2.127   5.901
 2348  WAT   H1 7476   5.970   2.057   5.918
 2348  WAT   H2 7477   5.979   2.203   5.880
 2349  WAT    O 7478   6.327   3.788   7.168
 2349  WAT   H1 7479   6.420   3.765   7.173
 2349  WAT   H2 7480   6.325   3.871   7.120
 2350  WAT    O 7481   5.935   3.781   5.623
 2350  WAT   H1 7482   6.008   3.753   5.569
 2350  WAT   H2 7483   5.961   3.758   5.712
 2351  WAT    O 7484   5.851   3.393   5.624
 2351  WAT   H1 7485   5.788   3.440   5.679
 2351  WAT   H2 7486   5.862   3.309   5.667
 2352  WAT    O 7487   6.706   1.996   7.203
 2352  WAT   H1 7488   6.694   2.028   7.292
 2352  WAT   H2 7489   6.787   2.036   7.173
 2353  WAT    O 7490   6.596   2.798   4.239
 2353  WAT   H1 7491   6.588   2.707   4.212
 2353  WAT   H2 7492   6.555   2.848   4.168
 2354  WAT    O 7493   6.409   2.976   4.427
 2354  WAT   H1 7494   6.332   2.928   4.456
 2354  WAT   H2 7495   6.475   2.908   4.410
 2355  WAT    O 7496   5.811   3.007   4.515
 2355  WAT   H1 7497   5.728   2.982   4.555
 2355  WAT   H2 7498   5.872   3.014   4.588
 2356  WAT    O 7499   6.812   3.417   4.305
 2356  WAT   H1 7500   6.765   3.339   4.338
 2356  WAT   H2 7501   6.893   3.419   4.356
 2357  WAT    O 7502   5.809   3.411   4.534
 2357  WAT   H1 7503   5.839   3.322   4.516
 2357  WAT   H2 7504   5.884   3.466   4.512
 2358  WAT    O 7505   5.652   2.503   3.893
 2358  WAT   H1 7506   5.563   2.537   3.883
 2358  WAT   H2 7507   5.680   2.483   3.804
 2359  WAT    O 7508   5.448   2.763   4.482
 2359  WAT   H1 7509   5.506   2.686   4.482
 2359  WAT   H2 7510   5.448   2.793   4.391
 2360  WAT    O 7511   6.434   3.645   4.267
 2360  WAT   H1 7512   6.372   3.691   4.210
 2360  WAT   H2 7513   6.520   3.661   4.227
 2361  WAT    O 7514   6.354   3.244   4.428
 2361  WAT   H1 7515   6.347   3.149   4.412
 2361  WAT   H2 7516   6.430   3.253   4.485
 2362  WAT    O 7517   5.573   2.304   4.660
 2362  WAT   H1 7518   5.555   2.214   4.688
 2362  WAT   H2 7519   5.532   2.359   4.728
 2363  WAT    O 7520   6.457   2.524   4.450
 2363  WAT   H1 7521   6.494   2.437   4.439
 2363  WAT   H2 7522   6.447   2.558   4.361
 2364  WAT    O 7523   5.870   2.362   3.997
 2364  WAT   H1 7524   5.880   2.452   4.027
 2364  WAT   H2 7525   5.779   2.357   3.968
 2365  WAT    O 7526   5.634   2.554   4.521
 2365  WAT   H1 7527   5.703   2.580   4.583
 2365  WAT   H2 7528   5.603   2.470   4.554
 2366  WAT    O 7529   6.054   2.658   4.430
 2366  WAT   H1 7530   6.105   2.708   4.494
 2366  WAT   H2 7531   6.107   2.581   4.412
 2367  WAT    O 7532   5.882   2.122   4.856
 2367  WAT   H1 7533   5.882   2.174   4.776
 2367  WAT   H2 7534   5.799   2.075   4.854
 2368  WAT    O 7535   6.521   3.134   4.006
 2368  WAT   H1 7536   6.459   3.180   3.950
 2368  WAT   H2 7537   6.572   3.203   4.048
 2369  WAT    O 7538   6.007   3.086   4.674
 2369  WAT   H1 7539   5.974   3.149   4.738
 2369  WAT   H2 7540   6.025   3.139   4.596
 2370  WAT    O 7541   6.858   2.468   4.421
 2370  WAT   H1 7542   6.788   2.497   4.479
 2370  WAT   H2 7543   6.895   2.549   4.385
 2371  WAT    O 7544   5.850   2.293   4.657
 2371  WAT   H1 7545   5.884   2.378   4.628
 2371  WAT   H2 7546   5.756   2.308   4.669
 2372  WAT    O 7547   5.928   3.283   4.856
 2372  WAT   H1 7548   5.990   3.351   4.828
 2372  WAT   H2 7549   5.842   3.324   4.847
 2373  WAT    O 7550   5.458   3.202   3.744
 2373  WAT   H1 7551   5.420   3.251   3.671
 2373  WAT   H2 7552   5.483   3.269   3.807
 2374  WAT    O 7553   6.219   2.042   4.290
 2374  WAT   H1 7554   6.249   1.987   4.218
 2374  WAT   H2 7555   6.126   2.056   4.271
 2375  WAT    O 7556   6.774   3.614   4.519
 2375  WAT   H1 7557   6.775   3.574   4.432
 2375  WAT   H2 7558   6.718   3.691   4.508
 2376  WAT    O 7559   6.714   3.104   4.652
 2376  WAT   H1 7560   6.755   3.083   4.568
 2376  WAT   H2 7561   6.786   3.130   4.709
 2377  WAT    O 7562   6.457   2.849   3.963
 2377  WAT   H1 7563   6.365   2.842   3.986
 2377  WAT   H2 7564   6.473   2.943   3.952
 2378  WAT    O 7565   6.456   2.476   3.663
 2378  WAT   H1 7566   6.362   2.492   3.671
 2378  WAT   H2 7567   6.488   2.548   3.608
 2379  WAT    O 7568   6.860   3.005   4.014
 2379  WAT   H1 7569   6.798   2.971   3.949
 2379  WAT   H2 7570   6.859   2.941   4.084
 2380  WAT    O 7571   6.805   2.623   4.755
 2380  WAT   H1 7572   6.763   2.705   4.781
 2380  WAT   H2 7573   6.731   2.564   4.736
 2381  WAT    O 7574   6.018   2.901   4.241
 2381  WAT   H1 7575   5.977   2.830   4.192
 2381  WAT   H2 7576   6.027   2.867   4.330
 2382  WAT    O 7577   6.065   3.270   4.458
 2382  WAT   H1 7578   6.035   3.210   4.390
 2382  WAT   H2 7579   6.160   3.274   4.447
 2383  WAT    O 7580   5.889   2.579   4.619
 2383  WAT   H1 7581   5.944   2.590   4.542
 2383  WAT   H2 7582   5.941   2.616   4.691
 2384  WAT    O 7583   6.874   3.627   4.824
 2384  WAT   H1 7584   6.826   3.708   4.805
 2384  WAT   H2 7585   6.805   3.562   4.839
 2385  WAT    O 7586   5.974   3.244   5.123
 2385  WAT   H1 7587   5.884   3.266   5.148
 2385  WAT   H2 7588   5.976   3.256   5.028
 2386  WAT    O 7589   6.678   2.929   3.714
 2386  WAT   H1 7590   6.722   2.845   3.700
 2386  WAT   H2 7591   6.749   2.992   3.723
 2387  WAT    O 7592   5.857   2.931   4.980
 2387  WAT   H1 7593   5.843   3.018   5.017
 2387  WAT   H2 7594   5.768   2.897   4.966
 2388  WAT    O 7595   6.489   3.423   4.111
 2388  WAT   H1 7596   6.533   3.497   4.070
 2388  WAT   H2 7597   6.483   3.447   4.204
 2389  WAT    O 7598   6.036   3.525   5.201
 2389  WAT   H1 7599   6.034   3.566   5.115
 2389  WAT   H2 7600   6.020   3.432   5.185
 2390  WAT    O 7601   5.688   2.791   3.991
 2390  WAT   H1 7602   5.676   2.863   3.930
 2390  WAT   H2 7603   5.657   2.714   3.944
 2391  WAT    O 7604   5.452   3.108   4.572
 2391  WAT   H1 7605   5.460   3.122   4.478
 2391  WAT   H2 7606   5.513   3.037   4.591
 2392  WAT    O 7607   5.576   3.278   4.213
 2392  WAT   H1 7608   5.536   3.292   4.128
 2392  WAT   H2 7609   5.665   3.250   4.193
 2393  WAT    O 7610   6.558   3.693   4.904
 2393  WAT   H1 7611   6.610   3.684   4.984
 2393  WAT   H2 7612   6.474   3.728   4.933
 2394  WAT    O 7613   6.756   3.721   3.847
 2394  WAT   H1 7614   6.740   3.693   3.937
 2394  WAT   H2 7615   6.739   3.644   3.793
 2395  WAT    O 7616   6.003   3.699   4.024
 2395  WAT   H1 7617   5.986   3.608   4.003
 2395  WAT   H2 7618   5.918   3.735   4.048
 2396  WAT    O 7619   6.726   3.472   3.703
 2396  WAT   H1 7620   6.657   3.472   3.637
 2396  WAT   H2 7621   6.800   3.430   3.660
 2397  WAT    O 7622   6.682   3.635   4.110
 2397  WAT   H1 7623   6.728   3.557   4.142
 2397  WAT   H2 7624   6.716   3.706   4.165
 2398  WAT    O 7625   5.457   3.212   4.826
 2398  WAT   H1 7626   5.474   3.165   4.744
 2398  WAT   H2 7627   5.504   3.161   4.893
 2399  WAT    O 7628   5.935   2.125   4.330
 2399  WAT   H1 7629   5.890   2.203   4.297
 2399  WAT   H2 7630   5.990   2.158   4.400
 2400  WAT    O 7631   6.363   2.412   4.890
 2400  WAT   H1 7632   6.317   2.433   4.971
 2400  WAT   H2 7633   6.323   2.330   4.860
 2401  WAT    O 7634   6.863   2.534   5.003
 2401  WAT   H1 7635   6.778   2.504   5.035
 2401  WAT   H2 7636   6.847   2.558   4.912
 2402  WAT    O 7637   6.573   2.684   5.213
 2402  WAT   H1 7638   6.605   2.601   5.179
 2402  WAT   H2 7639   6.652   2.736   5.228
 2403  WAT    O 7640   6.246   2.087   3.818
 2403  WAT   H1 7641   6.184   2.087   3.890
 2403  WAT   H2 7642   6.237   2.001   3.778
 2404  WAT    O 7643   6.138   2.180   4.516
 2404  WAT   H1 7644   6.168   2.270   4.508
 2404  WAT   H2 7645   6.193   2.131   4.454
 2405  WAT    O 7646   5.914   2.638   4.103
 2405  WAT   H1 7647   5.891   2.616   4.193
 2405  WAT   H2 7648   5.836   2.681   4.068
 2406  WAT    O 7649   6.637   2.638   3.962
 2406  WAT   H1 7650   6.577   2.711   3.944
 2406  WAT   H2 7651   6.691   2.632   3.884
 2407  WAT    O 7652   6.158   2.727   5.169
 2407  WAT   H1 7653   6.148   2.633   5.154
 2407  WAT   H2 7654   6.242   2.750   5.130
 2408  WAT    O 7655   6.497   2.502   4.165
 2408  WAT   H1 7656   6.537   2.534   4.084
 2408  WAT   H2 7657   6.534   2.414   4.177
 2409  WAT    O 7658   5.671   2.369   4.984
 2409  WAT   H1 7659   5.631   2.453   5.005
 2409  WAT   H2 7660   5.602   2.305   5.004
 2410  WAT    O 7661   6.328   2.377   5.291
 2410  WAT   H1 7662   6.259   2.358   5.355
 2410  WAT   H2 7663   6.403   2.405   5.345
 2411  WAT    O 7664   5.401   2.161   4.388
 2411  WAT   H1 7665   5.372   2.218   4.459
 2411  WAT   H2 7666   5.475   2.113   4.424
 2412  WAT    O 7667   5.420   2.555   3.509
 2412  WAT   H1 7668   5.411   2.649   3.523
 2412  WAT   H2 7669   5.385   2.541   3.421
 2413  WAT    O 7670   6.556   2.761   4.575
 2413  WAT   H1 7671   6.483   2.812   4.610
 2413  WAT   H2 7672   6.516   2.679   4.545
 2414  WAT    O 7673   6.200   2.428   4.416
 2414  WAT   H1 7674   6.200   2.384   4.331
 2414  WAT   H2 7675   6.289   2.461   4.426
 2415  WAT    O 7676   5.785   2.417   4.311
 2415  WAT   H1 7677   5.751   2.464   4.387
 2415  WAT   H2 7678   5.708   2.371   4.275
 2416  WAT    O 7679   6.206   2.529   3.715
 2416  WAT   H1 7680   6.218   2.524   3.809
 2416  WAT   H2 7681   6.167   2.615   3.699
 2417  WAT    O 7682   6.602   2.306   4.516
 2417  WAT   H1 7683   6.604   2.351   4.601
 2417  WAT   H2 7684   6.577   2.216   4.538
 2418  WAT    O 7685   6.107   2.760   3.654
 2418  WAT   H1 7686   6.050   2.715   3.592
 2418  WAT   H2 7687   6.178   2.795   3.601
 2419  WAT    O 7688   5.615   3.150   5.042
 2419  WAT   H1 7689   5.576   3.086   5.102
 2419  WAT   H2 7690   5.646   3.220   5.099
 2420  WAT    O 7691   6.230   2.834   4.590
 2420  WAT   H1 7692   6.266   2.787   4.665
 2420  WAT   H2 7693   6.211   2.922   4.624
 2421  WAT    O 7694   5.516   2.309   4.203
 2421  WAT   H1 7695   5.488   2.272   4.287
 2421  WAT   H2 7696   5.510   2.236   4.142
 2422  WAT    O 7697   6.009   2.739   4.822
 2422  WAT   H1 7698   5.978   2.826   4.845
 2422  WAT   H2 7699   6.104   2.745   4.826
 2423  WAT    O 7700   5.862   3.159   3.882
 2423  WAT   H1 7701   5.784   3.105   3.866
 2423  WAT   H2 7702   5.935   3.107   3.848
 2424  WAT    O 7703   6.484   2.198   3.875
 2424  WAT   H1 7704   6.402   2.148   3.868
 2424  WAT   H2 7705   6.464   2.282   3.834
 2425  WAT    O 7706   6.476   3.066   5.050
 2425  WAT   H1 7707   6.469   2.974   5.024
 2425  WAT   H2 7708   6.413   3.076   5.121
 2426  WAT    O 7709   6.755   2.635   3.705
 2426  WAT   H1 7710   6.844   2.667   3.687
 2426  WAT   H2 7711   6.752   2.548   3.666
 2427  WAT    O 7712   5.866   3.126   4.245
 2427  WAT   H1 7713   5.918   3.046   4.240
 2427  WAT   H2 7714   5.821   3.120   4.330
 2428  WAT    O 7715   6.355   3.253   3.773
 2428  WAT   H1 7716   6.389   3.327   3.723
 2428  WAT   H2 7717   6.272   3.284   3.809
 2429  WAT    O 7718   5.614   2.823   4.937
 2429  WAT   H1 7719   5.579   2.889   4.995
 2429  WAT   H2 7720   5.585   2.739   4.974
 2430  WAT    O 7721   5.935   2.868   5.225
 2430  WAT   H1 7722   5.905   2.883   5.135
 2430  WAT   H2 7723   6.012   2.812   5.216
 2431  WAT    O 7724   6.469   3.348   5.025
 2431  WAT   H1 7725   6.470   3.255   5.003
 2431  WAT   H2 7726   6.398   3.357   5.089
 2432  WAT    O 7727   6.643   3.185   4.309
 2432  WAT   H1 7728   6.678   3.125   4.243
 2432  WAT   H2 7729   6.555   3.152   4.326
 2433  WAT    O 7730   6.252   3.261   4.050
 2433  WAT   H1 7731   6.320   3.315   4.088
 2433  WAT   H2 7732   6.173   3.315   4.053
 2434  WAT    O 7733   5.465   2.822   3.599
 2434  WAT   H1 7734   5.552   2.851   3.627
 2434  WAT   H2 7735   5.416   2.904   3.588
 2435  WAT    O 7736   6.182   2.961   4.011
 2435  WAT   H1 7737   6.227   3.042   4.034
 2435  WAT   H2 7738   6.147   2.929   4.094
 2436  WAT    O 7739   6.412   3.512   4.734
 2436  WAT   H1 7740   6.477   3.533   4.802
 2436  WAT   H2 7741   6.448   3.436   4.689
 2437  WAT    O 7742   5.772   1.996   4.058
 2437  WAT   H1 7743   5.759   1.995   4.153
 2437  WAT   H2 7744   5.690   2.029   4.023
 2438  WAT    O 7745   6.539   3.313   4.606
 2438  WAT   H1 7746   6.604   3.243   4.617
 2438  WAT   H2 7747   6.592   3.391   4.588
 2439  WAT    O 7748   6.717   3.393   4.926
 2439  WAT   H1 7749   6.750   3.451   4.994
 2439  WAT   H2 7750   6.625   3.379   4.949
 2440  WAT    O 7751   5.502   3.744   3.656
 2440  WAT   H1 7752   5.538   3.804   3.590
 2440  WAT   H2 7753   5.488   3.798   3.733
 2441  WAT    O 7754   5.472   2.171   5.004
 2441  WAT   H1 7755   5.400   2.191   5.065
 2441  WAT   H2 7756   5.514   2.094   5.042
 2442  WAT    O 7757   5.501   3.570   5.103
 2442  WAT   H1 7758   5.512   3.476   5.089
 2442  WAT   H2 7759   5.435   3.597   5.038
 2443  WAT    O 7760   6.300   3.397   5.243
 2443  WAT   H1 7761   6.268   3.326   5.298
 2443  WAT   H2 7762   6.232   3.465   5.250
 2444  WAT    O 7763   6.104   3.482   3.737
 2444  WAT   H1 7764   6.103   3.555   3.676
 2444  WAT   H2 7765   6.012   3.457   3.747
 2445  WAT    O 7766   5.664   3.004   3.812
 2445  WAT   H1 7767   5.603   3.078   3.813
 2445  WAT   H2 7768   5.711   3.013   3.729
 2446  WAT    O 7769   6.621   2.421   4.779
 2446  WAT   H1 7770   6.658   2.339   4.812
 2446  WAT   H2 7771   6.535   2.427   4.821
 2447  WAT    O 7772   6.402   3.488   3.604
 2447  WAT   H1 7773   6.413   3.468   3.511
 2447  WAT   H2 7774   6.312   3.463   3.624
 2448  WAT    O 7775   6.155   2.544   4.002
 2448  WAT   H1 7776   6.084   2.591   4.046
 2448  WAT   H2 7777   6.183   2.478   4.065
 2449  WAT    O 7778   6.317   2.686   4.802
 2449  WAT   H1 7779   6.367   2.734   4.868
 2449  WAT   H2 7780   6.332   2.594   4.823
 2450  WAT    O 7781   6.558   2.217   4.146
 2450  WAT   H1 7782   6.546   2.219   4.051
 2450  WAT   H2 7783   6.653   2.221   4.158
 2451  WAT    O 7784   6.267   3.740   4.073
 2451  WAT   H1 7785   6.292   3.736   3.981
 2451  WAT   H2 7786   6.172   3.728   4.072
 2452  WAT    O 7787   5.975   2.375   3.739
 2452  WAT   H1 7788   6.060   2.419   3.733
 2452  WAT   H2 7789   5.938   2.406   3.822
 2453  WAT    O 7790   5.865   3.000   3.587
 2453  WAT   H1 7791   5.942   2.989   3.643
 2453  WAT   H2 7792   5.873   2.931   3.522
 2454  WAT    O 7793   5.734   2.744   3.655
 2454  WAT   H1 7794   5.742   2.649   3.666
 2454  WAT   H2 7795   5.824   2.777   3.666
 2455  WAT    O 7796   5.815   3.759   4.365
 2455  WAT   H1 7797   5.888   3.704   4.393
 2455  WAT   H2 7798   5.853   3.845   4.352
 2456  WAT    O 7799   5.503   3.365   3.953
 2456  WAT   H1 7800   5.410   3.389   3.952
 2456  WAT   H2 7801   5.550   3.448   3.941
 2457  WAT    O 7802   5.715   3.677   5.284
 2457  WAT   H1 7803   5.795   3.709   5.326
 2457  WAT   H2 7804   5.664   3.641   5.356
 2458  WAT    O 7805   6.126   3.676   3.548
 2458  WAT   H1 7806   6.205   3.705   3.503
 2458  WAT   H2 7807   6.074   3.633   3.480
 2459  WAT    O 7808   6.599   3.288   5.279
 2459  WAT   H1 7809   6.538   3.290   5.205
 2459  WAT   H2 7810   6.568   3.215   5.333
 2460  WAT    O 7811   6.742   3.661   5.140
 2460  WAT   H1 7812   6.837   3.652   5.135
 2460  WAT   H2 7813   6.727   3.727   5.207
 2461  WAT    O 7814   5.487   2.926   5.179
 2461  WAT   H1 7815   5.538   2.868   5.236
 2461  WAT   H2 7816   5.413   2.954   5.232
 2462  WAT    O 7817   6.177   3.198   3.534
 2462  WAT   H1 7818   6.167   3.136   3.607
 2462  WAT   H2 7819   6.161   3.146   3.456
 2463  WAT    O 7820   6.193   3.066   5.132
 2463  WAT   H1 7821   6.116   3.123   5.124
 2463  WAT   H2 7822   6.211   3.037   5.043
 2464  WAT    O 7823   6.501   3.104   3.595
 2464  WAT   H1 7824   6.447   3.149   3.659
 2464  WAT   H2 7825   6.564   3.054   3.647
 2465  WAT    O 7826   5.690   2.740   5.268
 2465  WAT   H1 7827   5.694   2.710   5.359
 2465  WAT   H2 7828   5.776   2.780   5.252
 2466  WAT    O 7829   6.068   3.000   3.784
 2466  WAT   H1 7830   6.110   2.983   3.869
 2466  WAT   H2 7831   6.081   2.919   3.735
 2467  WAT    O 7832   5.884   2.598   5.065
 2467  WAT   H1 7833   5.831   2.549   5.002
 2467  WAT   H2 7834   5.951   2.641   5.011
 2468  WAT    O 7835   6.319   2.902   3.509
 2468  WAT   H1 7836   6.372   2.831   3.472
 2468  WAT   H2 7837   6.384   2.966   3.539
 2469  WAT    O 7838   6.774   3.045   5.041
 2469  WAT   H1 7839   6.816   3.060   5.126
 2469  WAT   H2 7840   6.681   3.057   5.058
 2470  WAT    O 7841   6.821   2.779   5.242
 2470  WAT   H1 7842   6.880   2.703   5.233
 2470  WAT   H2 7843   6.839   2.832   5.164
 2471  WAT    O 7844   5.933   2.295   5.073
 2471  WAT   H1 7845   5.924   2.233   5.000
 2471  WAT   H2 7846   5.875   2.367   5.050
 2472  WAT    O 7847   6.210   2.150   4.776
 2472  WAT   H1 7848   6.165   2.153   4.692
 2472  WAT   H2 7849   6.146   2.110   4.836
 2473  WAT    O 7850   6.250   3.040   4.838
 2473  WAT   H1 7851   6.292   3.124   4.821
 2473  WAT   H2 7852   6.158   3.054   4.815
 2474  WAT    O 7853   6.484   2.813   4.977
 2474  WAT   H1 7854   6.496   2.753   5.051
 2474  WAT   H2 7855   6.570   2.817   4.935
 2475  WAT    O 7856   6.718   2.868   4.834
 2475  WAT   H1 7857   6.665   2.921   4.774
 2475  WAT   H2 7858   6.752   2.932   4.897
 2476  WAT    O 7859   5.958   2.607   3.479
 2476  WAT   H1 7860   5.938   2.521   3.515
 2476  WAT   H2 7861   5.941   2.599   3.385
 2477  WAT    O 7862   6.035   3.670   4.950
 2477  WAT   H1 7863   5.982   3.743   4.918
 2477  WAT   H2 7864   6.061   3.623   4.871
 2478  WAT    O 7865   6.161   2.467   5.102
 2478  WAT   H1 7866   6.220   2.436   5.171
 2478  WAT   H2 7867   6.079   2.420   5.118
 2479  WAT    O 7868   6.643   2.429   5.126
 2479  WAT   H1 7869   6.574   2.363   5.119
 2479  WAT   H2 7870   6.715   2.384   5.170
 2480  WAT    O 7871   6.706   2.088   3.732
 2480  WAT   H1 7872   6.734   2.004   3.767
 2480  WAT   H2 7873   6.628   2.112   3.783
 2481  WAT    O 7874   5.838   2.317   3.478
 2481  WAT   H1 7875   5.868   2.318   3.387
 2481  WAT   H2 7876   5.912   2.282   3.527
 2482  WAT    O 7877   6.321   3.794   4.976
 2482  WAT   H1 7878   6.314   3.884   5.006
 2482  WAT   H2 7879   6.231   3.762   4.973
 2483  WAT    O 7880   6.159   2.212   3.576
 2483  WAT   H1 7881   6.125   2.144   3.518
 2483  WAT   H2 7882   6.180   2.166   3.658
 2484  WAT    O 7883   6.376   3.710   3.738
 2484  WAT   H1 7884   6.465   3.744   3.740
 2484  WAT   H2 7885   6.379   3.638   3.675
 2485  WAT    O 7886   5.740   3.248   3.561
 2485  WAT   H1 7887   5.784   3.302   3.626
 2485  WAT   H2 7888   5.788   3.165   3.562
 2486  WAT    O 7889   5.461   3.527   4.306
 2486  WAT   H1 7890   5.494   3.440   4.283
 2486  WAT   H2 7891   5.504   3.547   4.389
 2487  WAT    O 7892   5.921   3.360   4.072
 2487  WAT   H1 7893   5.891   3.347   4.162
 2487  WAT   H2 7894   5.910   3.274   4.031
 2488  WAT    O 7895   5.510   3.613   4.580
 2488  WAT   H1 7896   5.467   3.631   4.663
 2488  WAT   H2 7897   5.567   3.689   4.566
 2489  WAT    O 7898   5.493   2.865   4.216
 2489  WAT   H1 7899   5.428   2.838   4.151
 2489  WAT   H2 7900   5.577   2.854   4.171
 2490  WAT    O 7901   6.788   2.344   3.638
 2490  WAT   H1 7902   6.830   2.325   3.554
 2490  WAT   H2 7903   6.758   2.259   3.669
 2491  WAT    O 7904   5.597   2.903   4.670
 2491  WAT   H1 7905   5.634   2.894   4.758
 2491  WAT   H2 7906   5.540   2.827   4.660
 2492  WAT    O 7907   5.552   2.594   5.060
 2492  WAT   H1 7908   5.463   2.591   5.094
 2492  WAT   H2 7909   5.606   2.614   5.137
 2493  WAT    O 7910   5.415   2.586   3.810
 2493  WAT   H1 7911   5.325   2.612   3.793
 2493  WAT   H2 7912   5.463   2.613   3.732
 2494  WAT    O 7913   5.669   2.491   3.601
 2494  WAT   H1 7914   5.740   2.449   3.552
 2494  WAT   H2 7915   5.598   2.498   3.538
 2495  WAT    O 7916   5.634   2.097   3.505
 2495  WAT   H1 7917   5.706   2.151   3.537
 2495  WAT   H2 7918   5.661   2.069   3.417
 2496  WAT    O 7919   5.603   2.022   4.495
 2496  WAT   H1 7920   5.668   1.967   4.451
 2496  WAT   H2 7921   5.645   2.047   4.577
 2497  WAT    O 7922   5.578   2.037   4.769
 2497  WAT   H1 7923   5.543   2.083   4.846
 2497  WAT   H2 7924   5.545   1.948   4.778
 2498  WAT    O 7925   5.739   3.354   5.186
 2498  WAT   H1 7926   5.734   3.317   5.274
 2498  WAT   H2 7927   5.752   3.448   5.200
 2499  WAT    O 7928   6.109   3.510   4.746
 2499  WAT   H1 7929   6.085   3.537   4.657
 2499  WAT   H2 7930   6.203   3.527   4.752
 2500  WAT    O 7931   6.329   2.156   5.122
 2500  WAT   H1 7932   6.323   2.216   5.197
 2500  WAT   H2 7933   6.423   2.146   5.107
 2501  WAT    O 7934   6.593   2.122   5.086
 2501  WAT   H1 7935   6.655   2.154   5.019
 2501  WAT   H2 7936   6.648   2.073   5.148
 2502  WAT    O 7937   5.645   1.990   5.097
 2502  WAT   H1 7938   5.700   1.972   5.021
 2502  WAT   H2 7939   5.652   1.911   5.151
 2503  WAT    O 7940   5.723   3.649   4.898
 2503  WAT   H1 7941   5.663   3.636   4.972
 2503  WAT   H2 7942   5.722   3.565   4.851
 2504  WAT    O 7943   6.667   1.978   4.718
 2504  WAT   H1 7944   6.580   2.012   4.698
 2504  WAT   H2 7945   6.656   1.931   4.801
 2505  WAT    O 7946   6.758   2.199   4.857
 2505  WAT   H1 7947   6.725   2.118   4.819
 2505  WAT   H2 7948   6.853   2.195   4.844
 2506  WAT    O 7949   5.686   3.386   4.793
 2506  WAT   H1 7950   5.613   3.324   4.786
 2506  WAT   H2 7951   5.692   3.425   4.706
 2507  WAT    O 7952   6.046   3.607   4.472
 2507  WAT   H1 7953   6.098   3.546   4.419
 2507  WAT   H2 7954   6.111   3.657   4.521
 2508  WAT    O 7955   6.320   3.696   4.554
 2508  WAT   H1 7956   6.349   3.671   4.467
 2508  WAT   H2 7957   6.371   3.641   4.613
 2509  WAT    O 7958   6.442   2.070   4.612
 2509  WAT   H1 7959   6.364   2.117   4.640
 2509  WAT   H2 7960   6.413   1.980   4.601
 2510  WAT    O 7961   5.514   3.717   4.114
 2510  WAT   H1 7962   5.497   3.654   4.184
 2510  WAT   H2 7963   5.427   3.738   4.079
 2511  WAT    O 7964   5.576   2.100   3.864
 2511  WAT   H1 7965   5.652   2.112   3.807
 2511  WAT   H2 7966   5.530   2.184   3.860
 2512  WAT    O 7967   6.230   2.312   4.163
 2512  WAT   H1 7968   6.149   2.274   4.129
 2512  WAT   H2 7969   6.281   2.236   4.194
 2513  WAT    O 7970   6.681   1.978   4.287
 2513  WAT   H1 7971   6.741   2.036   4.335
 2513  WAT   H2 7972   6.607   2.035   4.265
 2514  WAT    O 7973   5.675   3.587   3.859
 2514  WAT   H1 7974   5.622   3.625   3.788
 2514  WAT   H2 7975   5.667   3.649   3.931
 2515  WAT    O 7976   5.814   2.153   3.718
 2515  WAT   H1 7977   5.867   2.074   3.705
 2515  WAT   H2 7978   5.877   2.221   3.742
 2516  WAT    O 7979   6.033   2.127   4.024
 2516  WAT   H1 7980   5.970   2.057   4.041
 2516  WAT   H2 7981   5.979   2.203   4.002
 2517  WAT    O 7982   6.327   3.788   5.291
 2517  WAT   H1 7983   6.420   3.765   5.295
 2517  WAT   H2 7984   6.325   3.871   5.243
 2518  WAT    O 7985   6.046   2.055   5.267
 2518  WAT   H1 7986   6.017   2.105   5.191
 2518  WAT   H2 7987   6.084   1.975   5.231
 2519  WAT    O 7988   5.935   3.781   3.746
 2519  WAT   H1 7989   6.008   3.753   3.691
 2519  WAT   H2 7990   5.961   3.758   3.835
 2520  WAT    O 7991   5.851   3.393   3.746
 2520  WAT   H1 7992   5.788   3.440   3.801
 2520  WAT   H2 7993   5.862   3.309   3.790
 2521  WAT    O 7994   6.706   1.996   5.325
 2521  WAT   H1 7995   6.694   2.028   5.415
 2521  WAT   H2 7996   6.787   2.036   5.296
 2522  WAT    O 7997   6.596   2.798   2.361
 2522  WAT   H1 7998   6.588   2.707   2.334
 2522  WAT   H2 7999   6.555   2.848   2.291
 2523  WAT    O 8000   6.409   2.976   2.550
 2523  WAT   H1 8001   6.332   2.928   2.579
 2523  WAT   H2 8002   6.475   2.908   2.532
 2524  WAT    O 8003   5.811   3.007   2.637
 2524  WAT   H1 8004   5.728   2.982   2.677
 2524  WAT   H2 8005   5.872   3.014   2.711
 2525  WAT    O 8006   6.812   3.417   2.428
 2525  WAT   H1 8007   6.765   3.339   2.460
 2525  WAT   H2 8008   6.893   3.419   2.478
 2526  WAT    O 8009   5.809   3.411   2.657
 2526  WAT   H1 8010   5.839   3.322   2.639
 2526  WAT   H2 8011   5.884   3.466   2.634
 2527  WAT    O 8012   5.652   2.503   2.016
 2527  WAT   H1 8013   5.563   2.537   2.006
 2527  WAT   H2 8014   5.680   2.483   1.927
 2528  WAT    O 8015   5.448   2.763   2.604
 2528  WAT   H1 8016   5.506   2.686   2.604
 2528  WAT   H2 8017   5.448   2.793   2.513
 2529  WAT    O 8018   6.434   3.645   2.390
 2529  WAT   H1 8019   6.372   3.691   2.333
 2529  WAT   H2 8020   6.520   3.661   2.350
 2530  WAT    O 8021   6.354   3.244   2.550
 2530  WAT   H1 8022   6.347   3.149   2.534
 2530  WAT   H2 8023   6.430   3.253   2.608
 2531  WAT    O 8024   5.573   2.304   2.783
 2531  WAT   H1 8025   5.555   2.214   2.811
 2531  WAT   H2 8026   5.532   2.359   2.850
 2532  WAT    O 8027   6.457   2.524   2.573
 2532  WAT   H1 8028   6.494   2.437   2.562
 2532  WAT   H2 8029   6.447   2.558   2.484
 2533  WAT    O 8030   5.870   2.362   2.119
 2533  WAT   H1 8031   5.880   2.452   2.150
 2533  WAT   H2 8032   5.779   2.357   2.090
 2534  WAT    O 8033   5.634   2.554   2.644
 2534  WAT   H1 8034   5.703   2.580   2.706
 2534  WAT   H2 8035   5.603   2.470   2.677
 2535  WAT    O 8036   6.054   2.658   2.552
 2535  WAT   H1 8037   6.105   2.708   2.616
 2535  WAT   H2 8038   6.107   2.581   2.535
 2536  WAT    O 8039   5.882   2.122   2.979
 2536  WAT   H1 8040   5.882   2.174   2.898
 2536  WAT   H2 8041   5.799   2.075   2.977
 2537  WAT    O 8042   6.521   3.134   2.129
 2537  WAT   H1 8043   6.459   3.180   2.073
 2537  WAT   H2 8044   6.572   3.203   2.171
 2538  WAT    O 8045   6.007   3.086   2.797
 2538  WAT   H1 8046   5.974   3.149   2.861
 2538  WAT   H2 8047   6.025   3.139   2.719
 2539  WAT    O 8048   6.858   2.468   2.544
 2539  WAT   H1 8049   6.788   2.497   2.602
 2539  WAT   H2 8050   6.895   2.549   2.508
 2540  WAT    O 8051   5.850   2.293   2.780
 2540  WAT   H1 8052   5.884   2.378   2.750
 2540  WAT   H2 8053   5.756   2.308   2.791
 2541  WAT    O 8054   5.928   3.283   2.978
 2541  WAT   H1 8055   5.990   3.351   2.950
 2541  WAT   H2 8056   5.842   3.324   2.969
 2542  WAT    O 8057   5.458   3.202   1.866
 2542  WAT   H1 8058   5.420   3.251   1.793
 2542  WAT   H2 8059   5.483   3.269   1.929
 2543  WAT    O 8060   6.219   2.042   2.412
 2543  WAT   H1 8061   6.249   1.987   2.341
 2543  WAT   H2 8062   6.126   2.056   2.394
 2544  WAT    O 8063   6.774   3.614   2.641
 2544  WAT   H1 8064   6.775   3.574   2.554
 2544  WAT   H2 8065   6.718   3.691   2.631
 2545  WAT    O 8066   6.714   3.104   2.774
 2545  WAT   H1 8067   6.755   3.083   2.691
 2545  WAT   H2 8068   6.786   3.130   2.831
 2546  WAT    O 8069   6.457   2.849   2.086
 2546  WAT   H1 8070   6.365   2.842   2.109
 2546  WAT   H2 8071   6.473   2.943   2.074
 2547  WAT    O 8072   6.456   2.476   1.785
 2547  WAT   H1 8073   6.362   2.492   1.794
 2547  WAT   H2 8074   6.488   2.548   1.731
 2548  WAT    O 8075   6.860   3.005   2.136
 2548  WAT   H1 8076   6.798   2.971   2.071
 2548  WAT   H2 8077   6.859   2.941   2.207
 2549  WAT    O 8078   6.805   2.623   2.878
 2549  WAT   H1 8079   6.763   2.705   2.903
 2549  WAT   H2 8080   6.731   2.564   2.859
 2550  WAT    O 8081   6.018   2.901   2.364
 2550  WAT   H1 8082   5.977   2.830   2.314
 2550  WAT   H2 8083   6.027   2.867   2.453
 2551  WAT    O 8084   6.065   3.270   2.580
 2551  WAT   H1 8085   6.035   3.210   2.512
 2551  WAT   H2 8086   6.160   3.274   2.569
 2552  WAT    O 8087   5.889   2.579   2.742
 2552  WAT   H1 8088   5.944   2.590   2.665
 2552  WAT   H2 8089   5.941   2.616   2.814
 2553  WAT    O 8090   6.874   3.627   2.947
 2553  WAT   H1 8091   6.826   3.708   2.927
 2553  WAT   H2 8092   6.805   3.562   2.962
 2554  WAT    O 8093   5.974   3.244   3.245
 2554  WAT   H1 8094   5.884   3.266   3.270
 2554  WAT   H2 8095   5.976   3.256   3.151
 2555  WAT    O 8096   6.678   2.929   1.837
 2555  WAT   H1 8097   6.722   2.845   1.822
 2555  WAT   H2 8098   6.749   2.992   1.846
 2556  WAT    O 8099   5.857   2.931   3.103
 2556  WAT   H1 8100   5.843   3.018   3.140
 2556  WAT   H2 8101   5.768   2.897   3.089
 2557  WAT    O 8102   6.489   3.423   2.234
 2557  WAT   H1 8103   6.533   3.497   2.192
 2557  WAT   H2 8104   6.483   3.447   2.326
 2558  WAT    O 8105   6.036   3.525   3.324
 2558  WAT   H1 8106   6.034   3.566   3.237
 2558  WAT   H2 8107   6.020   3.432   3.308
 2559  WAT    O 8108   5.688   2.791   2.114
 2559  WAT   H1 8109   5.676   2.863   2.053
 2559  WAT   H2 8110   5.657   2.714   2.066
 2560  WAT    O 8111   5.452   3.108   2.695
 2560  WAT   H1 8112   5.460   3.122   2.600
 2560  WAT   H2 8113   5.513   3.037   2.714
 2561  WAT    O 8114   5.576   3.278   2.336
 2561  WAT   H1 8115   5.536   3.292   2.250
 2561  WAT   H2 8116   5.665   3.250   2.316
 2562  WAT    O 8117   6.558   3.693   3.026
 2562  WAT   H1 8118   6.610   3.684   3.107
 2562  WAT   H2 8119   6.474   3.728   3.056
 2563  WAT    O 8120   6.756   3.721   1.969
 2563  WAT   H1 8121   6.740   3.693   2.059
 2563  WAT   H2 8122   6.739   3.644   1.916
 2564  WAT    O 8123   6.003   3.699   2.147
 2564  WAT   H1 8124   5.986   3.608   2.126
 2564  WAT   H2 8125   5.918   3.735   2.171
 2565  WAT    O 8126   6.726   3.472   1.825
 2565  WAT   H1 8127   6.657   3.472   1.759
 2565  WAT   H2 8128   6.800   3.430   1.782
 2566  WAT    O 8129   6.682   3.635   2.233
 2566  WAT   H1 8130   6.728   3.557   2.264
 2566  WAT   H2 8131   6.716   3.706   2.287
 2567  WAT    O 8132   5.457   3.212   2.949
 2567  WAT   H1 8133   5.474   3.165   2.867
 2567  WAT   H2 8134   5.504   3.161   3.015
 2568  WAT    O 8135   5.935   2.125   2.452
 2568  WAT   H1 8136   5.890   2.203   2.419
 2568  WAT   H2 8137   5.990   2.158   2.523
 2569  WAT    O 8138   6.363   2.412   3.013
 2569  WAT   H1 8139   6.317   2.433   3.094
 2569  WAT   H2 8140   6.323   2.330   2.982
 2570  WAT    O 8141   6.863   2.534   3.126
 2570  WAT   H1 8142   6.778   2.504   3.158
 2570  WAT   H2 8143   6.847   2.558   3.034
 2571  WAT    O 8144   6.573   2.684   3.336
 2571  WAT   H1 8145   6.605   2.601   3.302
 2571  WAT   H2 8146   6.652   2.736   3.350
 2572  WAT    O 8147   6.246   2.087   1.940
 2572  WAT   H1 8148   6.184   2.087   2.013
 2572  WAT   H2 8149   6.237   2.001   1.901
 2573  WAT    O 8150   6.138   2.180   2.638
 2573  WAT   H1 8151   6.168   2.270   2.630
 2573  WAT   H2 8152   6.193   2.131   2.577
 2574  WAT    O 8153   5.914   2.638   2.225
 2574  WAT   H1 8154   5.891   2.616   2.316
 2574  WAT   H2 8155   5.836   2.681   2.191
 2575  WAT    O 8156   6.637   2.638   2.085
 2575  WAT   H1 8157   6.577   2.711   2.067
 2575  WAT   H2 8158   6.691   2.632   2.007
 2576  WAT    O 8159   6.158   2.727   3.292
 2576  WAT   H1 8160   6.148   2.633   3.277
 2576  WAT   H2 8161   6.242   2.750   3.252
 2577  WAT    O 8162   6.497   2.502   2.288
 2577  WAT   H1 8163   6.537   2.534   2.207
 2577  WAT   H2 8164   6.534   2.414   2.299
 2578  WAT    O 8165   5.671   2.369   3.107
 2578  WAT   H1 8166   5.631   2.453   3.128
 2578  WAT   H2 8167   5.602   2.305   3.126
 2579  WAT    O 8168   6.328   2.377   3.414
 2579  WAT   H1 8169   6.259   2.358   3.477
 2579  WAT   H2 8170   6.403   2.405   3.467
 2580  WAT    O 8171   5.401   2.161   2.510
 2580  WAT   H1 8172   5.372   2.218   2.582
 2580  WAT   H2 8173   5.475   2.113   2.547
 2581  WAT    O 8174   5.420   2.555   1.631
 2581  WAT   H1 8175   5.411   2.649   1.646
 2581  WAT   H2 8176   5.385   2.541   1.543
 2582  WAT    O 8177   6.556   2.761   2.698
 2582  WAT   H1 8178   6.483   2.812   2.732
 2582  WAT   H2 8179   6.516   2.679   2.667
 2583  WAT    O 8180   6.200   2.428   2.538
 2583  WAT   H1 8181   6.200   2.384   2.453
 2583  WAT   H2 8182   6.289   2.461   2.549
 2584  WAT    O 8183   5.785   2.417   2.434
 2584  WAT   H1 8184   5.751   2.464   2.510
 2584  WAT   H2 8185   5.708   2.371   2.398
 2585  WAT    O 8186   6.206   2.529   1.837
 2585  WAT   H1 8187   6.218   2.524   1.932
 2585  WAT   H2 8188   6.167   2.615   1.822
 2586  WAT    O 8189   6.602   2.306   2.639
 2586  WAT   H1 8190   6.604   2.351   2.723
 2586  WAT   H2 8191   6.577   2.216   2.660
 2587  WAT    O 8192   6.107   2.760   1.777
 2587  WAT   H1 8193   6.050   2.715   1.714
 2587  WAT   H2 8194   6.178   2.795   1.724
 2588  WAT    O 8195   5.615   3.150   3.165
 2588  WAT   H1 8196   5.576   3.086   3.224
 2588  WAT   H2 8197   5.646   3.220   3.222
 2589  WAT    O 8198   6.230   2.834   2.713
 2589  WAT   H1 8199   6.266   2.787   2.787
 2589  WAT   H2 8200   6.211   2.922   2.747
 2590  WAT    O 8201   5.516   2.309   2.326
 2590  WAT   H1 8202   5.488   2.272   2.409
 2590  WAT   H2 8203   5.510   2.236   2.264
 2591  WAT    O 8204   6.009   2.739   2.945
 2591  WAT   H1 8205   5.978   2.826   2.967
 2591  WAT   H2 8206   6.104   2.745   2.948
 2592  WAT    O 8207   5.862   3.159   2.004
 2592  WAT   H1 8208   5.784   3.105   1.988
 2592  WAT   H2 8209   5.935   3.107   1.970
 2593  WAT    O 8210   6.484   2.198   1.998
 2593  WAT   H1 8211   6.402   2.148   1.990
 2593  WAT   H2 8212   6.464   2.282   1.956
 2594  WAT    O 8213   6.476   3.066   3.172
 2594  WAT   H1 8214   6.469   2.974   3.147
 2594  WAT   H2 8215   6.413   3.076   3.244
 2595  WAT    O 8216   6.755   2.635   1.827
 2595  WAT   H1 8217   6.844   2.667   1.810
 2595  WAT   H2 8218   6.752   2.548   1.788
 2596  WAT    O 8219   5.866   3.126   2.368
 2596  WAT   H1 8220   5.918   3.046   2.363
 2596  WAT   H2 8221   5.821   3.120   2.452
 2597  WAT    O 8222   6.355   3.253   1.895
 2597  WAT   H1 8223   6.389   3.327   1.846
 2597  WAT   H2 8224   6.272   3.284   1.932
 2598  WAT    O 8225   5.614   2.823   3.059
 2598  WAT   H1 8226   5.579   2.889   3.118
 2598  WAT   H2 8227   5.585   2.739   3.096
 2599  WAT    O 8228   5.935   2.868   3.348
 2599  WAT   H1 8229   5.905   2.883   3.258
 2599  WAT   H2 8230   6.012   2.812   3.338
 2600  WAT    O 8231   6.469   3.348   3.147
 2600  WAT   H1 8232   6.470   3.255   3.125
 2600  WAT   H2 8233   6.398   3.357   3.211
 2601  WAT    O 8234   6.643   3.185   2.432
 2601  WAT   H1 8235   6.678   3.125   2.366
 2601  WAT   H2 8236   6.555   3.152   2.449
 2602  WAT    O 8237   6.252   3.261   2.172
 2602  WAT   H1 8238   6.320   3.315   2.211
 2602  WAT   H2 8239   6.173   3.315   2.176
 2603  WAT    O 8240   5.465   2.822   1.722
 2603  WAT   H1 8241   5.552   2.851   1.750
 2603  WAT   H2 8242   5.416   2.904   1.710
 2604  WAT    O 8243   6.182   2.961   2.134
 2604  WAT   H1 8244   6.227   3.042   2.156
 2604  WAT   H2 8245   6.147   2.929   2.217
 2605  WAT    O 8246   6.412   3.512   2.857
 2605  WAT   H1 8247   6.477   3.533   2.924
 2605  WAT   H2 8248   6.448   3.436   2.811
 2606  WAT    O 8249   5.772   1.996   2.181
 2606  WAT   H1 8250   5.759   1.995   2.276
 2606  WAT   H2 8251   5.690   2.029   2.146
 2607  WAT    O 8252   6.539   3.313   2.728
 2607  WAT   H1 8253   6.604   3.243   2.740
 2607  WAT   H2 8254   6.592   3.391   2.710
 2608  WAT    O 8255   6.717   3.393   3.049
 2608  WAT   H1 8256   6.750   3.451   3.117
 2608  WAT   H2 8257   6.625   3.379   3.072
 2609  WAT    O 8258   5.502   3.744   1.778
 2609  WAT   H1 8259   5.538   3.804   1.713
 2609  WAT   H2 8260   5.488   3.798   1.856
 2610  WAT    O 8261   5.472   2.171   3.127
 2610  WAT   H1 8262   5.400   2.191   3.188
 2610  WAT   H2 8263   5.514   2.094   3.164
 2611  WAT    O 8264   5.501   3.570   3.226
 2611  WAT   H1 8265   5.512   3.476   3.212
 2611  WAT   H2 8266   5.435   3.597   3.161
 2612  WAT    O 8267   6.300   3.397   3.366
 2612  WAT   H1 8268   6.268   3.326   3.420
 2612  WAT   H2 8269   6.232   3.465   3.373
 2613  WAT    O 8270   6.104   3.482   1.860
 2613  WAT   H1 8271   6.103   3.555   1.798
 2613  WAT   H2 8272   6.012   3.457   1.869
 2614  WAT    O 8273   5.664   3.004   1.934
 2614  WAT   H1 8274   5.603   3.078   1.935
 2614  WAT   H2 8275   5.711   3.013   1.852
 2615  WAT    O 8276   6.621   2.421   2.902
 2615  WAT   H1 8277   6.658   2.339   2.935
 2615  WAT   H2 8278   6.535   2.427   2.944
 2616  WAT    O 8279   6.402   3.488   1.726
 2616  WAT   H1 8280   6.413   3.468   1.633
 2616  WAT   H2 8281   6.312   3.463   1.747
 2617  WAT    O 8282   6.155   2.544   2.124
 2617  WAT   H1 8283   6.084   2.591   2.169
 2617  WAT   H2 8284   6.183   2.478   2.188
 2618  WAT    O 8285   6.317   2.686   2.924
 2618  WAT   H1 8286   6.367   2.734   2.991
 2618  WAT   H2 8287   6.332   2.594   2.945
 2619  WAT    O 8288   6.558   2.217   2.268
 2619  WAT   H1 8289   6.546   2.219   2.174
 2619  WAT   H2 8290   6.653   2.221   2.280
 2620  WAT    O 8291   6.267   3.740   2.196
 2620  WAT   H1 8292   6.292   3.736   2.104
 2620  WAT   H2 8293   6.172   3.728   2.195
 2621  WAT    O 8294   5.975   2.375   1.862
 2621  WAT   H1 8295   6.060   2.419   1.855
 2621  WAT   H2 8296   5.938   2.406   1.945
 2622  WAT    O 8297   5.865   3.000   1.709
 2622  WAT   H1 8298   5.942   2.989   1.766
 2622  WAT   H2 8299   5.873   2.931   1.644
 2623  WAT    O 8300   5.734   2.744   1.778
 2623  WAT   H1 8301   5.742   2.649   1.789
 2623  WAT   H2 8302   5.824   2.777   1.788
 2624  WAT    O 8303   5.815   3.759   2.488
 2624  WAT   H1 8304   5.888   3.704   2.515
 2624  WAT   H2 8305   5.853   3.845   2.474
 2625  WAT    O 8306   5.503   3.365   2.075
 2625  WAT   H1 8307   5.410   3.389   2.074
 2625  WAT   H2 8308   5.550   3.448   2.063
 2626  WAT    O 8309   5.715   3.677   3.407
 2626  WAT   H1 8310   5.795   3.709   3.448
 2626  WAT   H2 8311   5.664   3.641   3.479
 2627  WAT    O 8312   6.126   3.676   1.670
 2627  WAT   H1 8313   6.205   3.705   1.625
 2627  WAT   H2 8314   6.074   3.633   1.602
 2628  WAT    O 8315   6.599   3.288   3.402
 2628  WAT   H1 8316   6.538   3.290   3.328
 2628  WAT   H2 8317   6.568   3.215   3.455
 2629  WAT    O 8318   6.742   3.661   3.263
 2629  WAT   H1 8319   6.837   3.652   3.258
 2629  WAT   H2 8320   6.727   3.727   3.330
 2630  WAT    O 8321   5.487   2.926   3.301
 2630  WAT   H1 8322   5.538   2.868   3.358
 2630  WAT   H2 8323   5.413   2.954   3.355
 2631  WAT    O 8324   6.177   3.198   1.657
 2631  WAT   H1 8325   6.167   3.136   1.729
 2631  WAT   H2 8326   6.161   3.146   1.578
 2632  WAT    O 8327   6.193   3.066   3.255
 2632  WAT   H1 8328   6.116   3.123   3.246
 2632  WAT   H2 8329   6.211   3.037   3.165
 2633  WAT    O 8330   6.501   3.104   1.717
 2633  WAT   H1 8331   6.447   3.149   1.782
 2633  WAT   H2 8332   6.564   3.054   1.769
 2634  WAT    O 8333   5.690   2.740   3.391
 2634  WAT   H1 8334   5.694   2.710   3.482
 2634  WAT   H2 8335   5.776   2.780   3.375
 2635  WAT    O 8336   6.068   3.000   1.907
 2635  WAT   H1 8337   6.110   2.983   1.991
 2635  WAT   H2 8338   6.081   2.919   1.857
 2636  WAT    O 8339   5.884   2.598   3.187
 2636  WAT   H1 8340   5.831   2.549   3.125
 2636  WAT   H2 8341   5.951   2.641   3.134
 2637  WAT    O 8342   6.319   2.902   1.632
 2637  WAT   H1 8343   6.372   2.831   1.595
 2637  WAT   H2 8344   6.384   2.966   1.662
 2638  WAT    O 8345   6.774   3.045   3.164
 2638  WAT   H1 8346   6.816   3.060   3.249
 2638  WAT   H2 8347   6.681   3.057   3.180
 2639  WAT    O 8348   6.821   2.779   3.364
 2639  WAT   H1 8349   6.880   2.703   3.355
 2639  WAT   H2 8350   6.839   2.832   3.287
 2640  WAT    O 8351   5.933   2.295   3.195
 2640  WAT   H1 8352   5.924   2.233   3.123
 2640  WAT   H2 8353   5.875   2.367   3.173
 2641  WAT    O 8354   6.210   2.150   2.899
 2641  WAT   H1 8355   6.165   2.153   2.814
 2641  WAT   H2 8356   6.146   2.110   2.958
 2642  WAT    O 8357   6.250   3.040   2.961
 2642  WAT   H1 8358   6.292   3.124   2.944
 2642  WAT   H2 8359   6.158   3.054   2.938
 2643  WAT    O 8360   6.484   2.813   3.099
 2643  WAT   H1 8361   6.496   2.753   3.173
 2643  WAT   H2 8362   6.570   2.817   3.057
 2644  WAT    O 8363   6.718   2.868   2.957
 2644  WAT   H1 8364   6.665   2.921   2.896
 2644  WAT   H2 8365   6.752   2.932   3.020
 2645  WAT    O 8366   5.958   2.607   1.601
 2645  WAT   H1 8367   5.938   2.521   1.637
 2645  WAT   H2 8368   5.941   2.599   1.508
 2646  WAT    O 8369   6.035   3.670   3.072
 2646  WAT   H1 8370   5.982   3.743   3.041
 2646  WAT   H2 8371   6.061   3.623   2.993
 2647  WAT    O 8372   6.161   2.467   3.225
 2647  WAT   H1 8373   6.220   2.436   3.294
 2647  WAT   H2 8374   6.079   2.420   3.241
 2648  WAT    O 8375   6.643   2.429   3.248
 2648  WAT   H1 8376   6.574   2.363   3.242
 2648  WAT   H2 8377   6.715   2.384   3.293
 2649  WAT    O 8378   6.706   2.088   1.854
 2649  WAT   H1 8379   6.734   2.004   1.890
 2649  WAT   H2 8380   6.628   2.112   1.906
 2650  WAT    O 8381   5.838   2.317   1.600
 2650  WAT   H1 8382   5.868   2.318   1.509
 2650  WAT   H2 8383   5.912   2.282   1.650
 2651  WAT    O 8384   6.321   3.794   3.098
 2651  WAT   H1 8385   6.314   3.884   3.129
 2651  WAT   H2 8386   6.231   3.762   3.096
 2652  WAT    O 8387   6.159   2.212   1.699
 2652  WAT   H1 8388   6.125   2.144   1.641
 2652  WAT   H2 8389   6.180   2.166   1.780
 2653  WAT    O 8390   6.376   3.710   1.861
 2653  WAT   H1 8391   6.465   3.744   1.863
 2653  WAT   H2 8392   6.379   3.638   1.798
 2654  WAT    O 8393   5.740   3.248   1.683
 2654  WAT   H1 8394   5.784   3.302   1.749
 2654  WAT   H2 8395   5.788   3.165   1.684
 2655  WAT    O 8396   5.461   3.527   2.429
 2655  WAT   H1 8397   5.494   3.440   2.405
 2655  WAT   H2 8398   5.504   3.547   2.512
 2656  WAT    O 8399   5.921   3.360   2.195
 2656  WAT   H1 8400   5.891   3.347   2.285
 2656  WAT   H2 8401   5.910   3.274   2.154
 2657  WAT    O 8402   5.510   3.613   2.702
 2657  WAT   H1 8403   5.467   3.631   2.786
 2657  WAT   H2 8404   5.567   3.689   2.688
 2658  WAT    O 8405   5.493   2.865   2.338
 2658  WAT   H1 8406   5.428   2.838   2.274
 2658  WAT   H2 8407   5.577   2.854   2.293
 2659  WAT    O 8408   6.788   2.344   1.761
 2659  WAT   H1 8409   6.830   2.325   1.676
 2659  WAT   H2 8410   6.758   2.259   1.792
 2660  WAT    O 8411   5.597   2.903   2.792
 2660  WAT   H1 8412   5.634   2.894   2.880
 2660  WAT   H2 8413   5.540   2.827   2.782
 2661  WAT    O 8414   5.552   2.594   3.183
 2661  WAT   H1 8415   5.463   2.591   3.217
 2661  WAT   H2 8416   5.606   2.614   3.259
 2662  WAT    O 8417   5.415   2.586   1.933
 2662  WAT   H1 8418   5.325   2.612   1.915
 2662  WAT   H2 8419   5.463   2.613   1.855
 2663  WAT    O 8420   5.669   2.491   1.724
 2663  WAT   H1 8421   5.740   2.449   1.675
 2663  WAT   H2 8422   5.598   2.498   1.660
 2664  WAT    O 8423   5.634   2.097   1.628
 2664  WAT   H1 8424   5.706   2.151   1.659
 2664  WAT   H2 8425   5.661   2.069   1.540
 2665  WAT    O 8426   5.603   2.022   2.618
 2665  WAT   H1 8427   5.668   1.967   2.574
 2665  WAT   H2 8428   5.645   2.047   2.700
 2666  WAT    O 8429   5.578   2.037   2.892
 2666  WAT   H1 8430   5.543   2.083   2.969
 2666  WAT   H2 8431   5.545   1.948   2.900
 2667  WAT    O 8432   5.739   3.354   3.309
 2667  WAT   H1 8433   5.734   3.317   3.397
 2667  WAT   H2 8434   5.752   3.448   3.323
 2668  WAT    O 8435   6.109   3.510   2.869
 2668  WAT   H1 8436   6.085   3.537   2.780
 2668  WAT   H2 8437   6.203   3.527   2.874
 2669  WAT    O 8438   6.329   2.156   3.244
 2669  WAT   H1 8439   6.323   2.216   3.319
 2669  WAT   H2 8440   6.423   2.146   3.230
 2670  WAT    O 8441   6.593   2.122   3.208
 2670  WAT   H1 8442   6.655   2.154   3.142
 2670  WAT   H2 8443   6.648   2.073   3.270
 2671  WAT    O 8444   5.645   1.990   3.220
 2671  WAT   H1 8445   5.700   1.972   3.143
 2671  WAT   H2 8446   5.652   1.911   3.273
 2672  WAT    O 8447   5.723   3.649   3.021
 2672  WAT   H1 8448   5.663   3.636   3.094
 2672  WAT   H2 8449   5.722   3.565   2.974
 2673  WAT    O 8450   6.667   1.978   2.841
 2673  WAT   H1 8451   6.580   2.012   2.821
 2673  WAT   H2 8452   6.656   1.931   2.923
 2674  WAT    O 8453   6.758   2.199   2.979
 2674  WAT   H1 8454   6.725   2.118   2.941
 2674  WAT   H2 8455   6.853   2.195   2.967
 2675  WAT    O 8456   5.686   3.386   2.916
 2675  WAT   H1 8457   5.613   3.324   2.909
 2675  WAT   H2 8458   5.692   3.425   2.829
 2676  WAT    O 8459   6.046   3.607   2.594
 2676  WAT   H1 8460   6.098   3.546   2.542
 2676  WAT   H2 8461   6.111   3.657   2.643
 2677  WAT    O 8462   6.320   3.696   2.677
 2677  WAT   H1 8463   6.349   3.671   2.589
 2677  WAT   H2 8464   6.371   3.641   2.736
 2678  WAT    O 8465   6.442   2.070   2.735
 2678  WAT   H1 8466   6.364   2.117   2.763
 2678  WAT   H2 8467   6.413   1.980   2.724
 2679  WAT    O 8468   5.514   3.717   2.237
 2679  WAT   H1 8469   5.497   3.654   2.306
 2679  WAT   H2 8470   5.427   3.738   2.202
 2680  WAT    O 8471   5.576   2.100   1.987
 2680  WAT   H1 8472   5.652   2.112   1.930
 2680  WAT   H2 8473   5.530   2.184   1.982
 2681  WAT    O 8474   6.230   2.312   2.286
 2681  WAT   H1 8475   6.149   2.274   2.252
 2681  WAT   H2 8476   6.281   2.236   2.316
 2682  WAT    O 8477   6.681   1.978   2.410
 2682  WAT   H1 8478   6.741   2.036   2.457
 2682  WAT   H2 8479   6.607   2.035   2.387
 2683  WAT    O 8480   5.675   3.587   1.981
 2683  WAT   H1 8481   5.622   3.625   1.911
 2683  WAT   H2 8482   5.667   3.649   2.053
 2684  WAT    O 8483   5.814   2.153   1.841
 2684  WAT   H1 8484   5.867   2.074   1.828
 2684  WAT   H2 8485   5.877   2.221   1.864
 2685  WAT    O 8486   6.033   2.127   2.146
 2685  WAT   H1 8487   5.970   2.057   2.163
 2685  WAT   H2 8488   5.979   2.203   2.125
 2686  WAT    O 8489   6.327   3.788   3.413
 2686  WAT   H1 8490   6.420   3.765   3.418
 2686  WAT   H2 8491   6.325   3.871   3.365
 2687  WAT    O 8492   6.046   2.055   3.390
 2687  WAT   H1 8493   6.017   2.105   3.314
 2687  WAT   H2 8494   6.084   1.975   3.353
 2688  WAT    O 8495   5.935   3.781   1.869
 2688  WAT   H1 8496   6.008   3.753   1.814
 2688  WAT   H2 8497   5.961   3.758   1.958
 2689  WAT    O 8498   5.851   3.393   1.869
 2689  WAT   H1 8499   5.788   3.440   1.924
 2689  WAT   H2 8500   5.862   3.309   1.913
 2690  WAT    O 8501   6.706   1.996   3.448
 2690  WAT   H1 8502   6.694   2.028   3.537
 2690  WAT   H2 8503   6.787   2.036   3.418
 2691  WAT    O 8504   6.596   2.798   0.484
 2691  WAT   H1 8505   6.588   2.707   0.457
 2691  WAT   H2 8506   6.555   2.848   0.413
 2692  WAT    O 8507   6.409   2.976   0.672
 2692  WAT   H1 8508   6.332   2.928   0.701
 2692  WAT   H2 8509   6.475   2.908   0.655
 2693  WAT    O 8510   5.811   3.007   0.760
 2693  WAT   H1 8511   5.728   2.982   0.800
 2693  WAT   H2 8512   5.872   3.014   0.833
 2694  WAT    O 8513   6.812   3.417   0.550
 2694  WAT   H1 8514   6.765   3.339   0.583
 2694  WAT   H2 8515   6.893   3.419   0.601
 2695  WAT    O 8516   5.809   3.411   0.779
 2695  WAT   H1 8517   5.839   3.322   0.762
 2695  WAT   H2 8518   5.884   3.466   0.757
 2696  WAT    O 8519   5.448   2.763   0.727
 2696  WAT   H1 8520   5.506   2.686   0.727
 2696  WAT   H2 8521   5.448   2.793   0.636
 2697  WAT    O 8522   6.434   3.645   0.512
 2697  WAT   H1 8523   6.372   3.691   0.455
 2697  WAT   H2 8524   6.520   3.661   0.472
 2698  WAT    O 8525   6.354   3.244   0.673
 2698  WAT   H1 8526   6.347   3.149   0.657
 2698  WAT   H2 8527   6.430   3.253   0.730
 2699  WAT    O 8528   5.573   2.304   0.905
 2699  WAT   H1 8529   5.555   2.214   0.933
 2699  WAT   H2 8530   5.532   2.359   0.973
 2700  WAT    O 8531   6.457   2.524   0.696
 2700  WAT   H1 8532   6.494   2.437   0.684
 2700  WAT   H2 8533   6.447   2.558   0.606
 2701  WAT    O 8534   5.870   2.362   0.242
 2701  WAT   H1 8535   5.880   2.452   0.272
 2701  WAT   H2 8536   5.779   2.357   0.213
 2702  WAT    O 8537   5.634   2.554   0.766
 2702  WAT   H1 8538   5.703   2.580   0.828
 2702  WAT   H2 8539   5.603   2.470   0.800
 2703  WAT    O 8540   6.054   2.658   0.675
 2703  WAT   H1 8541   6.105   2.708   0.739
 2703  WAT   H2 8542   6.107   2.581   0.657
 2704  WAT    O 8543   5.882   2.122   1.102
 2704  WAT   H1 8544   5.882   2.174   1.021
 2704  WAT   H2 8545   5.799   2.075   1.099
 2705  WAT    O 8546   6.521   3.134   0.251
 2705  WAT   H1 8547   6.459   3.180   0.195
 2705  WAT   H2 8548   6.572   3.203   0.293
 2706  WAT    O 8549   6.007   3.086   0.919
 2706  WAT   H1 8550   5.974   3.149   0.984
 2706  WAT   H2 8551   6.025   3.139   0.841
 2707  WAT    O 8552   6.858   2.468   0.666
 2707  WAT   H1 8553   6.788   2.497   0.724
 2707  WAT   H2 8554   6.895   2.549   0.630
 2708  WAT    O 8555   5.850   2.293   0.902
 2708  WAT   H1 8556   5.884   2.378   0.873
 2708  WAT   H2 8557   5.756   2.308   0.914
 2709  WAT    O 8558   5.928   3.283   1.101
 2709  WAT   H1 8559   5.990   3.351   1.073
 2709  WAT   H2 8560   5.842   3.324   1.092
 2710  WAT    O 8561   6.219   2.042   0.535
 2710  WAT   H1 8562   6.249   1.987   0.463
 2710  WAT   H2 8563   6.126   2.056   0.516
 2711  WAT    O 8564   6.774   3.614   0.764
 2711  WAT   H1 8565   6.775   3.574   0.677
 2711  WAT   H2 8566   6.718   3.691   0.753
 2712  WAT    O 8567   6.714   3.104   0.897
 2712  WAT   H1 8568   6.755   3.083   0.813
 2712  WAT   H2 8569   6.786   3.130   0.954
 2713  WAT    O 8570   6.457   2.849   0.208
 2713  WAT   H1 8571   6.365   2.842   0.231
 2713  WAT   H2 8572   6.473   2.943   0.197
 2714  WAT    O 8573   6.860   3.005   0.259
 2714  WAT   H1 8574   6.798   2.971   0.194
 2714  WAT   H2 8575   6.859   2.941   0.329
 2715  WAT    O 8576   6.805   2.623   1.000
 2715  WAT   H1 8577   6.763   2.705   1.026
 2715  WAT   H2 8578   6.731   2.564   0.981
 2716  WAT    O 8579   6.018   2.901   0.487
 2716  WAT   H1 8580   5.977   2.830   0.437
 2716  WAT   H2 8581   6.027   2.867   0.575
 2717  WAT    O 8582   6.065   3.270   0.703
 2717  WAT   H1 8583   6.035   3.210   0.635
 2717  WAT   H2 8584   6.160   3.274   0.692
 2718  WAT    O 8585   5.889   2.579   0.865
 2718  WAT   H1 8586   5.944   2.590   0.787
 2718  WAT   H2 8587   5.941   2.616   0.936
 2719  WAT    O 8588   6.874   3.627   1.069
 2719  WAT   H1 8589   6.826   3.708   1.050
 2719  WAT   H2 8590   6.805   3.562   1.084
 2720  WAT    O 8591   5.974   3.244   1.368
 2720  WAT   H1 8592   5.884   3.266   1.393
 2720  WAT   H2 8593   5.976   3.256   1.273
 2721  WAT    O 8594   5.857   2.931   1.226
 2721  WAT   H1 8595   5.843   3.018   1.262
 2721  WAT   H2 8596   5.768   2.897   1.211
 2722  WAT    O 8597   6.489   3.423   0.356
 2722  WAT   H1 8598   6.533   3.497   0.315
 2722  WAT   H2 8599   6.483   3.447   0.449
 2723  WAT    O 8600   6.036   3.525   1.446
 2723  WAT   H1 8601   6.034   3.566   1.360
 2723  WAT   H2 8602   6.020   3.432   1.430
 2724  WAT    O 8603   5.688   2.791   0.237
 2724  WAT   H1 8604   5.676   2.863   0.175
 2724  WAT   H2 8605   5.657   2.714   0.189
 2725  WAT    O 8606   5.452   3.108   0.817
 2725  WAT   H1 8607   5.460   3.122   0.723
 2725  WAT   H2 8608   5.513   3.037   0.837
 2726  WAT    O 8609   5.576   3.278   0.458
 2726  WAT   H1 8610   5.536   3.292   0.373
 2726  WAT   H2 8611   5.665   3.250   0.438
 2727  WAT    O 8612   6.558   3.693   1.149
 2727  WAT   H1 8613   6.610   3.684   1.229
 2727  WAT   H2 8614   6.474   3.728   1.178
 2728  WAT    O 8615   6.003   3.699   0.270
 2728  WAT   H1 8616   5.986   3.608   0.248
 2728  WAT   H2 8617   5.918   3.735   0.294
 2729  WAT    O 8618   6.682   3.635   0.355
 2729  WAT   H1 8619   6.728   3.557   0.387
 2729  WAT   H2 8620   6.716   3.706   0.410
 2730  WAT    O 8621   5.457   3.212   1.071
 2730  WAT   H1 8622   5.474   3.165   0.989
 2730  WAT   H2 8623   5.504   3.161   1.138
 2731  WAT    O 8624   5.935   2.125   0.575
 2731  WAT   H1 8625   5.890   2.203   0.542
 2731  WAT   H2 8626   5.990   2.158   0.646
 2732  WAT    O 8627   6.363   2.412   1.135
 2732  WAT   H1 8628   6.317   2.433   1.216
 2732  WAT   H2 8629   6.323   2.330   1.105
 2733  WAT    O 8630   6.863   2.534   1.248
 2733  WAT   H1 8631   6.778   2.504   1.280
 2733  WAT   H2 8632   6.847   2.558   1.157
 2734  WAT    O 8633   6.573   2.684   1.458
 2734  WAT   H1 8634   6.605   2.601   1.424
 2734  WAT   H2 8635   6.652   2.736   1.473
 2735  WAT    O 8636   6.138   2.180   0.761
 2735  WAT   H1 8637   6.168   2.270   0.753
 2735  WAT   H2 8638   6.193   2.131   0.699
 2736  WAT    O 8639   5.914   2.638   0.348
 2736  WAT   H1 8640   5.891   2.616   0.438
 2736  WAT   H2 8641   5.836   2.681   0.313
 2737  WAT    O 8642   6.637   2.638   0.208
 2737  WAT   H1 8643   6.577   2.711   0.189
 2737  WAT   H2 8644   6.691   2.632   0.129
 2738  WAT    O 8645   6.158   2.727   1.414
 2738  WAT   H1 8646   6.148   2.633   1.399
 2738  WAT   H2 8647   6.242   2.750   1.375
 2739  WAT    O 8648   6.497   2.502   0.411
 2739  WAT   H1 8649   6.537   2.534   0.329
 2739  WAT   H2 8650   6.534   2.414   0.422
 2740  WAT    O 8651   5.671   2.369   1.230
 2740  WAT   H1 8652   5.631   2.453   1.250
 2740  WAT   H2 8653   5.602   2.305   1.249
 2741  WAT    O 8654   6.328   2.377   1.537
 2741  WAT   H1 8655   6.259   2.358   1.600
 2741  WAT   H2 8656   6.403   2.405   1.590
 2742  WAT    O 8657   5.401   2.161   0.633
 2742  WAT   H1 8658   5.372   2.218   0.704
 2742  WAT   H2 8659   5.475   2.113   0.669
 2743  WAT    O 8660   6.556   2.761   0.820
 2743  WAT   H1 8661   6.483   2.812   0.855
 2743  WAT   H2 8662   6.516   2.679   0.790
 2744  WAT    O 8663   6.200   2.428   0.661
 2744  WAT   H1 8664   6.200   2.384   0.576
 2744  WAT   H2 8665   6.289   2.461   0.671
 2745  WAT    O 8666   5.785   2.417   0.557
 2745  WAT   H1 8667   5.751   2.464   0.632
 2745  WAT   H2 8668   5.708   2.371   0.521
 2746  WAT    O 8669   6.602   2.306   0.761
 2746  WAT   H1 8670   6.604   2.351   0.846
 2746  WAT   H2 8671   6.577   2.216   0.783
 2747  WAT    O 8672   5.615   3.150   1.287
 2747  WAT   H1 8673   5.576   3.086   1.347
 2747  WAT   H2 8674   5.646   3.220   1.344
 2748  WAT    O 8675   6.230   2.834   0.835
 2748  WAT   H1 8676   6.266   2.787   0.910
 2748  WAT   H2 8677   6.211   2.922   0.869
 2749  WAT    O 8678   5.516   2.309   0.448
 2749  WAT   H1 8679   5.488   2.272   0.532
 2749  WAT   H2 8680   5.510   2.236   0.387
 2750  WAT    O 8681   6.009   2.739   1.067
 2750  WAT   H1 8682   5.978   2.826   1.090
 2750  WAT   H2 8683   6.104   2.745   1.071
 2751  WAT    O 8684   6.476   3.066   1.295
 2751  WAT   H1 8685   6.469   2.974   1.269
 2751  WAT   H2 8686   6.413   3.076   1.366
 2752  WAT    O 8687   5.866   3.126   0.491
 2752  WAT   H1 8688   5.918   3.046   0.485
 2752  WAT   H2 8689   5.821   3.120   0.575
 2753  WAT    O 8690   5.614   2.823   1.182
 2753  WAT   H1 8691   5.579   2.889   1.241
 2753  WAT   H2 8692   5.585   2.739   1.219
 2754  WAT    O 8693   5.935   2.868   1.470
 2754  WAT   H1 8694   5.905   2.883   1.381
 2754  WAT   H2 8695   6.012   2.812   1.461
 2755  WAT    O 8696   6.469   3.348   1.270
 2755  WAT   H1 8697   6.470   3.255   1.248
 2755  WAT   H2 8698   6.398   3.357   1.334
 2756  WAT    O 8699   6.643   3.185   0.554
 2756  WAT   H1 8700   6.678   3.125   0.488
 2756  WAT   H2 8701   6.555   3.152   0.571
 2757  WAT    O 8702   6.252   3.261   0.295
 2757  WAT   H1 8703   6.320   3.315   0.333
 2757  WAT   H2 8704   6.173   3.315   0.299
 2758  WAT    O 8705   6.182   2.961   0.256
 2758  WAT   H1 8706   6.227   3.042   0.279
 2758  WAT   H2 8707   6.147   2.929   0.339
 2759  WAT    O 8708   6.412   3.512   0.979
 2759  WAT   H1 8709   6.477   3.533   1.047
 2759  WAT   H2 8710   6.448   3.436   0.934
 2760  WAT    O 8711   5.772   1.996   0.303
 2760  WAT   H1 8712   5.759   1.995   0.398
 2760  WAT   H2 8713   5.690   2.029   0.268
 2761  WAT    O 8714   6.539   3.313   0.851
 2761  WAT   H1 8715   6.604   3.243   0.862
 2761  WAT   H2 8716   6.592   3.391   0.833
 2762  WAT    O 8717   6.717   3.393   1.171
 2762  WAT   H1 8718   6.750   3.451   1.239
 2762  WAT   H2 8719   6.625   3.379   1.194
 2763  WAT    O 8720   5.472   2.171   1.250
 2763  WAT   H1 8721   5.400   2.191   1.310
 2763  WAT   H2 8722   5.514   2.094   1.287
 2764  WAT    O 8723   5.501   3.570   1.348
 2764  WAT   H1 8724   5.512   3.476   1.334
 2764  WAT   H2 8725   5.435   3.597   1.283
 2765  WAT    O 8726   6.300   3.397   1.488
 2765  WAT   H1 8727   6.268   3.326   1.543
 2765  WAT   H2 8728   6.232   3.465   1.496
 2766  WAT    O 8729   6.621   2.421   1.025
 2766  WAT   H1 8730   6.658   2.339   1.057
 2766  WAT   H2 8731   6.535   2.427   1.066
 2767  WAT    O 8732   6.155   2.544   0.247
 2767  WAT   H1 8733   6.084   2.591   0.291
 2767  WAT   H2 8734   6.183   2.478   0.310
 2768  WAT    O 8735   6.317   2.686   1.047
 2768  WAT   H1 8736   6.367   2.734   1.113
 2768  WAT   H2 8737   6.332   2.594   1.068
 2769  WAT    O 8738   6.558   2.217   0.391
 2769  WAT   H1 8739   6.546   2.219   0.296
 2769  WAT   H2 8740   6.653   2.221   0.403
 2770  WAT    O 8741   6.267   3.740   0.318
 2770  WAT   H1 8742   6.292   3.736   0.226
 2770  WAT   H2 8743   6.172   3.728   0.318
 2771  WAT    O 8744   5.815   3.759   0.611
 2771  WAT   H1 8745   5.888   3.704   0.638
 2771  WAT   H2 8746   5.853   3.845   0.597
 2772  WAT    O 8747   5.503   3.365   0.198
 2772  WAT   H1 8748   5.410   3.389   0.197
 2772  WAT   H2 8749   5.550   3.448   0.186
 2773  WAT    O 8750   5.715   3.677   1.529
 2773  WAT   H1 8751   5.795   3.709   1.571
 2773  WAT   H2 8752   5.664   3.641   1.602
 2774  WAT    O 8753   6.599   3.288   1.524
 2774  WAT   H1 8754   6.538   3.290   1.450
 2774  WAT   H2 8755   6.568   3.215   1.578
 2775  WAT    O 8756   6.742   3.661   1.385
 2775  WAT   H1 8757   6.837   3.652   1.380
 2775  WAT   H2 8758   6.727   3.727   1.453
 2776  WAT    O 8759   5.487   2.926   1.424
 2776  WAT   H1 8760   5.538   2.868   1.481
 2776  WAT   H2 8761   5.413   2.954   1.478
 2777  WAT    O 8762   6.193   3.066   1.377
 2777  WAT   H1 8763   6.116   3.123   1.369
 2777  WAT   H2 8764   6.211   3.037   1.288
 2778  WAT    O 8765   5.690   2.740   1.513
 2778  WAT   H1 8766   5.694   2.710   1.604
 2778  WAT   H2 8767   5.776   2.780   1.497
 2779  WAT    O 8768   5.884   2.598   1.310
 2779  WAT   H1 8769   5.831   2.549   1.247
 2779  WAT   H2 8770   5.951   2.641   1.257
 2780  WAT    O 8771   6.774   3.045   1.286
 2780  WAT   H1 8772   6.816   3.060   1.371
 2780  WAT   H2 8773   6.681   3.057   1.303
 2781  WAT    O 8774   6.821   2.779   1.487
 2781  WAT   H1 8775   6.880   2.703   1.478
 2781  WAT   H2 8776   6.839   2.832   1.409
 2782  WAT    O 8777   5.933   2.295   1.318
 2782  WAT   H1 8778   5.924   2.233   1.246
 2782  WAT   H2 8779   5.875   2.367   1.295
 2783  WAT    O 8780   6.210   2.150   1.021
 2783  WAT   H1 8781   6.165   2.153   0.937
 2783  WAT   H2 8782   6.146   2.110   1.081
 2784  WAT    O 8783   6.250   3.040   1.083
 2784  WAT   H1 8784   6.292   3.124   1.066
 2784  WAT   H2 8785   6.158   3.054   1.060
 2785  WAT    O 8786   6.484   2.813   1.222
 2785  WAT   H1 8787   6.496   2.753   1.296
 2785  WAT   H2 8788   6.570   2.817   1.180
 2786  WAT    O 8789   6.718   2.868   1.079
 2786  WAT   H1 8790   6.665   2.921   1.019
 2786  WAT   H2 8791   6.752   2.932   1.143
 2787  WAT    O 8792   6.035   3.670   1.195
 2787  WAT   H1 8793   5.982   3.743   1.163
 2787  WAT   H2 8794   6.061   3.623   1.116
 2788  WAT    O 8795   6.161   2.467   1.348
 2788  WAT   H1 8796   6.220   2.436   1.416
 2788  WAT   H2 8797   6.079   2.420   1.363
 2789  WAT    O 8798   6.643   2.429   1.371
 2789  WAT   H1 8799   6.574   2.363   1.364
 2789  WAT   H2 8800   6.715   2.384   1.415
 2790  WAT    O 8801   6.321   3.794   1.221
 2790  WAT   H1 8802   6.314   3.884   1.252
 2790  WAT   H2 8803   6.231   3.762   1.218
 2791  WAT    O 8804   5.461   3.527   0.551
 2791  WAT   H1 8805   5.494   3.440   0.528
 2791  WAT   H2 8806   5.504   3.547   0.634
 2792  WAT    O 8807   5.921   3.360   0.317
 2792  WAT   H1 8808   5.891   3.347   0.407
 2792  WAT   H2 8809   5.910   3.274   0.276
 2793  WAT    O 8810   5.510   3.613   0.825
 2793  WAT   H1 8811   5.467   3.631   0.908
 2793  WAT   H2 8812   5.567   3.689   0.811
 2794  WAT    O 8813   5.493   2.865   0.461
 2794  WAT   H1 8814   5.428   2.838   0.396
 2794  WAT   H2 8815   5.577   2.854   0.416
 2795  WAT    O 8816   5.597   2.903   0.915
 2795  WAT   H1 8817   5.634   2.894   1.003
 2795  WAT   H2 8818   5.540   2.827   0.905
 2796  WAT    O 8819   5.552   2.594   1.306
 2796  WAT   H1 8820   5.463   2.591   1.339
 2796  WAT   H2 8821   5.606   2.614   1.382
 2797  WAT    O 8822   5.603   2.022   0.740
 2797  WAT   H1 8823   5.668   1.967   0.696
 2797  WAT   H2 8824   5.645   2.047   0.822
 2798  WAT    O 8825   5.578   2.037   1.015
 2798  WAT   H1 8826   5.543   2.083   1.091
 2798  WAT   H2 8827   5.545   1.948   1.023
 2799  WAT    O 8828   5.739   3.354   1.431
 2799  WAT   H1 8829   5.734   3.317   1.519
 2799  WAT   H2 8830   5.752   3.448   1.445
 2800  WAT    O 8831   6.109   3.510   0.991
 2800  WAT   H1 8832   6.085   3.537   0.903
 2800  WAT   H2 8833   6.203   3.527   0.997
 2801  WAT    O 8834   6.329   2.156   1.367
 2801  WAT   H1 8835   6.323   2.216   1.442
 2801  WAT   H2 8836   6.423   2.146   1.352
 2802  WAT    O 8837   6.593   2.122   1.331
 2802  WAT   H1 8838   6.655   2.154   1.265
 2802  WAT   H2 8839   6.648   2.073   1.393
 2803  WAT    O 8840   5.645   1.990   1.342
 2803  WAT   H1 8841   5.700   1.972   1.266
 2803  WAT   H2 8842   5.652   1.911   1.396
 2804  WAT    O 8843   5.723   3.649   1.143
 2804  WAT   H1 8844   5.663   3.636   1.217
 2804  WAT   H2 8845   5.722   3.565   1.097
 2805  WAT    O 8846   6.667   1.978   0.963
 2805  WAT   H1 8847   6.580   2.012   0.943
 2805  WAT   H2 8848   6.656   1.931   1.046
 2806  WAT    O 8849   6.758   2.199   1.102
 2806  WAT   H1 8850   6.725   2.118   1.064
 2806  WAT   H2 8851   6.853   2.195   1.089
 2807  WAT    O 8852   5.686   3.386   1.038
 2807  WAT   H1 8853   5.613   3.324   1.031
 2807  WAT   H2 8854   5.692   3.425   0.951
 2808  WAT    O 8855   6.046   3.607   0.717
 2808  WAT   H1 8856   6.098   3.546   0.664
 2808  WAT   H2 8857   6.111   3.657   0.766
 2809  WAT    O 8858   6.320   3.696   0.799
 2809  WAT   H1 8859   6.349   3.671   0.712
 2809  WAT   H2 8860   6.371   3.641   0.858
 2810  WAT    O 8861   6.442   2.070   0.857
 2810  WAT   H1 8862   6.364   2.117   0.885
 2810  WAT   H2 8863   6.413   1.980   0.846
 2811  WAT    O 8864   5.514   3.717   0.359
 2811  WAT   H1 8865   5.497   3.654   0.429
 2811  WAT   H2 8866   5.427   3.738   0.324
 2812  WAT    O 8867   6.230   2.312   0.408
 2812  WAT   H1 8868   6.149   2.274   0.374
 2812  WAT   H2 8869   6.281   2.236   0.439
 2813  WAT    O 8870   6.681   1.978   0.532
 2813  WAT   H1 8871   6.741   2.036   0.580
 2813  WAT   H2 8872   6.607   2.035   0.510
 2814  WAT    O 8873   6.033   2.127   0.269
 2814  WAT   H1 8874   5.970   2.057   0.286
 2814  WAT   H2 8875   5.979   2.203   0.247
 2815  WAT    O 8876   6.327   3.788   1.536
 2815  WAT   H1 8877   6.420   3.765   1.540
 2815  WAT   H2 8878   6.325   3.871   1.488
 2816  WAT    O 8879   6.046   2.055   1.512
 2816  WAT   H1 8880   6.017   2.105   1.436
 2816  WAT   H2 8881   6.084   1.975   1.476
 2817  WAT    O 8882   6.706   1.996   1.570
 2817  WAT   H1 8883   6.694   2.028   1.660
 2817  WAT   H2 8884   6.787   2.036   1.541
 2818  WAT    O 8885   6.596   0.921   9.871
 2818  WAT   H1 8886   6.588   0.829   9.844
 2818  WAT   H2 8887   6.555   0.970   9.801
[truncated: 1,703,062 more chars]
