# Supplementary material for: Stability and Existence of Noncanonical I-motif DNA Structures in Computer Simulations Based on Atomistic and Coarse-Grained Force Fields
Source: Molecules. 2022 Aug 1;27(15):4915. doi: 10.3390/molecules27154915 (PMC9370271; doi:10.3390/molecules27154915)
Supplement: Supplementary file 1 [file molecules-27-04915-s001.zip › supporting/bsc.gro]

ufoldBSC_GMX.gro created by acpype (Rev: 10101) on Tue Feb  1 09:10:27 2022
 79435
    1  DC5 HO5'    1   2.534   7.304   1.606
    1  DC5  O5'    2   2.509   7.279   1.694
    1  DC5  C5'    3   2.620   7.252   1.775
    1  DC5  H5'    4   2.700   7.326   1.757
    1  DC5 H5''    5   2.652   7.149   1.755
    1  DC5  C4'    6   2.578   7.271   1.921
    1  DC5  H4'    7   2.668   7.244   1.980
    1  DC5  O4'    8   2.551   7.410   1.946
    1  DC5  C1'    9   2.422   7.423   1.998
    1  DC5  H1'   10   2.422   7.437   2.102
    1  DC5   N1   11   2.359   7.549   1.940
    1  DC5   C6   12   2.376   7.578   1.809
    1  DC5   H6   13   2.440   7.513   1.752
    1  DC5   C5   14   2.308   7.684   1.756
    1  DC5   H5   15   2.307   7.702   1.654
    1  DC5   C4   16   2.229   7.757   1.845
    1  DC5   N4   17   2.168   7.859   1.792
    1  DC5  H41   18   2.136   7.935   1.852
    1  DC5  H42   19   2.188   7.868   1.690
    1  DC5   N3   20   2.223   7.739   1.975
    1  DC5   C2   21   2.284   7.633   2.025
    1  DC5   O2   22   2.265   7.608   2.147
    1  DC5  C3'   23   2.464   7.190   1.970
    1  DC5  H3'   24   2.456   7.099   1.911
    1  DC5  C2'   25   2.350   7.289   1.957
    1  DC5  H2'   26   2.305   7.296   1.862
    1  DC5 H2''   27   2.269   7.272   2.032
    1  DC5  O3'   28   2.486   7.161   2.108
    2   DC    P   29   2.491   7.013   2.172
    2   DC  OP1   30   2.515   7.017   2.315
    2   DC  OP2   31   2.587   6.938   2.095
    2   DC  O5'   32   2.351   6.955   2.153
    2   DC  C5'   33   2.298   6.911   2.033
    2   DC  H5'   34   2.369   6.835   1.990
    2   DC H5''   35   2.275   6.992   1.962
    2   DC  C4'   36   2.166   6.833   2.048
    2   DC  H4'   37   2.090   6.895   2.093
    2   DC  O4'   38   2.106   6.785   1.925
    2   DC  C1'   39   2.062   6.646   1.945
    2   DC  H1'   40   1.961   6.661   1.984
    2   DC   N1   41   2.057   6.568   1.821
    2   DC   C6   42   2.173   6.534   1.750
    2   DC   H6   43   2.267   6.587   1.780
    2   DC   C5   44   2.175   6.448   1.646
    2   DC   H5   45   2.265   6.431   1.584
    2   DC   C4   46   2.050   6.389   1.613
    2   DC   N4   47   2.043   6.317   1.507
    2   DC  H41   48   1.955   6.289   1.472
    2   DC  H42   49   2.128   6.263   1.484
    2   DC   N3   50   1.937   6.423   1.669
    2   DC   C2   51   1.937   6.517   1.772
    2   DC   O2   52   1.829   6.557   1.816
    2   DC  C3'   53   2.182   6.712   2.145
    2   DC  H3'   54   2.276   6.705   2.187
    2   DC  C2'   55   2.156   6.591   2.056
    2   DC  H2'   56   2.250   6.543   2.016
    2   DC H2''   57   2.110   6.510   2.111
    2   DC  O3'   58   2.088   6.733   2.246
    3   DC    P   59   2.089   6.635   2.371
    3   DC  OP1   60   1.990   6.690   2.466
    3   DC  OP2   61   2.222   6.613   2.426
    3   DC  O5'   62   2.028   6.493   2.320
    3   DC  C5'   63   1.888   6.468   2.302
    3   DC  H5'   64   1.851   6.549   2.236
    3   DC H5''   65   1.832   6.474   2.399
    3   DC  C4'   66   1.862   6.344   2.224
    3   DC  H4'   67   1.756   6.349   2.199
    3   DC  O4'   68   1.934   6.337   2.097
    3   DC  C1'   69   1.963   6.198   2.068
    3   DC  H1'   70   1.879   6.145   2.045
    3   DC   N1   71   2.072   6.183   1.960
    3   DC   C6   72   2.194   6.252   1.968
    3   DC   H6   73   2.212   6.317   2.058
    3   DC   C5   74   2.294   6.230   1.878
    3   DC   H5   75   2.381   6.284   1.890
    3   DC   C4   76   2.269   6.143   1.769
    3   DC   N4   77   2.364   6.130   1.685
    3   DC  H41   78   2.345   6.076   1.605
    3   DC  H42   79   2.456   6.174   1.691
    3   DC   N3   80   2.154   6.080   1.757
    3   DC   C2   81   2.050   6.104   1.843
    3   DC   O2   82   1.938   6.062   1.813
    3   DC  C3'   83   1.900   6.212   2.299
    3   DC  H3'   84   1.921   6.219   2.400
    3   DC  C2'   85   2.020   6.160   2.212
    3   DC  H2'   86   2.108   6.215   2.233
    3   DC H2''   87   2.037   6.050   2.214
    3   DC  O3'   88   1.803   6.106   2.291
    4   DT    P   89   1.717   6.056   2.414
    4   DT  OP1   90   1.640   5.935   2.376
    4   DT  OP2   91   1.642   6.170   2.476
    4   DT  O5'   92   1.821   6.010   2.523
    4   DT  C5'   93   1.851   6.096   2.639
    4   DT  H5'   94   1.771   6.106   2.708
    4   DT H5''   95   1.871   6.209   2.611
    4   DT  C4'   96   1.969   6.055   2.726
    4   DT  H4'   97   2.057   6.033   2.660
    4   DT  O4'   98   1.997   6.148   2.825
    4   DT  C1'   99   1.966   6.099   2.949
    4   DT  H1'  100   2.053   6.054   2.991
    4   DT   N1  101   1.913   6.205   3.036
    4   DT   C6  102   1.786   6.255   3.015
    4   DT   H6  103   1.722   6.222   2.933
    4   DT   C5  104   1.729   6.349   3.093
    4   DT   C7  105   1.586   6.397   3.055
    4   DT  H71  106   1.547   6.417   3.144
    4   DT  H72  107   1.521   6.311   3.020
    4   DT  H73  108   1.577   6.490   2.996
    4   DT   C4  109   1.801   6.397   3.211
    4   DT   O4  110   1.764   6.483   3.287
    4   DT   N3  111   1.929   6.349   3.225
    4   DT   H3  112   1.979   6.388   3.301
    4   DT   C2  113   1.993   6.256   3.143
    4   DT   O2  114   2.108   6.226   3.158
    4   DT  C3'  115   1.947   5.922   2.798
    4   DT  H3'  116   1.880   5.859   2.735
    4   DT  C2'  117   1.878   5.983   2.918
    4   DT  H2'  118   1.775   6.011   2.889
    4   DT H2''  119   1.861   5.918   3.008
    4   DT  O3'  120   2.074   5.861   2.833
    5   DA    P  121   2.079   5.733   2.922
    5   DA  OP1  122   2.214   5.675   2.913
    5   DA  OP2  123   1.962   5.649   2.874
    5   DA  O5'  124   2.046   5.765   3.073
    5   DA  C5'  125   2.153   5.794   3.164
    5   DA  H5'  126   2.207   5.886   3.132
    5   DA H5''  127   2.225   5.709   3.166
    5   DA  C4'  128   2.114   5.831   3.310
    5   DA  H4'  129   2.204   5.847   3.367
    5   DA  O4'  130   2.040   5.947   3.305
    5   DA  C1'  131   1.935   5.931   3.402
    5   DA  H1'  132   1.987   5.960   3.497
    5   DA   N9  133   1.817   6.014   3.369
    5   DA   C8  134   1.724   6.004   3.274
    5   DA   H8  135   1.727   5.923   3.198
    5   DA   N7  136   1.619   6.083   3.292
    5   DA   C5  137   1.651   6.154   3.409
    5   DA   C6  138   1.587   6.259   3.484
    5   DA   N6  139   1.463   6.302   3.480
    5   DA  H61  140   1.437   6.362   3.559
    5   DA  H62  141   1.391   6.279   3.409
    5   DA   N1  142   1.651   6.315   3.592
    5   DA   C2  143   1.771   6.272   3.621
    5   DA   H2  144   1.816   6.328   3.703
    5   DA   N3  145   1.851   6.183   3.554
    5   DA   C4  146   1.778   6.120   3.448
    5   DA  C3'  147   2.038   5.723   3.394
    5   DA  H3'  148   2.037   5.624   3.341
    5   DA  C2'  149   1.901   5.782   3.392
    5   DA  H2'  150   1.852   5.766   3.288
    5   DA H2''  151   1.842   5.745   3.475
    5   DA  O3'  152   2.082   5.718   3.524
    6   DA    P  153   2.128   5.570   3.583
    6   DA  OP1  154   2.232   5.520   3.489
    6   DA  OP2  155   2.005   5.493   3.598
    6   DA  O5'  156   2.197   5.613   3.729
    6   DA  C5'  157   2.123   5.638   3.849
    6   DA  H5'  158   2.034   5.575   3.843
    6   DA H5''  159   2.095   5.742   3.853
    6   DA  C4'  160   2.215   5.590   3.966
    6   DA  H4'  161   2.302   5.651   3.971
    6   DA  O4'  162   2.146   5.603   4.089
    6   DA  C1'  163   2.136   5.483   4.160
    6   DA  H1'  164   2.209   5.465   4.234
    6   DA   N9  165   2.001   5.486   4.231
    6   DA   C8  166   1.877   5.439   4.195
    6   DA   H8  167   1.861   5.396   4.101
    6   DA   N7  168   1.780   5.440   4.286
    6   DA   C5  169   1.843   5.508   4.387
    6   DA   C6  170   1.805   5.551   4.518
    6   DA   N6  171   1.687   5.542   4.566
    6   DA  H61  172   1.677   5.580   4.662
    6   DA  H62  173   1.608   5.516   4.511
    6   DA   N1  174   1.897   5.608   4.600
    6   DA   C2  175   2.022   5.607   4.560
    6   DA   H2  176   2.088   5.659   4.625
    6   DA   N3  177   2.077   5.569   4.447
    6   DA   C4  178   1.980   5.518   4.361
    6   DA  C3'  179   2.262   5.443   3.961
    6   DA  H3'  180   2.267   5.403   3.861
    6   DA  C2'  181   2.151   5.379   4.053
    6   DA  H2'  182   2.055   5.367   4.003
    6   DA H2''  183   2.184   5.281   4.095
    6   DA  O3'  184   2.390   5.442   4.034
    7   DC    P  185   2.474   5.310   4.064
    7   DC  OP1  186   2.620   5.343   4.046
    7   DC  OP2  187   2.401   5.209   3.986
    7   DC  O5'  188   2.449   5.284   4.221
    7   DC  C5'  189   2.495   5.384   4.315
    7   DC  H5'  190   2.427   5.464   4.303
    7   DC H5''  191   2.598   5.409   4.300
    7   DC  C4'  192   2.488   5.356   4.466
    7   DC  H4'  193   2.542   5.437   4.516
    7   DC  O4'  194   2.358   5.357   4.515
    7   DC  C1'  195   2.324   5.226   4.563
    7   DC  H1'  196   2.342   5.225   4.668
    7   DC   N1  197   2.182   5.185   4.543
    7   DC   C6  198   2.131   5.145   4.428
    7   DC   H6  199   2.205   5.137   4.338
    7   DC   C5  200   1.997   5.136   4.408
    7   DC   H5  201   1.959   5.102   4.319
    7   DC   C4  202   1.912   5.169   4.517
    7   DC   N4  203   1.784   5.171   4.498
    7   DC  H41  204   1.732   5.178   4.581
    7   DC  H42  205   1.756   5.142   4.412
    7   DC   N3  206   1.955   5.206   4.635
    7   DC   C2  207   2.094   5.219   4.646
    7   DC   O2  208   2.137   5.264   4.755
    7   DC  C3'  209   2.554   5.222   4.503
    7   DC  H3'  210   2.630   5.200   4.425
    7   DC  C2'  211   2.431   5.129   4.504
    7   DC  H2'  212   2.416   5.094   4.397
    7   DC H2''  213   2.436   5.042   4.568
    7   DC  O3'  214   2.615   5.248   4.635
    8   DC    P  215   2.692   5.128   4.706
    8   DC  OP1  216   2.766   5.198   4.812
    8   DC  OP2  217   2.762   5.055   4.600
    8   DC  O5'  218   2.591   5.027   4.767
    8   DC  C5'  219   2.507   5.074   4.876
    8   DC  H5'  220   2.473   5.180   4.871
    8   DC H5''  221   2.567   5.066   4.965
    8   DC  C4'  222   2.385   4.981   4.905
    8   DC  H4'  223   2.328   5.028   4.977
    8   DC  O4'  224   2.314   4.959   4.779
    8   DC  C1'  225   2.260   4.825   4.785
    8   DC  H1'  226   2.170   4.825   4.853
    8   DC   N1  227   2.211   4.807   4.647
    8   DC   C6  228   2.292   4.795   4.540
    8   DC   H6  229   2.388   4.839   4.544
    8   DC   C5  230   2.254   4.744   4.421
    8   DC   H5  231   2.310   4.742   4.329
    8   DC   C4  232   2.119   4.700   4.421
    8   DC   N4  233   2.055   4.650   4.317
    8   DC  H41  234   1.958   4.620   4.329
    8   DC  H42  235   2.105   4.611   4.238
    8   DC   N3  236   2.031   4.714   4.522
    8   DC   C2  237   2.074   4.779   4.629
    8   DC   O2  238   1.988   4.819   4.712
    8   DC  C3'  239   2.422   4.840   4.962
    8   DC  H3'  240   2.528   4.829   4.988
    8   DC  C2'  241   2.369   4.748   4.846
    8   DC  H2'  242   2.451   4.738   4.776
    8   DC H2''  243   2.337   4.648   4.879
    8   DC  O3'  244   2.341   4.823   5.080
    9   DC    P  245   2.398   4.849   5.226
    9   DC  OP1  246   2.289   4.814   5.319
    9   DC  OP2  247   2.458   4.986   5.229
    9   DC  O5'  248   2.515   4.745   5.243
    9   DC  C5'  249   2.492   4.608   5.262
    9   DC  H5'  250   2.436   4.576   5.173
    9   DC H5''  251   2.414   4.587   5.331
    9   DC  C4'  252   2.615   4.520   5.291
    9   DC  H4'  253   2.586   4.416   5.315
    9   DC  O4'  254   2.703   4.509   5.174
    9   DC  C1'  255   2.821   4.577   5.196
    9   DC  H1'  256   2.893   4.494   5.205
    9   DC   N1  257   2.873   4.668   5.087
    9   DC   C6  258   2.799   4.778   5.042
    9   DC   H6  259   2.709   4.805   5.089
    9   DC   C5  260   2.846   4.857   4.939
    9   DC   H5  261   2.787   4.933   4.908
    9   DC   C4  262   2.980   4.825   4.892
    9   DC   N4  263   3.045   4.906   4.814
    9   DC  H41  264   3.123   4.874   4.769
    9   DC  H42  265   2.994   4.984   4.768
    9   DC   N3  266   3.048   4.723   4.935
    9   DC   C2  267   2.999   4.647   5.037
    9   DC   O2  268   3.069   4.556   5.079
    9   DC  C3'  269   2.700   4.573   5.399
    9   DC  H3'  270   2.644   4.645   5.459
    9   DC  C2'  271   2.823   4.646   5.330
    9   DC  H2'  272   2.813   4.755   5.328
    9   DC H2''  273   2.918   4.629   5.386
    9   DC  O3'  274   2.765   4.480   5.477
   10   DT    P  275   2.746   4.477   5.633
   10   DT  OP1  276   2.603   4.474   5.661
   10   DT  OP2  277   2.835   4.577   5.693
   10   DT  O5'  278   2.798   4.332   5.661
   10   DT  C5'  279   2.936   4.297   5.653
   10   DT  H5'  280   2.997   4.345   5.727
   10   DT H5''  281   2.975   4.330   5.559
   10   DT  C4'  282   2.954   4.146   5.673
   10   DT  H4'  283   2.892   4.090   5.602
   10   DT  O4'  284   3.093   4.120   5.656
   10   DT  C1'  285   3.156   4.093   5.779
   10   DT  H1'  286   3.162   3.985   5.777
   10   DT   N1  287   3.295   4.149   5.789
   10   DT   C6  288   3.325   4.286   5.784
   10   DT   H6  289   3.247   4.360   5.767
   10   DT   C5  290   3.452   4.326   5.796
   10   DT   C7  291   3.492   4.480   5.791
   10   DT  H71  292   3.399   4.539   5.748
   10   DT  H72  293   3.572   4.476   5.713
   10   DT  H73  294   3.533   4.519   5.883
   10   DT   C4  295   3.558   4.230   5.820
   10   DT   O4  296   3.679   4.247   5.844
   10   DT   N3  297   3.523   4.101   5.821
   10   DT   H3  298   3.595   4.035   5.838
   10   DT   C2  299   3.395   4.056   5.823
   10   DT   O2  300   3.373   3.944   5.843
   10   DT  C3'  301   2.924   4.109   5.817
   10   DT  H3'  302   2.845   4.181   5.851
   10   DT  C2'  303   3.055   4.128   5.888
   10   DT  H2'  304   3.069   4.230   5.919
   10   DT H2''  305   3.065   4.067   5.973
   10   DT  O3'  306   2.890   3.968   5.818
   11   DA    P  307   2.795   3.908   5.931
   11   DA  OP1  308   2.721   3.793   5.871
   11   DA  OP2  309   2.713   4.014   5.993
   11   DA  O5'  310   2.887   3.846   6.041
   11   DA  C5'  311   2.992   3.766   6.002
   11   DA  H5'  312   3.038   3.808   5.909
   11   DA H5''  313   2.950   3.675   5.970
   11   DA  C4'  314   3.102   3.747   6.107
   11   DA  H4'  315   3.150   3.649   6.090
   11   DA  O4'  316   3.203   3.854   6.096
   11   DA  C1'  317   3.215   3.910   6.224
   11   DA  H1'  318   3.293   3.854   6.279
   11   DA   N9  319   3.268   4.046   6.203
   11   DA   C8  320   3.196   4.161   6.203
   11   DA   H8  321   3.096   4.154   6.213
   11   DA   N7  322   3.251   4.276   6.176
   11   DA   C5  323   3.391   4.231   6.169
   11   DA   C6  324   3.522   4.294   6.167
   11   DA   N6  325   3.548   4.424   6.162
   11   DA  H61  326   3.639   4.453   6.194
   11   DA  H62  327   3.465   4.487   6.156
   11   DA   N1  328   3.638   4.224   6.177
   11   DA   C2  329   3.619   4.098   6.195
   11   DA   H2  330   3.708   4.047   6.215
   11   DA   N3  331   3.509   4.026   6.203
   11   DA   C4  332   3.400   4.095   6.182
   11   DA  C3'  333   3.043   3.744   6.246
   11   DA  H3'  334   2.931   3.728   6.262
   11   DA  C2'  335   3.072   3.893   6.283
   11   DA  H2'  336   2.999   3.954   6.229
   11   DA H2''  337   3.064   3.913   6.390
   11   DA  O3'  338   3.116   3.650   6.317
   12   DA    P  339   3.099   3.616   6.476
   12   DA  OP1  340   3.155   3.482   6.498
   12   DA  OP2  341   2.961   3.641   6.513
   12   DA  O5'  342   3.201   3.723   6.545
   12   DA  C5'  343   3.343   3.713   6.527
   12   DA  H5'  344   3.357   3.710   6.417
   12   DA H5''  345   3.374   3.615   6.566
   12   DA  C4'  346   3.432   3.830   6.586
   12   DA  H4'  347   3.534   3.797   6.577
   12   DA  O4'  348   3.413   3.947   6.513
   12   DA  C1'  349   3.383   4.051   6.601
   12   DA  H1'  350   3.466   4.116   6.636
   12   DA   N9  351   3.270   4.139   6.560
   12   DA   C8  352   3.134   4.110   6.563
   12   DA   H8  353   3.095   4.010   6.594
   12   DA   N7  354   3.056   4.203   6.519
   12   DA   C5  355   3.145   4.306   6.494
   12   DA   C6  356   3.133   4.436   6.434
   12   DA   N6  357   3.026   4.480   6.373
   12   DA  H61  358   3.043   4.552   6.312
   12   DA  H62  359   2.964   4.405   6.338
   12   DA   N1  360   3.239   4.510   6.429
   12   DA   C2  361   3.355   4.467   6.460
   12   DA   H2  362   3.435   4.531   6.433
   12   DA   N3  363   3.385   4.341   6.493
   12   DA   C4  364   3.273   4.268   6.515
   12   DA  C3'  365   3.404   3.854   6.731
   12   DA  H3'  366   3.336   3.778   6.778
   12   DA  C2'  367   3.334   3.984   6.726
   12   DA  H2'  368   3.231   3.946   6.736
   12   DA H2''  369   3.353   4.050   6.809
   12   DA  O3'  370   3.530   3.863   6.799
   13  DCP    P  371   3.625   3.740   6.843
   13  DCP  OP1  372   3.766   3.783   6.842
   13  DCP  OP2  373   3.589   3.621   6.762
   13  DCP  O5'  374   3.586   3.699   6.994
   13  DCP  C5'  375   3.598   3.786   7.112
   13  DCP  H5'  376   3.527   3.871   7.111
   13  DCP H5''  377   3.694   3.829   7.105
   13  DCP  C4'  378   3.597   3.703   7.243
   13  DCP  H4'  379   3.636   3.762   7.329
   13  DCP  O4'  380   3.465   3.650   7.270
   13  DCP  C1'  381   3.482   3.522   7.309
   13  DCP  H1'  382   3.514   3.512   7.414
   13  DCP   N1  383   3.361   3.441   7.292
   13  DCP   C6  384   3.305   3.420   7.168
   13  DCP   H6  385   3.362   3.452   7.079
   13  DCP   C5  386   3.184   3.356   7.156
   13  DCP   H5  387   3.132   3.341   7.065
   13  DCP   C4  388   3.127   3.302   7.282
   13  DCP   N4  389   3.017   3.237   7.281
   13  DCP  H41  390   2.975   3.209   7.368
   13  DCP  H42  391   2.976   3.209   7.188
   13  DCP   N3  392   3.188   3.316   7.401
   13  DCP   C2  393   3.302   3.386   7.412
   13  DCP   O2  394   3.349   3.402   7.526
   13  DCP  C3'  395   3.687   3.586   7.219
   13  DCP  H3'  396   3.734   3.577   7.120
   13  DCP  C2'  397   3.600   3.464   7.237
   13  DCP  H2'  398   3.567   3.432   7.144
   13  DCP H2''  399   3.664   3.389   7.286
   13  DCP  O3'  400   3.790   3.573   7.319
   13  DCP   H3  401   3.143   3.289   7.490
   14  DCP    P  402   3.920   3.668   7.325
   14  DCP  OP1  403   3.889   3.774   7.420
   14  DCP  OP2  404   3.955   3.704   7.183
   14  DCP  O5'  405   4.040   3.579   7.386
   14  DCP  C5'  406   4.097   3.457   7.329
   14  DCP  H5'  407   4.120   3.479   7.223
   14  DCP H5''  408   4.031   3.370   7.313
   14  DCP  C4'  409   4.229   3.405   7.388
   14  DCP  H4'  410   4.260   3.315   7.338
   14  DCP  O4'  411   4.349   3.488   7.372
   14  DCP  C1'  412   4.432   3.485   7.490
   14  DCP  H1'  413   4.509   3.403   7.494
   14  DCP   N1  414   4.485   3.621   7.518
   14  DCP   C6  415   4.428   3.737   7.468
   14  DCP   H6  416   4.358   3.729   7.389
   14  DCP   C5  417   4.475   3.858   7.511
   14  DCP   H5  418   4.418   3.948   7.472
   14  DCP   C4  419   4.576   3.863   7.615
   14  DCP   N4  420   4.603   3.984   7.664
   14  DCP  H41  421   4.656   3.985   7.753
   14  DCP  H42  422   4.572   4.066   7.611
   14  DCP   N3  423   4.619   3.749   7.665
   14  DCP   C2  424   4.574   3.633   7.626
   14  DCP   O2  425   4.618   3.537   7.692
   14  DCP  C3'  426   4.211   3.375   7.539
   14  DCP  H3'  427   4.112   3.411   7.573
   14  DCP  C2'  428   4.329   3.455   7.602
   14  DCP  H2'  429   4.291   3.544   7.652
   14  DCP H2''  430   4.378   3.402   7.674
   14  DCP  O3'  431   4.221   3.235   7.554
   14  DCP   H3  432   4.686   3.744   7.740
   15  DCP    P  433   4.159   3.152   7.681
   15  DCP  OP1  434   4.175   3.009   7.648
   15  DCP  OP2  435   4.024   3.203   7.722
   15  DCP  O5'  436   4.261   3.180   7.806
   15  DCP  C5'  437   4.390   3.123   7.817
   15  DCP  H5'  438   4.435   3.132   7.717
   15  DCP H5''  439   4.382   3.014   7.835
   15  DCP  C4'  440   4.482   3.195   7.920
   15  DCP  H4'  441   4.582   3.165   7.906
   15  DCP  O4'  442   4.474   3.338   7.907
   15  DCP  C1'  443   4.435   3.394   8.035
   15  DCP  H1'  444   4.523   3.396   8.093
   15  DCP   N1  445   4.363   3.524   8.026
   15  DCP   C6  446   4.234   3.526   7.974
   15  DCP   H6  447   4.204   3.434   7.924
   15  DCP   C5  448   4.170   3.644   7.968
   15  DCP   H5  449   4.075   3.650   7.910
   15  DCP   C4  450   4.228   3.760   8.028
   15  DCP   N4  451   4.158   3.869   8.035
   15  DCP  H41  452   4.181   3.959   8.067
   15  DCP  H42  453   4.081   3.875   7.970
   15  DCP   N3  454   4.344   3.746   8.085
   15  DCP   C2  455   4.417   3.639   8.084
   15  DCP   O2  456   4.534   3.641   8.129
   15  DCP  C3'  457   4.437   3.167   8.063
   15  DCP  H3'  458   4.373   3.078   8.078
   15  DCP  C2'  459   4.350   3.282   8.090
   15  DCP  H2'  460   4.256   3.273   8.049
   15  DCP H2''  461   4.333   3.299   8.197
   15  DCP  O3'  462   4.550   3.187   8.151
   15  DCP   H3  463   4.381   3.834   8.115
   16   DT    P  464   4.562   3.111   8.291
   16   DT  OP1  465   4.430   3.076   8.340
   16   DT  OP2  466   4.637   3.204   8.378
   16   DT  O5'  467   4.642   2.976   8.279
   16   DT  C5'  468   4.775   2.982   8.235
   16   DT  H5'  469   4.841   3.032   8.312
   16   DT H5''  470   4.775   3.031   8.143
   16   DT  C4'  471   4.820   2.835   8.211
   16   DT  H4'  472   4.775   2.803   8.110
   16   DT  O4'  473   4.961   2.838   8.189
   16   DT  C1'  474   5.036   2.743   8.268
   16   DT  H1'  475   5.053   2.652   8.211
   16   DT   N1  476   5.179   2.781   8.312
   16   DT   C6  477   5.198   2.901   8.384
   16   DT   H6  478   5.112   2.969   8.398
   16   DT   C5  479   5.314   2.929   8.443
   16   DT   C7  480   5.321   3.066   8.521
   16   DT  H71  481   5.425   3.106   8.514
   16   DT  H72  482   5.251   3.150   8.484
   16   DT  H73  483   5.307   3.040   8.626
   16   DT   C4  484   5.424   2.835   8.426
   16   DT   O4  485   5.532   2.846   8.474
   16   DT   N3  486   5.405   2.730   8.333
   16   DT   H3  487   5.479   2.665   8.318
   16   DT   C2  488   5.281   2.694   8.280
   16   DT   O2  489   5.275   2.595   8.208
   16   DT  C3'  490   4.793   2.730   8.321
   16   DT  H3'  491   4.705   2.742   8.384
   16   DT  C2'  492   4.932   2.731   8.384
   16   DT  H2'  493   4.934   2.822   8.452
   16   DT H2''  494   4.955   2.634   8.428
   16   DT  O3'  495   4.783   2.601   8.257
   17   DA    P  496   4.682   2.484   8.310
   17   DA  OP1  497   4.642   2.415   8.184
   17   DA  OP2  498   4.580   2.554   8.394
   17   DA  O5'  499   4.757   2.386   8.405
   17   DA  C5'  500   4.870   2.308   8.362
   17   DA  H5'  501   4.914   2.362   8.280
   17   DA H5''  502   4.833   2.209   8.326
   17   DA  C4'  503   4.970   2.271   8.470
   17   DA  H4'  504   5.052   2.207   8.428
   17   DA  O4'  505   5.031   2.393   8.515
   17   DA  C1'  506   5.009   2.406   8.659
   17   DA  H1'  507   5.096   2.366   8.712
   17   DA   N9  508   5.008   2.556   8.694
   17   DA   C8  509   4.905   2.633   8.706
   17   DA   H8  510   4.804   2.601   8.677
   17   DA   N7  511   4.925   2.758   8.745
   17   DA   C5  512   5.064   2.756   8.766
   17   DA   C6  513   5.159   2.850   8.813
   17   DA   N6  514   5.131   2.974   8.845
   17   DA  H61  515   5.200   3.046   8.868
   17   DA  H62  516   5.038   3.007   8.829
   17   DA   N1  517   5.289   2.816   8.824
   17   DA   C2  518   5.325   2.694   8.790
   17   DA   H2  519   5.432   2.682   8.804
   17   DA   N3  520   5.244   2.592   8.737
   17   DA   C4  521   5.115   2.633   8.734
   17   DA  C3'  522   4.905   2.207   8.599
   17   DA  H3'  523   4.813   2.147   8.584
   17   DA  C2'  524   4.886   2.328   8.688
   17   DA  H2'  525   4.795   2.382   8.660
   17   DA H2''  526   4.891   2.300   8.794
   17   DA  O3'  527   5.010   2.113   8.637
   18   DA    P  528   5.012   2.044   8.787
   18   DA  OP1  529   5.111   1.934   8.781
   18   DA  OP2  530   4.876   2.013   8.828
   18   DA  O5'  531   5.078   2.153   8.889
   18   DA  C5'  532   5.220   2.168   8.900
   18   DA  H5'  533   5.253   2.169   8.792
   18   DA H5''  534   5.269   2.083   8.933
   18   DA  C4'  535   5.283   2.282   8.982
   18   DA  H4'  536   5.390   2.282   8.958
   18   DA  O4'  537   5.216   2.408   8.962
   18   DA  C1'  538   5.156   2.454   9.085
   18   DA  H1'  539   5.230   2.514   9.147
   18   DA   N9  540   5.036   2.540   9.069
   18   DA   C8  541   4.906   2.507   9.044
   18   DA   H8  542   4.872   2.411   9.024
   18   DA   N7  543   4.820   2.604   9.046
   18   DA   C5  544   4.899   2.711   9.085
   18   DA   C6  545   4.866   2.846   9.101
   18   DA   N6  546   4.741   2.890   9.082
   18   DA  H61  547   4.727   2.983   9.091
   18   DA  H62  548   4.659   2.832   9.057
   18   DA   N1  549   4.963   2.935   9.144
   18   DA   C2  550   5.083   2.889   9.165
   18   DA   H2  551   5.149   2.962   9.207
   18   DA   N3  552   5.133   2.764   9.146
   18   DA   C4  553   5.030   2.674   9.110
   18   DA  C3'  554   5.251   2.251   9.131
   18   DA  H3'  555   5.242   2.145   9.144
   18   DA  C2'  556   5.122   2.325   9.167
   18   DA  H2'  557   5.041   2.255   9.126
   18   DA H2''  558   5.119   2.330   9.274
   18   DA  O3'  559   5.359   2.304   9.212
   19  DCP    P  560   5.477   2.211   9.276
   19  DCP  OP1  561   5.596   2.287   9.292
   19  DCP  OP2  562   5.480   2.083   9.206
   19  DCP  O5'  563   5.405   2.205   9.420
   19  DCP  C5'  564   5.295   2.117   9.444
   19  DCP  H5'  565   5.276   2.055   9.355
   19  DCP H5''  566   5.207   2.184   9.464
   19  DCP  C4'  567   5.319   2.020   9.567
   19  DCP  H4'  568   5.228   1.953   9.578
   19  DCP  O4'  569   5.442   1.945   9.539
   19  DCP  C1'  570   5.514   1.931   9.665
   19  DCP  H1'  571   5.463   1.859   9.721
   19  DCP   N1  572   5.657   1.899   9.641
   19  DCP   C6  573   5.719   1.964   9.538
   19  DCP   H6  574   5.668   2.044   9.487
   19  DCP   C5  575   5.853   1.940   9.514
   19  DCP   H5  576   5.912   1.989   9.436
   19  DCP   C4  577   5.912   1.844   9.602
   19  DCP   N4  578   6.038   1.804   9.586
   19  DCP  H41  579   6.080   1.739   9.648
   19  DCP  H42  580   6.089   1.863   9.520
   19  DCP   N3  581   5.844   1.774   9.691
   19  DCP   C2  582   5.717   1.807   9.719
   19  DCP   O2  583   5.663   1.757   9.819
   19  DCP  C3'  584   5.354   2.088   9.701
   19  DCP  H3'  585   5.351   2.193   9.700
   19  DCP  C2'  586   5.498   2.062   9.728
   19  DCP  H2'  587   5.561   2.145   9.689
   19  DCP H2''  588   5.517   2.063   9.829
   19  DCP  O3'  589   5.262   2.032   9.796
   19  DCP   H3  590   5.885   1.695   9.748
   20  DCP    P  591   5.221   2.096   9.935
   20  DCP  OP1  592   5.092   2.042   9.968
   20  DCP  OP2  593   5.230   2.244   9.927
   20  DCP  O5'  594   5.324   2.047  10.035
   20  DCP  C5'  595   5.324   2.079  10.179
   20  DCP  H5'  596   5.219   2.063  10.212
   20  DCP H5''  597   5.345   2.189  10.188
   20  DCP  C4'  598   5.411   1.988  10.271
   20  DCP  H4'  599   5.384   2.018  10.374
   20  DCP  O4'  600   5.386   1.844  10.252
   20  DCP  C1'  601   5.481   1.788  10.171
   20  DCP  H1'  602   5.535   1.725  10.241
   20  DCP   N1  603   5.423   1.707  10.058
   20  DCP   C6  604   5.310   1.744   9.989
   20  DCP   H6  605   5.256   1.828  10.029
   20  DCP   C5  606   5.280   1.683   9.873
   20  DCP   H5  607   5.188   1.705   9.825
   20  DCP   C4  608   5.370   1.584   9.820
   20  DCP   N4  609   5.341   1.518   9.710
   20  DCP  H41  610   5.413   1.474   9.650
   20  DCP  H42  611   5.260   1.543   9.667
   20  DCP   N3  612   5.478   1.554   9.885
   20  DCP   C2  613   5.504   1.605  10.007
   20  DCP   O2  614   5.597   1.554  10.067
   20  DCP  C3'  615   5.555   1.998  10.238
   20  DCP  H3'  616   5.571   2.099  10.188
   20  DCP  C2'  617   5.570   1.899  10.119
   20  DCP  H2'  618   5.541   1.943  10.031
   20  DCP H2''  619   5.669   1.859  10.107
   20  DCP  O3'  620   5.646   1.967  10.343
   20  DCP   H3  621   5.545   1.479   9.849
   21  DCP    P  622   5.683   2.074  10.460
   21  DCP  OP1  623   5.786   2.017  10.545
   21  DCP  OP2  624   5.554   2.120  10.522
   21  DCP  O5'  625   5.753   2.199  10.378
   21  DCP  C5'  626   5.684   2.331  10.362
   21  DCP  H5'  627   5.574   2.315  10.384
   21  DCP H5''  628   5.680   2.372  10.261
   21  DCP  C4'  629   5.728   2.439  10.460
   21  DCP  H4'  630   5.663   2.527  10.453
   21  DCP  O4'  631   5.718   2.393  10.593
   21  DCP  C1'  632   5.808   2.471  10.665
   21  DCP  H1'  633   5.753   2.565  10.674
   21  DCP   N1  634   5.839   2.431  10.809
   21  DCP   C6  635   5.809   2.302  10.859
   21  DCP   H6  636   5.771   2.228  10.792
   21  DCP   C5  637   5.855   2.266  10.983
   21  DCP   H5  638   5.833   2.160  11.014
   21  DCP   C4  639   5.933   2.359  11.063
   21  DCP   N4  640   5.966   2.331  11.182
   21  DCP  H41  641   5.996   2.403  11.248
   21  DCP  H42  642   5.957   2.234  11.214
   21  DCP   N3  643   5.955   2.480  11.020
   21  DCP   C2  644   5.911   2.518  10.895
   21  DCP   O2  645   5.926   2.635  10.861
   21  DCP  C3'  646   5.879   2.461  10.434
   21  DCP  H3'  647   5.932   2.377  10.382
   21  DCP  C2'  648   5.927   2.493  10.573
   21  DCP  H2'  649   6.007   2.419  10.602
   21  DCP H2''  650   5.970   2.599  10.590
   21  DCP  O3'  651   5.899   2.585  10.374
   21  DCP   H3  652   6.002   2.544  11.074
   22  DT3    P  653   5.897   2.607  10.213
   22  DT3  OP1  654   5.979   2.498  10.157
   22  DT3  OP2  655   5.940   2.744  10.194
   22  DT3  O5'  656   5.755   2.581  10.159
   22  DT3  C5'  657   5.652   2.681  10.157
   22  DT3  H5'  658   5.693   2.770  10.112
   22  DT3 H5''  659   5.630   2.712  10.263
   22  DT3  C4'  660   5.535   2.629  10.077
   22  DT3  H4'  661   5.456   2.707  10.080
   22  DT3  O4'  662   5.584   2.619   9.942
   22  DT3  C1'  663   5.561   2.488   9.887
   22  DT3  H1'  664   5.464   2.475   9.834
   22  DT3   N1  665   5.658   2.445   9.776
   22  DT3   C6  666   5.788   2.406   9.809
   22  DT3   H6  667   5.816   2.416   9.911
   22  DT3   C5  668   5.868   2.352   9.710
   22  DT3   C7  669   6.016   2.318   9.747
   22  DT3  H71  670   6.078   2.354   9.662
   22  DT3  H72  671   6.020   2.213   9.742
   22  DT3  H73  672   6.052   2.357   9.839
   22  DT3   C4  673   5.826   2.322   9.576
   22  DT3   O4  674   5.894   2.255   9.498
   22  DT3   N3  675   5.694   2.355   9.551
   22  DT3   H3  676   5.656   2.338   9.459
   22  DT3   C2  677   5.612   2.425   9.644
   22  DT3   O2  678   5.514   2.479   9.600
   22  DT3  C3'  679   5.466   2.495  10.102
   22  DT3  H3'  680   5.481   2.466  10.208
   22  DT3  C2'  681   5.544   2.400  10.011
   22  DT3  H2'  682   5.635   2.381  10.063
   22  DT3 H2''  683   5.485   2.320   9.983
   22  DT3  O3'  684   5.324   2.495  10.062
   22  DT3 HO3'  685   5.298   2.397  10.036
   23  Na+  NA+  686   2.336   4.019   5.617
   24  Na+  NA+  687   2.736   5.619   3.617
   25  Na+  NA+  688   2.436   6.919   2.817
   26  Na+  NA+  689   4.136   2.619   8.117
   27  Na+  NA+  690   2.836   5.319   5.317
   28  Na+  NA+  691   1.936   5.519   2.317
   29  Na+  NA+  692   3.836   3.519   6.317
   30  Na+  NA+  693   2.036   5.119   3.217
   31  Na+  NA+  694   4.936   2.619   9.717
   32  Na+  NA+  695   1.836   5.119   5.217
   33  Na+  NA+  696   2.436   3.719   6.317
   34  Na+  NA+  697   1.436   6.219   1.817
   35  Na+  NA+  698   5.836   2.719   9.117
   36  Na+  NA+  699   4.936   1.619   8.417
   37  Na+  NA+  700   2.936   4.919   4.117
   38  Na+  NA+  701   1.713   7.295   2.394
   39  Na+  NA+  702   3.913   4.395   6.994
   40  Na+  NA+  703   4.913   2.495   7.594
   41  Na+  NA+  704   6.613   2.595  10.194
   42  Na+  NA+  705   2.413   4.995   5.994
   43  Na+  NA+  706   2.713   6.195   2.494
   44  Na+  NA+  707   3.413   3.995   5.094
   45  Na+  NA+  708   1.113   5.895   2.794
   46  Na+  NA+  709   4.213   2.395   8.894
   47  Na+  NA+  710   5.513   1.495  10.794
   48  Na+  NA+  711   2.913   7.695   2.394
   49  Na+  NA+  712   1.813   6.195   4.294
   50  Na+  NA+  713   3.013   2.995   6.094
   51  Na+  NA+  714   5.813   3.295  10.494
   52  Na+  NA+  715   1.813   8.595   0.994
   53  Na+  NA+  716   4.613   3.595   8.894
   54  Na+  NA+  717   2.313   5.895   0.494
   55  Na+  NA+  718   6.213   2.495  12.294
   56  Na+  NA+  719   1.113   3.995   4.094
   57  Na+  NA+  720   5.813   1.895   8.694
   58  Na+  NA+  721   3.613   7.395   1.194
   59  Na+  NA+  722   4.413   5.095   5.494
   60  Na+  NA+  723   0.613   6.895   3.994
   61  Na+  NA+  724   2.113   3.095   7.994
   62  Na+  NA+  725   1.813   8.795   2.394
   63  Na+  NA+  726   4.613   0.695   9.794
   64  Na+  NA+  727   6.213   3.495   7.894
   65  Na+  NA+  728   0.513   6.095   1.294
   66  Na+  NA+  729   6.913   1.095   9.794
   67  Na+  NA+  730   3.913   2.795   7.094
   68  Na+  NA+  731   3.113   5.695   4.594
   69  Na+  NA+  732   4.313   2.095  10.794
   70  Na+  NA+  733   0.913   5.395   5.694
   71  Na+  NA+  734   3.313   5.595   1.394
   72  Na+  NA+  735   4.813   0.695   7.894
   73  Na+  NA+  736   6.713   1.595  11.594
   74  Na+  NA+  737   3.613   4.695   8.594
   75  Na+  NA+  738   1.813   4.595   1.794
   76  Na+  NA+  739   2.213   7.395   0.594
   77  Cl-  CL-  740   2.944   6.726   0.825
   78  Cl-  CL-  741   5.544   0.926   8.825
   79  Cl-  CL-  742   1.044   5.226   1.925
   80  Cl-  CL-  743   6.944   1.726  10.625
   81  Cl-  CL-  744   4.144   1.826   7.425
   82  Cl-  CL-  745   2.944   5.226   2.325
   83  Cl-  CL-  746   4.644   4.626   8.625
   84  Cl-  CL-  747   1.444   4.526   5.925
   85  Cl-  CL-  748   4.044   2.026   9.825
   86  Cl-  CL-  749   2.844   6.526   4.025
   87  Cl-  CL-  750   5.744   1.626  11.925
   88  Cl-  CL-  751   1.444   7.326   1.225
   89  Cl-  CL-  752   6.544   2.526   8.425
   90  Cl-  CL-  753   2.144   5.926   5.725
   91  Cl-  CL-  754   3.044   2.826   8.325
   92  Cl-  CL-  755   2.444   5.126   1.225
   93  Cl-  CL-  756   4.044   4.626   4.625
   94  Cl-  CL-  757   2.344   8.226   3.025
   95  Cl-  CL-  758   4.944   3.626   9.925
   96  Cl-  CL-  759   3.944   2.526   6.125
   97  Cl-  CL-  760   0.744   5.926   4.225
   98  Cl-  CL-  761   4.544   1.126  10.725
   99  Cl-  CL-  762   2.744   8.226   0.825
  100  Cl-  CL-  763   2.044   3.026   6.925
  101  Cl-  CL-  764   6.944   2.626  11.625
  102  Cl-  CL-  765   4.644   4.526   6.325
  103  Cl-  CL-  766   0.544   6.526   2.225
  104  Cl-  CL-  767   1.844   4.126   3.425
  105  Cl-  CL-  768   4.344   0.926   8.825
  106  Cl-  CL-  769   3.644   7.026   2.125
  107  Cl-  CL-  770   5.444   3.226   7.125
  108  Cl-  CL-  771   3.344   4.926   7.625
  109  Cl-  CL-  772   1.344   9.226   1.625
  110  Cl-  CL-  773   6.044   0.626  10.025
  111  Cl-  CL-  774   1.344   6.026   0.725
  112  Cl-  CL-  775   6.544   3.526   9.825
  113  Cl-  CL-  776   3.644   5.926   5.425
  114  Cl-  CL-  777   5.744   3.226  11.725
  115  Cl-  CL-  778   0.944   4.726   4.925
  116  WAT    O  779   6.833   9.540  11.866
  116  WAT   H1  780   6.825   9.448  11.839
  116  WAT   H2  781   6.791   9.589  11.795
  117  WAT    O  782   5.889   9.245  11.520
  117  WAT   H1  783   5.800   9.279  11.510
  117  WAT   H2  784   5.917   9.225  11.431
  118  WAT    O  785   5.685   9.505  12.108
  118  WAT   H1  786   5.742   9.428  12.108
  118  WAT   H2  787   5.685   9.535  12.018
  119  WAT    O  788   5.809   9.046  12.287
  119  WAT   H1  789   5.791   8.956  12.315
  119  WAT   H2  790   5.769   9.100  12.355
  120  WAT    O  791   6.693   9.266  12.077
  120  WAT   H1  792   6.731   9.179  12.066
  120  WAT   H2  793   6.683   9.299  11.988
  121  WAT    O  794   6.106   9.103  11.623
  121  WAT   H1  795   6.117   9.193  11.654
  121  WAT   H2  796   6.015   9.098  11.594
  122  WAT    O  797   7.071   9.015  11.771
  122  WAT   H1  798   7.153   8.966  11.775
  122  WAT   H2  799   7.075   9.074  11.846
  123  WAT    O  800   5.871   9.295  12.148
  123  WAT   H1  801   5.939   9.322  12.210
  123  WAT   H2  802   5.839   9.211  12.181
  124  WAT    O  803   6.290   9.400  12.057
  124  WAT   H1  804   6.341   9.450  12.121
  124  WAT   H2  805   6.343   9.322  12.039
  125  WAT    O  806   6.119   8.864  12.483
  125  WAT   H1  807   6.119   8.916  12.403
  125  WAT   H2  808   6.036   8.816  12.481
  126  WAT    O  809   7.095   9.209  12.048
  126  WAT   H1  810   7.025   9.238  12.106
  126  WAT   H2  811   7.131   9.290  12.012
  127  WAT    O  812   6.087   9.035  12.284
  127  WAT   H1  813   6.121   9.119  12.255
  127  WAT   H2  814   5.993   9.050  12.296
  128  WAT    O  815   6.455   8.784  11.916
  128  WAT   H1  816   6.486   8.728  11.845
  128  WAT   H2  817   6.362   8.797  11.898
  129  WAT    O  818   6.693   9.217  11.290
  129  WAT   H1  819   6.599   9.234  11.298
  129  WAT   H2  820   6.724   9.289  11.235
  130  WAT    O  821   7.041   9.364  12.382
  130  WAT   H1  822   7.000   9.447  12.407
  130  WAT   H2  823   6.968   9.306  12.363
  131  WAT    O  824   6.254   9.643  11.868
  131  WAT   H1  825   6.214   9.572  11.819
  131  WAT   H2  826   6.263   9.608  11.957
  132  WAT    O  827   6.126   9.320  12.246
  132  WAT   H1  828   6.181   9.331  12.169
  132  WAT   H2  829   6.177   9.358  12.318
  133  WAT    O  830   7.273   8.796  11.173
  133  WAT   H1  831   7.241   8.805  11.263
  133  WAT   H2  832   7.349   8.854  11.168
  134  WAT    O  833   5.924   9.532  11.618
  134  WAT   H1  834   5.912   9.605  11.557
  134  WAT   H2  835   5.893   9.455  11.571
  135  WAT    O  836   6.171   8.867  11.957
  135  WAT   H1  837   6.127   8.945  11.923
  135  WAT   H2  838   6.227   8.899  12.027
  136  WAT    O  839   6.600   9.153  12.517
  136  WAT   H1  840   6.554   9.174  12.598
  136  WAT   H2  841   6.560   9.072  12.487
  137  WAT    O  842   6.483   8.829  11.445
  137  WAT   H1  843   6.420   8.828  11.517
  137  WAT   H2  844   6.474   8.742  11.405
  138  WAT    O  845   6.375   8.921  12.142
  138  WAT   H1  846   6.405   9.012  12.134
  138  WAT   H2  847   6.430   8.872  12.081
  139  WAT    O  848   6.150   9.379  11.729
  139  WAT   H1  849   6.128   9.357  11.820
  139  WAT   H2  850   6.072   9.422  11.695
  140  WAT    O  851   6.873   9.380  11.589
  140  WAT   H1  852   6.813   9.452  11.571
  140  WAT   H2  853   6.928   9.373  11.511
  141  WAT    O  854   6.734   9.243  11.792
  141  WAT   H1  855   6.773   9.275  11.711
  141  WAT   H2  856   6.770   9.155  11.804
  142  WAT    O  857   5.638   8.902  12.015
  142  WAT   H1  858   5.609   8.959  12.086
  142  WAT   H2  859   5.712   8.854  12.051
  143  WAT    O  860   5.656   9.297  11.136
  143  WAT   H1  861   5.648   9.391  11.150
  143  WAT   H2  862   5.621   9.282  11.048
  144  WAT    O  863   6.792   9.502  12.202
  144  WAT   H1  864   6.719   9.553  12.237
  144  WAT   H2  865   6.753   9.421  12.172
  145  WAT    O  866   6.436   9.170  12.042
  145  WAT   H1  867   6.437   9.126  11.957
  145  WAT   H2  868   6.526   9.202  12.053
  146  WAT    O  869   6.021   9.158  11.938
  146  WAT   H1  870   5.987   9.206  12.014
  146  WAT   H2  871   5.945   9.113  11.902
  147  WAT    O  872   6.442   9.270  11.341
  147  WAT   H1  873   6.455   9.266  11.436
  147  WAT   H2  874   6.404   9.356  11.326
  148  WAT    O  875   6.839   9.048  12.143
  148  WAT   H1  876   6.840   9.093  12.227
  148  WAT   H2  877   6.814   8.958  12.164
  149  WAT    O  878   6.344   9.501  11.281
  149  WAT   H1  879   6.287   9.456  11.219
  149  WAT   H2  880   6.414   9.537  11.228
  150  WAT    O  881   6.466   9.576  12.217
  150  WAT   H1  882   6.503   9.529  12.292
  150  WAT   H2  883   6.447   9.663  12.251
  151  WAT    O  884   5.753   9.050  11.830
  151  WAT   H1  885   5.724   9.014  11.914
  151  WAT   H2  886   5.746   8.977  11.769
  152  WAT    O  887   6.245   9.480  12.449
  152  WAT   H1  888   6.215   9.568  12.471
  152  WAT   H2  889   6.341   9.486  12.452
  153  WAT    O  890   6.720   8.940  11.502
  153  WAT   H1  891   6.639   8.890  11.495
  153  WAT   H2  892   6.701   9.024  11.460
  154  WAT    O  893   6.992   9.377  11.332
  154  WAT   H1  894   7.080   9.408  11.314
  154  WAT   H2  895   6.989   9.290  11.292
  155  WAT    O  896   5.851   9.564  12.564
  155  WAT   H1  897   5.815   9.631  12.622
  155  WAT   H2  898   5.821   9.481  12.601
  156  WAT    O  899   7.219   9.508  11.278
  156  WAT   H1  900   7.210   9.551  11.193
  156  WAT   H2  901   7.291   9.554  11.322
  157  WAT    O  902   5.702   9.564  11.226
  157  WAT   H1  903   5.789   9.592  11.254
  157  WAT   H2  904   5.653   9.645  11.214
  158  WAT    O  905   6.008   8.737  11.685
  158  WAT   H1  906   5.996   8.736  11.780
  158  WAT   H2  907   5.926   8.771  11.650
  159  WAT    O  908   6.858   9.162  12.406
  159  WAT   H1  909   6.895   9.080  12.439
  159  WAT   H2  910   6.772   9.168  12.448
  160  WAT    O  911   7.194   9.058  11.487
  160  WAT   H1  912   7.132   9.068  11.416
  160  WAT   H2  913   7.145   9.080  11.566
  161  WAT    O  914   6.391   9.286  11.629
  161  WAT   H1  915   6.320   9.333  11.673
  161  WAT   H2  916   6.420   9.220  11.692
  162  WAT    O  917   6.554   9.428  12.429
  162  WAT   H1  918   6.604   9.475  12.495
  162  WAT   H2  919   6.568   9.335  12.449
  163  WAT    O  920   6.794   8.958  11.773
  163  WAT   H1  921   6.782   8.960  11.678
  163  WAT   H2  922   6.889   8.963  11.785
  164  WAT    O  923   6.212   9.117  11.366
  164  WAT   H1  924   6.296   9.160  11.360
  164  WAT   H2  925   6.175   9.148  11.449
  165  WAT    O  926   7.274   9.049  12.513
  165  WAT   H1  927   7.224   9.123  12.547
  165  WAT   H2  928   7.356   9.088  12.481
  166  WAT    O  929   7.104   9.574  11.858
  166  WAT   H1  930   7.010   9.575  11.875
  166  WAT   H2  931   7.135   9.495  11.902
  167  WAT    O  932   5.971   9.485  11.282
  167  WAT   H1  933   5.979   9.390  11.293
  167  WAT   H2  934   6.060   9.518  11.293
  168  WAT    O  935   6.446   8.892  12.403
  168  WAT   H1  936   6.401   8.894  12.318
  168  WAT   H2  937   6.383   8.852  12.463
  169  WAT    O  938   6.954   9.610  12.461
  169  WAT   H1  939   6.902   9.662  12.401
  169  WAT   H2  940   6.989   9.673  12.524
  170  WAT    O  941   6.194   9.349  11.106
  170  WAT   H1  942   6.174   9.263  11.142
  170  WAT   H2  943   6.177   9.340  11.012
  171  WAT    O  944   6.942   8.830  11.358
  171  WAT   H1  945   6.970   8.746  11.394
  171  WAT   H2  946   6.865   8.853  11.410
  172  WAT    O  947   6.074   9.059  11.104
  172  WAT   H1  948   6.104   9.060  11.014
  172  WAT   H2  949   6.148   9.024  11.154
  173  WAT    O  950   6.396   8.953  11.203
  173  WAT   H1  951   6.361   8.885  11.145
  173  WAT   H2  952   6.416   8.907  11.284
  174  WAT    O  953   5.730   9.606  11.843
  174  WAT   H1  954   5.665   9.579  11.778
  174  WAT   H2  955   5.814   9.595  11.798
  175  WAT    O  956   7.025   9.085  11.265
  175  WAT   H1  957   7.067   9.067  11.181
  175  WAT   H2  958   6.994   9.000  11.296
  176  WAT    O  959   7.375   9.577  11.635
  176  WAT   H1  960   7.337   9.500  11.591
  176  WAT   H2  961   7.302   9.615  11.683
  177  WAT    O  962   5.834   9.645  12.297
  177  WAT   H1  963   5.871   9.636  12.385
  177  WAT   H2  964   5.777   9.568  12.287
  178  WAT    O  965   7.314   9.491  12.598
  178  WAT   H1  966   7.291   9.469  12.508
  178  WAT   H2  967   7.340   9.583  12.593
  179  WAT    O  968   5.651   9.327  11.437
  179  WAT   H1  969   5.561   9.353  11.419
  179  WAT   H2  970   5.700   9.354  11.359
  180  WAT    O  971   7.302   9.399  11.965
  180  WAT   H1  972   7.355   9.350  11.902
  180  WAT   H2  973   7.361   9.413  12.039
  181  WAT    O  974   7.320   9.408  12.317
  181  WAT   H1  975   7.225   9.404  12.328
  181  WAT   H2  976   7.338   9.499  12.293
  182  WAT    O  977   5.906   9.233  11.228
  182  WAT   H1  978   5.977   9.191  11.179
  182  WAT   H2  979   5.834   9.239  11.165
  183  WAT    O  980   5.870   8.838  11.132
  183  WAT   H1  981   5.943   8.892  11.164
  183  WAT   H2  982   5.898   8.811  11.044
  184  WAT    O  983   7.251   9.325  11.559
  184  WAT   H1  984   7.301   9.302  11.637
  184  WAT   H2  985   7.231   9.241  11.517
  185  WAT    O  986   5.839   8.763  12.122
  185  WAT   H1  987   5.904   8.708  12.078
  185  WAT   H2  988   5.881   8.789  12.204
  186  WAT    O  989   7.229   8.783  12.458
  186  WAT   H1  990   7.293   8.844  12.494
  186  WAT   H2  991   7.244   8.786  12.363
  187  WAT    O  992   5.815   8.779  12.396
  187  WAT   H1  993   5.780   8.824  12.473
  187  WAT   H2  994   5.782   8.689  12.405
  188  WAT    O  995   6.904   8.720  12.345
  188  WAT   H1  996   6.816   8.753  12.325
  188  WAT   H2  997   6.893   8.673  12.428
  189  WAT    O  998   6.994   8.941  12.484
  189  WAT   H1  999   6.962   8.859  12.446
  189  WAT   H2 1000   7.089   8.936  12.471
  190  WAT    O 1001   6.678   8.812  12.239
  190  WAT   H1 1002   6.600   8.859  12.267
  190  WAT   H2 1003   6.649   8.721  12.228
  191  WAT    O 1004   7.134   8.882  12.044
  191  WAT   H1 1005   7.178   8.876  11.959
  191  WAT   H2 1006   7.107   8.973  12.051
  192  WAT    O 1007   5.813   8.842  11.491
  192  WAT   H1 1008   5.889   8.853  11.434
  192  WAT   H2 1009   5.767   8.926  11.487
  193  WAT    O 1010   6.467   9.053  11.790
  193  WAT   H1 1011   6.386   9.016  11.756
  193  WAT   H2 1012   6.517   8.978  11.820
  194  WAT    O 1013   6.917   8.720  11.914
  194  WAT   H1 1014   6.978   8.777  11.962
  194  WAT   H2 1015   6.843   8.776  11.892
  195  WAT    O 1016   7.232   8.760  11.441
  195  WAT   H1 1017   7.251   8.850  11.468
  195  WAT   H2 1018   7.153   8.737  11.491
  196  WAT    O 1019   6.050   8.895  11.345
  196  WAT   H1 1020   6.103   8.816  11.332
  196  WAT   H2 1021   6.113   8.963  11.369
  197  WAT    O 1022   6.270   8.868  11.651
  197  WAT   H1 1023   6.207   8.798  11.667
  197  WAT   H2 1024   6.216   8.944  11.629
  198  WAT    O 1025   6.833   9.540   9.988
  198  WAT   H1 1026   6.825   9.448   9.961
  198  WAT   H2 1027   6.791   9.589   9.918
  199  WAT    O 1028   5.889   9.245   9.643
  199  WAT   H1 1029   5.800   9.279   9.632
  199  WAT   H2 1030   5.917   9.225   9.553
  200  WAT    O 1031   5.685   9.505  10.231
  200  WAT   H1 1032   5.742   9.428  10.231
  200  WAT   H2 1033   5.685   9.535  10.140
  201  WAT    O 1034   5.809   9.046  10.410
  201  WAT   H1 1035   5.791   8.956  10.438
  201  WAT   H2 1036   5.769   9.100  10.477
  202  WAT    O 1037   6.693   9.266  10.200
  202  WAT   H1 1038   6.731   9.179  10.189
  202  WAT   H2 1039   6.683   9.299  10.111
  203  WAT    O 1040   6.106   9.103   9.746
  203  WAT   H1 1041   6.117   9.193   9.777
  203  WAT   H2 1042   6.015   9.098   9.717
  204  WAT    O 1043   7.071   9.015   9.893
  204  WAT   H1 1044   7.153   8.966   9.897
  204  WAT   H2 1045   7.075   9.074   9.968
  205  WAT    O 1046   5.871   9.295  10.271
  205  WAT   H1 1047   5.939   9.322  10.332
  205  WAT   H2 1048   5.839   9.211  10.304
  206  WAT    O 1049   6.290   9.400  10.179
  206  WAT   H1 1050   6.341   9.450  10.243
  206  WAT   H2 1051   6.343   9.322  10.162
  207  WAT    O 1052   6.119   8.864  10.606
  207  WAT   H1 1053   6.119   8.916  10.525
  207  WAT   H2 1054   6.036   8.816  10.604
  208  WAT    O 1055   7.095   9.209  10.170
  208  WAT   H1 1056   7.025   9.238  10.228
  208  WAT   H2 1057   7.131   9.290  10.134
  209  WAT    O 1058   6.087   9.035  10.407
  209  WAT   H1 1059   6.121   9.119  10.377
  209  WAT   H2 1060   5.993   9.050  10.418
  210  WAT    O 1061   6.455   8.784  10.039
  210  WAT   H1 1062   6.486   8.728   9.967
  210  WAT   H2 1063   6.362   8.797  10.021
  211  WAT    O 1064   6.693   9.217   9.412
  211  WAT   H1 1065   6.599   9.234   9.421
  211  WAT   H2 1066   6.724   9.289   9.358
  212  WAT    O 1067   7.041   9.364  10.505
  212  WAT   H1 1068   7.000   9.447  10.530
  212  WAT   H2 1069   6.968   9.306  10.485
  213  WAT    O 1070   6.254   9.643   9.991
  213  WAT   H1 1071   6.214   9.572   9.941
  213  WAT   H2 1072   6.263   9.608  10.080
  214  WAT    O 1073   6.126   9.320  10.369
  214  WAT   H1 1074   6.181   9.331  10.291
  214  WAT   H2 1075   6.177   9.358  10.440
  215  WAT    O 1076   7.273   8.796   9.295
  215  WAT   H1 1077   7.241   8.805   9.385
  215  WAT   H2 1078   7.349   8.854   9.290
  216  WAT    O 1079   5.924   9.532   9.741
  216  WAT   H1 1080   5.912   9.605   9.680
  216  WAT   H2 1081   5.893   9.455   9.693
  217  WAT    O 1082   7.394   9.270  10.893
  217  WAT   H1 1083   7.332   9.320  10.840
  217  WAT   H2 1084   7.362   9.180  10.887
  218  WAT    O 1085   6.171   8.867  10.079
  218  WAT   H1 1086   6.127   8.945  10.046
  218  WAT   H2 1087   6.227   8.899  10.150
  219  WAT    O 1088   6.600   9.153  10.639
  219  WAT   H1 1089   6.554   9.174  10.721
  219  WAT   H2 1090   6.560   9.072  10.609
  220  WAT    O 1091   7.100   9.276  10.752
  220  WAT   H1 1092   7.015   9.246  10.785
  220  WAT   H2 1093   7.084   9.300  10.661
  221  WAT    O 1094   6.809   9.426  10.962
  221  WAT   H1 1095   6.842   9.342  10.928
  221  WAT   H2 1096   6.888   9.478  10.977
  222  WAT    O 1097   6.483   8.829   9.567
  222  WAT   H1 1098   6.420   8.828   9.640
  222  WAT   H2 1099   6.474   8.742   9.528
  223  WAT    O 1100   6.375   8.921  10.265
  223  WAT   H1 1101   6.405   9.012  10.257
  223  WAT   H2 1102   6.430   8.872  10.204
  224  WAT    O 1103   6.150   9.379   9.852
  224  WAT   H1 1104   6.128   9.357   9.942
  224  WAT   H2 1105   6.072   9.422   9.817
  225  WAT    O 1106   6.873   9.380   9.712
  225  WAT   H1 1107   6.813   9.452   9.693
  225  WAT   H2 1108   6.928   9.373   9.634
  226  WAT    O 1109   6.394   9.469  10.919
  226  WAT   H1 1110   6.385   9.375  10.904
  226  WAT   H2 1111   6.479   9.491  10.879
  227  WAT    O 1112   6.734   9.243   9.915
  227  WAT   H1 1113   6.773   9.275   9.834
  227  WAT   H2 1114   6.770   9.155   9.926
  228  WAT    O 1115   5.907   9.110  10.734
  228  WAT   H1 1116   5.868   9.195  10.755
  228  WAT   H2 1117   5.839   9.046  10.753
  229  WAT    O 1118   6.565   9.118  11.041
  229  WAT   H1 1119   6.496   9.099  11.104
  229  WAT   H2 1120   6.639   9.147  11.094
  230  WAT    O 1121   5.638   8.902  10.137
  230  WAT   H1 1122   5.609   8.959  10.208
  230  WAT   H2 1123   5.712   8.854  10.173
  231  WAT    O 1124   5.656   9.297   9.258
  231  WAT   H1 1125   5.648   9.391   9.272
  231  WAT   H2 1126   5.621   9.282   9.170
  232  WAT    O 1127   6.792   9.502  10.324
  232  WAT   H1 1128   6.719   9.553  10.359
  232  WAT   H2 1129   6.753   9.421  10.294
  233  WAT    O 1130   6.436   9.170  10.165
  233  WAT   H1 1131   6.437   9.126  10.080
  233  WAT   H2 1132   6.526   9.202  10.176
  234  WAT    O 1133   6.021   9.158  10.061
  234  WAT   H1 1134   5.987   9.206  10.137
  234  WAT   H2 1135   5.945   9.113  10.025
  235  WAT    O 1136   6.442   9.270   9.464
  235  WAT   H1 1137   6.455   9.266   9.559
  235  WAT   H2 1138   6.404   9.356   9.448
  236  WAT    O 1139   6.839   9.048  10.266
  236  WAT   H1 1140   6.840   9.093  10.350
  236  WAT   H2 1141   6.814   8.958  10.287
  237  WAT    O 1142   6.344   9.501   9.404
  237  WAT   H1 1143   6.287   9.456   9.341
  237  WAT   H2 1144   6.414   9.537   9.350
  238  WAT    O 1145   7.181   8.789  10.849
  238  WAT   H1 1146   7.214   8.716  10.902
  238  WAT   H2 1147   7.185   8.757  10.759
  239  WAT    O 1148   6.466   9.576  10.340
  239  WAT   H1 1149   6.503   9.529  10.414
  239  WAT   H2 1150   6.447   9.663  10.374
  240  WAT    O 1151   5.753   9.050   9.953
  240  WAT   H1 1152   5.724   9.014  10.036
  240  WAT   H2 1153   5.746   8.977   9.891
  241  WAT    O 1154   6.245   9.480  10.571
  241  WAT   H1 1155   6.215   9.568  10.594
  241  WAT   H2 1156   6.341   9.486  10.575
  242  WAT    O 1157   6.720   8.940   9.625
  242  WAT   H1 1158   6.639   8.890   9.617
  242  WAT   H2 1159   6.701   9.024   9.583
  243  WAT    O 1160   6.992   9.377   9.454
  243  WAT   H1 1161   7.080   9.408   9.437
  243  WAT   H2 1162   6.989   9.290   9.415
  244  WAT    O 1163   5.851   9.564  10.686
  244  WAT   H1 1164   5.815   9.631  10.745
  244  WAT   H2 1165   5.821   9.481  10.723
  245  WAT    O 1166   6.171   9.610  10.975
  245  WAT   H1 1167   6.141   9.625  10.885
  245  WAT   H2 1168   6.248   9.554  10.965
  246  WAT    O 1169   7.219   9.508   9.401
  246  WAT   H1 1170   7.210   9.551   9.316
  246  WAT   H2 1171   7.291   9.554   9.444
  247  WAT    O 1172   5.702   9.564   9.348
  247  WAT   H1 1173   5.789   9.592   9.377
  247  WAT   H2 1174   5.653   9.645   9.337
  248  WAT    O 1175   6.008   8.737   9.808
  248  WAT   H1 1176   5.996   8.736   9.903
  248  WAT   H2 1177   5.926   8.771   9.773
  249  WAT    O 1178   5.708   8.913  10.754
  249  WAT   H1 1179   5.637   8.933  10.814
  249  WAT   H2 1180   5.750   8.835  10.791
  250  WAT    O 1181   6.858   9.162  10.529
  250  WAT   H1 1182   6.895   9.080  10.562
  250  WAT   H2 1183   6.772   9.168  10.570
  251  WAT    O 1184   7.194   9.058   9.610
  251  WAT   H1 1185   7.132   9.068   9.538
  251  WAT   H2 1186   7.145   9.080   9.689
  252  WAT    O 1187   6.391   9.286   9.751
  252  WAT   H1 1188   6.320   9.333   9.795
  252  WAT   H2 1189   6.420   9.220   9.815
  253  WAT    O 1190   6.554   9.428  10.551
  253  WAT   H1 1191   6.604   9.475  10.618
  253  WAT   H2 1192   6.568   9.335  10.572
  254  WAT    O 1193   6.794   8.958   9.895
  254  WAT   H1 1194   6.782   8.960   9.800
  254  WAT   H2 1195   6.889   8.963   9.907
  255  WAT    O 1196   6.212   9.117   9.489
  255  WAT   H1 1197   6.296   9.160   9.482
  255  WAT   H2 1198   6.175   9.148   9.572
  256  WAT    O 1199   7.274   9.049  10.636
  256  WAT   H1 1200   7.224   9.123  10.669
  256  WAT   H2 1201   7.356   9.088  10.604
  257  WAT    O 1202   7.104   9.574   9.980
  257  WAT   H1 1203   7.010   9.575   9.998
  257  WAT   H2 1204   7.135   9.495  10.025
  258  WAT    O 1205   5.971   9.485   9.405
  258  WAT   H1 1206   5.979   9.390   9.416
  258  WAT   H2 1207   6.060   9.518   9.415
  259  WAT    O 1208   5.927   9.482  11.018
  259  WAT   H1 1209   5.931   9.452  11.108
  259  WAT   H2 1210   6.012   9.522  11.002
  260  WAT    O 1211   6.121   9.339  10.814
  260  WAT   H1 1212   6.068   9.290  10.752
  260  WAT   H2 1213   6.188   9.382  10.761
  261  WAT    O 1214   7.058   9.520  10.991
  261  WAT   H1 1215   7.116   9.445  10.982
  261  WAT   H2 1216   7.076   9.573  10.913
  262  WAT    O 1217   6.170   9.036  10.822
  262  WAT   H1 1218   6.160   8.974  10.750
  262  WAT   H2 1219   6.112   9.109  10.800
  263  WAT    O 1220   6.446   8.892  10.526
  263  WAT   H1 1221   6.401   8.894  10.441
  263  WAT   H2 1222   6.383   8.852  10.585
  264  WAT    O 1223   6.721   9.555  10.726
  264  WAT   H1 1224   6.732   9.495  10.800
  264  WAT   H2 1225   6.806   9.558  10.684
  265  WAT    O 1226   6.954   9.610  10.584
  265  WAT   H1 1227   6.902   9.662  10.523
  265  WAT   H2 1228   6.989   9.673  10.647
  266  WAT    O 1229   6.194   9.349   9.228
  266  WAT   H1 1230   6.174   9.263   9.264
  266  WAT   H2 1231   6.177   9.340   9.134
  267  WAT    O 1232   6.397   9.209  10.852
  267  WAT   H1 1233   6.456   9.178  10.921
  267  WAT   H2 1234   6.315   9.162  10.867
  268  WAT    O 1235   6.879   9.170  10.875
  268  WAT   H1 1236   6.810   9.104  10.869
  268  WAT   H2 1237   6.951   9.126  10.920
  269  WAT    O 1238   6.942   8.830   9.481
  269  WAT   H1 1239   6.970   8.746   9.517
  269  WAT   H2 1240   6.865   8.853   9.532
  270  WAT    O 1241   6.074   9.059   9.227
  270  WAT   H1 1242   6.104   9.060   9.136
  270  WAT   H2 1243   6.148   9.024   9.277
  271  WAT    O 1244   6.396   8.953   9.326
  271  WAT   H1 1245   6.361   8.885   9.268
  271  WAT   H2 1246   6.416   8.907   9.407
  272  WAT    O 1247   5.730   9.606   9.965
  272  WAT   H1 1248   5.665   9.579   9.901
  272  WAT   H2 1249   5.814   9.595   9.920
  273  WAT    O 1250   7.025   9.085   9.387
  273  WAT   H1 1251   7.067   9.067   9.303
  273  WAT   H2 1252   6.994   9.000   9.418
  274  WAT    O 1253   7.375   9.577   9.757
  274  WAT   H1 1254   7.337   9.500   9.714
  274  WAT   H2 1255   7.302   9.615   9.806
  275  WAT    O 1256   5.834   9.645  10.419
  275  WAT   H1 1257   5.871   9.636  10.507
  275  WAT   H2 1258   5.777   9.568  10.409
  276  WAT    O 1259   7.314   9.491  10.721
  276  WAT   H1 1260   7.291   9.469  10.630
  276  WAT   H2 1261   7.340   9.583  10.716
  277  WAT    O 1262   5.789   9.336  10.810
  277  WAT   H1 1263   5.699   9.332  10.844
  277  WAT   H2 1264   5.843   9.356  10.886
  278  WAT    O 1265   7.158   9.014  10.998
  278  WAT   H1 1266   7.245   9.015  11.037
  278  WAT   H2 1267   7.159   8.940  10.937
  279  WAT    O 1268   5.651   9.327   9.559
  279  WAT   H1 1269   5.561   9.353   9.542
  279  WAT   H2 1270   5.700   9.354   9.481
  280  WAT    O 1271   7.302   9.399  10.087
  280  WAT   H1 1272   7.355   9.350  10.024
  280  WAT   H2 1273   7.361   9.413  10.162
  281  WAT    O 1274   7.320   9.408  10.439
  281  WAT   H1 1275   7.225   9.404  10.451
  281  WAT   H2 1276   7.338   9.499  10.416
  282  WAT    O 1277   5.906   9.233   9.350
  282  WAT   H1 1278   5.977   9.191   9.302
  282  WAT   H2 1279   5.834   9.239   9.287
  283  WAT    O 1280   5.870   8.838   9.254
  283  WAT   H1 1281   5.943   8.892   9.286
  283  WAT   H2 1282   5.898   8.811   9.167
  284  WAT    O 1283   7.251   9.325   9.681
  284  WAT   H1 1284   7.301   9.302   9.760
  284  WAT   H2 1285   7.231   9.241   9.639
  285  WAT    O 1286   5.839   8.763  10.245
  285  WAT   H1 1287   5.904   8.708  10.201
  285  WAT   H2 1288   5.881   8.789  10.327
  286  WAT    O 1289   7.229   8.783  10.580
  286  WAT   H1 1290   7.293   8.844  10.617
  286  WAT   H2 1291   7.244   8.786  10.486
  287  WAT    O 1292   5.815   8.779  10.519
  287  WAT   H1 1293   5.780   8.824  10.595
  287  WAT   H2 1294   5.782   8.689  10.527
  288  WAT    O 1295   6.566   8.898  10.871
  288  WAT   H1 1296   6.560   8.957  10.946
  288  WAT   H2 1297   6.660   8.887  10.857
  289  WAT    O 1298   6.830   8.864  10.835
  289  WAT   H1 1299   6.891   8.895  10.769
  289  WAT   H2 1300   6.884   8.815  10.897
  290  WAT    O 1301   5.882   8.731  10.846
  290  WAT   H1 1302   5.937   8.713  10.770
  290  WAT   H2 1303   5.888   8.652  10.900
  291  WAT    O 1304   6.904   8.720  10.468
  291  WAT   H1 1305   6.816   8.753  10.447
  291  WAT   H2 1306   6.893   8.673  10.550
  292  WAT    O 1307   6.994   8.941  10.606
  292  WAT   H1 1308   6.962   8.859  10.568
  292  WAT   H2 1309   7.089   8.936  10.594
  293  WAT    O 1310   6.678   8.812  10.362
  293  WAT   H1 1311   6.600   8.859  10.390
  293  WAT   H2 1312   6.649   8.721  10.351
  294  WAT    O 1313   7.134   8.882  10.166
  294  WAT   H1 1314   7.178   8.876  10.081
  294  WAT   H2 1315   7.107   8.973  10.173
  295  WAT    O 1316   5.813   8.842   9.614
  295  WAT   H1 1317   5.889   8.853   9.556
  295  WAT   H2 1318   5.767   8.926   9.609
  296  WAT    O 1319   6.467   9.053   9.913
  296  WAT   H1 1320   6.386   9.016   9.879
  296  WAT   H2 1321   6.517   8.978   9.943
  297  WAT    O 1322   6.917   8.720  10.037
  297  WAT   H1 1323   6.978   8.777  10.084
  297  WAT   H2 1324   6.843   8.776  10.014
  298  WAT    O 1325   7.232   8.760   9.564
  298  WAT   H1 1326   7.251   8.850   9.591
  298  WAT   H2 1327   7.153   8.737   9.613
  299  WAT    O 1328   6.050   8.895   9.468
  299  WAT   H1 1329   6.103   8.816   9.455
  299  WAT   H2 1330   6.113   8.963   9.491
  300  WAT    O 1331   6.270   8.868   9.773
  300  WAT   H1 1332   6.207   8.798   9.790
  300  WAT   H2 1333   6.216   8.944   9.752
  301  WAT    O 1334   6.282   8.796  11.017
  301  WAT   H1 1335   6.254   8.847  10.940
  301  WAT   H2 1336   6.320   8.716  10.980
  302  WAT    O 1337   6.942   8.738  11.075
  302  WAT   H1 1338   6.931   8.770  11.164
  302  WAT   H2 1339   7.024   8.778  11.045
  303  WAT    O 1340   6.833   9.540   8.111
  303  WAT   H1 1341   6.825   9.448   8.084
  303  WAT   H2 1342   6.791   9.589   8.040
  304  WAT    O 1343   5.889   9.245   7.765
  304  WAT   H1 1344   5.800   9.279   7.755
  304  WAT   H2 1345   5.917   9.225   7.676
  305  WAT    O 1346   5.685   9.505   8.354
  305  WAT   H1 1347   5.742   9.428   8.354
  305  WAT   H2 1348   5.685   9.535   8.263
  306  WAT    O 1349   5.809   9.046   8.532
  306  WAT   H1 1350   5.791   8.956   8.560
  306  WAT   H2 1351   5.769   9.100   8.600
  307  WAT    O 1352   6.693   9.266   8.322
  307  WAT   H1 1353   6.731   9.179   8.311
  307  WAT   H2 1354   6.683   9.299   8.233
  308  WAT    O 1355   6.106   9.103   7.869
  308  WAT   H1 1356   6.117   9.193   7.899
  308  WAT   H2 1357   6.015   9.098   7.840
  309  WAT    O 1358   7.071   9.015   8.016
  309  WAT   H1 1359   7.153   8.966   8.020
  309  WAT   H2 1360   7.075   9.074   8.091
  310  WAT    O 1361   5.871   9.295   8.393
  310  WAT   H1 1362   5.939   9.322   8.455
  310  WAT   H2 1363   5.839   9.211   8.426
  311  WAT    O 1364   6.290   9.400   8.302
  311  WAT   H1 1365   6.341   9.450   8.366
  311  WAT   H2 1366   6.343   9.322   8.284
  312  WAT    O 1367   6.119   8.864   8.728
  312  WAT   H1 1368   6.119   8.916   8.648
  312  WAT   H2 1369   6.036   8.816   8.726
  313  WAT    O 1370   7.095   9.209   8.293
  313  WAT   H1 1371   7.025   9.238   8.351
  313  WAT   H2 1372   7.131   9.290   8.257
  314  WAT    O 1373   6.087   9.035   8.529
  314  WAT   H1 1374   6.121   9.119   8.500
  314  WAT   H2 1375   5.993   9.050   8.541
  315  WAT    O 1376   6.455   8.784   8.162
  315  WAT   H1 1377   6.486   8.728   8.090
  315  WAT   H2 1378   6.362   8.797   8.143
  316  WAT    O 1379   6.693   9.217   7.535
  316  WAT   H1 1380   6.599   9.234   7.543
  316  WAT   H2 1381   6.724   9.289   7.480
  317  WAT    O 1382   7.041   9.364   8.627
  317  WAT   H1 1383   7.000   9.447   8.653
  317  WAT   H2 1384   6.968   9.306   8.608
  318  WAT    O 1385   6.254   9.643   8.113
  318  WAT   H1 1386   6.214   9.572   8.064
  318  WAT   H2 1387   6.263   9.608   8.202
  319  WAT    O 1388   6.126   9.320   8.491
  319  WAT   H1 1389   6.181   9.331   8.414
  319  WAT   H2 1390   6.177   9.358   8.563
  320  WAT    O 1391   7.273   8.796   7.418
  320  WAT   H1 1392   7.241   8.805   7.508
  320  WAT   H2 1393   7.349   8.854   7.413
  321  WAT    O 1394   5.924   9.532   7.863
  321  WAT   H1 1395   5.912   9.605   7.802
  321  WAT   H2 1396   5.893   9.455   7.816
  322  WAT    O 1397   7.394   9.270   9.015
  322  WAT   H1 1398   7.332   9.320   8.963
  322  WAT   H2 1399   7.362   9.180   9.010
  323  WAT    O 1400   6.171   8.867   8.202
  323  WAT   H1 1401   6.127   8.945   8.169
  323  WAT   H2 1402   6.227   8.899   8.272
  324  WAT    O 1403   6.600   9.153   8.762
  324  WAT   H1 1404   6.554   9.174   8.843
  324  WAT   H2 1405   6.560   9.072   8.732
  325  WAT    O 1406   7.100   9.276   8.875
  325  WAT   H1 1407   7.015   9.246   8.907
  325  WAT   H2 1408   7.084   9.300   8.784
  326  WAT    O 1409   6.809   9.426   9.085
  326  WAT   H1 1410   6.842   9.342   9.051
  326  WAT   H2 1411   6.888   9.478   9.100
  327  WAT    O 1412   6.483   8.829   7.690
  327  WAT   H1 1413   6.420   8.828   7.762
  327  WAT   H2 1414   6.474   8.742   7.650
  328  WAT    O 1415   6.375   8.921   8.388
  328  WAT   H1 1416   6.405   9.012   8.380
  328  WAT   H2 1417   6.430   8.872   8.326
  329  WAT    O 1418   6.150   9.379   7.975
  329  WAT   H1 1419   6.128   9.357   8.065
  329  WAT   H2 1420   6.072   9.422   7.940
  330  WAT    O 1421   6.873   9.380   7.834
  330  WAT   H1 1422   6.813   9.452   7.816
  330  WAT   H2 1423   6.928   9.373   7.756
  331  WAT    O 1424   6.394   9.469   9.041
  331  WAT   H1 1425   6.385   9.375   9.026
  331  WAT   H2 1426   6.479   9.491   9.002
  332  WAT    O 1427   6.734   9.243   8.037
  332  WAT   H1 1428   6.773   9.275   7.956
  332  WAT   H2 1429   6.770   9.155   8.049
  333  WAT    O 1430   5.907   9.110   8.856
  333  WAT   H1 1431   5.868   9.195   8.877
  333  WAT   H2 1432   5.839   9.046   8.876
  334  WAT    O 1433   6.565   9.118   9.163
  334  WAT   H1 1434   6.496   9.099   9.227
  334  WAT   H2 1435   6.639   9.147   9.217
  335  WAT    O 1436   5.638   8.902   8.260
  335  WAT   H1 1437   5.609   8.959   8.331
  335  WAT   H2 1438   5.712   8.854   8.296
  336  WAT    O 1439   5.656   9.297   7.381
  336  WAT   H1 1440   5.648   9.391   7.395
  336  WAT   H2 1441   5.621   9.282   7.293
  337  WAT    O 1442   6.792   9.502   8.447
  337  WAT   H1 1443   6.719   9.553   8.482
  337  WAT   H2 1444   6.753   9.421   8.417
  338  WAT    O 1445   6.436   9.170   8.287
  338  WAT   H1 1446   6.437   9.126   8.203
  338  WAT   H2 1447   6.526   9.202   8.298
  339  WAT    O 1448   6.021   9.158   8.183
  339  WAT   H1 1449   5.987   9.206   8.259
  339  WAT   H2 1450   5.945   9.113   8.147
  340  WAT    O 1451   6.442   9.270   7.587
  340  WAT   H1 1452   6.455   9.266   7.681
  340  WAT   H2 1453   6.404   9.356   7.571
  341  WAT    O 1454   6.839   9.048   8.388
  341  WAT   H1 1455   6.840   9.093   8.473
  341  WAT   H2 1456   6.814   8.958   8.410
  342  WAT    O 1457   6.344   9.501   7.526
  342  WAT   H1 1458   6.287   9.456   7.464
  342  WAT   H2 1459   6.414   9.537   7.473
  343  WAT    O 1460   7.181   8.789   8.972
  343  WAT   H1 1461   7.214   8.716   9.025
  343  WAT   H2 1462   7.185   8.757   8.882
  344  WAT    O 1463   6.466   9.576   8.462
  344  WAT   H1 1464   6.503   9.529   8.537
  344  WAT   H2 1465   6.447   9.663   8.496
  345  WAT    O 1466   5.753   9.050   8.075
  345  WAT   H1 1467   5.724   9.014   8.159
  345  WAT   H2 1468   5.746   8.977   8.014
  346  WAT    O 1469   6.245   9.480   8.694
  346  WAT   H1 1470   6.215   9.568   8.716
  346  WAT   H2 1471   6.341   9.486   8.698
  347  WAT    O 1472   6.720   8.940   7.747
  347  WAT   H1 1473   6.639   8.890   7.740
  347  WAT   H2 1474   6.701   9.024   7.706
  348  WAT    O 1475   6.992   9.377   7.577
  348  WAT   H1 1476   7.080   9.408   7.559
  348  WAT   H2 1477   6.989   9.290   7.538
  349  WAT    O 1478   5.851   9.564   8.809
  349  WAT   H1 1479   5.815   9.631   8.867
  349  WAT   H2 1480   5.821   9.481   8.846
  350  WAT    O 1481   6.171   9.610   9.097
  350  WAT   H1 1482   6.141   9.625   9.007
  350  WAT   H2 1483   6.248   9.554   9.088
  351  WAT    O 1484   7.219   9.508   7.524
  351  WAT   H1 1485   7.210   9.551   7.439
  351  WAT   H2 1486   7.291   9.554   7.567
  352  WAT    O 1487   5.702   9.564   7.471
  352  WAT   H1 1488   5.789   9.592   7.499
  352  WAT   H2 1489   5.653   9.645   7.460
  353  WAT    O 1490   6.008   8.737   7.930
  353  WAT   H1 1491   5.996   8.736   8.025
  353  WAT   H2 1492   5.926   8.771   7.895
  354  WAT    O 1493   5.708   8.913   8.876
  354  WAT   H1 1494   5.637   8.933   8.937
  354  WAT   H2 1495   5.750   8.835   8.914
  355  WAT    O 1496   6.858   9.162   8.651
  355  WAT   H1 1497   6.895   9.080   8.684
  355  WAT   H2 1498   6.772   9.168   8.693
  356  WAT    O 1499   7.194   9.058   7.732
  356  WAT   H1 1500   7.132   9.068   7.661
  356  WAT   H2 1501   7.145   9.080   7.811
  357  WAT    O 1502   6.391   9.286   7.874
  357  WAT   H1 1503   6.320   9.333   7.918
  357  WAT   H2 1504   6.420   9.220   7.937
  358  WAT    O 1505   6.554   9.428   8.674
  358  WAT   H1 1506   6.604   9.475   8.740
  358  WAT   H2 1507   6.568   9.335   8.695
  359  WAT    O 1508   6.794   8.958   8.018
  359  WAT   H1 1509   6.782   8.960   7.923
  359  WAT   H2 1510   6.889   8.963   8.030
  360  WAT    O 1511   6.212   9.117   7.611
  360  WAT   H1 1512   6.296   9.160   7.605
  360  WAT   H2 1513   6.175   9.148   7.694
  361  WAT    O 1514   7.274   9.049   8.758
  361  WAT   H1 1515   7.224   9.123   8.792
  361  WAT   H2 1516   7.356   9.088   8.726
  362  WAT    O 1517   7.104   9.574   8.103
  362  WAT   H1 1518   7.010   9.575   8.120
  362  WAT   H2 1519   7.135   9.495   8.147
  363  WAT    O 1520   5.971   9.485   7.527
  363  WAT   H1 1521   5.979   9.390   7.538
  363  WAT   H2 1522   6.060   9.518   7.538
  364  WAT    O 1523   5.927   9.482   9.140
  364  WAT   H1 1524   5.931   9.452   9.231
  364  WAT   H2 1525   6.012   9.522   9.124
  365  WAT    O 1526   6.121   9.339   8.937
  365  WAT   H1 1527   6.068   9.290   8.874
  365  WAT   H2 1528   6.188   9.382   8.883
  366  WAT    O 1529   7.058   9.520   9.114
  366  WAT   H1 1530   7.116   9.445   9.105
  366  WAT   H2 1531   7.076   9.573   9.036
  367  WAT    O 1532   6.170   9.036   8.945
  367  WAT   H1 1533   6.160   8.974   8.872
  367  WAT   H2 1534   6.112   9.109   8.922
  368  WAT    O 1535   6.446   8.892   8.648
  368  WAT   H1 1536   6.401   8.894   8.564
  368  WAT   H2 1537   6.383   8.852   8.708
  369  WAT    O 1538   6.721   9.555   8.849
  369  WAT   H1 1539   6.732   9.495   8.923
  369  WAT   H2 1540   6.806   9.558   8.807
  370  WAT    O 1541   6.954   9.610   8.706
  370  WAT   H1 1542   6.902   9.662   8.646
  370  WAT   H2 1543   6.989   9.673   8.769
  371  WAT    O 1544   6.194   9.349   7.351
  371  WAT   H1 1545   6.174   9.263   7.387
  371  WAT   H2 1546   6.177   9.340   7.257
  372  WAT    O 1547   6.397   9.209   8.974
  372  WAT   H1 1548   6.456   9.178   9.043
  372  WAT   H2 1549   6.315   9.162   8.990
  373  WAT    O 1550   6.879   9.170   8.998
  373  WAT   H1 1551   6.810   9.104   8.991
  373  WAT   H2 1552   6.951   9.126   9.042
  374  WAT    O 1553   6.942   8.830   7.604
  374  WAT   H1 1554   6.970   8.746   7.639
  374  WAT   H2 1555   6.865   8.853   7.655
  375  WAT    O 1556   6.074   9.059   7.350
  375  WAT   H1 1557   6.104   9.060   7.259
  375  WAT   H2 1558   6.148   9.024   7.399
  376  WAT    O 1559   6.396   8.953   7.448
  376  WAT   H1 1560   6.361   8.885   7.390
  376  WAT   H2 1561   6.416   8.907   7.530
  377  WAT    O 1562   5.730   9.606   8.088
  377  WAT   H1 1563   5.665   9.579   8.023
  377  WAT   H2 1564   5.814   9.595   8.043
  378  WAT    O 1565   7.025   9.085   7.510
  378  WAT   H1 1566   7.067   9.067   7.426
  378  WAT   H2 1567   6.994   9.000   7.541
  379  WAT    O 1568   7.375   9.577   7.880
  379  WAT   H1 1569   7.337   9.500   7.836
  379  WAT   H2 1570   7.302   9.615   7.928
  380  WAT    O 1571   5.834   9.645   8.542
  380  WAT   H1 1572   5.871   9.636   8.630
  380  WAT   H2 1573   5.777   9.568   8.532
  381  WAT    O 1574   7.314   9.491   8.843
  381  WAT   H1 1575   7.291   9.469   8.753
  381  WAT   H2 1576   7.340   9.583   8.839
  382  WAT    O 1577   5.789   9.336   8.932
  382  WAT   H1 1578   5.699   9.332   8.966
  382  WAT   H2 1579   5.843   9.356   9.009
  383  WAT    O 1580   7.158   9.014   9.121
  383  WAT   H1 1581   7.245   9.015   9.159
  383  WAT   H2 1582   7.159   8.940   9.060
  384  WAT    O 1583   5.651   9.327   7.682
  384  WAT   H1 1584   5.561   9.353   7.665
  384  WAT   H2 1585   5.700   9.354   7.604
  385  WAT    O 1586   7.302   9.399   8.210
  385  WAT   H1 1587   7.355   9.350   8.147
  385  WAT   H2 1588   7.361   9.413   8.284
  386  WAT    O 1589   7.320   9.408   8.562
  386  WAT   H1 1590   7.225   9.404   8.573
  386  WAT   H2 1591   7.338   9.499   8.538
  387  WAT    O 1592   5.906   9.233   7.473
  387  WAT   H1 1593   5.977   9.191   7.424
  387  WAT   H2 1594   5.834   9.239   7.410
  388  WAT    O 1595   5.870   8.838   7.377
  388  WAT   H1 1596   5.943   8.892   7.409
  388  WAT   H2 1597   5.898   8.811   7.289
  389  WAT    O 1598   7.251   9.325   7.804
  389  WAT   H1 1599   7.301   9.302   7.882
  389  WAT   H2 1600   7.231   9.241   7.762
  390  WAT    O 1601   5.839   8.763   8.367
  390  WAT   H1 1602   5.904   8.708   8.323
  390  WAT   H2 1603   5.881   8.789   8.449
  391  WAT    O 1604   7.229   8.783   8.703
  391  WAT   H1 1605   7.293   8.844   8.739
  391  WAT   H2 1606   7.244   8.786   8.608
  392  WAT    O 1607   5.815   8.779   8.641
  392  WAT   H1 1608   5.780   8.824   8.718
  392  WAT   H2 1609   5.782   8.689   8.650
  393  WAT    O 1610   6.566   8.898   8.994
  393  WAT   H1 1611   6.560   8.957   9.069
  393  WAT   H2 1612   6.660   8.887   8.979
  394  WAT    O 1613   6.830   8.864   8.958
  394  WAT   H1 1614   6.891   8.895   8.891
  394  WAT   H2 1615   6.884   8.815   9.020
  395  WAT    O 1616   5.882   8.731   8.969
  395  WAT   H1 1617   5.937   8.713   8.893
  395  WAT   H2 1618   5.888   8.652   9.023
  396  WAT    O 1619   6.904   8.720   8.590
  396  WAT   H1 1620   6.816   8.753   8.570
  396  WAT   H2 1621   6.893   8.673   8.673
  397  WAT    O 1622   6.994   8.941   8.729
  397  WAT   H1 1623   6.962   8.859   8.691
  397  WAT   H2 1624   7.089   8.936   8.716
  398  WAT    O 1625   6.678   8.812   8.484
  398  WAT   H1 1626   6.600   8.859   8.512
  398  WAT   H2 1627   6.649   8.721   8.473
  399  WAT    O 1628   7.134   8.882   8.289
  399  WAT   H1 1629   7.178   8.876   8.204
  399  WAT   H2 1630   7.107   8.973   8.296
  400  WAT    O 1631   5.813   8.842   7.736
  400  WAT   H1 1632   5.889   8.853   7.679
  400  WAT   H2 1633   5.767   8.926   7.732
  401  WAT    O 1634   6.467   9.053   8.035
  401  WAT   H1 1635   6.386   9.016   8.001
  401  WAT   H2 1636   6.517   8.978   8.066
  402  WAT    O 1637   6.917   8.720   8.159
  402  WAT   H1 1638   6.978   8.777   8.207
  402  WAT   H2 1639   6.843   8.776   8.137
  403  WAT    O 1640   7.232   8.760   7.687
  403  WAT   H1 1641   7.251   8.850   7.713
  403  WAT   H2 1642   7.153   8.737   7.736
  404  WAT    O 1643   6.050   8.895   7.590
  404  WAT   H1 1644   6.103   8.816   7.577
  404  WAT   H2 1645   6.113   8.963   7.614
  405  WAT    O 1646   6.270   8.868   7.896
  405  WAT   H1 1647   6.207   8.798   7.912
  405  WAT   H2 1648   6.216   8.944   7.874
  406  WAT    O 1649   6.282   8.796   9.139
  406  WAT   H1 1650   6.254   8.847   9.063
  406  WAT   H2 1651   6.320   8.716   9.103
  407  WAT    O 1652   6.942   8.738   9.197
  407  WAT   H1 1653   6.931   8.770   9.287
  407  WAT   H2 1654   7.024   8.778   9.167
  408  WAT    O 1655   6.833   9.540   6.233
  408  WAT   H1 1656   6.825   9.448   6.206
  408  WAT   H2 1657   6.791   9.589   6.163
  409  WAT    O 1658   5.889   9.245   5.888
  409  WAT   H1 1659   5.800   9.279   5.878
  409  WAT   H2 1660   5.917   9.225   5.799
  410  WAT    O 1661   5.685   9.505   6.476
  410  WAT   H1 1662   5.742   9.428   6.476
  410  WAT   H2 1663   5.685   9.535   6.385
  411  WAT    O 1664   5.809   9.046   6.655
  411  WAT   H1 1665   5.791   8.956   6.683
  411  WAT   H2 1666   5.769   9.100   6.722
  412  WAT    O 1667   6.693   9.266   6.445
  412  WAT   H1 1668   6.731   9.179   6.434
  412  WAT   H2 1669   6.683   9.299   6.356
  413  WAT    O 1670   6.106   9.103   5.991
  413  WAT   H1 1671   6.117   9.193   6.022
  413  WAT   H2 1672   6.015   9.098   5.962
  414  WAT    O 1673   7.071   9.015   6.138
  414  WAT   H1 1674   7.153   8.966   6.142
  414  WAT   H2 1675   7.075   9.074   6.214
  415  WAT    O 1676   5.871   9.295   6.516
  415  WAT   H1 1677   5.939   9.322   6.578
  415  WAT   H2 1678   5.839   9.211   6.549
  416  WAT    O 1679   6.290   9.400   6.424
  416  WAT   H1 1680   6.341   9.450   6.488
  416  WAT   H2 1681   6.343   9.322   6.407
  417  WAT    O 1682   6.119   8.864   6.851
  417  WAT   H1 1683   6.119   8.916   6.770
  417  WAT   H2 1684   6.036   8.816   6.849
  418  WAT    O 1685   7.095   9.209   6.416
  418  WAT   H1 1686   7.025   9.238   6.474
  418  WAT   H2 1687   7.131   9.290   6.380
  419  WAT    O 1688   6.087   9.035   6.652
  419  WAT   H1 1689   6.121   9.119   6.622
  419  WAT   H2 1690   5.993   9.050   6.663
  420  WAT    O 1691   6.455   8.784   6.284
  420  WAT   H1 1692   6.486   8.728   6.213
  420  WAT   H2 1693   6.362   8.797   6.266
  421  WAT    O 1694   6.693   9.217   5.657
  421  WAT   H1 1695   6.599   9.234   5.666
  421  WAT   H2 1696   6.724   9.289   5.603
  422  WAT    O 1697   7.041   9.364   6.750
  422  WAT   H1 1698   7.000   9.447   6.775
  422  WAT   H2 1699   6.968   9.306   6.731
  423  WAT    O 1700   6.254   9.643   6.236
  423  WAT   H1 1701   6.214   9.572   6.186
  423  WAT   H2 1702   6.263   9.608   6.325
  424  WAT    O 1703   6.126   9.320   6.614
  424  WAT   H1 1704   6.181   9.331   6.536
  424  WAT   H2 1705   6.177   9.358   6.685
  425  WAT    O 1706   7.273   8.796   5.540
  425  WAT   H1 1707   7.241   8.805   5.630
  425  WAT   H2 1708   7.349   8.854   5.535
  426  WAT    O 1709   5.924   9.532   5.986
  426  WAT   H1 1710   5.912   9.605   5.925
  426  WAT   H2 1711   5.893   9.455   5.938
  427  WAT    O 1712   7.394   9.270   7.138
  427  WAT   H1 1713   7.332   9.320   7.085
  427  WAT   H2 1714   7.362   9.180   7.132
  428  WAT    O 1715   6.171   8.867   6.324
  428  WAT   H1 1716   6.127   8.945   6.291
  428  WAT   H2 1717   6.227   8.899   6.395
  429  WAT    O 1718   6.600   9.153   6.885
  429  WAT   H1 1719   6.554   9.174   6.966
  429  WAT   H2 1720   6.560   9.072   6.854
  430  WAT    O 1721   7.100   9.276   6.998
  430  WAT   H1 1722   7.015   9.246   7.030
  430  WAT   H2 1723   7.084   9.300   6.906
  431  WAT    O 1724   6.809   9.426   7.208
  431  WAT   H1 1725   6.842   9.342   7.174
  431  WAT   H2 1726   6.888   9.478   7.222
  432  WAT    O 1727   6.483   8.829   5.812
  432  WAT   H1 1728   6.420   8.828   5.885
  432  WAT   H2 1729   6.474   8.742   5.773
  433  WAT    O 1730   6.375   8.921   6.510
  433  WAT   H1 1731   6.405   9.012   6.502
  433  WAT   H2 1732   6.430   8.872   6.449
  434  WAT    O 1733   6.150   9.379   6.097
  434  WAT   H1 1734   6.128   9.357   6.188
  434  WAT   H2 1735   6.072   9.422   6.063
  435  WAT    O 1736   6.873   9.380   5.957
  435  WAT   H1 1737   6.813   9.452   5.939
  435  WAT   H2 1738   6.928   9.373   5.879
  436  WAT    O 1739   6.394   9.469   7.164
  436  WAT   H1 1740   6.385   9.375   7.149
  436  WAT   H2 1741   6.479   9.491   7.124
  437  WAT    O 1742   6.734   9.243   6.160
  437  WAT   H1 1743   6.773   9.275   6.079
  437  WAT   H2 1744   6.770   9.155   6.171
  438  WAT    O 1745   5.907   9.110   6.979
  438  WAT   H1 1746   5.868   9.195   7.000
  438  WAT   H2 1747   5.839   9.046   6.998
  439  WAT    O 1748   6.565   9.118   7.286
  439  WAT   H1 1749   6.496   9.099   7.349
  439  WAT   H2 1750   6.639   9.147   7.339
  440  WAT    O 1751   5.638   8.902   6.382
  440  WAT   H1 1752   5.609   8.959   6.454
  440  WAT   H2 1753   5.712   8.854   6.419
  441  WAT    O 1754   5.656   9.297   5.503
  441  WAT   H1 1755   5.648   9.391   5.517
  441  WAT   H2 1756   5.621   9.282   5.415
  442  WAT    O 1757   6.792   9.502   6.570
  442  WAT   H1 1758   6.719   9.553   6.604
  442  WAT   H2 1759   6.753   9.421   6.539
  443  WAT    O 1760   6.436   9.170   6.410
  443  WAT   H1 1761   6.437   9.126   6.325
  443  WAT   H2 1762   6.526   9.202   6.421
  444  WAT    O 1763   6.021   9.158   6.306
  444  WAT   H1 1764   5.987   9.206   6.382
  444  WAT   H2 1765   5.945   9.113   6.270
  445  WAT    O 1766   6.442   9.270   5.709
  445  WAT   H1 1767   6.455   9.266   5.804
  445  WAT   H2 1768   6.404   9.356   5.694
  446  WAT    O 1769   6.839   9.048   6.511
  446  WAT   H1 1770   6.840   9.093   6.595
  446  WAT   H2 1771   6.814   8.958   6.532
  447  WAT    O 1772   6.344   9.501   5.649
  447  WAT   H1 1773   6.287   9.456   5.586
  447  WAT   H2 1774   6.414   9.537   5.596
  448  WAT    O 1775   7.181   8.789   7.095
  448  WAT   H1 1776   7.214   8.716   7.147
  448  WAT   H2 1777   7.185   8.757   7.004
  449  WAT    O 1778   6.466   9.576   6.585
  449  WAT   H1 1779   6.503   9.529   6.659
  449  WAT   H2 1780   6.447   9.663   6.619
  450  WAT    O 1781   5.753   9.050   6.198
  450  WAT   H1 1782   5.724   9.014   6.281
  450  WAT   H2 1783   5.746   8.977   6.136
  451  WAT    O 1784   6.245   9.480   6.817
  451  WAT   H1 1785   6.215   9.568   6.839
  451  WAT   H2 1786   6.341   9.486   6.820
  452  WAT    O 1787   6.720   8.940   5.870
  452  WAT   H1 1788   6.639   8.890   5.862
  452  WAT   H2 1789   6.701   9.024   5.828
  453  WAT    O 1790   6.992   9.377   5.699
  453  WAT   H1 1791   7.080   9.408   5.682
  453  WAT   H2 1792   6.989   9.290   5.660
  454  WAT    O 1793   5.851   9.564   6.931
  454  WAT   H1 1794   5.815   9.631   6.990
  454  WAT   H2 1795   5.821   9.481   6.968
  455  WAT    O 1796   6.171   9.610   7.220
  455  WAT   H1 1797   6.141   9.625   7.130
  455  WAT   H2 1798   6.248   9.554   7.210
  456  WAT    O 1799   7.219   9.508   5.646
  456  WAT   H1 1800   7.210   9.551   5.561
  456  WAT   H2 1801   7.291   9.554   5.689
  457  WAT    O 1802   5.702   9.564   5.594
  457  WAT   H1 1803   5.789   9.592   5.622
  457  WAT   H2 1804   5.653   9.645   5.582
  458  WAT    O 1805   6.008   8.737   6.053
  458  WAT   H1 1806   5.996   8.736   6.148
  458  WAT   H2 1807   5.926   8.771   6.018
  459  WAT    O 1808   5.708   8.913   6.999
  459  WAT   H1 1809   5.637   8.933   7.060
  459  WAT   H2 1810   5.750   8.835   7.036
  460  WAT    O 1811   6.858   9.162   6.774
  460  WAT   H1 1812   6.895   9.080   6.807
  460  WAT   H2 1813   6.772   9.168   6.816
  461  WAT    O 1814   7.194   9.058   5.855
  461  WAT   H1 1815   7.132   9.068   5.783
  461  WAT   H2 1816   7.145   9.080   5.934
  462  WAT    O 1817   6.391   9.286   5.996
  462  WAT   H1 1818   6.320   9.333   6.041
  462  WAT   H2 1819   6.420   9.220   6.060
  463  WAT    O 1820   6.554   9.428   6.796
  463  WAT   H1 1821   6.604   9.475   6.863
  463  WAT   H2 1822   6.568   9.335   6.817
  464  WAT    O 1823   6.794   8.958   6.140
  464  WAT   H1 1824   6.782   8.960   6.045
  464  WAT   H2 1825   6.889   8.963   6.152
  465  WAT    O 1826   6.212   9.117   5.734
  465  WAT   H1 1827   6.296   9.160   5.727
  465  WAT   H2 1828   6.175   9.148   5.817
  466  WAT    O 1829   7.274   9.049   6.881
  466  WAT   H1 1830   7.224   9.123   6.915
  466  WAT   H2 1831   7.356   9.088   6.849
  467  WAT    O 1832   7.104   9.574   6.225
  467  WAT   H1 1833   7.010   9.575   6.243
  467  WAT   H2 1834   7.135   9.495   6.270
  468  WAT    O 1835   5.971   9.485   5.650
  468  WAT   H1 1836   5.979   9.390   5.661
  468  WAT   H2 1837   6.060   9.518   5.660
  469  WAT    O 1838   5.927   9.482   7.263
  469  WAT   H1 1839   5.931   9.452   7.354
  469  WAT   H2 1840   6.012   9.522   7.247
  470  WAT    O 1841   6.121   9.339   7.059
  470  WAT   H1 1842   6.068   9.290   6.997
  470  WAT   H2 1843   6.188   9.382   7.006
  471  WAT    O 1844   7.058   9.520   7.236
  471  WAT   H1 1845   7.116   9.445   7.227
  471  WAT   H2 1846   7.076   9.573   7.159
  472  WAT    O 1847   6.170   9.036   7.067
  472  WAT   H1 1848   6.160   8.974   6.995
  472  WAT   H2 1849   6.112   9.109   7.045
  473  WAT    O 1850   6.446   8.892   6.771
  473  WAT   H1 1851   6.401   8.894   6.686
  473  WAT   H2 1852   6.383   8.852   6.830
  474  WAT    O 1853   6.721   9.555   6.971
  474  WAT   H1 1854   6.732   9.495   7.045
  474  WAT   H2 1855   6.806   9.558   6.929
  475  WAT    O 1856   6.954   9.610   6.829
  475  WAT   H1 1857   6.902   9.662   6.768
  475  WAT   H2 1858   6.989   9.673   6.892
  476  WAT    O 1859   6.194   9.349   5.473
  476  WAT   H1 1860   6.174   9.263   5.509
  476  WAT   H2 1861   6.177   9.340   5.380
  477  WAT    O 1862   6.397   9.209   7.097
  477  WAT   H1 1863   6.456   9.178   7.166
  477  WAT   H2 1864   6.315   9.162   7.113
  478  WAT    O 1865   6.879   9.170   7.120
  478  WAT   H1 1866   6.810   9.104   7.114
  478  WAT   H2 1867   6.951   9.126   7.165
  479  WAT    O 1868   6.942   8.830   5.726
  479  WAT   H1 1869   6.970   8.746   5.762
  479  WAT   H2 1870   6.865   8.853   5.778
  480  WAT    O 1871   6.074   9.059   5.472
  480  WAT   H1 1872   6.104   9.060   5.381
  480  WAT   H2 1873   6.148   9.024   5.522
  481  WAT    O 1874   6.396   8.953   5.571
  481  WAT   H1 1875   6.361   8.885   5.513
  481  WAT   H2 1876   6.416   8.907   5.652
  482  WAT    O 1877   5.730   9.606   6.210
  482  WAT   H1 1878   5.665   9.579   6.146
  482  WAT   H2 1879   5.814   9.595   6.165
  483  WAT    O 1880   7.025   9.085   5.632
  483  WAT   H1 1881   7.067   9.067   5.548
  483  WAT   H2 1882   6.994   9.000   5.664
  484  WAT    O 1883   7.375   9.577   6.002
  484  WAT   H1 1884   7.337   9.500   5.959
  484  WAT   H2 1885   7.302   9.615   6.051
  485  WAT    O 1886   5.834   9.645   6.664
  485  WAT   H1 1887   5.871   9.636   6.752
  485  WAT   H2 1888   5.777   9.568   6.654
  486  WAT    O 1889   7.314   9.491   6.966
  486  WAT   H1 1890   7.291   9.469   6.876
  486  WAT   H2 1891   7.340   9.583   6.961
  487  WAT    O 1892   5.789   9.336   7.055
  487  WAT   H1 1893   5.699   9.332   7.089
  487  WAT   H2 1894   5.843   9.356   7.131
  488  WAT    O 1895   7.158   9.014   7.243
  488  WAT   H1 1896   7.245   9.015   7.282
  488  WAT   H2 1897   7.159   8.940   7.182
  489  WAT    O 1898   5.651   9.327   5.805
  489  WAT   H1 1899   5.561   9.353   5.787
  489  WAT   H2 1900   5.700   9.354   5.727
  490  WAT    O 1901   7.302   9.399   6.332
  490  WAT   H1 1902   7.355   9.350   6.269
  490  WAT   H2 1903   7.361   9.413   6.407
  491  WAT    O 1904   7.320   9.408   6.685
  491  WAT   H1 1905   7.225   9.404   6.696
  491  WAT   H2 1906   7.338   9.499   6.661
  492  WAT    O 1907   5.906   9.233   5.595
  492  WAT   H1 1908   5.977   9.191   5.547
  492  WAT   H2 1909   5.834   9.239   5.532
  493  WAT    O 1910   5.870   8.838   5.500
  493  WAT   H1 1911   5.943   8.892   5.531
  493  WAT   H2 1912   5.898   8.811   5.412
  494  WAT    O 1913   7.251   9.325   5.926
  494  WAT   H1 1914   7.301   9.302   6.005
  494  WAT   H2 1915   7.231   9.241   5.885
  495  WAT    O 1916   5.839   8.763   6.490
  495  WAT   H1 1917   5.904   8.708   6.446
  495  WAT   H2 1918   5.881   8.789   6.572
  496  WAT    O 1919   7.229   8.783   6.825
  496  WAT   H1 1920   7.293   8.844   6.862
  496  WAT   H2 1921   7.244   8.786   6.731
  497  WAT    O 1922   5.815   8.779   6.764
  497  WAT   H1 1923   5.780   8.824   6.841
  497  WAT   H2 1924   5.782   8.689   6.772
  498  WAT    O 1925   6.566   8.898   7.116
  498  WAT   H1 1926   6.560   8.957   7.191
  498  WAT   H2 1927   6.660   8.887   7.102
  499  WAT    O 1928   6.830   8.864   7.080
  499  WAT   H1 1929   6.891   8.895   7.014
  499  WAT   H2 1930   6.884   8.815   7.142
  500  WAT    O 1931   5.882   8.731   7.092
  500  WAT   H1 1932   5.937   8.713   7.015
  500  WAT   H2 1933   5.888   8.652   7.145
  501  WAT    O 1934   6.904   8.720   6.713
  501  WAT   H1 1935   6.816   8.753   6.693
  501  WAT   H2 1936   6.893   8.673   6.795
  502  WAT    O 1937   6.994   8.941   6.851
  502  WAT   H1 1938   6.962   8.859   6.813
  502  WAT   H2 1939   7.089   8.936   6.839
  503  WAT    O 1940   6.678   8.812   6.607
  503  WAT   H1 1941   6.600   8.859   6.635
  503  WAT   H2 1942   6.649   8.721   6.596
  504  WAT    O 1943   7.134   8.882   6.411
  504  WAT   H1 1944   7.178   8.876   6.326
  504  WAT   H2 1945   7.107   8.973   6.418
  505  WAT    O 1946   5.813   8.842   5.859
  505  WAT   H1 1947   5.889   8.853   5.802
  505  WAT   H2 1948   5.767   8.926   5.854
  506  WAT    O 1949   6.467   9.053   6.158
  506  WAT   H1 1950   6.386   9.016   6.124
  506  WAT   H2 1951   6.517   8.978   6.188
  507  WAT    O 1952   6.917   8.720   6.282
  507  WAT   H1 1953   6.978   8.777   6.329
  507  WAT   H2 1954   6.843   8.776   6.259
  508  WAT    O 1955   7.232   8.760   5.809
  508  WAT   H1 1956   7.251   8.850   5.836
  508  WAT   H2 1957   7.153   8.737   5.858
  509  WAT    O 1958   6.050   8.895   5.713
  509  WAT   H1 1959   6.103   8.816   5.700
  509  WAT   H2 1960   6.113   8.963   5.736
  510  WAT    O 1961   6.270   8.868   6.018
  510  WAT   H1 1962   6.207   8.798   6.035
  510  WAT   H2 1963   6.216   8.944   5.997
  511  WAT    O 1964   6.282   8.796   7.262
  511  WAT   H1 1965   6.254   8.847   7.185
  511  WAT   H2 1966   6.320   8.716   7.225
  512  WAT    O 1967   6.942   8.738   7.320
  512  WAT   H1 1968   6.931   8.770   7.409
  512  WAT   H2 1969   7.024   8.778   7.290
  513  WAT    O 1970   6.833   9.540   4.356
  513  WAT   H1 1971   6.825   9.448   4.329
  513  WAT   H2 1972   6.791   9.589   4.285
  514  WAT    O 1973   5.889   9.245   4.010
  514  WAT   H1 1974   5.800   9.279   4.000
  514  WAT   H2 1975   5.917   9.225   3.921
  515  WAT    O 1976   5.685   9.505   4.599
  515  WAT   H1 1977   5.742   9.428   4.599
  515  WAT   H2 1978   5.685   9.535   4.508
  516  WAT    O 1979   5.809   9.046   4.777
  516  WAT   H1 1980   5.791   8.956   4.805
  516  WAT   H2 1981   5.769   9.100   4.845
  517  WAT    O 1982   6.693   9.266   4.568
  517  WAT   H1 1983   6.731   9.179   4.556
  517  WAT   H2 1984   6.683   9.299   4.478
  518  WAT    O 1985   6.106   9.103   4.114
  518  WAT   H1 1986   6.117   9.193   4.144
  518  WAT   H2 1987   6.015   9.098   4.085
  519  WAT    O 1988   7.071   9.015   4.261
  519  WAT   H1 1989   7.153   8.966   4.265
  519  WAT   H2 1990   7.075   9.074   4.336
  520  WAT    O 1991   5.871   9.295   4.638
  520  WAT   H1 1992   5.939   9.322   4.700
  520  WAT   H2 1993   5.839   9.211   4.672
  521  WAT    O 1994   6.290   9.400   4.547
  521  WAT   H1 1995   6.341   9.450   4.611
  521  WAT   H2 1996   6.343   9.322   4.529
  522  WAT    O 1997   6.119   8.864   4.974
  522  WAT   H1 1998   6.119   8.916   4.893
  522  WAT   H2 1999   6.036   8.816   4.971
  523  WAT    O 2000   7.095   9.209   4.538
  523  WAT   H1 2001   7.025   9.238   4.596
  523  WAT   H2 2002   7.131   9.290   4.502
  524  WAT    O 2003   6.087   9.035   4.774
  524  WAT   H1 2004   6.121   9.119   4.745
  524  WAT   H2 2005   5.993   9.050   4.786
  525  WAT    O 2006   6.455   8.784   4.407
  525  WAT   H1 2007   6.486   8.728   4.335
  525  WAT   H2 2008   6.362   8.797   4.388
  526  WAT    O 2009   6.693   9.217   3.780
  526  WAT   H1 2010   6.599   9.234   3.789
  526  WAT   H2 2011   6.724   9.289   3.725
  527  WAT    O 2012   7.041   9.364   4.872
  527  WAT   H1 2013   7.000   9.447   4.898
  527  WAT   H2 2014   6.968   9.306   4.853
  528  WAT    O 2015   6.254   9.643   4.359
  528  WAT   H1 2016   6.214   9.572   4.309
  528  WAT   H2 2017   6.263   9.608   4.447
  529  WAT    O 2018   6.126   9.320   4.737
  529  WAT   H1 2019   6.181   9.331   4.659
  529  WAT   H2 2020   6.177   9.358   4.808
  530  WAT    O 2021   7.273   8.796   3.663
  530  WAT   H1 2022   7.241   8.805   3.753
  530  WAT   H2 2023   7.349   8.854   3.658
  531  WAT    O 2024   5.924   9.532   4.109
  531  WAT   H1 2025   5.912   9.605   4.047
  531  WAT   H2 2026   5.893   9.455   4.061
  532  WAT    O 2027   7.394   9.270   5.261
  532  WAT   H1 2028   7.332   9.320   5.208
  532  WAT   H2 2029   7.362   9.180   5.255
  533  WAT    O 2030   6.171   8.867   4.447
  533  WAT   H1 2031   6.127   8.945   4.414
  533  WAT   H2 2032   6.227   8.899   4.518
  534  WAT    O 2033   6.600   9.153   5.007
  534  WAT   H1 2034   6.554   9.174   5.088
  534  WAT   H2 2035   6.560   9.072   4.977
  535  WAT    O 2036   7.100   9.276   5.120
  535  WAT   H1 2037   7.015   9.246   5.152
  535  WAT   H2 2038   7.084   9.300   5.029
  536  WAT    O 2039   6.809   9.426   5.330
  536  WAT   H1 2040   6.842   9.342   5.296
  536  WAT   H2 2041   6.888   9.478   5.345
  537  WAT    O 2042   6.483   8.829   3.935
  537  WAT   H1 2043   6.420   8.828   4.007
  537  WAT   H2 2044   6.474   8.742   3.895
  538  WAT    O 2045   6.375   8.921   4.633
  538  WAT   H1 2046   6.405   9.012   4.625
  538  WAT   H2 2047   6.430   8.872   4.571
  539  WAT    O 2048   6.150   9.379   4.220
  539  WAT   H1 2049   6.128   9.357   4.310
  539  WAT   H2 2050   6.072   9.422   4.185
  540  WAT    O 2051   6.873   9.380   4.080
  540  WAT   H1 2052   6.813   9.452   4.061
  540  WAT   H2 2053   6.928   9.373   4.001
  541  WAT    O 2054   6.394   9.469   5.286
  541  WAT   H1 2055   6.385   9.375   5.271
  541  WAT   H2 2056   6.479   9.491   5.247
  542  WAT    O 2057   6.734   9.243   4.283
  542  WAT   H1 2058   6.773   9.275   4.201
  542  WAT   H2 2059   6.770   9.155   4.294
  543  WAT    O 2060   5.907   9.110   5.102
  543  WAT   H1 2061   5.868   9.195   5.122
  543  WAT   H2 2062   5.839   9.046   5.121
  544  WAT    O 2063   6.565   9.118   5.409
  544  WAT   H1 2064   6.496   9.099   5.472
  544  WAT   H2 2065   6.639   9.147   5.462
  545  WAT    O 2066   5.638   8.902   4.505
  545  WAT   H1 2067   5.609   8.959   4.576
  545  WAT   H2 2068   5.712   8.854   4.541
  546  WAT    O 2069   5.656   9.297   3.626
  546  WAT   H1 2070   5.648   9.391   3.640
  546  WAT   H2 2071   5.621   9.282   3.538
  547  WAT    O 2072   6.792   9.502   4.692
  547  WAT   H1 2073   6.719   9.553   4.727
  547  WAT   H2 2074   6.753   9.421   4.662
  548  WAT    O 2075   6.436   9.170   4.533
  548  WAT   H1 2076   6.437   9.126   4.448
  548  WAT   H2 2077   6.526   9.202   4.543
  549  WAT    O 2078   6.021   9.158   4.429
  549  WAT   H1 2079   5.987   9.206   4.504
  549  WAT   H2 2080   5.945   9.113   4.393
  550  WAT    O 2081   6.442   9.270   3.832
  550  WAT   H1 2082   6.455   9.266   3.927
  550  WAT   H2 2083   6.404   9.356   3.816
  551  WAT    O 2084   6.839   9.048   4.633
  551  WAT   H1 2085   6.840   9.093   4.718
  551  WAT   H2 2086   6.814   8.958   4.655
  552  WAT    O 2087   6.344   9.501   3.772
  552  WAT   H1 2088   6.287   9.456   3.709
  552  WAT   H2 2089   6.414   9.537   3.718
  553  WAT    O 2090   7.181   8.789   5.217
  553  WAT   H1 2091   7.214   8.716   5.270
  553  WAT   H2 2092   7.185   8.757   5.127
  554  WAT    O 2093   6.466   9.576   4.707
  554  WAT   H1 2094   6.503   9.529   4.782
  554  WAT   H2 2095   6.447   9.663   4.741
  555  WAT    O 2096   5.753   9.050   4.320
  555  WAT   H1 2097   5.724   9.014   4.404
  555  WAT   H2 2098   5.746   8.977   4.259
  556  WAT    O 2099   6.245   9.480   4.939
  556  WAT   H1 2100   6.215   9.568   4.962
  556  WAT   H2 2101   6.341   9.486   4.943
  557  WAT    O 2102   6.720   8.940   3.992
  557  WAT   H1 2103   6.639   8.890   3.985
  557  WAT   H2 2104   6.701   9.024   3.951
  558  WAT    O 2105   6.992   9.377   3.822
  558  WAT   H1 2106   7.080   9.408   3.804
  558  WAT   H2 2107   6.989   9.290   3.783
  559  WAT    O 2108   5.851   9.564   5.054
  559  WAT   H1 2109   5.815   9.631   5.113
  559  WAT   H2 2110   5.821   9.481   5.091
  560  WAT    O 2111   6.171   9.610   5.342
  560  WAT   H1 2112   6.141   9.625   5.252
  560  WAT   H2 2113   6.248   9.554   5.333
  561  WAT    O 2114   7.219   9.508   3.769
  561  WAT   H1 2115   7.210   9.551   3.684
  561  WAT   H2 2116   7.291   9.554   3.812
  562  WAT    O 2117   5.702   9.564   3.716
  562  WAT   H1 2118   5.789   9.592   3.745
  562  WAT   H2 2119   5.653   9.645   3.705
  563  WAT    O 2120   6.008   8.737   4.175
  563  WAT   H1 2121   5.996   8.736   4.270
  563  WAT   H2 2122   5.926   8.771   4.140
  564  WAT    O 2123   5.708   8.913   5.122
  564  WAT   H1 2124   5.637   8.933   5.182
  564  WAT   H2 2125   5.750   8.835   5.159
  565  WAT    O 2126   6.858   9.162   4.897
  565  WAT   H1 2127   6.895   9.080   4.929
  565  WAT   H2 2128   6.772   9.168   4.938
  566  WAT    O 2129   7.194   9.058   3.977
  566  WAT   H1 2130   7.132   9.068   3.906
  566  WAT   H2 2131   7.145   9.080   4.056
  567  WAT    O 2132   6.391   9.286   4.119
  567  WAT   H1 2133   6.320   9.333   4.163
  567  WAT   H2 2134   6.420   9.220   4.182
  568  WAT    O 2135   6.554   9.428   4.919
  568  WAT   H1 2136   6.604   9.475   4.985
  568  WAT   H2 2137   6.568   9.335   4.940
  569  WAT    O 2138   6.794   8.958   4.263
  569  WAT   H1 2139   6.782   8.960   4.168
  569  WAT   H2 2140   6.889   8.963   4.275
  570  WAT    O 2141   6.212   9.117   3.857
  570  WAT   H1 2142   6.296   9.160   3.850
  570  WAT   H2 2143   6.175   9.148   3.939
  571  WAT    O 2144   7.274   9.049   5.003
  571  WAT   H1 2145   7.224   9.123   5.037
  571  WAT   H2 2146   7.356   9.088   4.972
  572  WAT    O 2147   7.104   9.574   4.348
  572  WAT   H1 2148   7.010   9.575   4.365
  572  WAT   H2 2149   7.135   9.495   4.392
  573  WAT    O 2150   5.971   9.485   3.772
  573  WAT   H1 2151   5.979   9.390   3.783
  573  WAT   H2 2152   6.060   9.518   3.783
  574  WAT    O 2153   5.927   9.482   5.385
  574  WAT   H1 2154   5.931   9.452   5.476
  574  WAT   H2 2155   6.012   9.522   5.369
  575  WAT    O 2156   6.121   9.339   5.182
  575  WAT   H1 2157   6.068   9.290   5.119
  575  WAT   H2 2158   6.188   9.382   5.129
  576  WAT    O 2159   7.058   9.520   5.359
  576  WAT   H1 2160   7.116   9.445   5.350
  576  WAT   H2 2161   7.076   9.573   5.281
  577  WAT    O 2162   6.170   9.036   5.190
  577  WAT   H1 2163   6.160   8.974   5.117
  577  WAT   H2 2164   6.112   9.109   5.167
  578  WAT    O 2165   6.446   8.892   4.893
  578  WAT   H1 2166   6.401   8.894   4.809
  578  WAT   H2 2167   6.383   8.852   4.953
  579  WAT    O 2168   6.721   9.555   5.094
  579  WAT   H1 2169   6.732   9.495   5.168
  579  WAT   H2 2170   6.806   9.558   5.052
  580  WAT    O 2171   6.954   9.610   4.951
  580  WAT   H1 2172   6.902   9.662   4.891
  580  WAT   H2 2173   6.989   9.673   5.014
  581  WAT    O 2174   6.194   9.349   3.596
  581  WAT   H1 2175   6.174   9.263   3.632
  581  WAT   H2 2176   6.177   9.340   3.502
  582  WAT    O 2177   6.397   9.209   5.220
  582  WAT   H1 2178   6.456   9.178   5.288
  582  WAT   H2 2179   6.315   9.162   5.235
  583  WAT    O 2180   6.879   9.170   5.243
  583  WAT   H1 2181   6.810   9.104   5.236
  583  WAT   H2 2182   6.951   9.126   5.287
  584  WAT    O 2183   6.942   8.830   3.849
  584  WAT   H1 2184   6.970   8.746   3.884
  584  WAT   H2 2185   6.865   8.853   3.900
  585  WAT    O 2186   6.074   9.059   3.595
  585  WAT   H1 2187   6.104   9.060   3.504
  585  WAT   H2 2188   6.148   9.024   3.644
  586  WAT    O 2189   6.396   8.953   3.693
  586  WAT   H1 2190   6.361   8.885   3.635
  586  WAT   H2 2191   6.416   8.907   3.775
  587  WAT    O 2192   5.730   9.606   4.333
  587  WAT   H1 2193   5.665   9.579   4.268
  587  WAT   H2 2194   5.814   9.595   4.288
  588  WAT    O 2195   7.025   9.085   3.755
  588  WAT   H1 2196   7.067   9.067   3.671
  588  WAT   H2 2197   6.994   9.000   3.786
  589  WAT    O 2198   7.375   9.577   4.125
  589  WAT   H1 2199   7.337   9.500   4.082
  589  WAT   H2 2200   7.302   9.615   4.174
  590  WAT    O 2201   5.834   9.645   4.787
  590  WAT   H1 2202   5.871   9.636   4.875
  590  WAT   H2 2203   5.777   9.568   4.777
  591  WAT    O 2204   7.314   9.491   5.088
  591  WAT   H1 2205   7.291   9.469   4.998
  591  WAT   H2 2206   7.340   9.583   5.084
  592  WAT    O 2207   5.789   9.336   5.177
  592  WAT   H1 2208   5.699   9.332   5.211
  592  WAT   H2 2209   5.843   9.356   5.254
  593  WAT    O 2210   7.158   9.014   5.366
  593  WAT   H1 2211   7.245   9.015   5.404
  593  WAT   H2 2212   7.159   8.940   5.305
  594  WAT    O 2213   5.651   9.327   3.927
  594  WAT   H1 2214   5.561   9.353   3.910
  594  WAT   H2 2215   5.700   9.354   3.849
  595  WAT    O 2216   7.302   9.399   4.455
  595  WAT   H1 2217   7.355   9.350   4.392
  595  WAT   H2 2218   7.361   9.413   4.529
  596  WAT    O 2219   7.320   9.408   4.807
  596  WAT   H1 2220   7.225   9.404   4.819
  596  WAT   H2 2221   7.338   9.499   4.784
  597  WAT    O 2222   5.906   9.233   3.718
  597  WAT   H1 2223   5.977   9.191   3.670
  597  WAT   H2 2224   5.834   9.239   3.655
  598  WAT    O 2225   5.870   8.838   3.622
  598  WAT   H1 2226   5.943   8.892   3.654
  598  WAT   H2 2227   5.898   8.811   3.535
  599  WAT    O 2228   7.251   9.325   4.049
  599  WAT   H1 2229   7.301   9.302   4.127
  599  WAT   H2 2230   7.231   9.241   4.007
  600  WAT    O 2231   5.839   8.763   4.612
  600  WAT   H1 2232   5.904   8.708   4.568
  600  WAT   H2 2233   5.881   8.789   4.694
  601  WAT    O 2234   7.229   8.783   4.948
  601  WAT   H1 2235   7.293   8.844   4.985
  601  WAT   H2 2236   7.244   8.786   4.854
  602  WAT    O 2237   5.815   8.779   4.887
  602  WAT   H1 2238   5.780   8.824   4.963
  602  WAT   H2 2239   5.782   8.689   4.895
  603  WAT    O 2240   6.566   8.898   5.239
  603  WAT   H1 2241   6.560   8.957   5.314
  603  WAT   H2 2242   6.660   8.887   5.224
  604  WAT    O 2243   6.830   8.864   5.203
  604  WAT   H1 2244   6.891   8.895   5.136
  604  WAT   H2 2245   6.884   8.815   5.265
  605  WAT    O 2246   5.882   8.731   5.214
  605  WAT   H1 2247   5.937   8.713   5.138
  605  WAT   H2 2248   5.888   8.652   5.268
  606  WAT    O 2249   6.904   8.720   4.835
  606  WAT   H1 2250   6.816   8.753   4.815
  606  WAT   H2 2251   6.893   8.673   4.918
  607  WAT    O 2252   6.994   8.941   4.974
  607  WAT   H1 2253   6.962   8.859   4.936
  607  WAT   H2 2254   7.089   8.936   4.961
  608  WAT    O 2255   6.678   8.812   4.729
  608  WAT   H1 2256   6.600   8.859   4.757
  608  WAT   H2 2257   6.649   8.721   4.718
  609  WAT    O 2258   7.134   8.882   4.534
  609  WAT   H1 2259   7.178   8.876   4.449
  609  WAT   H2 2260   7.107   8.973   4.541
  610  WAT    O 2261   5.813   8.842   3.981
  610  WAT   H1 2262   5.889   8.853   3.924
  610  WAT   H2 2263   5.767   8.926   3.977
  611  WAT    O 2264   6.467   9.053   4.280
  611  WAT   H1 2265   6.386   9.016   4.246
  611  WAT   H2 2266   6.517   8.978   4.311
  612  WAT    O 2267   6.917   8.720   4.404
  612  WAT   H1 2268   6.978   8.777   4.452
  612  WAT   H2 2269   6.843   8.776   4.382
  613  WAT    O 2270   7.232   8.760   3.932
  613  WAT   H1 2271   7.251   8.850   3.958
  613  WAT   H2 2272   7.153   8.737   3.981
  614  WAT    O 2273   6.050   8.895   3.835
  614  WAT   H1 2274   6.103   8.816   3.823
  614  WAT   H2 2275   6.113   8.963   3.859
  615  WAT    O 2276   6.270   8.868   4.141
  615  WAT   H1 2277   6.207   8.798   4.158
  615  WAT   H2 2278   6.216   8.944   4.119
  616  WAT    O 2279   6.282   8.796   5.384
  616  WAT   H1 2280   6.254   8.847   5.308
  616  WAT   H2 2281   6.320   8.716   5.348
  617  WAT    O 2282   6.942   8.738   5.442
  617  WAT   H1 2283   6.931   8.770   5.532
  617  WAT   H2 2284   7.024   8.778   5.413
  618  WAT    O 2285   6.833   9.540   2.479
  618  WAT   H1 2286   6.825   9.448   2.452
  618  WAT   H2 2287   6.791   9.589   2.408
  619  WAT    O 2288   5.889   9.245   2.133
  619  WAT   H1 2289   5.800   9.279   2.123
  619  WAT   H2 2290   5.917   9.225   2.044
  620  WAT    O 2291   5.685   9.505   2.721
  620  WAT   H1 2292   5.742   9.428   2.721
  620  WAT   H2 2293   5.685   9.535   2.630
  621  WAT    O 2294   5.809   9.046   2.900
  621  WAT   H1 2295   5.791   8.956   2.928
  621  WAT   H2 2296   5.769   9.100   2.967
  622  WAT    O 2297   6.693   9.266   2.690
  622  WAT   H1 2298   6.731   9.179   2.679
  622  WAT   H2 2299   6.683   9.299   2.601
  623  WAT    O 2300   6.106   9.103   2.236
  623  WAT   H1 2301   6.117   9.193   2.267
  623  WAT   H2 2302   6.015   9.098   2.207
  624  WAT    O 2303   7.071   9.015   2.383
  624  WAT   H1 2304   7.153   8.966   2.388
  624  WAT   H2 2305   7.075   9.074   2.459
  625  WAT    O 2306   5.871   9.295   2.761
  625  WAT   H1 2307   5.939   9.322   2.823
  625  WAT   H2 2308   5.839   9.211   2.794
  626  WAT    O 2309   6.290   9.400   2.670
  626  WAT   H1 2310   6.341   9.450   2.734
  626  WAT   H2 2311   6.343   9.322   2.652
  627  WAT    O 2312   6.119   8.864   3.096
  627  WAT   H1 2313   6.119   8.916   3.016
  627  WAT   H2 2314   6.036   8.816   3.094
  628  WAT    O 2315   7.095   9.209   2.661
  628  WAT   H1 2316   7.025   9.238   2.719
  628  WAT   H2 2317   7.131   9.290   2.625
  629  WAT    O 2318   6.087   9.035   2.897
  629  WAT   H1 2319   6.121   9.119   2.867
  629  WAT   H2 2320   5.993   9.050   2.908
  630  WAT    O 2321   6.455   8.784   2.529
  630  WAT   H1 2322   6.486   8.728   2.458
  630  WAT   H2 2323   6.362   8.797   2.511
  631  WAT    O 2324   6.693   9.217   1.903
  631  WAT   H1 2325   6.599   9.234   1.911
  631  WAT   H2 2326   6.724   9.289   1.848
  632  WAT    O 2327   7.041   9.364   2.995
  632  WAT   H1 2328   7.000   9.447   3.020
  632  WAT   H2 2329   6.968   9.306   2.976
  633  WAT    O 2330   6.254   9.643   2.481
  633  WAT   H1 2331   6.214   9.572   2.432
  633  WAT   H2 2332   6.263   9.608   2.570
  634  WAT    O 2333   6.126   9.320   2.859
  634  WAT   H1 2334   6.181   9.331   2.782
  634  WAT   H2 2335   6.177   9.358   2.931
  635  WAT    O 2336   7.273   8.796   1.785
  635  WAT   H1 2337   7.241   8.805   1.875
  635  WAT   H2 2338   7.349   8.854   1.780
  636  WAT    O 2339   5.924   9.532   2.231
  636  WAT   H1 2340   5.912   9.605   2.170
  636  WAT   H2 2341   5.893   9.455   2.183
  637  WAT    O 2342   7.394   9.270   3.383
  637  WAT   H1 2343   7.332   9.320   3.330
  637  WAT   H2 2344   7.362   9.180   3.377
  638  WAT    O 2345   6.171   8.867   2.569
  638  WAT   H1 2346   6.127   8.945   2.536
  638  WAT   H2 2347   6.227   8.899   2.640
  639  WAT    O 2348   6.600   9.153   3.130
  639  WAT   H1 2349   6.554   9.174   3.211
  639  WAT   H2 2350   6.560   9.072   3.099
  640  WAT    O 2351   7.100   9.276   3.243
  640  WAT   H1 2352   7.015   9.246   3.275
  640  WAT   H2 2353   7.084   9.300   3.152
  641  WAT    O 2354   6.809   9.426   3.453
  641  WAT   H1 2355   6.842   9.342   3.419
  641  WAT   H2 2356   6.888   9.478   3.467
  642  WAT    O 2357   6.483   8.829   2.057
  642  WAT   H1 2358   6.420   8.828   2.130
  642  WAT   H2 2359   6.474   8.742   2.018
  643  WAT    O 2360   6.375   8.921   2.755
  643  WAT   H1 2361   6.405   9.012   2.747
  643  WAT   H2 2362   6.430   8.872   2.694
  644  WAT    O 2363   6.150   9.379   2.342
  644  WAT   H1 2364   6.128   9.357   2.433
  644  WAT   H2 2365   6.072   9.422   2.308
  645  WAT    O 2366   6.873   9.380   2.202
  645  WAT   H1 2367   6.813   9.452   2.184
  645  WAT   H2 2368   6.928   9.373   2.124
  646  WAT    O 2369   6.394   9.469   3.409
  646  WAT   H1 2370   6.385   9.375   3.394
  646  WAT   H2 2371   6.479   9.491   3.369
  647  WAT    O 2372   6.734   9.243   2.405
  647  WAT   H1 2373   6.773   9.275   2.324
  647  WAT   H2 2374   6.770   9.155   2.417
  648  WAT    O 2375   5.907   9.110   3.224
  648  WAT   H1 2376   5.868   9.195   3.245
  648  WAT   H2 2377   5.839   9.046   3.243
  649  WAT    O 2378   6.565   9.118   3.531
  649  WAT   H1 2379   6.496   9.099   3.595
  649  WAT   H2 2380   6.639   9.147   3.584
  650  WAT    O 2381   5.638   8.902   2.627
  650  WAT   H1 2382   5.609   8.959   2.699
  650  WAT   H2 2383   5.712   8.854   2.664
  651  WAT    O 2384   5.656   9.297   1.748
  651  WAT   H1 2385   5.648   9.391   1.763
  651  WAT   H2 2386   5.621   9.282   1.661
  652  WAT    O 2387   6.792   9.502   2.815
  652  WAT   H1 2388   6.719   9.553   2.850
  652  WAT   H2 2389   6.753   9.421   2.785
  653  WAT    O 2390   6.436   9.170   2.655
  653  WAT   H1 2391   6.437   9.126   2.570
  653  WAT   H2 2392   6.526   9.202   2.666
  654  WAT    O 2393   6.021   9.158   2.551
  654  WAT   H1 2394   5.987   9.206   2.627
  654  WAT   H2 2395   5.945   9.113   2.515
  655  WAT    O 2396   6.442   9.270   1.954
  655  WAT   H1 2397   6.455   9.266   2.049
  655  WAT   H2 2398   6.404   9.356   1.939
  656  WAT    O 2399   6.839   9.048   2.756
  656  WAT   H1 2400   6.840   9.093   2.840
  656  WAT   H2 2401   6.814   8.958   2.777
  657  WAT    O 2402   6.344   9.501   1.894
  657  WAT   H1 2403   6.287   9.456   1.831
  657  WAT   H2 2404   6.414   9.537   1.841
  658  WAT    O 2405   7.181   8.789   3.340
  658  WAT   H1 2406   7.214   8.716   3.392
  658  WAT   H2 2407   7.185   8.757   3.250
  659  WAT    O 2408   6.466   9.576   2.830
  659  WAT   H1 2409   6.503   9.529   2.904
  659  WAT   H2 2410   6.447   9.663   2.864
  660  WAT    O 2411   5.753   9.050   2.443
  660  WAT   H1 2412   5.724   9.014   2.527
  660  WAT   H2 2413   5.746   8.977   2.381
  661  WAT    O 2414   6.245   9.480   3.062
  661  WAT   H1 2415   6.215   9.568   3.084
  661  WAT   H2 2416   6.341   9.486   3.065
  662  WAT    O 2417   6.720   8.940   2.115
  662  WAT   H1 2418   6.639   8.890   2.107
  662  WAT   H2 2419   6.701   9.024   2.073
  663  WAT    O 2420   6.992   9.377   1.945
  663  WAT   H1 2421   7.080   9.408   1.927
  663  WAT   H2 2422   6.989   9.290   1.905
  664  WAT    O 2423   5.851   9.564   3.176
  664  WAT   H1 2424   5.815   9.631   3.235
  664  WAT   H2 2425   5.821   9.481   3.214
  665  WAT    O 2426   6.171   9.610   3.465
  665  WAT   H1 2427   6.141   9.625   3.375
  665  WAT   H2 2428   6.248   9.554   3.456
  666  WAT    O 2429   7.219   9.508   1.891
  666  WAT   H1 2430   7.210   9.551   1.806
  666  WAT   H2 2431   7.291   9.554   1.935
  667  WAT    O 2432   5.702   9.564   1.839
  667  WAT   H1 2433   5.789   9.592   1.867
  667  WAT   H2 2434   5.653   9.645   1.827
  668  WAT    O 2435   6.008   8.737   2.298
  668  WAT   H1 2436   5.996   8.736   2.393
  668  WAT   H2 2437   5.926   8.771   2.263
  669  WAT    O 2438   5.708   8.913   3.244
  669  WAT   H1 2439   5.637   8.933   3.305
  669  WAT   H2 2440   5.750   8.835   3.281
  670  WAT    O 2441   6.858   9.162   3.019
  670  WAT   H1 2442   6.895   9.080   3.052
  670  WAT   H2 2443   6.772   9.168   3.061
  671  WAT    O 2444   7.194   9.058   2.100
  671  WAT   H1 2445   7.132   9.068   2.029
  671  WAT   H2 2446   7.145   9.080   2.179
  672  WAT    O 2447   6.391   9.286   2.242
  672  WAT   H1 2448   6.320   9.333   2.286
  672  WAT   H2 2449   6.420   9.220   2.305
  673  WAT    O 2450   6.554   9.428   3.041
  673  WAT   H1 2451   6.604   9.475   3.108
  673  WAT   H2 2452   6.568   9.335   3.062
  674  WAT    O 2453   6.794   8.958   2.386
  674  WAT   H1 2454   6.782   8.960   2.291
  674  WAT   H2 2455   6.889   8.963   2.398
  675  WAT    O 2456   6.212   9.117   1.979
  675  WAT   H1 2457   6.296   9.160   1.972
  675  WAT   H2 2458   6.175   9.148   2.062
  676  WAT    O 2459   7.274   9.049   3.126
  676  WAT   H1 2460   7.224   9.123   3.160
  676  WAT   H2 2461   7.356   9.088   3.094
  677  WAT    O 2462   7.104   9.574   2.470
  677  WAT   H1 2463   7.010   9.575   2.488
  677  WAT   H2 2464   7.135   9.495   2.515
  678  WAT    O 2465   5.971   9.485   1.895
  678  WAT   H1 2466   5.979   9.390   1.906
  678  WAT   H2 2467   6.060   9.518   1.905
  679  WAT    O 2468   5.927   9.482   3.508
  679  WAT   H1 2469   5.931   9.452   3.599
  679  WAT   H2 2470   6.012   9.522   3.492
  680  WAT    O 2471   6.121   9.339   3.305
  680  WAT   H1 2472   6.068   9.290   3.242
  680  WAT   H2 2473   6.188   9.382   3.251
  681  WAT    O 2474   7.058   9.520   3.481
  681  WAT   H1 2475   7.116   9.445   3.473
  681  WAT   H2 2476   7.076   9.573   3.404
  682  WAT    O 2477   6.170   9.036   3.313
  682  WAT   H1 2478   6.160   8.974   3.240
  682  WAT   H2 2479   6.112   9.109   3.290
  683  WAT    O 2480   6.446   8.892   3.016
  683  WAT   H1 2481   6.401   8.894   2.931
  683  WAT   H2 2482   6.383   8.852   3.076
  684  WAT    O 2483   6.721   9.555   3.216
  684  WAT   H1 2484   6.732   9.495   3.290
  684  WAT   H2 2485   6.806   9.558   3.174
  685  WAT    O 2486   6.954   9.610   3.074
  685  WAT   H1 2487   6.902   9.662   3.014
  685  WAT   H2 2488   6.989   9.673   3.137
  686  WAT    O 2489   6.194   9.349   1.718
  686  WAT   H1 2490   6.174   9.263   1.755
  686  WAT   H2 2491   6.177   9.340   1.625
  687  WAT    O 2492   6.397   9.209   3.342
  687  WAT   H1 2493   6.456   9.178   3.411
  687  WAT   H2 2494   6.315   9.162   3.358
  688  WAT    O 2495   6.879   9.170   3.365
  688  WAT   H1 2496   6.810   9.104   3.359
  688  WAT   H2 2497   6.951   9.126   3.410
  689  WAT    O 2498   6.942   8.830   1.971
  689  WAT   H1 2499   6.970   8.746   2.007
  689  WAT   H2 2500   6.865   8.853   2.023
  690  WAT    O 2501   6.074   9.059   1.717
  690  WAT   H1 2502   6.104   9.060   1.626
  690  WAT   H2 2503   6.148   9.024   1.767
  691  WAT    O 2504   6.396   8.953   1.816
  691  WAT   H1 2505   6.361   8.885   1.758
  691  WAT   H2 2506   6.416   8.907   1.897
  692  WAT    O 2507   5.730   9.606   2.455
  692  WAT   H1 2508   5.665   9.579   2.391
  692  WAT   H2 2509   5.814   9.595   2.410
  693  WAT    O 2510   7.025   9.085   1.878
  693  WAT   H1 2511   7.067   9.067   1.794
  693  WAT   H2 2512   6.994   9.000   1.909
  694  WAT    O 2513   7.375   9.577   2.247
  694  WAT   H1 2514   7.337   9.500   2.204
  694  WAT   H2 2515   7.302   9.615   2.296
  695  WAT    O 2516   5.834   9.645   2.909
  695  WAT   H1 2517   5.871   9.636   2.997
  695  WAT   H2 2518   5.777   9.568   2.900
  696  WAT    O 2519   7.314   9.491   3.211
  696  WAT   H1 2520   7.291   9.469   3.121
  696  WAT   H2 2521   7.340   9.583   3.206
  697  WAT    O 2522   5.789   9.336   3.300
  697  WAT   H1 2523   5.699   9.332   3.334
  697  WAT   H2 2524   5.843   9.356   3.377
  698  WAT    O 2525   7.158   9.014   3.489
  698  WAT   H1 2526   7.245   9.015   3.527
  698  WAT   H2 2527   7.159   8.940   3.427
  699  WAT    O 2528   5.651   9.327   2.050
  699  WAT   H1 2529   5.561   9.353   2.032
  699  WAT   H2 2530   5.700   9.354   1.972
  700  WAT    O 2531   7.302   9.399   2.577
  700  WAT   H1 2532   7.355   9.350   2.514
  700  WAT   H2 2533   7.361   9.413   2.652
  701  WAT    O 2534   7.320   9.408   2.930
  701  WAT   H1 2535   7.225   9.404   2.941
  701  WAT   H2 2536   7.338   9.499   2.906
  702  WAT    O 2537   5.906   9.233   1.841
  702  WAT   H1 2538   5.977   9.191   1.792
  702  WAT   H2 2539   5.834   9.239   1.777
  703  WAT    O 2540   5.870   8.838   1.745
  703  WAT   H1 2541   5.943   8.892   1.776
  703  WAT   H2 2542   5.898   8.811   1.657
  704  WAT    O 2543   7.251   9.325   2.171
  704  WAT   H1 2544   7.301   9.302   2.250
  704  WAT   H2 2545   7.231   9.241   2.130
  705  WAT    O 2546   5.839   8.763   2.735
  705  WAT   H1 2547   5.904   8.708   2.691
  705  WAT   H2 2548   5.881   8.789   2.817
  706  WAT    O 2549   7.229   8.783   3.071
  706  WAT   H1 2550   7.293   8.844   3.107
  706  WAT   H2 2551   7.244   8.786   2.976
  707  WAT    O 2552   5.815   8.779   3.009
  707  WAT   H1 2553   5.780   8.824   3.086
  707  WAT   H2 2554   5.782   8.689   3.017
  708  WAT    O 2555   6.566   8.898   3.361
  708  WAT   H1 2556   6.560   8.957   3.436
  708  WAT   H2 2557   6.660   8.887   3.347
  709  WAT    O 2558   6.830   8.864   3.325
  709  WAT   H1 2559   6.891   8.895   3.259
  709  WAT   H2 2560   6.884   8.815   3.387
  710  WAT    O 2561   5.882   8.731   3.337
  710  WAT   H1 2562   5.937   8.713   3.260
  710  WAT   H2 2563   5.888   8.652   3.390
  711  WAT    O 2564   6.904   8.720   2.958
  711  WAT   H1 2565   6.816   8.753   2.938
  711  WAT   H2 2566   6.893   8.673   3.040
  712  WAT    O 2567   6.994   8.941   3.096
  712  WAT   H1 2568   6.962   8.859   3.058
  712  WAT   H2 2569   7.089   8.936   3.084
  713  WAT    O 2570   6.678   8.812   2.852
  713  WAT   H1 2571   6.600   8.859   2.880
  713  WAT   H2 2572   6.649   8.721   2.841
  714  WAT    O 2573   7.134   8.882   2.656
  714  WAT   H1 2574   7.178   8.876   2.572
  714  WAT   H2 2575   7.107   8.973   2.663
  715  WAT    O 2576   5.813   8.842   2.104
  715  WAT   H1 2577   5.889   8.853   2.047
  715  WAT   H2 2578   5.767   8.926   2.099
  716  WAT    O 2579   6.467   9.053   2.403
  716  WAT   H1 2580   6.386   9.016   2.369
  716  WAT   H2 2581   6.517   8.978   2.433
  717  WAT    O 2582   6.917   8.720   2.527
  717  WAT   H1 2583   6.978   8.777   2.574
  717  WAT   H2 2584   6.843   8.776   2.505
  718  WAT    O 2585   7.232   8.760   2.054
  718  WAT   H1 2586   7.251   8.850   2.081
  718  WAT   H2 2587   7.153   8.737   2.104
  719  WAT    O 2588   6.050   8.895   1.958
  719  WAT   H1 2589   6.103   8.816   1.945
  719  WAT   H2 2590   6.113   8.963   1.981
  720  WAT    O 2591   6.270   8.868   2.263
  720  WAT   H1 2592   6.207   8.798   2.280
  720  WAT   H2 2593   6.216   8.944   2.242
  721  WAT    O 2594   6.282   8.796   3.507
  721  WAT   H1 2595   6.254   8.847   3.431
  721  WAT   H2 2596   6.320   8.716   3.470
  722  WAT    O 2597   6.942   8.738   3.565
  722  WAT   H1 2598   6.931   8.770   3.654
  722  WAT   H2 2599   7.024   8.778   3.535
  723  WAT    O 2600   6.833   9.540   0.601
  723  WAT   H1 2601   6.825   9.448   0.574
  723  WAT   H2 2602   6.791   9.589   0.531
  724  WAT    O 2603   5.889   9.245   0.255
  724  WAT   H1 2604   5.800   9.279   0.245
  724  WAT   H2 2605   5.917   9.225   0.166
  725  WAT    O 2606   5.685   9.505   0.844
  725  WAT   H1 2607   5.742   9.428   0.844
  725  WAT   H2 2608   5.685   9.535   0.753
  726  WAT    O 2609   5.809   9.046   1.023
  726  WAT   H1 2610   5.791   8.956   1.051
  726  WAT   H2 2611   5.769   9.100   1.090
  727  WAT    O 2612   6.693   9.266   0.813
  727  WAT   H1 2613   6.731   9.179   0.801
  727  WAT   H2 2614   6.683   9.299   0.724
  728  WAT    O 2615   6.106   9.103   0.359
  728  WAT   H1 2616   6.117   9.193   0.390
  728  WAT   H2 2617   6.015   9.098   0.330
  729  WAT    O 2618   7.071   9.015   0.506
  729  WAT   H1 2619   7.153   8.966   0.510
  729  WAT   H2 2620   7.075   9.074   0.581
  730  WAT    O 2621   5.871   9.295   0.883
  730  WAT   H1 2622   5.939   9.322   0.945
  730  WAT   H2 2623   5.839   9.211   0.917
  731  WAT    O 2624   6.290   9.400   0.792
  731  WAT   H1 2625   6.341   9.450   0.856
  731  WAT   H2 2626   6.343   9.322   0.774
  732  WAT    O 2627   6.119   8.864   1.219
  732  WAT   H1 2628   6.119   8.916   1.138
  732  WAT   H2 2629   6.036   8.816   1.216
  733  WAT    O 2630   7.095   9.209   0.783
  733  WAT   H1 2631   7.025   9.238   0.841
  733  WAT   H2 2632   7.131   9.290   0.747
  734  WAT    O 2633   6.087   9.035   1.019
  734  WAT   H1 2634   6.121   9.119   0.990
  734  WAT   H2 2635   5.993   9.050   1.031
  735  WAT    O 2636   6.455   8.784   0.652
  735  WAT   H1 2637   6.486   8.728   0.580
  735  WAT   H2 2638   6.362   8.797   0.634
  736  WAT    O 2639   7.041   9.364   1.117
  736  WAT   H1 2640   7.000   9.447   1.143
  736  WAT   H2 2641   6.968   9.306   1.098
  737  WAT    O 2642   6.254   9.643   0.604
  737  WAT   H1 2643   6.214   9.572   0.554
  737  WAT   H2 2644   6.263   9.608   0.693
  738  WAT    O 2645   6.126   9.320   0.982
  738  WAT   H1 2646   6.181   9.331   0.904
  738  WAT   H2 2647   6.177   9.358   1.053
  739  WAT    O 2648   5.924   9.532   0.354
  739  WAT   H1 2649   5.912   9.605   0.293
  739  WAT   H2 2650   5.893   9.455   0.306
  740  WAT    O 2651   7.394   9.270   1.506
  740  WAT   H1 2652   7.332   9.320   1.453
  740  WAT   H2 2653   7.362   9.180   1.500
  741  WAT    O 2654   6.171   8.867   0.692
  741  WAT   H1 2655   6.127   8.945   0.659
  741  WAT   H2 2656   6.227   8.899   0.763
  742  WAT    O 2657   6.600   9.153   1.252
  742  WAT   H1 2658   6.554   9.174   1.334
  742  WAT   H2 2659   6.560   9.072   1.222
  743  WAT    O 2660   7.100   9.276   1.365
  743  WAT   H1 2661   7.015   9.246   1.397
  743  WAT   H2 2662   7.084   9.300   1.274
  744  WAT    O 2663   6.809   9.426   1.575
  744  WAT   H1 2664   6.842   9.342   1.541
  744  WAT   H2 2665   6.888   9.478   1.590
  745  WAT    O 2666   6.375   8.921   0.878
  745  WAT   H1 2667   6.405   9.012   0.870
  745  WAT   H2 2668   6.430   8.872   0.816
  746  WAT    O 2669   6.150   9.379   0.465
  746  WAT   H1 2670   6.128   9.357   0.555
  746  WAT   H2 2671   6.072   9.422   0.430
  747  WAT    O 2672   6.873   9.380   0.325
  747  WAT   H1 2673   6.813   9.452   0.306
  747  WAT   H2 2674   6.928   9.373   0.246
  748  WAT    O 2675   6.394   9.469   1.531
  748  WAT   H1 2676   6.385   9.375   1.516
  748  WAT   H2 2677   6.479   9.491   1.492
  749  WAT    O 2678   6.734   9.243   0.528
  749  WAT   H1 2679   6.773   9.275   0.446
  749  WAT   H2 2680   6.770   9.155   0.539
  750  WAT    O 2681   5.907   9.110   1.347
  750  WAT   H1 2682   5.868   9.195   1.367
  750  WAT   H2 2683   5.839   9.046   1.366
  751  WAT    O 2684   6.565   9.118   1.654
  751  WAT   H1 2685   6.496   9.099   1.717
  751  WAT   H2 2686   6.639   9.147   1.707
  752  WAT    O 2687   5.638   8.902   0.750
  752  WAT   H1 2688   5.609   8.959   0.821
  752  WAT   H2 2689   5.712   8.854   0.786
  753  WAT    O 2690   6.792   9.502   0.937
  753  WAT   H1 2691   6.719   9.553   0.972
  753  WAT   H2 2692   6.753   9.421   0.907
  754  WAT    O 2693   6.436   9.170   0.778
  754  WAT   H1 2694   6.437   9.126   0.693
  754  WAT   H2 2695   6.526   9.202   0.788
  755  WAT    O 2696   6.021   9.158   0.674
  755  WAT   H1 2697   5.987   9.206   0.749
  755  WAT   H2 2698   5.945   9.113   0.638
  756  WAT    O 2699   6.839   9.048   0.878
  756  WAT   H1 2700   6.840   9.093   0.963
  756  WAT   H2 2701   6.814   8.958   0.900
  757  WAT    O 2702   7.181   8.789   1.462
  757  WAT   H1 2703   7.214   8.716   1.515
  757  WAT   H2 2704   7.185   8.757   1.372
  758  WAT    O 2705   6.466   9.576   0.952
  758  WAT   H1 2706   6.503   9.529   1.027
  758  WAT   H2 2707   6.447   9.663   0.986
  759  WAT    O 2708   5.753   9.050   0.565
  759  WAT   H1 2709   5.724   9.014   0.649
  759  WAT   H2 2710   5.746   8.977   0.504
  760  WAT    O 2711   6.245   9.480   1.184
  760  WAT   H1 2712   6.215   9.568   1.207
  760  WAT   H2 2713   6.341   9.486   1.188
  761  WAT    O 2714   6.720   8.940   0.237
  761  WAT   H1 2715   6.639   8.890   0.230
  761  WAT   H2 2716   6.701   9.024   0.196
  762  WAT    O 2717   5.851   9.564   1.299
  762  WAT   H1 2718   5.815   9.631   1.358
  762  WAT   H2 2719   5.821   9.481   1.336
  763  WAT    O 2720   6.171   9.610   1.587
  763  WAT   H1 2721   6.141   9.625   1.498
  763  WAT   H2 2722   6.248   9.554   1.578
  764  WAT    O 2723   6.008   8.737   0.421
  764  WAT   H1 2724   5.996   8.736   0.515
  764  WAT   H2 2725   5.926   8.771   0.386
  765  WAT    O 2726   5.708   8.913   1.367
  765  WAT   H1 2727   5.637   8.933   1.427
  765  WAT   H2 2728   5.750   8.835   1.404
  766  WAT    O 2729   6.858   9.162   1.142
  766  WAT   H1 2730   6.895   9.080   1.174
  766  WAT   H2 2731   6.772   9.168   1.183
  767  WAT    O 2732   6.391   9.286   0.364
  767  WAT   H1 2733   6.320   9.333   0.408
  767  WAT   H2 2734   6.420   9.220   0.428
  768  WAT    O 2735   6.554   9.428   1.164
  768  WAT   H1 2736   6.604   9.475   1.231
  768  WAT   H2 2737   6.568   9.335   1.185
  769  WAT    O 2738   6.794   8.958   0.508
  769  WAT   H1 2739   6.782   8.960   0.413
  769  WAT   H2 2740   6.889   8.963   0.520
  770  WAT    O 2741   7.274   9.049   1.248
  770  WAT   H1 2742   7.224   9.123   1.282
  770  WAT   H2 2743   7.356   9.088   1.217
  771  WAT    O 2744   7.104   9.574   0.593
  771  WAT   H1 2745   7.010   9.575   0.610
  771  WAT   H2 2746   7.135   9.495   0.638
  772  WAT    O 2747   5.927   9.482   1.630
  772  WAT   H1 2748   5.931   9.452   1.721
  772  WAT   H2 2749   6.012   9.522   1.614
  773  WAT    O 2750   6.121   9.339   1.427
  773  WAT   H1 2751   6.068   9.290   1.364
  773  WAT   H2 2752   6.188   9.382   1.374
  774  WAT    O 2753   7.058   9.520   1.604
  774  WAT   H1 2754   7.116   9.445   1.595
  774  WAT   H2 2755   7.076   9.573   1.526
  775  WAT    O 2756   6.170   9.036   1.435
  775  WAT   H1 2757   6.160   8.974   1.363
  775  WAT   H2 2758   6.112   9.109   1.412
  776  WAT    O 2759   6.446   8.892   1.138
  776  WAT   H1 2760   6.401   8.894   1.054
  776  WAT   H2 2761   6.383   8.852   1.198
  777  WAT    O 2762   6.721   9.555   1.339
  777  WAT   H1 2763   6.732   9.495   1.413
  777  WAT   H2 2764   6.806   9.558   1.297
  778  WAT    O 2765   6.954   9.610   1.197
  778  WAT   H1 2766   6.902   9.662   1.136
  778  WAT   H2 2767   6.989   9.673   1.260
  779  WAT    O 2768   6.397   9.209   1.465
  779  WAT   H1 2769   6.456   9.178   1.533
  779  WAT   H2 2770   6.315   9.162   1.480
  780  WAT    O 2771   6.879   9.170   1.488
  780  WAT   H1 2772   6.810   9.104   1.481
  780  WAT   H2 2773   6.951   9.126   1.532
  781  WAT    O 2774   5.730   9.606   0.578
  781  WAT   H1 2775   5.665   9.579   0.514
  781  WAT   H2 2776   5.814   9.595   0.533
  782  WAT    O 2777   7.375   9.577   0.370
  782  WAT   H1 2778   7.337   9.500   0.327
  782  WAT   H2 2779   7.302   9.615   0.419
  783  WAT    O 2780   5.834   9.645   1.032
  783  WAT   H1 2781   5.871   9.636   1.120
  783  WAT   H2 2782   5.777   9.568   1.022
  784  WAT    O 2783   7.314   9.491   1.333
  784  WAT   H1 2784   7.291   9.469   1.243
  784  WAT   H2 2785   7.340   9.583   1.329
  785  WAT    O 2786   5.789   9.336   1.423
  785  WAT   H1 2787   5.699   9.332   1.457
  785  WAT   H2 2788   5.843   9.356   1.499
  786  WAT    O 2789   7.158   9.014   1.611
  786  WAT   H1 2790   7.245   9.015   1.649
  786  WAT   H2 2791   7.159   8.940   1.550
  787  WAT    O 2792   7.302   9.399   0.700
  787  WAT   H1 2793   7.355   9.350   0.637
  787  WAT   H2 2794   7.361   9.413   0.774
  788  WAT    O 2795   7.320   9.408   1.052
  788  WAT   H1 2796   7.225   9.404   1.064
  788  WAT   H2 2797   7.338   9.499   1.029
  789  WAT    O 2798   7.251   9.325   0.294
  789  WAT   H1 2799   7.301   9.302   0.372
  789  WAT   H2 2800   7.231   9.241   0.252
  790  WAT    O 2801   5.839   8.763   0.857
  790  WAT   H1 2802   5.904   8.708   0.813
  790  WAT   H2 2803   5.881   8.789   0.940
  791  WAT    O 2804   7.229   8.783   1.193
  791  WAT   H1 2805   7.293   8.844   1.230
  791  WAT   H2 2806   7.244   8.786   1.099
  792  WAT    O 2807   5.815   8.779   1.132
  792  WAT   H1 2808   5.780   8.824   1.208
  792  WAT   H2 2809   5.782   8.689   1.140
  793  WAT    O 2810   6.566   8.898   1.484
  793  WAT   H1 2811   6.560   8.957   1.559
  793  WAT   H2 2812   6.660   8.887   1.469
  794  WAT    O 2813   6.830   8.864   1.448
  794  WAT   H1 2814   6.891   8.895   1.382
  794  WAT   H2 2815   6.884   8.815   1.510
  795  WAT    O 2816   5.882   8.731   1.459
  795  WAT   H1 2817   5.937   8.713   1.383
  795  WAT   H2 2818   5.888   8.652   1.513
  796  WAT    O 2819   6.904   8.720   1.081
  796  WAT   H1 2820   6.816   8.753   1.060
  796  WAT   H2 2821   6.893   8.673   1.163
  797  WAT    O 2822   6.994   8.941   1.219
  797  WAT   H1 2823   6.962   8.859   1.181
  797  WAT   H2 2824   7.089   8.936   1.207
  798  WAT    O 2825   6.678   8.812   0.974
  798  WAT   H1 2826   6.600   8.859   1.002
  798  WAT   H2 2827   6.649   8.721   0.964
  799  WAT    O 2828   7.134   8.882   0.779
  799  WAT   H1 2829   7.178   8.876   0.694
  799  WAT   H2 2830   7.107   8.973   0.786
  800  WAT    O 2831   5.813   8.842   0.227
  800  WAT   H1 2832   5.889   8.853   0.169
  800  WAT   H2 2833   5.767   8.926   0.222
  801  WAT    O 2834   6.467   9.053   0.526
  801  WAT   H1 2835   6.386   9.016   0.492
  801  WAT   H2 2836   6.517   8.978   0.556
  802  WAT    O 2837   6.917   8.720   0.649
  802  WAT   H1 2838   6.978   8.777   0.697
  802  WAT   H2 2839   6.843   8.776   0.627
  803  WAT    O 2840   7.232   8.760   0.177
  803  WAT   H1 2841   7.251   8.850   0.204
  803  WAT   H2 2842   7.153   8.737   0.226
  804  WAT    O 2843   6.270   8.868   0.386
  804  WAT   H1 2844   6.207   8.798   0.403
  804  WAT   H2 2845   6.216   8.944   0.364
  805  WAT    O 2846   6.282   8.796   1.630
  805  WAT   H1 2847   6.254   8.847   1.553
  805  WAT   H2 2848   6.320   8.716   1.593
  806  WAT    O 2849   6.942   8.738   1.687
  806  WAT   H1 2850   6.931   8.770   1.777
  806  WAT   H2 2851   7.024   8.778   1.658
  807  WAT    O 2852   6.833   7.662  11.866
  807  WAT   H1 2853   6.825   7.571  11.839
  807  WAT   H2 2854   6.791   7.712  11.795
  808  WAT    O 2855   6.646   7.840  12.054
  808  WAT   H1 2856   6.568   7.792  12.083
  808  WAT   H2 2857   6.711   7.772  12.036
  809  WAT    O 2858   6.048   7.871  12.142
  809  WAT   H1 2859   5.964   7.846  12.182
  809  WAT   H2 2860   6.108   7.878  12.215
  810  WAT    O 2861   7.048   8.281  11.932
  810  WAT   H1 2862   7.002   8.204  11.965
  810  WAT   H2 2863   7.129   8.283  11.982
  811  WAT    O 2864   6.046   8.275  12.161
  811  WAT   H1 2865   6.076   8.186  12.143
  811  WAT   H2 2866   6.120   8.330  12.138
  812  WAT    O 2867   5.889   7.367  11.520
  812  WAT   H1 2868   5.800   7.401  11.510
  812  WAT   H2 2869   5.917   7.347  11.431
  813  WAT    O 2870   5.685   7.627  12.108
  813  WAT   H1 2871   5.742   7.551  12.108
  813  WAT   H2 2872   5.685   7.657  12.018
  814  WAT    O 2873   6.671   8.509  11.894
  814  WAT   H1 2874   6.609   8.555  11.837
  814  WAT   H2 2875   6.756   8.525  11.854
  815  WAT    O 2876   6.590   8.108  12.055
  815  WAT   H1 2877   6.583   8.014  12.038
  815  WAT   H2 2878   6.666   8.117  12.112
  816  WAT    O 2879   5.809   7.168  12.287
  816  WAT   H1 2880   5.791   7.078  12.315
  816  WAT   H2 2881   5.769   7.223  12.355
  817  WAT    O 2882   6.693   7.388  12.077
  817  WAT   H1 2883   6.731   7.301  12.066
  817  WAT   H2 2884   6.683   7.422  11.988
  818  WAT    O 2885   6.106   7.226  11.623
  818  WAT   H1 2886   6.117   7.316  11.654
  818  WAT   H2 2887   6.015   7.221  11.594
  819  WAT    O 2888   7.071   7.138  11.771
  819  WAT   H1 2889   7.153   7.089  11.775
  819  WAT   H2 2890   7.075   7.197  11.846
  820  WAT    O 2891   5.871   7.418  12.148
  820  WAT   H1 2892   5.939   7.444  12.210
  820  WAT   H2 2893   5.839   7.334  12.181
  821  WAT    O 2894   6.290   7.522  12.057
  821  WAT   H1 2895   6.341   7.572  12.121
  821  WAT   H2 2896   6.343   7.445  12.039
  822  WAT    O 2897   6.119   6.986  12.483
  822  WAT   H1 2898   6.119   7.038  12.403
  822  WAT   H2 2899   6.036   6.939  12.481
  823  WAT    O 2900   6.757   7.998  11.633
  823  WAT   H1 2901   6.695   8.044  11.577
  823  WAT   H2 2902   6.809   8.067  11.675
  824  WAT    O 2903   6.244   7.950  12.301
  824  WAT   H1 2904   6.210   8.013  12.365
  824  WAT   H2 2905   6.261   8.003  12.223
  825  WAT    O 2906   7.095   7.332  12.048
  825  WAT   H1 2907   7.025   7.361  12.106
  825  WAT   H2 2908   7.131   7.413  12.012
  826  WAT    O 2909   6.087   7.158  12.284
  826  WAT   H1 2910   6.121   7.242  12.255
  826  WAT   H2 2911   5.993   7.172  12.296
  827  WAT    O 2912   6.165   8.147  12.483
  827  WAT   H1 2913   6.227   8.215  12.454
  827  WAT   H2 2914   6.079   8.188  12.473
  828  WAT    O 2915   5.694   8.066  11.371
  828  WAT   H1 2916   5.656   8.115  11.297
  828  WAT   H2 2917   5.720   8.133  11.434
  829  WAT    O 2918   7.257   8.294  12.274
  829  WAT   H1 2919   7.188   8.361  12.273
  829  WAT   H2 2920   7.311   8.313  12.198
  830  WAT    O 2921   6.455   6.906  11.916
  830  WAT   H1 2922   6.486   6.851  11.845
  830  WAT   H2 2923   6.362   6.920  11.898
  831  WAT    O 2924   7.010   8.478  12.146
  831  WAT   H1 2925   7.011   8.438  12.059
  831  WAT   H2 2926   6.955   8.556  12.135
  832  WAT    O 2927   7.140   8.150  11.654
  832  WAT   H1 2928   7.129   8.056  11.667
  832  WAT   H2 2929   7.139   8.186  11.743
  833  WAT    O 2930   6.950   7.968  12.278
  833  WAT   H1 2931   6.992   7.947  12.195
  833  WAT   H2 2932   7.022   7.994  12.335
  834  WAT    O 2933   6.694   7.713  11.590
  834  WAT   H1 2934   6.601   7.706  11.613
  834  WAT   H2 2935   6.709   7.807  11.579
  835  WAT    O 2936   6.693   7.340  11.290
  835  WAT   H1 2937   6.599   7.356  11.298
  835  WAT   H2 2938   6.724   7.412  11.235
  836  WAT    O 2939   7.097   7.869  11.640
  836  WAT   H1 2940   7.035   7.835  11.576
  836  WAT   H2 2941   7.095   7.805  11.711
  837  WAT    O 2942   7.041   7.487  12.382
  837  WAT   H1 2943   7.000   7.569  12.407
  837  WAT   H2 2944   6.968   7.428  12.363
  838  WAT    O 2945   6.254   7.766  11.868
  838  WAT   H1 2946   6.214   7.694  11.819
  838  WAT   H2 2947   6.263   7.731  11.957
  839  WAT    O 2948   6.301   8.134  12.085
  839  WAT   H1 2949   6.272   8.074  12.017
  839  WAT   H2 2950   6.396   8.138  12.074
  840  WAT    O 2951   6.126   7.443  12.246
  840  WAT   H1 2952   6.181   7.454  12.169
  840  WAT   H2 2953   6.177   7.480  12.318
  841  WAT    O 2954   7.110   8.492  12.451
  841  WAT   H1 2955   7.062   8.572  12.432
  841  WAT   H2 2956   7.042   8.426  12.466
  842  WAT    O 2957   6.914   7.793  11.341
  842  WAT   H1 2958   6.958   7.709  11.327
  842  WAT   H2 2959   6.986   7.856  11.350
  843  WAT    O 2960   6.725   8.287  11.738
  843  WAT   H1 2961   6.769   8.361  11.697
  843  WAT   H2 2962   6.719   8.311  11.830
  844  WAT    O 2963   7.273   6.918  11.173
  844  WAT   H1 2964   7.241   6.928  11.263
  844  WAT   H2 2965   7.349   6.976  11.168
  845  WAT    O 2966   5.924   7.655  11.618
  845  WAT   H1 2967   5.912   7.728  11.557
  845  WAT   H2 2968   5.893   7.578  11.571
  846  WAT    O 2969   5.688   7.972  12.199
  846  WAT   H1 2970   5.696   7.986  12.105
  846  WAT   H2 2971   5.750   7.901  12.218
  847  WAT    O 2972   5.813   8.142  11.840
  847  WAT   H1 2973   5.772   8.156  11.755
  847  WAT   H2 2974   5.902   8.114  11.820
  848  WAT    O 2975   6.795   8.557  12.531
  848  WAT   H1 2976   6.846   8.548  12.611
  848  WAT   H2 2977   6.710   8.592  12.560
  849  WAT    O 2978   6.992   8.586  11.474
  849  WAT   H1 2979   6.976   8.557  11.563
  849  WAT   H2 2980   6.976   8.508  11.420
  850  WAT    O 2981   6.240   8.564  11.651
  850  WAT   H1 2982   6.222   8.472  11.630
  850  WAT   H2 2983   6.155   8.599  11.675
  851  WAT    O 2984   6.962   8.336  11.330
  851  WAT   H1 2985   6.893   8.336  11.264
  851  WAT   H2 2986   7.037   8.294  11.287
  852  WAT    O 2987   6.919   8.499  11.737
  852  WAT   H1 2988   6.964   8.421  11.768
  852  WAT   H2 2989   6.953   8.570  11.791
  853  WAT    O 2990   5.694   8.076  12.453
  853  WAT   H1 2991   5.710   8.029  12.371
  853  WAT   H2 2992   5.740   8.025  12.519
  854  WAT    O 2993   6.171   6.989  11.957
  854  WAT   H1 2994   6.127   7.067  11.923
  854  WAT   H2 2995   6.227   7.022  12.027
  855  WAT    O 2996   6.600   7.276  12.517
  855  WAT   H1 2997   6.554   7.297  12.598
  855  WAT   H2 2998   6.560   7.195  12.487
  856  WAT    O 2999   6.483   6.951  11.445
  856  WAT   H1 3000   6.420   6.951  11.517
  856  WAT   H2 3001   6.474   6.865  11.405
  857  WAT    O 3002   6.375   7.044  12.142
  857  WAT   H1 3003   6.405   7.134  12.134
  857  WAT   H2 3004   6.430   6.995  12.081
  858  WAT    O 3005   6.150   7.502  11.729
  858  WAT   H1 3006   6.128   7.480  11.820
  858  WAT   H2 3007   6.072   7.545  11.695
  859  WAT    O 3008   6.873   7.502  11.589
  859  WAT   H1 3009   6.813   7.575  11.571
  859  WAT   H2 3010   6.928   7.496  11.511
  860  WAT    O 3011   6.734   7.366  11.792
  860  WAT   H1 3012   6.773   7.398  11.711
  860  WAT   H2 3013   6.770   7.278  11.804
  861  WAT    O 3014   5.638   7.025  12.015
  861  WAT   H1 3015   5.609   7.082  12.086
  861  WAT   H2 3016   5.712   6.977  12.051
  862  WAT    O 3017   5.656   7.419  11.136
  862  WAT   H1 3018   5.648   7.513  11.150
  862  WAT   H2 3019   5.621   7.405  11.048
  863  WAT    O 3020   6.792   7.625  12.202
  863  WAT   H1 3021   6.719   7.676  12.237
  863  WAT   H2 3022   6.753   7.543  12.172
  864  WAT    O 3023   6.436   7.293  12.042
  864  WAT   H1 3024   6.437   7.248  11.957
  864  WAT   H2 3025   6.526   7.325  12.053
  865  WAT    O 3026   6.021   7.281  11.938
  865  WAT   H1 3027   5.987   7.329  12.014
  865  WAT   H2 3028   5.945   7.235  11.902
  866  WAT    O 3029   6.442   7.393  11.341
  866  WAT   H1 3030   6.455   7.389  11.436
  866  WAT   H2 3031   6.404   7.479  11.326
  867  WAT    O 3032   6.839   7.170  12.143
  867  WAT   H1 3033   6.840   7.215  12.227
  867  WAT   H2 3034   6.814   7.080  12.164
  868  WAT    O 3035   6.344   7.624  11.281
  868  WAT   H1 3036   6.287   7.579  11.219
  868  WAT   H2 3037   6.414   7.660  11.228
  869  WAT    O 3038   6.466   7.699  12.217
  869  WAT   H1 3039   6.503   7.651  12.292
  869  WAT   H2 3040   6.447   7.786  12.251
  870  WAT    O 3041   5.753   7.173  11.830
  870  WAT   H1 3042   5.724   7.137  11.914
  870  WAT   H2 3043   5.746   7.100  11.769
  871  WAT    O 3044   6.245   7.603  12.449
  871  WAT   H1 3045   6.215   7.691  12.471
  871  WAT   H2 3046   6.341   7.609  12.452
  872  WAT    O 3047   6.098   8.023  11.509
  872  WAT   H1 3048   6.021   7.969  11.493
  872  WAT   H2 3049   6.171   7.971  11.475
  873  WAT    O 3050   7.174   7.923  12.088
  873  WAT   H1 3051   7.246   7.972  12.049
  873  WAT   H2 3052   7.154   7.855  12.023
  874  WAT    O 3053   6.720   7.062  11.502
  874  WAT   H1 3054   6.639   7.012  11.495
  874  WAT   H2 3055   6.701   7.146  11.460
  875  WAT    O 3056   6.992   7.499  11.332
  875  WAT   H1 3057   7.080   7.531  11.314
  875  WAT   H2 3058   6.989   7.412  11.292
  876  WAT    O 3059   6.102   7.990  11.872
  876  WAT   H1 3060   6.154   7.910  11.867
  876  WAT   H2 3061   6.057   7.984  11.956
  877  WAT    O 3062   6.591   8.117  11.400
  877  WAT   H1 3063   6.625   8.191  11.350
  877  WAT   H2 3064   6.508   8.148  11.436
  878  WAT    O 3065   5.851   7.687  12.564
  878  WAT   H1 3066   5.815   7.753  12.622
  878  WAT   H2 3067   5.821   7.603  12.601
  879  WAT    O 3068   7.219   7.631  11.278
  879  WAT   H1 3069   7.210   7.674  11.193
  879  WAT   H2 3070   7.291   7.677  11.322
  880  WAT    O 3071   7.326   7.876  12.586
  880  WAT   H1 3072   7.254   7.936  12.566
  880  WAT   H2 3073   7.379   7.875  12.506
  881  WAT    O 3074   7.322   8.316  11.551
  881  WAT   H1 3075   7.257   8.251  11.579
  881  WAT   H2 3076   7.283   8.357  11.474
  882  WAT    O 3077   6.879   8.049  11.936
  882  WAT   H1 3078   6.915   7.989  11.870
  882  WAT   H2 3079   6.791   8.016  11.953
  883  WAT    O 3080   6.488   8.125  11.677
  883  WAT   H1 3081   6.557   8.180  11.715
  883  WAT   H2 3082   6.409   8.179  11.680
  884  WAT    O 3083   5.702   7.687  11.226
  884  WAT   H1 3084   5.789   7.715  11.254
  884  WAT   H2 3085   5.653   7.768  11.214
  885  WAT    O 3086   6.418   7.825  11.638
  885  WAT   H1 3087   6.464   7.906  11.661
  885  WAT   H2 3088   6.383   7.794  11.721
  886  WAT    O 3089   6.649   8.376  12.361
  886  WAT   H1 3090   6.713   8.397  12.429
  886  WAT   H2 3091   6.685   8.300  12.316
  887  WAT    O 3092   6.008   6.860  11.685
  887  WAT   H1 3093   5.996   6.859  11.780
  887  WAT   H2 3094   5.926   6.894  11.650
  888  WAT    O 3095   6.776   8.177  12.233
  888  WAT   H1 3096   6.840   8.107  12.244
  888  WAT   H2 3097   6.828   8.255  12.215
  889  WAT    O 3098   7.161   8.205  11.205
  889  WAT   H1 3099   7.138   8.133  11.264
  889  WAT   H2 3100   7.121   8.180  11.121
  890  WAT    O 3101   6.953   8.257  12.553
  890  WAT   H1 3102   6.987   8.315  12.621
  890  WAT   H2 3103   6.861   8.244  12.576
  891  WAT    O 3104   5.739   8.608  11.283
  891  WAT   H1 3105   5.775   8.668  11.217
  891  WAT   H2 3106   5.725   8.662  11.360
  892  WAT    O 3107   7.119   7.997  11.371
  892  WAT   H1 3108   7.090   8.043  11.450
  892  WAT   H2 3109   7.198   7.951  11.398
  893  WAT    O 3110   6.340   8.346  11.364
  893  WAT   H1 3111   6.339   8.419  11.303
  893  WAT   H2 3112   6.248   8.321  11.374
  894  WAT    O 3113   5.900   7.868  11.439
  894  WAT   H1 3114   5.840   7.942  11.440
  894  WAT   H2 3115   5.948   7.877  11.356
  895  WAT    O 3116   6.858   7.285  12.406
  895  WAT   H1 3117   6.895   7.203  12.439
  895  WAT   H2 3118   6.772   7.291  12.448
  896  WAT    O 3119   7.194   7.180  11.487
  896  WAT   H1 3120   7.132   7.191  11.416
  896  WAT   H2 3121   7.145   7.202  11.566
  897  WAT    O 3122   6.639   8.352  11.231
  897  WAT   H1 3123   6.649   8.332  11.138
  897  WAT   H2 3124   6.549   8.327  11.251
  898  WAT    O 3125   6.391   7.408  11.629
  898  WAT   H1 3126   6.320   7.455  11.673
  898  WAT   H2 3127   6.420   7.342  11.692
  899  WAT    O 3128   6.554   7.550  12.429
  899  WAT   H1 3129   6.604   7.598  12.495
  899  WAT   H2 3130   6.568   7.458  12.449
  900  WAT    O 3131   6.794   7.081  11.773
  900  WAT   H1 3132   6.782   7.083  11.678
  900  WAT   H2 3133   6.889   7.086  11.785
  901  WAT    O 3134   6.503   8.604  11.700
  901  WAT   H1 3135   6.529   8.601  11.608
  901  WAT   H2 3136   6.408   8.592  11.699
  902  WAT    O 3137   6.212   7.239  11.366
  902  WAT   H1 3138   6.296   7.283  11.360
  902  WAT   H2 3139   6.175   7.270  11.449
  903  WAT    O 3140   7.274   7.172  12.513
  903  WAT   H1 3141   7.224   7.246  12.547
  903  WAT   H2 3142   7.356   7.211  12.481
  904  WAT    O 3143   7.104   7.696  11.858
  904  WAT   H1 3144   7.010   7.698  11.875
  904  WAT   H2 3145   7.135   7.618  11.902
  905  WAT    O 3146   6.102   7.864  11.214
  905  WAT   H1 3147   6.178   7.853  11.270
  905  WAT   H2 3148   6.109   7.795  11.148
  906  WAT    O 3149   5.971   7.608  11.282
  906  WAT   H1 3150   5.979   7.513  11.293
  906  WAT   H2 3151   6.060   7.641  11.293
  907  WAT    O 3152   7.304   8.413  12.025
  907  WAT   H1 3153   7.316   8.496  12.072
  907  WAT   H2 3154   7.391   8.392  11.990
  908  WAT    O 3155   6.051   8.623  11.992
  908  WAT   H1 3156   6.125   8.568  12.019
  908  WAT   H2 3157   6.090   8.709  11.978
  909  WAT    O 3158   5.740   8.229  11.580
  909  WAT   H1 3159   5.647   8.254  11.579
  909  WAT   H2 3160   5.786   8.312  11.568
  910  WAT    O 3161   6.362   8.540  11.175
  910  WAT   H1 3162   6.441   8.569  11.129
  910  WAT   H2 3163   6.310   8.497  11.107
  911  WAT    O 3164   7.267   8.463  11.317
  911  WAT   H1 3165   7.239   8.421  11.235
  911  WAT   H2 3166   7.248   8.556  11.305
  912  WAT    O 3167   6.414   8.062  11.161
  912  WAT   H1 3168   6.403   8.000  11.234
  912  WAT   H2 3169   6.397   8.010  11.083
  913  WAT    O 3170   6.738   7.968  11.221
  913  WAT   H1 3171   6.683   8.013  11.286
  913  WAT   H2 3172   6.800   7.918  11.274
  914  WAT    O 3173   6.305   7.864  11.411
  914  WAT   H1 3174   6.347   7.847  11.495
  914  WAT   H2 3175   6.317   7.783  11.362
  915  WAT    O 3176   6.556   7.766  11.136
  915  WAT   H1 3177   6.608   7.695  11.099
  915  WAT   H2 3178   6.621   7.830  11.166
  916  WAT    O 3179   6.446   7.014  12.403
  916  WAT   H1 3180   6.401   7.017  12.318
  916  WAT   H2 3181   6.383   6.975  12.463
  917  WAT    O 3182   6.487   7.904  12.465
  917  WAT   H1 3183   6.529   7.988  12.448
  917  WAT   H2 3184   6.395   7.918  12.442
  918  WAT    O 3185   6.954   7.732  12.461
  918  WAT   H1 3186   6.902   7.785  12.401
  918  WAT   H2 3187   6.989   7.796  12.524
  919  WAT    O 3188   6.194   7.471  11.106
  919  WAT   H1 3189   6.174   7.385  11.142
  919  WAT   H2 3190   6.177   7.463  11.012
  920  WAT    O 3191   6.272   8.534  12.577
  920  WAT   H1 3192   6.218   8.607  12.545
  920  WAT   H2 3193   6.297   8.487  12.498
  921  WAT    O 3194   6.942   6.952  11.358
  921  WAT   H1 3195   6.970   6.868  11.394
  921  WAT   H2 3196   6.865   6.976  11.410
  922  WAT    O 3197   6.074   7.181  11.104
  922  WAT   H1 3198   6.104   7.182  11.014
  922  WAT   H2 3199   6.148   7.146  11.154
  923  WAT    O 3200   6.396   7.076  11.203
  923  WAT   H1 3201   6.361   7.008  11.145
  923  WAT   H2 3202   6.416   7.030  11.284
  924  WAT    O 3203   6.612   8.575  11.365
  924  WAT   H1 3204   6.702   8.608  11.367
  924  WAT   H2 3205   6.616   8.502  11.302
  925  WAT    O 3206   5.976   8.112  11.188
  925  WAT   H1 3207   6.020   8.166  11.253
  925  WAT   H2 3208   6.025   8.029  11.189
  926  WAT    O 3209   5.698   8.391  11.933
  926  WAT   H1 3210   5.731   8.304  11.910
  926  WAT   H2 3211   5.741   8.411  12.016
  927  WAT    O 3212   6.157   8.224  11.699
  927  WAT   H1 3213   6.127   8.211  11.789
  927  WAT   H2 3214   6.147   8.138  11.658
  928  WAT    O 3215   5.747   8.477  12.207
  928  WAT   H1 3216   5.703   8.495  12.290
  928  WAT   H2 3217   5.804   8.553  12.193
  929  WAT    O 3218   5.730   7.729  11.843
  929  WAT   H1 3219   5.665   7.702  11.778
  929  WAT   H2 3220   5.814   7.718  11.798
  930  WAT    O 3221   7.179   8.100  12.445
  930  WAT   H1 3222   7.098   8.143  12.472
  930  WAT   H2 3223   7.220   8.161  12.384
  931  WAT    O 3224   7.025   7.208  11.265
  931  WAT   H1 3225   7.067   7.189  11.181
  931  WAT   H2 3226   6.994   7.123  11.296
  932  WAT    O 3227   7.375   7.699  11.635
  932  WAT   H1 3228   7.337   7.623  11.591
  932  WAT   H2 3229   7.302   7.738  11.683
  933  WAT    O 3230   5.834   7.767  12.297
  933  WAT   H1 3231   5.871   7.758  12.385
  933  WAT   H2 3232   5.777   7.691  12.287
  934  WAT    O 3233   7.314   7.614  12.598
  934  WAT   H1 3234   7.291   7.591  12.508
  934  WAT   H2 3235   7.340   7.706  12.593
  935  WAT    O 3236   5.651   7.450  11.437
  935  WAT   H1 3237   5.561   7.476  11.419
  935  WAT   H2 3238   5.700   7.477  11.359
  936  WAT    O 3239   7.302   7.522  11.965
  936  WAT   H1 3240   7.355   7.472  11.902
  936  WAT   H2 3241   7.361   7.535  12.039
  937  WAT    O 3242   7.320   7.530  12.317
  937  WAT   H1 3243   7.225   7.527  12.328
  937  WAT   H2 3244   7.338   7.621  12.293
  938  WAT    O 3245   5.906   7.355  11.228
  938  WAT   H1 3246   5.977   7.313  11.179
  938  WAT   H2 3247   5.834   7.362  11.165
  939  WAT    O 3248   5.870   6.961  11.132
  939  WAT   H1 3249   5.943   7.015  11.164
  939  WAT   H2 3250   5.898   6.933  11.044
  940  WAT    O 3251   7.251   7.448  11.559
  940  WAT   H1 3252   7.301   7.424  11.637
  940  WAT   H2 3253   7.231   7.364  11.517
  941  WAT    O 3254   5.839   6.886  12.122
  941  WAT   H1 3255   5.904   6.831  12.078
  941  WAT   H2 3256   5.881   6.911  12.204
  942  WAT    O 3257   7.229   6.905  12.458
  942  WAT   H1 3258   7.293   6.966  12.494
  942  WAT   H2 3259   7.244   6.909  12.363
  943  WAT    O 3260   7.185   8.575  11.798
  943  WAT   H1 3261   7.244   8.543  11.730
  943  WAT   H2 3262   7.210   8.528  11.877
  944  WAT    O 3263   5.815   6.901  12.396
  944  WAT   H1 3264   5.780   6.947  12.473
  944  WAT   H2 3265   5.782   6.812  12.405
  945  WAT    O 3266   6.345   8.374  12.373
  945  WAT   H1 3267   6.321   8.401  12.284
  945  WAT   H2 3268   6.439   8.391  12.378
  946  WAT    O 3269   5.959   8.513  12.525
  946  WAT   H1 3270   5.900   8.500  12.599
  946  WAT   H2 3271   5.958   8.429  12.478
  947  WAT    O 3272   6.904   6.842  12.345
  947  WAT   H1 3273   6.816   6.876  12.325
  947  WAT   H2 3274   6.893   6.795  12.428
  948  WAT    O 3275   6.994   7.063  12.484
  948  WAT   H1 3276   6.962   6.982  12.446
  948  WAT   H2 3277   7.089   7.059  12.471
  949  WAT    O 3278   7.240   8.640  12.181
  949  WAT   H1 3279   7.194   8.715  12.143
  949  WAT   H2 3280   7.177   8.568  12.175
  950  WAT    O 3281   5.922   8.250  12.420
  950  WAT   H1 3282   5.850   8.188  12.413
  950  WAT   H2 3283   5.928   8.289  12.333
  951  WAT    O 3284   6.283   8.471  12.098
  951  WAT   H1 3285   6.334   8.410  12.046
  951  WAT   H2 3286   6.348   8.521  12.148
  952  WAT    O 3287   6.557   8.560  12.181
  952  WAT   H1 3288   6.585   8.535  12.093
  952  WAT   H2 3289   6.608   8.505  12.240
  953  WAT    O 3290   6.678   6.934  12.239
  953  WAT   H1 3291   6.600   6.982  12.267
  953  WAT   H2 3292   6.649   6.844  12.228
  954  WAT    O 3293   7.134   7.004  12.044
  954  WAT   H1 3294   7.178   6.999  11.959
  954  WAT   H2 3295   7.107   7.096  12.051
  955  WAT    O 3296   5.751   8.581  11.741
  955  WAT   H1 3297   5.734   8.518  11.811
  955  WAT   H2 3298   5.664   8.602  11.706
  956  WAT    O 3299   5.813   6.965  11.491
  956  WAT   H1 3300   5.889   6.976  11.434
  956  WAT   H2 3301   5.767   7.048  11.487
  957  WAT    O 3302   6.467   7.176  11.790
  957  WAT   H1 3303   6.386   7.139  11.756
  957  WAT   H2 3304   6.517   7.100  11.820
  958  WAT    O 3305   6.917   6.842  11.914
  958  WAT   H1 3306   6.978   6.900  11.962
  958  WAT   H2 3307   6.843   6.899  11.892
  959  WAT    O 3308   7.232   6.883  11.441
  959  WAT   H1 3309   7.251   6.972  11.468
  959  WAT   H2 3310   7.153   6.860  11.491
  960  WAT    O 3311   5.911   8.451  11.485
  960  WAT   H1 3312   5.859   8.489  11.415
  960  WAT   H2 3313   5.904   8.513  11.557
  961  WAT    O 3314   6.050   7.017  11.345
  961  WAT   H1 3315   6.103   6.939  11.332
  961  WAT   H2 3316   6.113   7.085  11.369
  962  WAT    O 3317   6.270   6.991  11.651
  962  WAT   H1 3318   6.207   6.921  11.667
  962  WAT   H2 3319   6.216   7.067  11.629
  963  WAT    O 3320   6.171   8.646  11.373
  963  WAT   H1 3321   6.244   8.617  11.318
  963  WAT   H2 3322   6.197   8.622  11.462
  964  WAT    O 3323   6.087   8.257  11.373
  964  WAT   H1 3324   6.024   8.304  11.428
  964  WAT   H2 3325   6.099   8.173  11.417
  965  WAT    O 3326   6.833   7.662   9.988
  965  WAT   H1 3327   6.825   7.571   9.961
  965  WAT   H2 3328   6.791   7.712   9.918
  966  WAT    O 3329   6.646   7.840  10.176
  966  WAT   H1 3330   6.568   7.792  10.205
  966  WAT   H2 3331   6.711   7.772  10.159
  967  WAT    O 3332   6.048   7.871  10.264
  967  WAT   H1 3333   5.964   7.846  10.304
  967  WAT   H2 3334   6.108   7.878  10.338
  968  WAT    O 3335   7.048   8.281  10.054
  968  WAT   H1 3336   7.002   8.204  10.087
  968  WAT   H2 3337   7.129   8.283  10.105
  969  WAT    O 3338   6.046   8.275  10.284
  969  WAT   H1 3339   6.076   8.186  10.266
  969  WAT   H2 3340   6.120   8.330  10.261
  970  WAT    O 3341   5.889   7.367   9.643
  970  WAT   H1 3342   5.800   7.401   9.632
  970  WAT   H2 3343   5.917   7.347   9.553
  971  WAT    O 3344   5.685   7.627  10.231
  971  WAT   H1 3345   5.742   7.551  10.231
  971  WAT   H2 3346   5.685   7.657  10.140
  972  WAT    O 3347   6.671   8.509  10.016
  972  WAT   H1 3348   6.609   8.555   9.959
  972  WAT   H2 3349   6.756   8.525   9.976
  973  WAT    O 3350   6.590   8.108  10.177
  973  WAT   H1 3351   6.583   8.014  10.161
  973  WAT   H2 3352   6.666   8.117  10.234
  974  WAT    O 3353   5.809   7.168  10.410
  974  WAT   H1 3354   5.791   7.078  10.438
  974  WAT   H2 3355   5.769   7.223  10.477
  975  WAT    O 3356   6.693   7.388  10.200
  975  WAT   H1 3357   6.731   7.301  10.189
  975  WAT   H2 3358   6.683   7.422  10.111
  976  WAT    O 3359   6.106   7.226   9.746
  976  WAT   H1 3360   6.117   7.316   9.777
  976  WAT   H2 3361   6.015   7.221   9.717
  977  WAT    O 3362   7.071   7.138   9.893
  977  WAT   H1 3363   7.153   7.089   9.897
  977  WAT   H2 3364   7.075   7.197   9.968
  978  WAT    O 3365   5.871   7.418  10.271
  978  WAT   H1 3366   5.939   7.444  10.332
  978  WAT   H2 3367   5.839   7.334  10.304
  979  WAT    O 3368   6.290   7.522  10.179
  979  WAT   H1 3369   6.341   7.572  10.243
  979  WAT   H2 3370   6.343   7.445  10.162
  980  WAT    O 3371   6.119   6.986  10.606
  980  WAT   H1 3372   6.119   7.038  10.525
  980  WAT   H2 3373   6.036   6.939  10.604
  981  WAT    O 3374   6.757   7.998   9.756
  981  WAT   H1 3375   6.695   8.044   9.699
  981  WAT   H2 3376   6.809   8.067   9.797
  982  WAT    O 3377   6.244   7.950  10.424
  982  WAT   H1 3378   6.210   8.013  10.488
  982  WAT   H2 3379   6.261   8.003  10.346
  983  WAT    O 3380   7.095   7.332  10.170
  983  WAT   H1 3381   7.025   7.361  10.228
  983  WAT   H2 3382   7.131   7.413  10.134
  984  WAT    O 3383   6.087   7.158  10.407
  984  WAT   H1 3384   6.121   7.242  10.377
  984  WAT   H2 3385   5.993   7.172  10.418
  985  WAT    O 3386   6.165   8.147  10.605
  985  WAT   H1 3387   6.227   8.215  10.577
  985  WAT   H2 3388   6.079   8.188  10.596
  986  WAT    O 3389   5.694   8.066   9.493
  986  WAT   H1 3390   5.656   8.115   9.420
  986  WAT   H2 3391   5.720   8.133   9.556
  987  WAT    O 3392   7.257   8.294  10.397
  987  WAT   H1 3393   7.188   8.361  10.396
  987  WAT   H2 3394   7.311   8.313  10.320
  988  WAT    O 3395   6.455   6.906  10.039
  988  WAT   H1 3396   6.486   6.851   9.967
  988  WAT   H2 3397   6.362   6.920  10.021
  989  WAT    O 3398   7.010   8.478  10.268
  989  WAT   H1 3399   7.011   8.438  10.181
  989  WAT   H2 3400   6.955   8.556  10.258
  990  WAT    O 3401   7.140   8.150   9.777
  990  WAT   H1 3402   7.129   8.056   9.789
  990  WAT   H2 3403   7.139   8.186   9.866
  991  WAT    O 3404   6.950   7.968  10.401
  991  WAT   H1 3405   6.992   7.947  10.317
  991  WAT   H2 3406   7.022   7.994  10.458
  992  WAT    O 3407   6.694   7.713   9.713
  992  WAT   H1 3408   6.601   7.706   9.736
  992  WAT   H2 3409   6.709   7.807   9.701
  993  WAT    O 3410   6.693   7.340   9.412
  993  WAT   H1 3411   6.599   7.356   9.421
  993  WAT   H2 3412   6.724   7.412   9.358
  994  WAT    O 3413   7.097   7.869   9.763
  994  WAT   H1 3414   7.035   7.835   9.698
  994  WAT   H2 3415   7.095   7.805   9.834
  995  WAT    O 3416   7.041   7.487  10.505
  995  WAT   H1 3417   7.000   7.569  10.530
  995  WAT   H2 3418   6.968   7.428  10.485
  996  WAT    O 3419   6.254   7.766   9.991
  996  WAT   H1 3420   6.214   7.694   9.941
  996  WAT   H2 3421   6.263   7.731  10.080
  997  WAT    O 3422   6.301   8.134  10.207
  997  WAT   H1 3423   6.272   8.074  10.139
  997  WAT   H2 3424   6.396   8.138  10.196
  998  WAT    O 3425   6.126   7.443  10.369
  998  WAT   H1 3426   6.181   7.454  10.291
  998  WAT   H2 3427   6.177   7.480  10.440
  999  WAT    O 3428   7.110   8.492  10.573
  999  WAT   H1 3429   7.062   8.572  10.554
  999  WAT   H2 3430   7.042   8.426  10.589
 1000  WAT    O 3431   6.210   8.108  10.872
 1000  WAT   H1 3432   6.121   8.130  10.897
 1000  WAT   H2 3433   6.213   8.120  10.777
 1001  WAT    O 3434   6.914   7.793   9.464
 1001  WAT   H1 3435   6.958   7.709   9.449
 1001  WAT   H2 3436   6.986   7.856   9.472
 1002  WAT    O 3437   6.093   7.795  10.730
 1002  WAT   H1 3438   6.079   7.882  10.767
 1002  WAT   H2 3439   6.005   7.761  10.715
 1003  WAT    O 3440   6.725   8.287   9.861
 1003  WAT   H1 3441   6.769   8.361   9.819
 1003  WAT   H2 3442   6.719   8.311   9.953
 1004  WAT    O 3443   6.273   8.389  10.951
 1004  WAT   H1 3444   6.270   8.430  10.864
 1004  WAT   H2 3445   6.257   8.296  10.934
 1005  WAT    O 3446   7.273   6.918   9.295
 1005  WAT   H1 3447   7.241   6.928   9.385
 1005  WAT   H2 3448   7.349   6.976   9.290
 1006  WAT    O 3449   5.924   7.655   9.741
 1006  WAT   H1 3450   5.912   7.728   9.680
 1006  WAT   H2 3451   5.893   7.578   9.693
 1007  WAT    O 3452   5.688   7.972  10.322
 1007  WAT   H1 3453   5.696   7.986  10.227
 1007  WAT   H2 3454   5.750   7.901  10.341
 1008  WAT    O 3455   5.813   8.142   9.963
 1008  WAT   H1 3456   5.772   8.156   9.877
 1008  WAT   H2 3457   5.902   8.114   9.942
 1009  WAT    O 3458   6.795   8.557  10.653
 1009  WAT   H1 3459   6.846   8.548  10.734
 1009  WAT   H2 3460   6.710   8.592  10.683
 1010  WAT    O 3461   6.992   8.586   9.596
 1010  WAT   H1 3462   6.976   8.557   9.686
 1010  WAT   H2 3463   6.976   8.508   9.543
 1011  WAT    O 3464   6.240   8.564   9.774
 1011  WAT   H1 3465   6.222   8.472   9.753
 1011  WAT   H2 3466   6.155   8.599   9.798
 1012  WAT    O 3467   6.962   8.336   9.452
 1012  WAT   H1 3468   6.893   8.336   9.386
 1012  WAT   H2 3469   7.037   8.294   9.409
 1013  WAT    O 3470   6.919   8.499   9.860
 1013  WAT   H1 3471   6.964   8.421   9.891
 1013  WAT   H2 3472   6.953   8.570   9.914
 1014  WAT    O 3473   7.394   7.392  10.893
 1014  WAT   H1 3474   7.332   7.443  10.840
 1014  WAT   H2 3475   7.362   7.302  10.887
 1015  WAT    O 3476   5.694   8.076  10.576
 1015  WAT   H1 3477   5.710   8.029  10.494
 1015  WAT   H2 3478   5.740   8.025  10.642
 1016  WAT    O 3479   6.171   6.989  10.079
 1016  WAT   H1 3480   6.127   7.067  10.046
 1016  WAT   H2 3481   6.227   7.022  10.150
 1017  WAT    O 3482   6.600   7.276  10.639
 1017  WAT   H1 3483   6.554   7.297  10.721
 1017  WAT   H2 3484   6.560   7.195  10.609
 1018  WAT    O 3485   7.100   7.398  10.752
 1018  WAT   H1 3486   7.015   7.368  10.785
 1018  WAT   H2 3487   7.084   7.423  10.661
 1019  WAT    O 3488   6.809   7.548  10.962
 1019  WAT   H1 3489   6.842   7.465  10.928
 1019  WAT   H2 3490   6.888   7.600  10.977
 1020  WAT    O 3491   6.483   6.951   9.567
 1020  WAT   H1 3492   6.420   6.951   9.640
 1020  WAT   H2 3493   6.474   6.865   9.528
 1021  WAT    O 3494   6.375   7.044  10.265
 1021  WAT   H1 3495   6.405   7.134  10.257
 1021  WAT   H2 3496   6.430   6.995  10.204
 1022  WAT    O 3497   6.150   7.502   9.852
 1022  WAT   H1 3498   6.128   7.480   9.942
 1022  WAT   H2 3499   6.072   7.545   9.817
 1023  WAT    O 3500   6.873   7.502   9.712
 1023  WAT   H1 3501   6.813   7.575   9.693
 1023  WAT   H2 3502   6.928   7.496   9.634
 1024  WAT    O 3503   6.394   7.592  10.919
 1024  WAT   H1 3504   6.385   7.497  10.904
 1024  WAT   H2 3505   6.479   7.614  10.879
 1025  WAT    O 3506   6.734   7.366   9.915
 1025  WAT   H1 3507   6.773   7.398   9.834
 1025  WAT   H2 3508   6.770   7.278   9.926
 1026  WAT    O 3509   5.907   7.233  10.734
 1026  WAT   H1 3510   5.868   7.317  10.755
 1026  WAT   H2 3511   5.839   7.169  10.753
 1027  WAT    O 3512   6.565   7.241  11.041
 1027  WAT   H1 3513   6.496   7.222  11.104
 1027  WAT   H2 3514   6.639   7.269  11.094
 1028  WAT    O 3515   5.638   7.025  10.137
 1028  WAT   H1 3516   5.609   7.082  10.208
 1028  WAT   H2 3517   5.712   6.977  10.173
 1029  WAT    O 3518   5.656   7.419   9.258
 1029  WAT   H1 3519   5.648   7.513   9.272
 1029  WAT   H2 3520   5.621   7.405   9.170
 1030  WAT    O 3521   6.792   7.625  10.324
 1030  WAT   H1 3522   6.719   7.676  10.359
 1030  WAT   H2 3523   6.753   7.543  10.294
 1031  WAT    O 3524   6.436   7.293  10.165
 1031  WAT   H1 3525   6.437   7.248  10.080
 1031  WAT   H2 3526   6.526   7.325  10.176
 1032  WAT    O 3527   6.021   7.281  10.061
 1032  WAT   H1 3528   5.987   7.329  10.137
 1032  WAT   H2 3529   5.945   7.235  10.025
 1033  WAT    O 3530   6.442   7.393   9.464
 1033  WAT   H1 3531   6.455   7.389   9.559
 1033  WAT   H2 3532   6.404   7.479   9.448
 1034  WAT    O 3533   6.839   7.170  10.266
 1034  WAT   H1 3534   6.840   7.215  10.350
 1034  WAT   H2 3535   6.814   7.080  10.287
 1035  WAT    O 3536   6.344   7.624   9.404
 1035  WAT   H1 3537   6.287   7.579   9.341
 1035  WAT   H2 3538   6.414   7.660   9.350
 1036  WAT    O 3539   7.181   6.912  10.849
 1036  WAT   H1 3540   7.214   6.839  10.902
 1036  WAT   H2 3541   7.185   6.880  10.759
 1037  WAT    O 3542   5.851   8.014  10.791
 1037  WAT   H1 3543   5.813   7.950  10.851
 1037  WAT   H2 3544   5.882   8.084  10.848
 1038  WAT    O 3545   6.466   7.699  10.340
 1038  WAT   H1 3546   6.503   7.651  10.414
 1038  WAT   H2 3547   6.447   7.786  10.374
 1039  WAT    O 3548   5.753   7.173   9.953
 1039  WAT   H1 3549   5.724   7.137  10.036
 1039  WAT   H2 3550   5.746   7.100   9.891
 1040  WAT    O 3551   6.245   7.603  10.571
 1040  WAT   H1 3552   6.215   7.691  10.594
 1040  WAT   H2 3553   6.341   7.609  10.575
 1041  WAT    O 3554   6.098   8.023   9.631
 1041  WAT   H1 3555   6.021   7.969   9.615
 1041  WAT   H2 3556   6.171   7.971   9.597
 1042  WAT    O 3557   7.174   7.923  10.210
 1042  WAT   H1 3558   7.246   7.972  10.171
 1042  WAT   H2 3559   7.154   7.855  10.146
 1043  WAT    O 3560   6.720   7.062   9.625
 1043  WAT   H1 3561   6.639   7.012   9.617
 1043  WAT   H2 3562   6.701   7.146   9.583
 1044  WAT    O 3563   6.712   7.930  10.799
 1044  WAT   H1 3564   6.706   7.838  10.774
 1044  WAT   H2 3565   6.649   7.940  10.870
 1045  WAT    O 3566   6.992   7.499   9.454
 1045  WAT   H1 3567   7.080   7.531   9.437
 1045  WAT   H2 3568   6.989   7.412   9.415
 1046  WAT    O 3569   6.102   7.990   9.995
 1046  WAT   H1 3570   6.154   7.910   9.989
 1046  WAT   H2 3571   6.057   7.984  10.079
 1047  WAT    O 3572   6.591   8.117   9.522
 1047  WAT   H1 3573   6.625   8.191   9.473
 1047  WAT   H2 3574   6.508   8.148   9.558
 1048  WAT    O 3575   5.851   7.687  10.686
 1048  WAT   H1 3576   5.815   7.753  10.745
 1048  WAT   H2 3577   5.821   7.603  10.723
 1049  WAT    O 3578   6.171   7.732  10.975
 1049  WAT   H1 3579   6.141   7.747  10.885
 1049  WAT   H2 3580   6.248   7.677  10.965
 1050  WAT    O 3581   6.705   8.212  10.774
 1050  WAT   H1 3582   6.707   8.119  10.752
 1050  WAT   H2 3583   6.635   8.221  10.838
 1051  WAT    O 3584   7.219   7.631   9.401
 1051  WAT   H1 3585   7.210   7.674   9.316
 1051  WAT   H2 3586   7.291   7.677   9.444
 1052  WAT    O 3587   7.326   7.876  10.709
 1052  WAT   H1 3588   7.254   7.936  10.689
 1052  WAT   H2 3589   7.379   7.875  10.629
 1053  WAT    O 3590   7.322   8.316   9.674
 1053  WAT   H1 3591   7.257   8.251   9.701
 1053  WAT   H2 3592   7.283   8.357   9.596
 1054  WAT    O 3593   6.879   8.049  10.059
 1054  WAT   H1 3594   6.915   7.989   9.993
 1054  WAT   H2 3595   6.791   8.016  10.076
 1055  WAT    O 3596   6.488   8.125   9.799
 1055  WAT   H1 3597   6.557   8.180   9.837
 1055  WAT   H2 3598   6.409   8.179   9.803
 1056  WAT    O 3599   5.702   7.687   9.348
 1056  WAT   H1 3600   5.789   7.715   9.377
 1056  WAT   H2 3601   5.653   7.768   9.337
 1057  WAT    O 3602   6.418   7.825   9.761
 1057  WAT   H1 3603   6.464   7.906   9.783
 1057  WAT   H2 3604   6.383   7.794   9.844
 1058  WAT    O 3605   6.649   8.376  10.483
 1058  WAT   H1 3606   6.713   8.397  10.551
 1058  WAT   H2 3607   6.685   8.300  10.438
 1059  WAT    O 3608   6.008   6.860   9.808
 1059  WAT   H1 3609   5.996   6.859   9.903
 1059  WAT   H2 3610   5.926   6.894   9.773
 1060  WAT    O 3611   6.776   8.177  10.355
 1060  WAT   H1 3612   6.840   8.107  10.367
 1060  WAT   H2 3613   6.828   8.255  10.337
 1061  WAT    O 3614   7.161   8.205   9.328
 1061  WAT   H1 3615   7.138   8.133   9.387
 1061  WAT   H2 3616   7.121   8.180   9.244
 1062  WAT    O 3617   6.953   8.257  10.676
 1062  WAT   H1 3618   6.987   8.315  10.743
 1062  WAT   H2 3619   6.861   8.244  10.699
 1063  WAT    O 3620   5.739   8.608   9.405
 1063  WAT   H1 3621   5.775   8.668   9.340
 1063  WAT   H2 3622   5.725   8.662   9.482
 1064  WAT    O 3623   5.708   7.036  10.754
 1064  WAT   H1 3624   5.637   7.056  10.814
 1064  WAT   H2 3625   5.750   6.958  10.791
 1065  WAT    O 3626   7.119   7.997   9.494
 1065  WAT   H1 3627   7.090   8.043   9.573
 1065  WAT   H2 3628   7.198   7.951   9.521
 1066  WAT    O 3629   5.737   8.434  10.853
 1066  WAT   H1 3630   5.748   8.340  10.838
 1066  WAT   H2 3631   5.672   8.461  10.788
 1067  WAT    O 3632   6.536   8.262  10.992
 1067  WAT   H1 3633   6.504   8.190  11.047
 1067  WAT   H2 3634   6.469   8.329  11.000
 1068  WAT    O 3635   6.340   8.346   9.487
 1068  WAT   H1 3636   6.339   8.419   9.425
 1068  WAT   H2 3637   6.248   8.321   9.496
 1069  WAT    O 3638   5.900   7.868   9.561
 1069  WAT   H1 3639   5.840   7.942   9.562
 1069  WAT   H2 3640   5.948   7.877   9.479
 1070  WAT    O 3641   6.858   7.285  10.529
 1070  WAT   H1 3642   6.895   7.203  10.562
 1070  WAT   H2 3643   6.772   7.291  10.570
 1071  WAT    O 3644   7.194   7.180   9.610
 1071  WAT   H1 3645   7.132   7.191   9.538
 1071  WAT   H2 3646   7.145   7.202   9.689
 1072  WAT    O 3647   6.639   8.352   9.353
 1072  WAT   H1 3648   6.649   8.332   9.260
 1072  WAT   H2 3649   6.549   8.327   9.374
 1073  WAT    O 3650   6.391   7.408   9.751
 1073  WAT   H1 3651   6.320   7.455   9.795
 1073  WAT   H2 3652   6.420   7.342   9.815
 1074  WAT    O 3653   6.554   7.550  10.551
 1074  WAT   H1 3654   6.604   7.598  10.618
 1074  WAT   H2 3655   6.568   7.458  10.572
 1075  WAT    O 3656   6.794   7.081   9.895
 1075  WAT   H1 3657   6.782   7.083   9.800
 1075  WAT   H2 3658   6.889   7.086   9.907
 1076  WAT    O 3659   6.503   8.604   9.823
 1076  WAT   H1 3660   6.529   8.601   9.730
 1076  WAT   H2 3661   6.408   8.592   9.822
 1077  WAT    O 3662   6.212   7.239   9.489
 1077  WAT   H1 3663   6.296   7.283   9.482
 1077  WAT   H2 3664   6.175   7.270   9.572
 1078  WAT    O 3665   7.274   7.172  10.636
 1078  WAT   H1 3666   7.224   7.246  10.669
 1078  WAT   H2 3667   7.356   7.211  10.604
 1079  WAT    O 3668   7.104   7.696   9.980
 1079  WAT   H1 3669   7.010   7.698   9.998
 1079  WAT   H2 3670   7.135   7.618  10.025
 1080  WAT    O 3671   6.102   7.864   9.336
 1080  WAT   H1 3672   6.178   7.853   9.392
 1080  WAT   H2 3673   6.109   7.795   9.271
 1081  WAT    O 3674   5.971   7.608   9.405
 1081  WAT   H1 3675   5.979   7.513   9.416
 1081  WAT   H2 3676   6.060   7.641   9.415
 1082  WAT    O 3677   7.304   8.413  10.148
 1082  WAT   H1 3678   7.316   8.496  10.195
 1082  WAT   H2 3679   7.391   8.392  10.113
 1083  WAT    O 3680   6.051   8.623  10.115
 1083  WAT   H1 3681   6.125   8.568  10.142
 1083  WAT   H2 3682   6.090   8.709  10.101
 1084  WAT    O 3683   5.740   8.229   9.702
 1084  WAT   H1 3684   5.647   8.254   9.701
 1084  WAT   H2 3685   5.786   8.312   9.690
 1085  WAT    O 3686   5.952   8.541  11.034
 1085  WAT   H1 3687   6.032   8.573  11.075
 1085  WAT   H2 3688   5.900   8.505  11.106
 1086  WAT    O 3689   6.362   8.540   9.297
 1086  WAT   H1 3690   6.441   8.569   9.252
 1086  WAT   H2 3691   6.310   8.497   9.229
 1087  WAT    O 3692   6.835   8.152  11.028
 1087  WAT   H1 3693   6.775   8.154  10.954
 1087  WAT   H2 3694   6.805   8.079  11.082
 1088  WAT    O 3695   6.978   8.525  10.890
 1088  WAT   H1 3696   7.074   8.516  10.885
 1088  WAT   H2 3697   6.964   8.591  10.957
 1089  WAT    O 3698   7.267   8.463   9.439
 1089  WAT   H1 3699   7.239   8.421   9.358
 1089  WAT   H2 3700   7.248   8.556   9.427
 1090  WAT    O 3701   5.724   7.790  10.928
 1090  WAT   H1 3702   5.774   7.732  10.985
 1090  WAT   H2 3703   5.650   7.818  10.982
 1091  WAT    O 3704   6.414   8.062   9.284
 1091  WAT   H1 3705   6.403   8.000   9.356
 1091  WAT   H2 3706   6.397   8.010   9.205
 1092  WAT    O 3707   6.429   7.931  10.881
 1092  WAT   H1 3708   6.353   7.987  10.873
 1092  WAT   H2 3709   6.447   7.901  10.792
 1093  WAT    O 3710   6.738   7.968   9.344
 1093  WAT   H1 3711   6.683   8.013   9.408
 1093  WAT   H2 3712   6.800   7.918   9.396
 1094  WAT    O 3713   7.143   8.104  10.937
 1094  WAT   H1 3714   7.217   8.137  10.887
 1094  WAT   H2 3715   7.067   8.120  10.882
 1095  WAT    O 3716   5.927   7.604  11.018
 1095  WAT   H1 3717   5.931   7.574  11.108
 1095  WAT   H2 3718   6.012   7.644  11.002
 1096  WAT    O 3719   6.305   7.864   9.534
 1096  WAT   H1 3720   6.347   7.847   9.618
 1096  WAT   H2 3721   6.317   7.783   9.484
 1097  WAT    O 3722   6.121   7.462  10.814
 1097  WAT   H1 3723   6.068   7.413  10.752
 1097  WAT   H2 3724   6.188   7.505  10.761
 1098  WAT    O 3725   6.556   7.766   9.258
 1098  WAT   H1 3726   6.608   7.695   9.222
 1098  WAT   H2 3727   6.621   7.830   9.288
 1099  WAT    O 3728   7.011   7.909  10.791
 1099  WAT   H1 3729   7.052   7.924  10.876
 1099  WAT   H2 3730   6.917   7.921  10.807
 1100  WAT    O 3731   7.058   7.643  10.991
 1100  WAT   H1 3732   7.116   7.567  10.982
 1100  WAT   H2 3733   7.076   7.696  10.913
 1101  WAT    O 3734   6.170   7.159  10.822
 1101  WAT   H1 3735   6.160   7.097  10.750
 1101  WAT   H2 3736   6.112   7.231  10.800
 1102  WAT    O 3737   6.446   7.014  10.526
 1102  WAT   H1 3738   6.401   7.017  10.441
 1102  WAT   H2 3739   6.383   6.975  10.585
 1103  WAT    O 3740   6.487   7.904  10.588
 1103  WAT   H1 3741   6.529   7.988  10.570
 1103  WAT   H2 3742   6.395   7.918  10.565
 1104  WAT    O 3743   6.721   7.677  10.726
 1104  WAT   H1 3744   6.732   7.618  10.800
 1104  WAT   H2 3745   6.806   7.681  10.684
 1105  WAT    O 3746   6.954   7.732  10.584
 1105  WAT   H1 3747   6.902   7.785  10.523
 1105  WAT   H2 3748   6.989   7.796  10.647
 1106  WAT    O 3749   6.194   7.471   9.228
 1106  WAT   H1 3750   6.174   7.385   9.264
 1106  WAT   H2 3751   6.177   7.463   9.134
 1107  WAT    O 3752   6.272   8.534  10.699
 1107  WAT   H1 3753   6.218   8.607  10.667
 1107  WAT   H2 3754   6.297   8.487  10.620
 1108  WAT    O 3755   6.397   7.331  10.852
 1108  WAT   H1 3756   6.456   7.300  10.921
 1108  WAT   H2 3757   6.315   7.284  10.867
 1109  WAT    O 3758   6.879   7.293  10.875
 1109  WAT   H1 3759   6.810   7.227  10.869
 1109  WAT   H2 3760   6.951   7.248  10.920
 1110  WAT    O 3761   6.942   6.952   9.481
 1110  WAT   H1 3762   6.970   6.868   9.517
 1110  WAT   H2 3763   6.865   6.976   9.532
 1111  WAT    O 3764   6.074   7.181   9.227
 1111  WAT   H1 3765   6.104   7.182   9.136
 1111  WAT   H2 3766   6.148   7.146   9.277
 1112  WAT    O 3767   6.558   8.658  10.725
 1112  WAT   H1 3768   6.550   8.748  10.756
 1112  WAT   H2 3769   6.467   8.626  10.722
 1113  WAT    O 3770   6.396   7.076   9.326
 1113  WAT   H1 3771   6.361   7.008   9.268
 1113  WAT   H2 3772   6.416   7.030   9.407
 1114  WAT    O 3773   6.612   8.575   9.487
 1114  WAT   H1 3774   6.702   8.608   9.490
 1114  WAT   H2 3775   6.616   8.502   9.425
 1115  WAT    O 3776   5.976   8.112   9.310
 1115  WAT   H1 3777   6.020   8.166   9.376
 1115  WAT   H2 3778   6.025   8.029   9.311
 1116  WAT    O 3779   5.698   8.391  10.055
 1116  WAT   H1 3780   5.731   8.304  10.032
 1116  WAT   H2 3781   5.741   8.411  10.139
 1117  WAT    O 3782   6.157   8.224   9.821
 1117  WAT   H1 3783   6.127   8.211   9.912
 1117  WAT   H2 3784   6.147   8.138   9.781
 1118  WAT    O 3785   5.747   8.477  10.329
 1118  WAT   H1 3786   5.703   8.495  10.413
 1118  WAT   H2 3787   5.804   8.553  10.315
 1119  WAT    O 3788   7.310   8.428  10.758
 1119  WAT   H1 3789   7.250   8.434  10.684
 1119  WAT   H2 3790   7.323   8.334  10.771
 1120  WAT    O 3791   5.730   7.729   9.965
 1120  WAT   H1 3792   5.665   7.702   9.901
 1120  WAT   H2 3793   5.814   7.718   9.920
 1121  WAT    O 3794   7.179   8.100  10.568
 1121  WAT   H1 3795   7.098   8.143  10.594
 1121  WAT   H2 3796   7.220   8.161  10.507
 1122  WAT    O 3797   7.025   7.208   9.387
 1122  WAT   H1 3798   7.067   7.189   9.303
 1122  WAT   H2 3799   6.994   7.123   9.418
 1123  WAT    O 3800   7.375   7.699   9.757
 1123  WAT   H1 3801   7.337   7.623   9.714
 1123  WAT   H2 3802   7.302   7.738   9.806
 1124  WAT    O 3803   5.834   7.767  10.419
 1124  WAT   H1 3804   5.871   7.758  10.507
 1124  WAT   H2 3805   5.777   7.691  10.409
 1125  WAT    O 3806   7.314   7.614  10.721
 1125  WAT   H1 3807   7.291   7.591  10.630
 1125  WAT   H2 3808   7.340   7.706  10.716
 1126  WAT    O 3809   5.789   7.458  10.810
 1126  WAT   H1 3810   5.699   7.455  10.844
 1126  WAT   H2 3811   5.843   7.478  10.886
 1127  WAT    O 3812   7.158   7.137  10.998
 1127  WAT   H1 3813   7.245   7.137  11.037
 1127  WAT   H2 3814   7.159   7.063  10.937
 1128  WAT    O 3815   5.651   7.450   9.559
 1128  WAT   H1 3816   5.561   7.476   9.542
 1128  WAT   H2 3817   5.700   7.477   9.481
 1129  WAT    O 3818   7.302   7.522  10.087
 1129  WAT   H1 3819   7.355   7.472  10.024
 1129  WAT   H2 3820   7.361   7.535  10.162
 1130  WAT    O 3821   7.320   7.530  10.439
 1130  WAT   H1 3822   7.225   7.527  10.451
 1130  WAT   H2 3823   7.338   7.621  10.416
 1131  WAT    O 3824   5.906   7.355   9.350
 1131  WAT   H1 3825   5.977   7.313   9.302
 1131  WAT   H2 3826   5.834   7.362   9.287
 1132  WAT    O 3827   5.870   6.961   9.254
 1132  WAT   H1 3828   5.943   7.015   9.286
 1132  WAT   H2 3829   5.898   6.933   9.167
 1133  WAT    O 3830   7.251   7.448   9.681
 1133  WAT   H1 3831   7.301   7.424   9.760
 1133  WAT   H2 3832   7.231   7.364   9.639
 1134  WAT    O 3833   5.839   6.886  10.245
 1134  WAT   H1 3834   5.904   6.831  10.201
 1134  WAT   H2 3835   5.881   6.911  10.327
 1135  WAT    O 3836   7.229   6.905  10.580
 1135  WAT   H1 3837   7.293   6.966  10.617
 1135  WAT   H2 3838   7.244   6.909  10.486
 1136  WAT    O 3839   7.185   8.575   9.920
 1136  WAT   H1 3840   7.244   8.543   9.853
 1136  WAT   H2 3841   7.210   8.528  10.000
 1137  WAT    O 3842   5.815   6.901  10.519
 1137  WAT   H1 3843   5.780   6.947  10.595
 1137  WAT   H2 3844   5.782   6.812  10.527
 1138  WAT    O 3845   5.975   8.218  10.935
 1138  WAT   H1 3846   5.971   8.181  11.024
 1138  WAT   H2 3847   5.988   8.312  10.949
 1139  WAT    O 3848   6.345   8.374  10.496
 1139  WAT   H1 3849   6.321   8.401  10.407
 1139  WAT   H2 3850   6.439   8.391  10.501
 1140  WAT    O 3851   6.566   7.020  10.871
 1140  WAT   H1 3852   6.560   7.080  10.946
 1140  WAT   H2 3853   6.660   7.010  10.857
 1141  WAT    O 3854   6.830   6.986  10.835
 1141  WAT   H1 3855   6.891   7.018  10.769
 1141  WAT   H2 3856   6.884   6.938  10.897
 1142  WAT    O 3857   5.882   6.854  10.846
 1142  WAT   H1 3858   5.937   6.836  10.770
 1142  WAT   H2 3859   5.888   6.775  10.900
 1143  WAT    O 3860   5.959   8.513  10.647
 1143  WAT   H1 3861   5.900   8.500  10.721
 1143  WAT   H2 3862   5.958   8.429  10.601
 1144  WAT    O 3863   6.904   6.842  10.468
 1144  WAT   H1 3864   6.816   6.876  10.447
 1144  WAT   H2 3865   6.893   6.795  10.550
 1145  WAT    O 3866   6.994   7.063  10.606
 1145  WAT   H1 3867   6.962   6.982  10.568
 1145  WAT   H2 3868   7.089   7.059  10.594
 1146  WAT    O 3869   7.240   8.640  10.303
 1146  WAT   H1 3870   7.194   8.715  10.266
 1146  WAT   H2 3871   7.177   8.568  10.298
 1147  WAT    O 3872   5.922   8.250  10.542
 1147  WAT   H1 3873   5.850   8.188  10.536
 1147  WAT   H2 3874   5.928   8.289  10.455
 1148  WAT    O 3875   6.283   8.471  10.221
 1148  WAT   H1 3876   6.334   8.410  10.168
 1148  WAT   H2 3877   6.348   8.521  10.270
 1149  WAT    O 3878   6.557   8.560  10.304
 1149  WAT   H1 3879   6.585   8.535  10.216
 1149  WAT   H2 3880   6.608   8.505  10.363
 1150  WAT    O 3881   6.678   6.934  10.362
 1150  WAT   H1 3882   6.600   6.982  10.390
 1150  WAT   H2 3883   6.649   6.844  10.351
 1151  WAT    O 3884   7.134   7.004  10.166
 1151  WAT   H1 3885   7.178   6.999  10.081
 1151  WAT   H2 3886   7.107   7.096  10.173
 1152  WAT    O 3887   5.751   8.581   9.863
 1152  WAT   H1 3888   5.734   8.518   9.933
 1152  WAT   H2 3889   5.664   8.602   9.828
 1153  WAT    O 3890   5.813   6.965   9.614
 1153  WAT   H1 3891   5.889   6.976   9.556
 1153  WAT   H2 3892   5.767   7.048   9.609
 1154  WAT    O 3893   6.467   7.176   9.913
 1154  WAT   H1 3894   6.386   7.139   9.879
 1154  WAT   H2 3895   6.517   7.100   9.943
 1155  WAT    O 3896   6.917   6.842  10.037
 1155  WAT   H1 3897   6.978   6.900  10.084
 1155  WAT   H2 3898   6.843   6.899  10.014
 1156  WAT    O 3899   7.232   6.883   9.564
 1156  WAT   H1 3900   7.251   6.972   9.591
 1156  WAT   H2 3901   7.153   6.860   9.613
 1157  WAT    O 3902   5.911   8.451   9.608
 1157  WAT   H1 3903   5.859   8.489   9.538
 1157  WAT   H2 3904   5.904   8.513   9.680
 1158  WAT    O 3905   6.050   7.017   9.468
 1158  WAT   H1 3906   6.103   6.939   9.455
 1158  WAT   H2 3907   6.113   7.085   9.491
 1159  WAT    O 3908   6.270   6.991   9.773
 1159  WAT   H1 3909   6.207   6.921   9.790
 1159  WAT   H2 3910   6.216   7.067   9.752
 1160  WAT    O 3911   6.563   8.652  11.040
 1160  WAT   H1 3912   6.656   8.629  11.045
 1160  WAT   H2 3913   6.562   8.735  10.992
 1161  WAT    O 3914   6.282   6.919  11.017
 1161  WAT   H1 3915   6.254   6.969  10.940
 1161  WAT   H2 3916   6.320   6.839  10.980
 1162  WAT    O 3917   6.171   8.646   9.495
 1162  WAT   H1 3918   6.244   8.617   9.441
 1162  WAT   H2 3919   6.197   8.622   9.584
 1163  WAT    O 3920   6.087   8.257   9.496
 1163  WAT   H1 3921   6.024   8.304   9.551
 1163  WAT   H2 3922   6.099   8.173   9.539
 1164  WAT    O 3923   6.942   6.860  11.075
 1164  WAT   H1 3924   6.931   6.892  11.164
 1164  WAT   H2 3925   7.024   6.900  11.045
 1165  WAT    O 3926   7.220   8.575  11.023
 1165  WAT   H1 3927   7.299   8.526  11.002
 1165  WAT   H2 3928   7.250   8.643  11.083
 1166  WAT    O 3929   6.833   7.662   8.111
 1166  WAT   H1 3930   6.825   7.571   8.084
 1166  WAT   H2 3931   6.791   7.712   8.040
 1167  WAT    O 3932   6.646   7.840   8.299
 1167  WAT   H1 3933   6.568   7.792   8.328
 1167  WAT   H2 3934   6.711   7.772   8.282
 1168  WAT    O 3935   6.048   7.871   8.387
 1168  WAT   H1 3936   5.964   7.846   8.427
 1168  WAT   H2 3937   6.108   7.878   8.460
 1169  WAT    O 3938   7.048   8.281   8.177
 1169  WAT   H1 3939   7.002   8.204   8.210
 1169  WAT   H2 3940   7.129   8.283   8.228
 1170  WAT    O 3941   6.046   8.275   8.406
 1170  WAT   H1 3942   6.076   8.186   8.388
 1170  WAT   H2 3943   6.120   8.330   8.384
 1171  WAT    O 3944   5.889   7.367   7.765
 1171  WAT   H1 3945   5.800   7.401   7.755
 1171  WAT   H2 3946   5.917   7.347   7.676
 1172  WAT    O 3947   5.685   7.627   8.354
 1172  WAT   H1 3948   5.742   7.551   8.354
 1172  WAT   H2 3949   5.685   7.657   8.263
 1173  WAT    O 3950   6.671   8.509   8.139
 1173  WAT   H1 3951   6.609   8.555   8.082
 1173  WAT   H2 3952   6.756   8.525   8.099
 1174  WAT    O 3953   6.590   8.108   8.300
 1174  WAT   H1 3954   6.583   8.014   8.284
 1174  WAT   H2 3955   6.666   8.117   8.357
 1175  WAT    O 3956   5.809   7.168   8.532
 1175  WAT   H1 3957   5.791   7.078   8.560
 1175  WAT   H2 3958   5.769   7.223   8.600
 1176  WAT    O 3959   6.693   7.388   8.322
 1176  WAT   H1 3960   6.731   7.301   8.311
 1176  WAT   H2 3961   6.683   7.422   8.233
 1177  WAT    O 3962   6.106   7.226   7.869
 1177  WAT   H1 3963   6.117   7.316   7.899
 1177  WAT   H2 3964   6.015   7.221   7.840
 1178  WAT    O 3965   7.071   7.138   8.016
 1178  WAT   H1 3966   7.153   7.089   8.020
 1178  WAT   H2 3967   7.075   7.197   8.091
 1179  WAT    O 3968   5.871   7.418   8.393
 1179  WAT   H1 3969   5.939   7.444   8.455
 1179  WAT   H2 3970   5.839   7.334   8.426
 1180  WAT    O 3971   6.290   7.522   8.302
 1180  WAT   H1 3972   6.341   7.572   8.366
 1180  WAT   H2 3973   6.343   7.445   8.284
 1181  WAT    O 3974   6.119   6.986   8.728
 1181  WAT   H1 3975   6.119   7.038   8.648
 1181  WAT   H2 3976   6.036   6.939   8.726
 1182  WAT    O 3977   6.757   7.998   7.878
 1182  WAT   H1 3978   6.695   8.044   7.822
 1182  WAT   H2 3979   6.809   8.067   7.920
 1183  WAT    O 3980   6.244   7.950   8.546
 1183  WAT   H1 3981   6.210   8.013   8.610
 1183  WAT   H2 3982   6.261   8.003   8.468
 1184  WAT    O 3983   7.095   7.332   8.293
 1184  WAT   H1 3984   7.025   7.361   8.351
 1184  WAT   H2 3985   7.131   7.413   8.257
 1185  WAT    O 3986   6.087   7.158   8.529
 1185  WAT   H1 3987   6.121   7.242   8.500
 1185  WAT   H2 3988   5.993   7.172   8.541
 1186  WAT    O 3989   6.165   8.147   8.728
 1186  WAT   H1 3990   6.227   8.215   8.700
 1186  WAT   H2 3991   6.079   8.188   8.719
 1187  WAT    O 3992   5.694   8.066   7.616
 1187  WAT   H1 3993   5.656   8.115   7.543
 1187  WAT   H2 3994   5.720   8.133   7.679
 1188  WAT    O 3995   7.257   8.294   8.519
 1188  WAT   H1 3996   7.188   8.361   8.518
 1188  WAT   H2 3997   7.311   8.313   8.443
 1189  WAT    O 3998   6.455   6.906   8.162
 1189  WAT   H1 3999   6.486   6.851   8.090
 1189  WAT   H2 4000   6.362   6.920   8.143
 1190  WAT    O 4001   7.010   8.478   8.391
 1190  WAT   H1 4002   7.011   8.438   8.304
 1190  WAT   H2 4003   6.955   8.556   8.380
 1191  WAT    O 4004   7.140   8.150   7.900
 1191  WAT   H1 4005   7.129   8.056   7.912
 1191  WAT   H2 4006   7.139   8.186   7.988
 1192  WAT    O 4007   6.950   7.968   8.523
 1192  WAT   H1 4008   6.992   7.947   8.440
 1192  WAT   H2 4009   7.022   7.994   8.581
 1193  WAT    O 4010   6.694   7.713   7.835
 1193  WAT   H1 4011   6.601   7.706   7.858
 1193  WAT   H2 4012   6.709   7.807   7.824
 1194  WAT    O 4013   6.693   7.340   7.535
 1194  WAT   H1 4014   6.599   7.356   7.543
 1194  WAT   H2 4015   6.724   7.412   7.480
 1195  WAT    O 4016   7.097   7.869   7.886
 1195  WAT   H1 4017   7.035   7.835   7.821
 1195  WAT   H2 4018   7.095   7.805   7.956
 1196  WAT    O 4019   7.041   7.487   8.627
 1196  WAT   H1 4020   7.000   7.569   8.653
 1196  WAT   H2 4021   6.968   7.428   8.608
 1197  WAT    O 4022   6.254   7.766   8.113
 1197  WAT   H1 4023   6.214   7.694   8.064
 1197  WAT   H2 4024   6.263   7.731   8.202
 1198  WAT    O 4025   6.301   8.134   8.330
 1198  WAT   H1 4026   6.272   8.074   8.262
 1198  WAT   H2 4027   6.396   8.138   8.319
 1199  WAT    O 4028   6.126   7.443   8.491
 1199  WAT   H1 4029   6.181   7.454   8.414
 1199  WAT   H2 4030   6.177   7.480   8.563
 1200  WAT    O 4031   7.110   8.492   8.696
 1200  WAT   H1 4032   7.062   8.572   8.677
 1200  WAT   H2 4033   7.042   8.426   8.711
 1201  WAT    O 4034   6.210   8.108   8.995
 1201  WAT   H1 4035   6.121   8.130   9.020
 1201  WAT   H2 4036   6.213   8.120   8.900
 1202  WAT    O 4037   6.914   7.793   7.586
 1202  WAT   H1 4038   6.958   7.709   7.572
 1202  WAT   H2 4039   6.986   7.856   7.595
 1203  WAT    O 4040   6.093   7.795   8.852
 1203  WAT   H1 4041   6.079   7.882   8.889
 1203  WAT   H2 4042   6.005   7.761   8.838
 1204  WAT    O 4043   6.725   8.287   7.983
 1204  WAT   H1 4044   6.769   8.361   7.942
 1204  WAT   H2 4045   6.719   8.311   8.075
 1205  WAT    O 4046   6.273   8.389   9.073
 1205  WAT   H1 4047   6.270   8.430   8.987
 1205  WAT   H2 4048   6.257   8.296   9.057
 1206  WAT    O 4049   7.273   6.918   7.418
 1206  WAT   H1 4050   7.241   6.928   7.508
 1206  WAT   H2 4051   7.349   6.976   7.413
 1207  WAT    O 4052   5.924   7.655   7.863
 1207  WAT   H1 4053   5.912   7.728   7.802
 1207  WAT   H2 4054   5.893   7.578   7.816
 1208  WAT    O 4055   5.688   7.972   8.444
 1208  WAT   H1 4056   5.696   7.986   8.350
 1208  WAT   H2 4057   5.750   7.901   8.463
 1209  WAT    O 4058   5.813   8.142   8.085
 1209  WAT   H1 4059   5.772   8.156   8.000
 1209  WAT   H2 4060   5.902   8.114   8.065
 1210  WAT    O 4061   6.795   8.557   8.776
 1210  WAT   H1 4062   6.846   8.548   8.856
 1210  WAT   H2 4063   6.710   8.592   8.805
 1211  WAT    O 4064   6.992   8.586   7.719
 1211  WAT   H1 4065   6.976   8.557   7.809
 1211  WAT   H2 4066   6.976   8.508   7.665
 1212  WAT    O 4067   6.240   8.564   7.896
 1212  WAT   H1 4068   6.222   8.472   7.875
 1212  WAT   H2 4069   6.155   8.599   7.920
 1213  WAT    O 4070   6.962   8.336   7.575
 1213  WAT   H1 4071   6.893   8.336   7.509
 1213  WAT   H2 4072   7.037   8.294   7.532
 1214  WAT    O 4073   6.919   8.499   7.982
 1214  WAT   H1 4074   6.964   8.421   8.014
 1214  WAT   H2 4075   6.953   8.570   8.037
 1215  WAT    O 4076   7.394   7.392   9.015
 1215  WAT   H1 4077   7.332   7.443   8.963
 1215  WAT   H2 4078   7.362   7.302   9.010
 1216  WAT    O 4079   5.694   8.076   8.698
 1216  WAT   H1 4080   5.710   8.029   8.616
 1216  WAT   H2 4081   5.740   8.025   8.765
 1217  WAT    O 4082   6.171   6.989   8.202
 1217  WAT   H1 4083   6.127   7.067   8.169
 1217  WAT   H2 4084   6.227   7.022   8.272
 1218  WAT    O 4085   6.600   7.276   8.762
 1218  WAT   H1 4086   6.554   7.297   8.843
 1218  WAT   H2 4087   6.560   7.195   8.732
 1219  WAT    O 4088   7.100   7.398   8.875
 1219  WAT   H1 4089   7.015   7.368   8.907
 1219  WAT   H2 4090   7.084   7.423   8.784
 1220  WAT    O 4091   6.809   7.548   9.085
 1220  WAT   H1 4092   6.842   7.465   9.051
 1220  WAT   H2 4093   6.888   7.600   9.100
 1221  WAT    O 4094   6.483   6.951   7.690
 1221  WAT   H1 4095   6.420   6.951   7.762
 1221  WAT   H2 4096   6.474   6.865   7.650
 1222  WAT    O 4097   6.375   7.044   8.388
 1222  WAT   H1 4098   6.405   7.134   8.380
 1222  WAT   H2 4099   6.430   6.995   8.326
 1223  WAT    O 4100   6.150   7.502   7.975
 1223  WAT   H1 4101   6.128   7.480   8.065
 1223  WAT   H2 4102   6.072   7.545   7.940
 1224  WAT    O 4103   6.873   7.502   7.834
 1224  WAT   H1 4104   6.813   7.575   7.816
 1224  WAT   H2 4105   6.928   7.496   7.756
 1225  WAT    O 4106   6.394   7.592   9.041
 1225  WAT   H1 4107   6.385   7.497   9.026
 1225  WAT   H2 4108   6.479   7.614   9.002
 1226  WAT    O 4109   6.734   7.366   8.037
 1226  WAT   H1 4110   6.773   7.398   7.956
 1226  WAT   H2 4111   6.770   7.278   8.049
 1227  WAT    O 4112   5.907   7.233   8.856
 1227  WAT   H1 4113   5.868   7.317   8.877
 1227  WAT   H2 4114   5.839   7.169   8.876
 1228  WAT    O 4115   6.565   7.241   9.163
 1228  WAT   H1 4116   6.496   7.222   9.227
 1228  WAT   H2 4117   6.639   7.269   9.217
 1229  WAT    O 4118   5.638   7.025   8.260
 1229  WAT   H1 4119   5.609   7.082   8.331
 1229  WAT   H2 4120   5.712   6.977   8.296
 1230  WAT    O 4121   5.656   7.419   7.381
 1230  WAT   H1 4122   5.648   7.513   7.395
 1230  WAT   H2 4123   5.621   7.405   7.293
 1231  WAT    O 4124   6.792   7.625   8.447
 1231  WAT   H1 4125   6.719   7.676   8.482
 1231  WAT   H2 4126   6.753   7.543   8.417
 1232  WAT    O 4127   6.436   7.293   8.287
 1232  WAT   H1 4128   6.437   7.248   8.203
 1232  WAT   H2 4129   6.526   7.325   8.298
 1233  WAT    O 4130   6.021   7.281   8.183
 1233  WAT   H1 4131   5.987   7.329   8.259
 1233  WAT   H2 4132   5.945   7.235   8.147
 1234  WAT    O 4133   6.442   7.393   7.587
 1234  WAT   H1 4134   6.455   7.389   7.681
 1234  WAT   H2 4135   6.404   7.479   7.571
 1235  WAT    O 4136   6.839   7.170   8.388
 1235  WAT   H1 4137   6.840   7.215   8.473
 1235  WAT   H2 4138   6.814   7.080   8.410
 1236  WAT    O 4139   6.344   7.624   7.526
 1236  WAT   H1 4140   6.287   7.579   7.464
 1236  WAT   H2 4141   6.414   7.660   7.473
 1237  WAT    O 4142   7.181   6.912   8.972
 1237  WAT   H1 4143   7.214   6.839   9.025
 1237  WAT   H2 4144   7.185   6.880   8.882
 1238  WAT    O 4145   5.851   8.014   8.914
 1238  WAT   H1 4146   5.813   7.950   8.974
 1238  WAT   H2 4147   5.882   8.084   8.971
 1239  WAT    O 4148   6.466   7.699   8.462
 1239  WAT   H1 4149   6.503   7.651   8.537
 1239  WAT   H2 4150   6.447   7.786   8.496
 1240  WAT    O 4151   5.753   7.173   8.075
 1240  WAT   H1 4152   5.724   7.137   8.159
 1240  WAT   H2 4153   5.746   7.100   8.014
 1241  WAT    O 4154   6.245   7.603   8.694
 1241  WAT   H1 4155   6.215   7.691   8.716
 1241  WAT   H2 4156   6.341   7.609   8.698
 1242  WAT    O 4157   6.098   8.023   7.754
 1242  WAT   H1 4158   6.021   7.969   7.738
 1242  WAT   H2 4159   6.171   7.971   7.720
 1243  WAT    O 4160   7.174   7.923   8.333
 1243  WAT   H1 4161   7.246   7.972   8.294
 1243  WAT   H2 4162   7.154   7.855   8.268
 1244  WAT    O 4163   6.720   7.062   7.747
 1244  WAT   H1 4164   6.639   7.012   7.740
 1244  WAT   H2 4165   6.701   7.146   7.706
 1245  WAT    O 4166   6.712   7.930   8.922
 1245  WAT   H1 4167   6.706   7.838   8.896
 1245  WAT   H2 4168   6.649   7.940   8.993
 1246  WAT    O 4169   6.992   7.499   7.577
 1246  WAT   H1 4170   7.080   7.531   7.559
 1246  WAT   H2 4171   6.989   7.412   7.538
 1247  WAT    O 4172   6.102   7.990   8.117
 1247  WAT   H1 4173   6.154   7.910   8.112
 1247  WAT   H2 4174   6.057   7.984   8.202
 1248  WAT    O 4175   6.591   8.117   7.645
 1248  WAT   H1 4176   6.625   8.191   7.595
 1248  WAT   H2 4177   6.508   8.148   7.681
 1249  WAT    O 4178   5.851   7.687   8.809
 1249  WAT   H1 4179   5.815   7.753   8.867
 1249  WAT   H2 4180   5.821   7.603   8.846
 1250  WAT    O 4181   6.171   7.732   9.097
 1250  WAT   H1 4182   6.141   7.747   9.007
 1250  WAT   H2 4183   6.248   7.677   9.088
 1251  WAT    O 4184   6.705   8.212   8.897
 1251  WAT   H1 4185   6.707   8.119   8.875
 1251  WAT   H2 4186   6.635   8.221   8.961
 1252  WAT    O 4187   7.219   7.631   7.524
 1252  WAT   H1 4188   7.210   7.674   7.439
 1252  WAT   H2 4189   7.291   7.677   7.567
 1253  WAT    O 4190   7.326   7.876   8.831
 1253  WAT   H1 4191   7.254   7.936   8.812
 1253  WAT   H2 4192   7.379   7.875   8.751
 1254  WAT    O 4193   7.322   8.316   7.796
 1254  WAT   H1 4194   7.257   8.251   7.824
 1254  WAT   H2 4195   7.283   8.357   7.719
 1255  WAT    O 4196   6.879   8.049   8.181
 1255  WAT   H1 4197   6.915   7.989   8.115
 1255  WAT   H2 4198   6.791   8.016   8.198
 1256  WAT    O 4199   6.488   8.125   7.922
 1256  WAT   H1 4200   6.557   8.180   7.960
 1256  WAT   H2 4201   6.409   8.179   7.925
 1257  WAT    O 4202   5.702   7.687   7.471
 1257  WAT   H1 4203   5.789   7.715   7.499
 1257  WAT   H2 4204   5.653   7.768   7.460
 1258  WAT    O 4205   6.418   7.825   7.883
 1258  WAT   H1 4206   6.464   7.906   7.906
 1258  WAT   H2 4207   6.383   7.794   7.966
 1259  WAT    O 4208   6.649   8.376   8.606
 1259  WAT   H1 4209   6.713   8.397   8.674
 1259  WAT   H2 4210   6.685   8.300   8.561
 1260  WAT    O 4211   6.008   6.860   7.930
 1260  WAT   H1 4212   5.996   6.859   8.025
 1260  WAT   H2 4213   5.926   6.894   7.895
 1261  WAT    O 4214   6.776   8.177   8.478
 1261  WAT   H1 4215   6.840   8.107   8.489
 1261  WAT   H2 4216   6.828   8.255   8.460
 1262  WAT    O 4217   7.161   8.205   7.450
 1262  WAT   H1 4218   7.138   8.133   7.509
 1262  WAT   H2 4219   7.121   8.180   7.366
 1263  WAT    O 4220   6.953   8.257   8.798
 1263  WAT   H1 4221   6.987   8.315   8.866
 1263  WAT   H2 4222   6.861   8.244   8.821
 1264  WAT    O 4223   5.739   8.608   7.528
 1264  WAT   H1 4224   5.775   8.668   7.462
 1264  WAT   H2 4225   5.725   8.662   7.605
 1265  WAT    O 4226   5.708   7.036   8.876
 1265  WAT   H1 4227   5.637   7.056   8.937
 1265  WAT   H2 4228   5.750   6.958   8.914
 1266  WAT    O 4229   7.119   7.997   7.616
 1266  WAT   H1 4230   7.090   8.043   7.695
 1266  WAT   H2 4231   7.198   7.951   7.643
 1267  WAT    O 4232   5.737   8.434   8.975
 1267  WAT   H1 4233   5.748   8.340   8.961
 1267  WAT   H2 4234   5.672   8.461   8.910
 1268  WAT    O 4235   6.536   8.262   9.115
 1268  WAT   H1 4236   6.504   8.190   9.170
 1268  WAT   H2 4237   6.469   8.329   9.122
 1269  WAT    O 4238   6.340   8.346   7.609
 1269  WAT   H1 4239   6.339   8.419   7.548
 1269  WAT   H2 4240   6.248   8.321   7.619
 1270  WAT    O 4241   5.900   7.868   7.684
 1270  WAT   H1 4242   5.840   7.942   7.685
 1270  WAT   H2 4243   5.948   7.877   7.601
 1271  WAT    O 4244   6.858   7.285   8.651
 1271  WAT   H1 4245   6.895   7.203   8.684
 1271  WAT   H2 4246   6.772   7.291   8.693
 1272  WAT    O 4247   7.194   7.180   7.732
 1272  WAT   H1 4248   7.132   7.191   7.661
 1272  WAT   H2 4249   7.145   7.202   7.811
 1273  WAT    O 4250   6.639   8.352   7.476
 1273  WAT   H1 4251   6.649   8.332   7.383
 1273  WAT   H2 4252   6.549   8.327   7.496
 1274  WAT    O 4253   6.391   7.408   7.874
 1274  WAT   H1 4254   6.320   7.455   7.918
 1274  WAT   H2 4255   6.420   7.342   7.937
 1275  WAT    O 4256   6.554   7.550   8.674
 1275  WAT   H1 4257   6.604   7.598   8.740
 1275  WAT   H2 4258   6.568   7.458   8.695
 1276  WAT    O 4259   6.794   7.081   8.018
 1276  WAT   H1 4260   6.782   7.083   7.923
 1276  WAT   H2 4261   6.889   7.086   8.030
 1277  WAT    O 4262   6.503   8.604   7.945
 1277  WAT   H1 4263   6.529   8.601   7.853
 1277  WAT   H2 4264   6.408   8.592   7.944
 1278  WAT    O 4265   6.212   7.239   7.611
 1278  WAT   H1 4266   6.296   7.283   7.605
 1278  WAT   H2 4267   6.175   7.270   7.694
 1279  WAT    O 4268   7.274   7.172   8.758
 1279  WAT   H1 4269   7.224   7.246   8.792
 1279  WAT   H2 4270   7.356   7.211   8.726
 1280  WAT    O 4271   7.104   7.696   8.103
 1280  WAT   H1 4272   7.010   7.698   8.120
 1280  WAT   H2 4273   7.135   7.618   8.147
 1281  WAT    O 4274   6.102   7.864   7.459
 1281  WAT   H1 4275   6.178   7.853   7.515
 1281  WAT   H2 4276   6.109   7.795   7.394
 1282  WAT    O 4277   5.971   7.608   7.527
 1282  WAT   H1 4278   5.979   7.513   7.538
 1282  WAT   H2 4279   6.060   7.641   7.538
 1283  WAT    O 4280   7.304   8.413   8.270
 1283  WAT   H1 4281   7.316   8.496   8.317
 1283  WAT   H2 4282   7.391   8.392   8.235
 1284  WAT    O 4283   6.051   8.623   8.237
 1284  WAT   H1 4284   6.125   8.568   8.265
 1284  WAT   H2 4285   6.090   8.709   8.223
 1285  WAT    O 4286   5.740   8.229   7.825
 1285  WAT   H1 4287   5.647   8.254   7.824
 1285  WAT   H2 4288   5.786   8.312   7.813
 1286  WAT    O 4289   5.952   8.541   9.156
 1286  WAT   H1 4290   6.032   8.573   9.198
 1286  WAT   H2 4291   5.900   8.505   9.228
 1287  WAT    O 4292   6.362   8.540   7.420
 1287  WAT   H1 4293   6.441   8.569   7.374
 1287  WAT   H2 4294   6.310   8.497   7.352
 1288  WAT    O 4295   6.835   8.152   9.151
 1288  WAT   H1 4296   6.775   8.154   9.077
 1288  WAT   H2 4297   6.805   8.079   9.205
 1289  WAT    O 4298   6.978   8.525   9.012
 1289  WAT   H1 4299   7.074   8.516   9.007
 1289  WAT   H2 4300   6.964   8.591   9.079
 1290  WAT    O 4301   7.267   8.463   7.562
 1290  WAT   H1 4302   7.239   8.421   7.481
 1290  WAT   H2 4303   7.248   8.556   7.550
 1291  WAT    O 4304   5.724   7.790   9.051
 1291  WAT   H1 4305   5.774   7.732   9.108
 1291  WAT   H2 4306   5.650   7.818   9.104
 1292  WAT    O 4307   6.414   8.062   7.406
 1292  WAT   H1 4308   6.403   8.000   7.479
 1292  WAT   H2 4309   6.397   8.010   7.328
 1293  WAT    O 4310   6.429   7.931   9.004
 1293  WAT   H1 4311   6.353   7.987   8.996
 1293  WAT   H2 4312   6.447   7.901   8.915
 1294  WAT    O 4313   6.738   7.968   7.467
 1294  WAT   H1 4314   6.683   8.013   7.531
 1294  WAT   H2 4315   6.800   7.918   7.519
 1295  WAT    O 4316   7.143   8.104   9.060
 1295  WAT   H1 4317   7.217   8.137   9.009
 1295  WAT   H2 4318   7.067   8.120   9.004
 1296  WAT    O 4319   5.927   7.604   9.140
 1296  WAT   H1 4320   5.931   7.574   9.231
 1296  WAT   H2 4321   6.012   7.644   9.124
 1297  WAT    O 4322   6.305   7.864   7.656
 1297  WAT   H1 4323   6.347   7.847   7.740
 1297  WAT   H2 4324   6.317   7.783   7.607
 1298  WAT    O 4325   6.121   7.462   8.937
 1298  WAT   H1 4326   6.068   7.413   8.874
 1298  WAT   H2 4327   6.188   7.505   8.883
 1299  WAT    O 4328   6.556   7.766   7.381
 1299  WAT   H1 4329   6.608   7.695   7.344
 1299  WAT   H2 4330   6.621   7.830   7.411
 1300  WAT    O 4331   7.011   7.909   8.913
 1300  WAT   H1 4332   7.052   7.924   8.998
 1300  WAT   H2 4333   6.917   7.921   8.930
 1301  WAT    O 4334   7.058   7.643   9.114
 1301  WAT   H1 4335   7.116   7.567   9.105
 1301  WAT   H2 4336   7.076   7.696   9.036
 1302  WAT    O 4337   6.170   7.159   8.945
 1302  WAT   H1 4338   6.160   7.097   8.872
 1302  WAT   H2 4339   6.112   7.231   8.922
 1303  WAT    O 4340   6.446   7.014   8.648
 1303  WAT   H1 4341   6.401   7.017   8.564
 1303  WAT   H2 4342   6.383   6.975   8.708
 1304  WAT    O 4343   6.487   7.904   8.710
 1304  WAT   H1 4344   6.529   7.988   8.693
 1304  WAT   H2 4345   6.395   7.918   8.687
 1305  WAT    O 4346   6.721   7.677   8.849
 1305  WAT   H1 4347   6.732   7.618   8.923
 1305  WAT   H2 4348   6.806   7.681   8.807
 1306  WAT    O 4349   6.954   7.732   8.706
 1306  WAT   H1 4350   6.902   7.785   8.646
 1306  WAT   H2 4351   6.989   7.796   8.769
 1307  WAT    O 4352   6.194   7.471   7.351
 1307  WAT   H1 4353   6.174   7.385   7.387
 1307  WAT   H2 4354   6.177   7.463   7.257
 1308  WAT    O 4355   6.272   8.534   8.822
 1308  WAT   H1 4356   6.218   8.607   8.790
 1308  WAT   H2 4357   6.297   8.487   8.743
 1309  WAT    O 4358   6.397   7.331   8.974
 1309  WAT   H1 4359   6.456   7.300   9.043
 1309  WAT   H2 4360   6.315   7.284   8.990
 1310  WAT    O 4361   6.879   7.293   8.998
 1310  WAT   H1 4362   6.810   7.227   8.991
 1310  WAT   H2 4363   6.951   7.248   9.042
 1311  WAT    O 4364   6.942   6.952   7.604
 1311  WAT   H1 4365   6.970   6.868   7.639
 1311  WAT   H2 4366   6.865   6.976   7.655
 1312  WAT    O 4367   6.074   7.181   7.350
 1312  WAT   H1 4368   6.104   7.182   7.259
 1312  WAT   H2 4369   6.148   7.146   7.399
 1313  WAT    O 4370   6.558   8.658   8.848
 1313  WAT   H1 4371   6.550   8.748   8.878
 1313  WAT   H2 4372   6.467   8.626   8.845
 1314  WAT    O 4373   6.396   7.076   7.448
 1314  WAT   H1 4374   6.361   7.008   7.390
 1314  WAT   H2 4375   6.416   7.030   7.530
 1315  WAT    O 4376   6.612   8.575   7.610
 1315  WAT   H1 4377   6.702   8.608   7.612
 1315  WAT   H2 4378   6.616   8.502   7.547
 1316  WAT    O 4379   5.976   8.112   7.433
 1316  WAT   H1 4380   6.020   8.166   7.498
 1316  WAT   H2 4381   6.025   8.029   7.434
 1317  WAT    O 4382   5.698   8.391   8.178
 1317  WAT   H1 4383   5.731   8.304   8.155
 1317  WAT   H2 4384   5.741   8.411   8.261
 1318  WAT    O 4385   6.157   8.224   7.944
 1318  WAT   H1 4386   6.127   8.211   8.034
 1318  WAT   H2 4387   6.147   8.138   7.903
 1319  WAT    O 4388   5.747   8.477   8.452
 1319  WAT   H1 4389   5.703   8.495   8.535
 1319  WAT   H2 4390   5.804   8.553   8.438
 1320  WAT    O 4391   7.310   8.428   8.881
 1320  WAT   H1 4392   7.250   8.434   8.806
 1320  WAT   H2 4393   7.323   8.334   8.894
 1321  WAT    O 4394   5.730   7.729   8.088
 1321  WAT   H1 4395   5.665   7.702   8.023
 1321  WAT   H2 4396   5.814   7.718   8.043
 1322  WAT    O 4397   7.179   8.100   8.690
 1322  WAT   H1 4398   7.098   8.143   8.717
 1322  WAT   H2 4399   7.220   8.161   8.629
 1323  WAT    O 4400   7.025   7.208   7.510
 1323  WAT   H1 4401   7.067   7.189   7.426
 1323  WAT   H2 4402   6.994   7.123   7.541
 1324  WAT    O 4403   7.375   7.699   7.880
 1324  WAT   H1 4404   7.337   7.623   7.836
 1324  WAT   H2 4405   7.302   7.738   7.928
 1325  WAT    O 4406   5.834   7.767   8.542
 1325  WAT   H1 4407   5.871   7.758   8.630
 1325  WAT   H2 4408   5.777   7.691   8.532
 1326  WAT    O 4409   7.314   7.614   8.843
 1326  WAT   H1 4410   7.291   7.591   8.753
 1326  WAT   H2 4411   7.340   7.706   8.839
 1327  WAT    O 4412   5.789   7.458   8.932
 1327  WAT   H1 4413   5.699   7.455   8.966
 1327  WAT   H2 4414   5.843   7.478   9.009
 1328  WAT    O 4415   7.158   7.137   9.121
 1328  WAT   H1 4416   7.245   7.137   9.159
 1328  WAT   H2 4417   7.159   7.063   9.060
 1329  WAT    O 4418   5.651   7.450   7.682
 1329  WAT   H1 4419   5.561   7.476   7.665
 1329  WAT   H2 4420   5.700   7.477   7.604
 1330  WAT    O 4421   7.302   7.522   8.210
 1330  WAT   H1 4422   7.355   7.472   8.147
 1330  WAT   H2 4423   7.361   7.535   8.284
 1331  WAT    O 4424   7.320   7.530   8.562
 1331  WAT   H1 4425   7.225   7.527   8.573
 1331  WAT   H2 4426   7.338   7.621   8.538
 1332  WAT    O 4427   5.906   7.355   7.473
 1332  WAT   H1 4428   5.977   7.313   7.424
 1332  WAT   H2 4429   5.834   7.362   7.410
 1333  WAT    O 4430   5.870   6.961   7.377
 1333  WAT   H1 4431   5.943   7.015   7.409
 1333  WAT   H2 4432   5.898   6.933   7.289
 1334  WAT    O 4433   7.251   7.448   7.804
 1334  WAT   H1 4434   7.301   7.424   7.882
 1334  WAT   H2 4435   7.231   7.364   7.762
 1335  WAT    O 4436   5.839   6.886   8.367
 1335  WAT   H1 4437   5.904   6.831   8.323
 1335  WAT   H2 4438   5.881   6.911   8.449
 1336  WAT    O 4439   7.229   6.905   8.703
 1336  WAT   H1 4440   7.293   6.966   8.739
 1336  WAT   H2 4441   7.244   6.909   8.608
 1337  WAT    O 4442   7.185   8.575   8.043
 1337  WAT   H1 4443   7.244   8.543   7.975
 1337  WAT   H2 4444   7.210   8.528   8.122
 1338  WAT    O 4445   5.815   6.901   8.641
 1338  WAT   H1 4446   5.780   6.947   8.718
 1338  WAT   H2 4447   5.782   6.812   8.650
 1339  WAT    O 4448   5.975   8.218   9.058
 1339  WAT   H1 4449   5.971   8.181   9.146
 1339  WAT   H2 4450   5.988   8.312   9.072
 1340  WAT    O 4451   6.345   8.374   8.618
 1340  WAT   H1 4452   6.321   8.401   8.529
 1340  WAT   H2 4453   6.439   8.391   8.624
 1341  WAT    O 4454   6.566   7.020   8.994
 1341  WAT   H1 4455   6.560   7.080   9.069
 1341  WAT   H2 4456   6.660   7.010   8.979
 1342  WAT    O 4457   6.830   6.986   8.958
 1342  WAT   H1 4458   6.891   7.018   8.891
 1342  WAT   H2 4459   6.884   6.938   9.020
 1343  WAT    O 4460   5.882   6.854   8.969
 1343  WAT   H1 4461   5.937   6.836   8.893
 1343  WAT   H2 4462   5.888   6.775   9.023
 1344  WAT    O 4463   5.959   8.513   8.770
 1344  WAT   H1 4464   5.900   8.500   8.844
 1344  WAT   H2 4465   5.958   8.429   8.723
 1345  WAT    O 4466   6.904   6.842   8.590
 1345  WAT   H1 4467   6.816   6.876   8.570
 1345  WAT   H2 4468   6.893   6.795   8.673
 1346  WAT    O 4469   6.994   7.063   8.729
 1346  WAT   H1 4470   6.962   6.982   8.691
 1346  WAT   H2 4471   7.089   7.059   8.716
 1347  WAT    O 4472   7.240   8.640   8.426
 1347  WAT   H1 4473   7.194   8.715   8.389
 1347  WAT   H2 4474   7.177   8.568   8.420
 1348  WAT    O 4475   5.922   8.250   8.665
 1348  WAT   H1 4476   5.850   8.188   8.658
 1348  WAT   H2 4477   5.928   8.289   8.578
 1349  WAT    O 4478   6.283   8.471   8.344
 1349  WAT   H1 4479   6.334   8.410   8.291
 1349  WAT   H2 4480   6.348   8.521   8.393
 1350  WAT    O 4481   6.557   8.560   8.426
 1350  WAT   H1 4482   6.585   8.535   8.339
 1350  WAT   H2 4483   6.608   8.505   8.485
 1351  WAT    O 4484   6.678   6.934   8.484
 1351  WAT   H1 4485   6.600   6.982   8.512
 1351  WAT   H2 4486   6.649   6.844   8.473
 1352  WAT    O 4487   7.134   7.004   8.289
 1352  WAT   H1 4488   7.178   6.999   8.204
 1352  WAT   H2 4489   7.107   7.096   8.296
 1353  WAT    O 4490   5.751   8.581   7.986
 1353  WAT   H1 4491   5.734   8.518   8.056
 1353  WAT   H2 4492   5.664   8.602   7.951
 1354  WAT    O 4493   5.813   6.965   7.736
 1354  WAT   H1 4494   5.889   6.976   7.679
 1354  WAT   H2 4495   5.767   7.048   7.732
 1355  WAT    O 4496   6.467   7.176   8.035
 1355  WAT   H1 4497   6.386   7.139   8.001
 1355  WAT   H2 4498   6.517   7.100   8.066
 1356  WAT    O 4499   6.917   6.842   8.159
 1356  WAT   H1 4500   6.978   6.900   8.207
 1356  WAT   H2 4501   6.843   6.899   8.137
 1357  WAT    O 4502   7.232   6.883   7.687
 1357  WAT   H1 4503   7.251   6.972   7.713
 1357  WAT   H2 4504   7.153   6.860   7.736
 1358  WAT    O 4505   5.911   8.451   7.730
 1358  WAT   H1 4506   5.859   8.489   7.660
 1358  WAT   H2 4507   5.904   8.513   7.803
 1359  WAT    O 4508   6.050   7.017   7.590
 1359  WAT   H1 4509   6.103   6.939   7.577
 1359  WAT   H2 4510   6.113   7.085   7.614
 1360  WAT    O 4511   6.270   6.991   7.896
 1360  WAT   H1 4512   6.207   6.921   7.912
 1360  WAT   H2 4513   6.216   7.067   7.874
 1361  WAT    O 4514   6.563   8.652   9.163
 1361  WAT   H1 4515   6.656   8.629   9.167
 1361  WAT   H2 4516   6.562   8.735   9.115
 1362  WAT    O 4517   6.282   6.919   9.139
 1362  WAT   H1 4518   6.254   6.969   9.063
 1362  WAT   H2 4519   6.320   6.839   9.103
 1363  WAT    O 4520   6.171   8.646   7.618
 1363  WAT   H1 4521   6.244   8.617   7.563
 1363  WAT   H2 4522   6.197   8.622   7.707
 1364  WAT    O 4523   6.087   8.257   7.618
 1364  WAT   H1 4524   6.024   8.304   7.673
 1364  WAT   H2 4525   6.099   8.173   7.662
 1365  WAT    O 4526   6.942   6.860   9.197
 1365  WAT   H1 4527   6.931   6.892   9.287
 1365  WAT   H2 4528   7.024   6.900   9.167
 1366  WAT    O 4529   7.220   8.575   9.145
 1366  WAT   H1 4530   7.299   8.526   9.125
 1366  WAT   H2 4531   7.250   8.643   9.206
 1367  WAT    O 4532   6.833   7.662   6.233
 1367  WAT   H1 4533   6.825   7.571   6.206
 1367  WAT   H2 4534   6.791   7.712   6.163
 1368  WAT    O 4535   6.646   7.840   6.422
 1368  WAT   H1 4536   6.568   7.792   6.451
 1368  WAT   H2 4537   6.711   7.772   6.404
 1369  WAT    O 4538   6.048   7.871   6.509
 1369  WAT   H1 4539   5.964   7.846   6.549
 1369  WAT   H2 4540   6.108   7.878   6.583
 1370  WAT    O 4541   7.048   8.281   6.300
 1370  WAT   H1 4542   7.002   8.204   6.332
 1370  WAT   H2 4543   7.129   8.283   6.350
 1371  WAT    O 4544   6.046   8.275   6.529
 1371  WAT   H1 4545   6.076   8.186   6.511
 1371  WAT   H2 4546   6.120   8.330   6.506
 1372  WAT    O 4547   5.889   7.367   5.888
 1372  WAT   H1 4548   5.800   7.401   5.878
 1372  WAT   H2 4549   5.917   7.347   5.799
 1373  WAT    O 4550   5.685   7.627   6.476
 1373  WAT   H1 4551   5.742   7.551   6.476
 1373  WAT   H2 4552   5.685   7.657   6.385
 1374  WAT    O 4553   6.671   8.509   6.262
 1374  WAT   H1 4554   6.609   8.555   6.205
 1374  WAT   H2 4555   6.756   8.525   6.221
 1375  WAT    O 4556   6.590   8.108   6.422
 1375  WAT   H1 4557   6.583   8.014   6.406
 1375  WAT   H2 4558   6.666   8.117   6.479
 1376  WAT    O 4559   5.809   7.168   6.655
 1376  WAT   H1 4560   5.791   7.078   6.683
 1376  WAT   H2 4561   5.769   7.223   6.722
 1377  WAT    O 4562   6.693   7.388   6.445
 1377  WAT   H1 4563   6.731   7.301   6.434
 1377  WAT   H2 4564   6.683   7.422   6.356
 1378  WAT    O 4565   6.106   7.226   5.991
 1378  WAT   H1 4566   6.117   7.316   6.022
 1378  WAT   H2 4567   6.015   7.221   5.962
 1379  WAT    O 4568   7.071   7.138   6.138
 1379  WAT   H1 4569   7.153   7.089   6.142
 1379  WAT   H2 4570   7.075   7.197   6.214
 1380  WAT    O 4571   5.871   7.418   6.516
 1380  WAT   H1 4572   5.939   7.444   6.578
 1380  WAT   H2 4573   5.839   7.334   6.549
 1381  WAT    O 4574   6.290   7.522   6.424
 1381  WAT   H1 4575   6.341   7.572   6.488
 1381  WAT   H2 4576   6.343   7.445   6.407
 1382  WAT    O 4577   6.119   6.986   6.851
 1382  WAT   H1 4578   6.119   7.038   6.770
 1382  WAT   H2 4579   6.036   6.939   6.849
 1383  WAT    O 4580   6.757   7.998   6.001
 1383  WAT   H1 4581   6.695   8.044   5.945
 1383  WAT   H2 4582   6.809   8.067   6.043
 1384  WAT    O 4583   6.244   7.950   6.669
 1384  WAT   H1 4584   6.210   8.013   6.733
 1384  WAT   H2 4585   6.261   8.003   6.591
 1385  WAT    O 4586   7.095   7.332   6.416
 1385  WAT   H1 4587   7.025   7.361   6.474
 1385  WAT   H2 4588   7.131   7.413   6.380
 1386  WAT    O 4589   6.087   7.158   6.652
 1386  WAT   H1 4590   6.121   7.242   6.622
 1386  WAT   H2 4591   5.993   7.172   6.663
 1387  WAT    O 4592   6.165   8.147   6.850
 1387  WAT   H1 4593   6.227   8.215   6.822
 1387  WAT   H2 4594   6.079   8.188   6.841
 1388  WAT    O 4595   5.694   8.066   5.738
 1388  WAT   H1 4596   5.656   8.115   5.665
 1388  WAT   H2 4597   5.720   8.133   5.801
 1389  WAT    O 4598   7.257   8.294   6.642
 1389  WAT   H1 4599   7.188   8.361   6.641
 1389  WAT   H2 4600   7.311   8.313   6.565
 1390  WAT    O 4601   6.455   6.906   6.284
 1390  WAT   H1 4602   6.486   6.851   6.213
 1390  WAT   H2 4603   6.362   6.920   6.266
 1391  WAT    O 4604   7.010   8.478   6.513
 1391  WAT   H1 4605   7.011   8.438   6.426
 1391  WAT   H2 4606   6.955   8.556   6.503
 1392  WAT    O 4607   7.140   8.150   6.022
 1392  WAT   H1 4608   7.129   8.056   6.035
 1392  WAT   H2 4609   7.139   8.186   6.111
 1393  WAT    O 4610   6.950   7.968   6.646
 1393  WAT   H1 4611   6.992   7.947   6.563
 1393  WAT   H2 4612   7.022   7.994   6.703
 1394  WAT    O 4613   6.694   7.713   5.958
 1394  WAT   H1 4614   6.601   7.706   5.981
 1394  WAT   H2 4615   6.709   7.807   5.946
 1395  WAT    O 4616   6.693   7.340   5.657
 1395  WAT   H1 4617   6.599   7.356   5.666
 1395  WAT   H2 4618   6.724   7.412   5.603
 1396  WAT    O 4619   7.097   7.869   6.008
 1396  WAT   H1 4620   7.035   7.835   5.943
 1396  WAT   H2 4621   7.095   7.805   6.079
 1397  WAT    O 4622   7.041   7.487   6.750
 1397  WAT   H1 4623   7.000   7.569   6.775
 1397  WAT   H2 4624   6.968   7.428   6.731
 1398  WAT    O 4625   6.254   7.766   6.236
 1398  WAT   H1 4626   6.214   7.694   6.186
 1398  WAT   H2 4627   6.263   7.731   6.325
 1399  WAT    O 4628   6.301   8.134   6.452
 1399  WAT   H1 4629   6.272   8.074   6.384
 1399  WAT   H2 4630   6.396   8.138   6.441
 1400  WAT    O 4631   6.126   7.443   6.614
 1400  WAT   H1 4632   6.181   7.454   6.536
 1400  WAT   H2 4633   6.177   7.480   6.685
 1401  WAT    O 4634   7.110   8.492   6.819
 1401  WAT   H1 4635   7.062   8.572   6.799
 1401  WAT   H2 4636   7.042   8.426   6.834
 1402  WAT    O 4637   6.210   8.108   7.117
 1402  WAT   H1 4638   6.121   8.130   7.142
 1402  WAT   H2 4639   6.213   8.120   7.023
 1403  WAT    O 4640   6.914   7.793   5.709
 1403  WAT   H1 4641   6.958   7.709   5.694
 1403  WAT   H2 4642   6.986   7.856   5.717
 1404  WAT    O 4643   6.093   7.795   6.975
 1404  WAT   H1 4644   6.079   7.882   7.012
 1404  WAT   H2 4645   6.005   7.761   6.960
 1405  WAT    O 4646   6.725   8.287   6.106
 1405  WAT   H1 4647   6.769   8.361   6.064
 1405  WAT   H2 4648   6.719   8.311   6.198
 1406  WAT    O 4649   6.273   8.389   7.196
 1406  WAT   H1 4650   6.270   8.430   7.109
 1406  WAT   H2 4651   6.257   8.296   7.180
 1407  WAT    O 4652   7.273   6.918   5.540
 1407  WAT   H1 4653   7.241   6.928   5.630
 1407  WAT   H2 4654   7.349   6.976   5.535
 1408  WAT    O 4655   5.924   7.655   5.986
 1408  WAT   H1 4656   5.912   7.728   5.925
 1408  WAT   H2 4657   5.893   7.578   5.938
 1409  WAT    O 4658   5.688   7.972   6.567
 1409  WAT   H1 4659   5.696   7.986   6.472
 1409  WAT   H2 4660   5.750   7.901   6.586
 1410  WAT    O 4661   5.813   8.142   6.208
 1410  WAT   H1 4662   5.772   8.156   6.122
 1410  WAT   H2 4663   5.902   8.114   6.187
 1411  WAT    O 4664   6.795   8.557   6.898
 1411  WAT   H1 4665   6.846   8.548   6.979
 1411  WAT   H2 4666   6.710   8.592   6.928
 1412  WAT    O 4667   6.992   8.586   5.841
 1412  WAT   H1 4668   6.976   8.557   5.931
 1412  WAT   H2 4669   6.976   8.508   5.788
 1413  WAT    O 4670   6.240   8.564   6.019
 1413  WAT   H1 4671   6.222   8.472   5.998
 1413  WAT   H2 4672   6.155   8.599   6.043
 1414  WAT    O 4673   6.962   8.336   5.697
 1414  WAT   H1 4674   6.893   8.336   5.631
 1414  WAT   H2 4675   7.037   8.294   5.654
 1415  WAT    O 4676   6.919   8.499   6.105
 1415  WAT   H1 4677   6.964   8.421   6.136
 1415  WAT   H2 4678   6.953   8.570   6.159
 1416  WAT    O 4679   7.394   7.392   7.138
 1416  WAT   H1 4680   7.332   7.443   7.085
 1416  WAT   H2 4681   7.362   7.302   7.132
 1417  WAT    O 4682   5.694   8.076   6.821
 1417  WAT   H1 4683   5.710   8.029   6.739
 1417  WAT   H2 4684   5.740   8.025   6.887
 1418  WAT    O 4685   6.171   6.989   6.324
 1418  WAT   H1 4686   6.127   7.067   6.291
 1418  WAT   H2 4687   6.227   7.022   6.395
 1419  WAT    O 4688   6.600   7.276   6.885
 1419  WAT   H1 4689   6.554   7.297   6.966
 1419  WAT   H2 4690   6.560   7.195   6.854
 1420  WAT    O 4691   7.100   7.398   6.998
 1420  WAT   H1 4692   7.015   7.368   7.030
 1420  WAT   H2 4693   7.084   7.423   6.906
 1421  WAT    O 4694   6.809   7.548   7.208
 1421  WAT   H1 4695   6.842   7.465   7.174
 1421  WAT   H2 4696   6.888   7.600   7.222
 1422  WAT    O 4697   6.483   6.951   5.812
 1422  WAT   H1 4698   6.420   6.951   5.885
 1422  WAT   H2 4699   6.474   6.865   5.773
 1423  WAT    O 4700   6.375   7.044   6.510
 1423  WAT   H1 4701   6.405   7.134   6.502
 1423  WAT   H2 4702   6.430   6.995   6.449
 1424  WAT    O 4703   6.150   7.502   6.097
 1424  WAT   H1 4704   6.128   7.480   6.188
 1424  WAT   H2 4705   6.072   7.545   6.063
 1425  WAT    O 4706   6.873   7.502   5.957
 1425  WAT   H1 4707   6.813   7.575   5.939
 1425  WAT   H2 4708   6.928   7.496   5.879
 1426  WAT    O 4709   6.394   7.592   7.164
 1426  WAT   H1 4710   6.385   7.497   7.149
 1426  WAT   H2 4711   6.479   7.614   7.124
 1427  WAT    O 4712   6.734   7.366   6.160
 1427  WAT   H1 4713   6.773   7.398   6.079
 1427  WAT   H2 4714   6.770   7.278   6.171
 1428  WAT    O 4715   5.907   7.233   6.979
 1428  WAT   H1 4716   5.868   7.317   7.000
 1428  WAT   H2 4717   5.839   7.169   6.998
 1429  WAT    O 4718   6.565   7.241   7.286
 1429  WAT   H1 4719   6.496   7.222   7.349
 1429  WAT   H2 4720   6.639   7.269   7.339
 1430  WAT    O 4721   5.638   7.025   6.382
 1430  WAT   H1 4722   5.609   7.082   6.454
 1430  WAT   H2 4723   5.712   6.977   6.419
 1431  WAT    O 4724   5.656   7.419   5.503
 1431  WAT   H1 4725   5.648   7.513   5.517
 1431  WAT   H2 4726   5.621   7.405   5.415
 1432  WAT    O 4727   6.792   7.625   6.570
 1432  WAT   H1 4728   6.719   7.676   6.604
 1432  WAT   H2 4729   6.753   7.543   6.539
 1433  WAT    O 4730   6.436   7.293   6.410
 1433  WAT   H1 4731   6.437   7.248   6.325
 1433  WAT   H2 4732   6.526   7.325   6.421
 1434  WAT    O 4733   6.021   7.281   6.306
 1434  WAT   H1 4734   5.987   7.329   6.382
 1434  WAT   H2 4735   5.945   7.235   6.270
 1435  WAT    O 4736   6.442   7.393   5.709
 1435  WAT   H1 4737   6.455   7.389   5.804
 1435  WAT   H2 4738   6.404   7.479   5.694
 1436  WAT    O 4739   6.839   7.170   6.511
 1436  WAT   H1 4740   6.840   7.215   6.595
 1436  WAT   H2 4741   6.814   7.080   6.532
 1437  WAT    O 4742   6.344   7.624   5.649
 1437  WAT   H1 4743   6.287   7.579   5.586
 1437  WAT   H2 4744   6.414   7.660   5.596
 1438  WAT    O 4745   7.181   6.912   7.095
 1438  WAT   H1 4746   7.214   6.839   7.147
 1438  WAT   H2 4747   7.185   6.880   7.004
 1439  WAT    O 4748   5.851   8.014   7.037
 1439  WAT   H1 4749   5.813   7.950   7.096
 1439  WAT   H2 4750   5.882   8.084   7.094
 1440  WAT    O 4751   6.466   7.699   6.585
 1440  WAT   H1 4752   6.503   7.651   6.659
 1440  WAT   H2 4753   6.447   7.786   6.619
 1441  WAT    O 4754   5.753   7.173   6.198
 1441  WAT   H1 4755   5.724   7.137   6.281
 1441  WAT   H2 4756   5.746   7.100   6.136
 1442  WAT    O 4757   6.245   7.603   6.817
 1442  WAT   H1 4758   6.215   7.691   6.839
 1442  WAT   H2 4759   6.341   7.609   6.820
 1443  WAT    O 4760   6.098   8.023   5.876
 1443  WAT   H1 4761   6.021   7.969   5.860
 1443  WAT   H2 4762   6.171   7.971   5.842
 1444  WAT    O 4763   7.174   7.923   6.455
 1444  WAT   H1 4764   7.246   7.972   6.416
 1444  WAT   H2 4765   7.154   7.855   6.391
 1445  WAT    O 4766   6.720   7.062   5.870
 1445  WAT   H1 4767   6.639   7.012   5.862
 1445  WAT   H2 4768   6.701   7.146   5.828
 1446  WAT    O 4769   6.712   7.930   7.044
 1446  WAT   H1 4770   6.706   7.838   7.019
 1446  WAT   H2 4771   6.649   7.940   7.116
 1447  WAT    O 4772   6.992   7.499   5.699
 1447  WAT   H1 4773   7.080   7.531   5.682
 1447  WAT   H2 4774   6.989   7.412   5.660
 1448  WAT    O 4775   6.102   7.990   6.240
 1448  WAT   H1 4776   6.154   7.910   6.235
 1448  WAT   H2 4777   6.057   7.984   6.324
 1449  WAT    O 4778   6.591   8.117   5.767
 1449  WAT   H1 4779   6.625   8.191   5.718
 1449  WAT   H2 4780   6.508   8.148   5.804
 1450  WAT    O 4781   5.851   7.687   6.931
 1450  WAT   H1 4782   5.815   7.753   6.990
 1450  WAT   H2 4783   5.821   7.603   6.968
 1451  WAT    O 4784   6.171   7.732   7.220
 1451  WAT   H1 4785   6.141   7.747   7.130
 1451  WAT   H2 4786   6.248   7.677   7.210
 1452  WAT    O 4787   6.705   8.212   7.019
 1452  WAT   H1 4788   6.707   8.119   6.997
 1452  WAT   H2 4789   6.635   8.221   7.083
 1453  WAT    O 4790   7.219   7.631   5.646
 1453  WAT   H1 4791   7.210   7.674   5.561
 1453  WAT   H2 4792   7.291   7.677   5.689
 1454  WAT    O 4793   7.326   7.876   6.954
 1454  WAT   H1 4794   7.254   7.936   6.934
 1454  WAT   H2 4795   7.379   7.875   6.874
 1455  WAT    O 4796   7.322   8.316   5.919
 1455  WAT   H1 4797   7.257   8.251   5.946
 1455  WAT   H2 4798   7.283   8.357   5.841
 1456  WAT    O 4799   6.879   8.049   6.304
 1456  WAT   H1 4800   6.915   7.989   6.238
 1456  WAT   H2 4801   6.791   8.016   6.321
 1457  WAT    O 4802   6.488   8.125   6.044
 1457  WAT   H1 4803   6.557   8.180   6.083
 1457  WAT   H2 4804   6.409   8.179   6.048
 1458  WAT    O 4805   5.702   7.687   5.594
 1458  WAT   H1 4806   5.789   7.715   5.622
 1458  WAT   H2 4807   5.653   7.768   5.582
 1459  WAT    O 4808   6.418   7.825   6.006
 1459  WAT   H1 4809   6.464   7.906   6.028
 1459  WAT   H2 4810   6.383   7.794   6.089
 1460  WAT    O 4811   6.649   8.376   6.729
 1460  WAT   H1 4812   6.713   8.397   6.796
 1460  WAT   H2 4813   6.685   8.300   6.683
 1461  WAT    O 4814   6.008   6.860   6.053
 1461  WAT   H1 4815   5.996   6.859   6.148
 1461  WAT   H2 4816   5.926   6.894   6.018
 1462  WAT    O 4817   6.776   8.177   6.600
 1462  WAT   H1 4818   6.840   8.107   6.612
 1462  WAT   H2 4819   6.828   8.255   6.582
 1463  WAT    O 4820   7.161   8.205   5.573
 1463  WAT   H1 4821   7.138   8.133   5.632
 1463  WAT   H2 4822   7.121   8.180   5.489
 1464  WAT    O 4823   6.953   8.257   6.921
 1464  WAT   H1 4824   6.987   8.315   6.989
 1464  WAT   H2 4825   6.861   8.244   6.944
 1465  WAT    O 4826   5.739   8.608   5.650
 1465  WAT   H1 4827   5.775   8.668   5.585
 1465  WAT   H2 4828   5.725   8.662   5.728
 1466  WAT    O 4829   5.708   7.036   6.999
 1466  WAT   H1 4830   5.637   7.056   7.060
 1466  WAT   H2 4831   5.750   6.958   7.036
 1467  WAT    O 4832   7.119   7.997   5.739
 1467  WAT   H1 4833   7.090   8.043   5.818
 1467  WAT   H2 4834   7.198   7.951   5.766
 1468  WAT    O 4835   5.737   8.434   7.098
 1468  WAT   H1 4836   5.748   8.340   7.084
 1468  WAT   H2 4837   5.672   8.461   7.033
 1469  WAT    O 4838   6.536   8.262   7.238
 1469  WAT   H1 4839   6.504   8.190   7.292
 1469  WAT   H2 4840   6.469   8.329   7.245
 1470  WAT    O 4841   6.340   8.346   5.732
 1470  WAT   H1 4842   6.339   8.419   5.670
 1470  WAT   H2 4843   6.248   8.321   5.741
 1471  WAT    O 4844   5.900   7.868   5.806
 1471  WAT   H1 4845   5.840   7.942   5.807
 1471  WAT   H2 4846   5.948   7.877   5.724
 1472  WAT    O 4847   6.858   7.285   6.774
 1472  WAT   H1 4848   6.895   7.203   6.807
 1472  WAT   H2 4849   6.772   7.291   6.816
 1473  WAT    O 4850   7.194   7.180   5.855
 1473  WAT   H1 4851   7.132   7.191   5.783
 1473  WAT   H2 4852   7.145   7.202   5.934
 1474  WAT    O 4853   6.639   8.352   5.598
 1474  WAT   H1 4854   6.649   8.332   5.505
 1474  WAT   H2 4855   6.549   8.327   5.619
 1475  WAT    O 4856   6.391   7.408   5.996
 1475  WAT   H1 4857   6.320   7.455   6.041
 1475  WAT   H2 4858   6.420   7.342   6.060
 1476  WAT    O 4859   6.554   7.550   6.796
 1476  WAT   H1 4860   6.604   7.598   6.863
 1476  WAT   H2 4861   6.568   7.458   6.817
 1477  WAT    O 4862   6.794   7.081   6.140
 1477  WAT   H1 4863   6.782   7.083   6.045
 1477  WAT   H2 4864   6.889   7.086   6.152
 1478  WAT    O 4865   6.503   8.604   6.068
 1478  WAT   H1 4866   6.529   8.601   5.975
 1478  WAT   H2 4867   6.408   8.592   6.067
 1479  WAT    O 4868   6.212   7.239   5.734
 1479  WAT   H1 4869   6.296   7.283   5.727
 1479  WAT   H2 4870   6.175   7.270   5.817
 1480  WAT    O 4871   7.274   7.172   6.881
 1480  WAT   H1 4872   7.224   7.246   6.915
 1480  WAT   H2 4873   7.356   7.211   6.849
 1481  WAT    O 4874   7.104   7.696   6.225
 1481  WAT   H1 4875   7.010   7.698   6.243
 1481  WAT   H2 4876   7.135   7.618   6.270
 1482  WAT    O 4877   6.102   7.864   5.581
 1482  WAT   H1 4878   6.178   7.853   5.638
 1482  WAT   H2 4879   6.109   7.795   5.516
 1483  WAT    O 4880   5.971   7.608   5.650
 1483  WAT   H1 4881   5.979   7.513   5.661
 1483  WAT   H2 4882   6.060   7.641   5.660
 1484  WAT    O 4883   7.304   8.413   6.393
 1484  WAT   H1 4884   7.316   8.496   6.440
 1484  WAT   H2 4885   7.391   8.392   6.358
 1485  WAT    O 4886   6.051   8.623   6.360
 1485  WAT   H1 4887   6.125   8.568   6.387
 1485  WAT   H2 4888   6.090   8.709   6.346
 1486  WAT    O 4889   5.740   8.229   5.947
 1486  WAT   H1 4890   5.647   8.254   5.946
 1486  WAT   H2 4891   5.786   8.312   5.935
 1487  WAT    O 4892   5.952   8.541   7.279
 1487  WAT   H1 4893   6.032   8.573   7.320
 1487  WAT   H2 4894   5.900   8.505   7.351
 1488  WAT    O 4895   6.362   8.540   5.542
 1488  WAT   H1 4896   6.441   8.569   5.497
 1488  WAT   H2 4897   6.310   8.497   5.474
 1489  WAT    O 4898   6.835   8.152   7.274
 1489  WAT   H1 4899   6.775   8.154   7.200
 1489  WAT   H2 4900   6.805   8.079   7.327
 1490  WAT    O 4901   6.978   8.525   7.135
 1490  WAT   H1 4902   7.074   8.516   7.130
 1490  WAT   H2 4903   6.964   8.591   7.202
 1491  WAT    O 4904   7.267   8.463   5.685
 1491  WAT   H1 4905   7.239   8.421   5.603
 1491  WAT   H2 4906   7.248   8.556   5.673
 1492  WAT    O 4907   5.724   7.790   7.173
 1492  WAT   H1 4908   5.774   7.732   7.230
 1492  WAT   H2 4909   5.650   7.818   7.227
 1493  WAT    O 4910   6.414   8.062   5.529
 1493  WAT   H1 4911   6.403   8.000   5.601
 1493  WAT   H2 4912   6.397   8.010   5.450
 1494  WAT    O 4913   6.429   7.931   7.127
 1494  WAT   H1 4914   6.353   7.987   7.118
 1494  WAT   H2 4915   6.447   7.901   7.037
 1495  WAT    O 4916   6.738   7.968   5.589
 1495  WAT   H1 4917   6.683   8.013   5.654
 1495  WAT   H2 4918   6.800   7.918   5.641
 1496  WAT    O 4919   7.143   8.104   7.182
 1496  WAT   H1 4920   7.217   8.137   7.132
 1496  WAT   H2 4921   7.067   8.120   7.127
 1497  WAT    O 4922   5.927   7.604   7.263
 1497  WAT   H1 4923   5.931   7.574   7.354
 1497  WAT   H2 4924   6.012   7.644   7.247
 1498  WAT    O 4925   6.305   7.864   5.779
 1498  WAT   H1 4926   6.347   7.847   5.863
 1498  WAT   H2 4927   6.317   7.783   5.729
 1499  WAT    O 4928   6.121   7.462   7.059
 1499  WAT   H1 4929   6.068   7.413   6.997
 1499  WAT   H2 4930   6.188   7.505   7.006
 1500  WAT    O 4931   6.556   7.766   5.504
 1500  WAT   H1 4932   6.608   7.695   5.467
 1500  WAT   H2 4933   6.621   7.830   5.534
 1501  WAT    O 4934   7.011   7.909   7.036
 1501  WAT   H1 4935   7.052   7.924   7.121
 1501  WAT   H2 4936   6.917   7.921   7.052
 1502  WAT    O 4937   7.058   7.643   7.236
 1502  WAT   H1 4938   7.116   7.567   7.227
 1502  WAT   H2 4939   7.076   7.696   7.159
 1503  WAT    O 4940   6.170   7.159   7.067
 1503  WAT   H1 4941   6.160   7.097   6.995
 1503  WAT   H2 4942   6.112   7.231   7.045
 1504  WAT    O 4943   6.446   7.014   6.771
 1504  WAT   H1 4944   6.401   7.017   6.686
 1504  WAT   H2 4945   6.383   6.975   6.830
 1505  WAT    O 4946   6.487   7.904   6.833
 1505  WAT   H1 4947   6.529   7.988   6.816
 1505  WAT   H2 4948   6.395   7.918   6.810
 1506  WAT    O 4949   6.721   7.677   6.971
 1506  WAT   H1 4950   6.732   7.618   7.045
 1506  WAT   H2 4951   6.806   7.681   6.929
 1507  WAT    O 4952   6.954   7.732   6.829
 1507  WAT   H1 4953   6.902   7.785   6.768
 1507  WAT   H2 4954   6.989   7.796   6.892
 1508  WAT    O 4955   6.194   7.471   5.473
 1508  WAT   H1 4956   6.174   7.385   5.509
 1508  WAT   H2 4957   6.177   7.463   5.380
 1509  WAT    O 4958   6.272   8.534   6.944
 1509  WAT   H1 4959   6.218   8.607   6.912
 1509  WAT   H2 4960   6.297   8.487   6.865
 1510  WAT    O 4961   6.397   7.331   7.097
 1510  WAT   H1 4962   6.456   7.300   7.166
 1510  WAT   H2 4963   6.315   7.284   7.113
 1511  WAT    O 4964   6.879   7.293   7.120
 1511  WAT   H1 4965   6.810   7.227   7.114
 1511  WAT   H2 4966   6.951   7.248   7.165
 1512  WAT    O 4967   6.942   6.952   5.726
 1512  WAT   H1 4968   6.970   6.868   5.762
 1512  WAT   H2 4969   6.865   6.976   5.778
 1513  WAT    O 4970   6.074   7.181   5.472
 1513  WAT   H1 4971   6.104   7.182   5.381
 1513  WAT   H2 4972   6.148   7.146   5.522
 1514  WAT    O 4973   6.558   8.658   6.970
 1514  WAT   H1 4974   6.550   8.748   7.001
 1514  WAT   H2 4975   6.467   8.626   6.967
 1515  WAT    O 4976   6.396   7.076   5.571
 1515  WAT   H1 4977   6.361   7.008   5.513
 1515  WAT   H2 4978   6.416   7.030   5.652
 1516  WAT    O 4979   6.612   8.575   5.733
 1516  WAT   H1 4980   6.702   8.608   5.735
 1516  WAT   H2 4981   6.616   8.502   5.670
 1517  WAT    O 4982   5.976   8.112   5.555
 1517  WAT   H1 4983   6.020   8.166   5.621
 1517  WAT   H2 4984   6.025   8.029   5.556
 1518  WAT    O 4985   5.698   8.391   6.301
 1518  WAT   H1 4986   5.731   8.304   6.277
 1518  WAT   H2 4987   5.741   8.411   6.384
 1519  WAT    O 4988   6.157   8.224   6.067
 1519  WAT   H1 4989   6.127   8.211   6.157
 1519  WAT   H2 4990   6.147   8.138   6.026
 1520  WAT    O 4991   5.747   8.477   6.574
 1520  WAT   H1 4992   5.703   8.495   6.658
 1520  WAT   H2 4993   5.804   8.553   6.560
 1521  WAT    O 4994   7.310   8.428   7.003
 1521  WAT   H1 4995   7.250   8.434   6.929
 1521  WAT   H2 4996   7.323   8.334   7.016
 1522  WAT    O 4997   5.730   7.729   6.210
 1522  WAT   H1 4998   5.665   7.702   6.146
 1522  WAT   H2 4999   5.814   7.718   6.165
 1523  WAT    O 5000   7.179   8.100   6.813
 1523  WAT   H1 5001   7.098   8.143   6.839
 1523  WAT   H2 5002   7.220   8.161   6.752
 1524  WAT    O 5003   7.025   7.208   5.632
 1524  WAT   H1 5004   7.067   7.189   5.548
 1524  WAT   H2 5005   6.994   7.123   5.664
 1525  WAT    O 5006   7.375   7.699   6.002
 1525  WAT   H1 5007   7.337   7.623   5.959
 1525  WAT   H2 5008   7.302   7.738   6.051
 1526  WAT    O 5009   5.834   7.767   6.664
 1526  WAT   H1 5010   5.871   7.758   6.752
 1526  WAT   H2 5011   5.777   7.691   6.654
 1527  WAT    O 5012   7.314   7.614   6.966
 1527  WAT   H1 5013   7.291   7.591   6.876
 1527  WAT   H2 5014   7.340   7.706   6.961
 1528  WAT    O 5015   5.789   7.458   7.055
 1528  WAT   H1 5016   5.699   7.455   7.089
 1528  WAT   H2 5017   5.843   7.478   7.131
 1529  WAT    O 5018   7.158   7.137   7.243
 1529  WAT   H1 5019   7.245   7.137   7.282
 1529  WAT   H2 5020   7.159   7.063   7.182
 1530  WAT    O 5021   5.651   7.450   5.805
 1530  WAT   H1 5022   5.561   7.476   5.787
 1530  WAT   H2 5023   5.700   7.477   5.727
 1531  WAT    O 5024   7.302   7.522   6.332
 1531  WAT   H1 5025   7.355   7.472   6.269
 1531  WAT   H2 5026   7.361   7.535   6.407
 1532  WAT    O 5027   7.320   7.530   6.685
 1532  WAT   H1 5028   7.225   7.527   6.696
 1532  WAT   H2 5029   7.338   7.621   6.661
 1533  WAT    O 5030   5.906   7.355   5.595
 1533  WAT   H1 5031   5.977   7.313   5.547
 1533  WAT   H2 5032   5.834   7.362   5.532
 1534  WAT    O 5033   5.870   6.961   5.500
 1534  WAT   H1 5034   5.943   7.015   5.531
 1534  WAT   H2 5035   5.898   6.933   5.412
 1535  WAT    O 5036   7.251   7.448   5.926
 1535  WAT   H1 5037   7.301   7.424   6.005
 1535  WAT   H2 5038   7.231   7.364   5.885
 1536  WAT    O 5039   5.839   6.886   6.490
 1536  WAT   H1 5040   5.904   6.831   6.446
 1536  WAT   H2 5041   5.881   6.911   6.572
 1537  WAT    O 5042   7.229   6.905   6.825
 1537  WAT   H1 5043   7.293   6.966   6.862
 1537  WAT   H2 5044   7.244   6.909   6.731
 1538  WAT    O 5045   7.185   8.575   6.166
 1538  WAT   H1 5046   7.244   8.543   6.098
 1538  WAT   H2 5047   7.210   8.528   6.245
 1539  WAT    O 5048   5.815   6.901   6.764
 1539  WAT   H1 5049   5.780   6.947   6.841
 1539  WAT   H2 5050   5.782   6.812   6.772
 1540  WAT    O 5051   5.975   8.218   7.181
 1540  WAT   H1 5052   5.971   8.181   7.269
 1540  WAT   H2 5053   5.988   8.312   7.195
 1541  WAT    O 5054   6.345   8.374   6.741
 1541  WAT   H1 5055   6.321   8.401   6.652
 1541  WAT   H2 5056   6.439   8.391   6.746
 1542  WAT    O 5057   6.566   7.020   7.116
 1542  WAT   H1 5058   6.560   7.080   7.191
 1542  WAT   H2 5059   6.660   7.010   7.102
 1543  WAT    O 5060   6.830   6.986   7.080
 1543  WAT   H1 5061   6.891   7.018   7.014
 1543  WAT   H2 5062   6.884   6.938   7.142
 1544  WAT    O 5063   5.882   6.854   7.092
 1544  WAT   H1 5064   5.937   6.836   7.015
 1544  WAT   H2 5065   5.888   6.775   7.145
 1545  WAT    O 5066   5.959   8.513   6.893
 1545  WAT   H1 5067   5.900   8.500   6.966
 1545  WAT   H2 5068   5.958   8.429   6.846
 1546  WAT    O 5069   6.904   6.842   6.713
 1546  WAT   H1 5070   6.816   6.876   6.693
 1546  WAT   H2 5071   6.893   6.795   6.795
 1547  WAT    O 5072   6.994   7.063   6.851
 1547  WAT   H1 5073   6.962   6.982   6.813
 1547  WAT   H2 5074   7.089   7.059   6.839
 1548  WAT    O 5075   7.240   8.640   6.549
 1548  WAT   H1 5076   7.194   8.715   6.511
 1548  WAT   H2 5077   7.177   8.568   6.543
 1549  WAT    O 5078   5.922   8.250   6.788
 1549  WAT   H1 5079   5.850   8.188   6.781
 1549  WAT   H2 5080   5.928   8.289   6.701
 1550  WAT    O 5081   6.283   8.471   6.466
 1550  WAT   H1 5082   6.334   8.410   6.414
 1550  WAT   H2 5083   6.348   8.521   6.515
 1551  WAT    O 5084   6.557   8.560   6.549
 1551  WAT   H1 5085   6.585   8.535   6.461
 1551  WAT   H2 5086   6.608   8.505   6.608
 1552  WAT    O 5087   6.678   6.934   6.607
 1552  WAT   H1 5088   6.600   6.982   6.635
 1552  WAT   H2 5089   6.649   6.844   6.596
 1553  WAT    O 5090   7.134   7.004   6.411
 1553  WAT   H1 5091   7.178   6.999   6.326
 1553  WAT   H2 5092   7.107   7.096   6.418
 1554  WAT    O 5093   5.751   8.581   6.109
 1554  WAT   H1 5094   5.734   8.518   6.178
 1554  WAT   H2 5095   5.664   8.602   6.074
 1555  WAT    O 5096   5.813   6.965   5.859
 1555  WAT   H1 5097   5.889   6.976   5.802
 1555  WAT   H2 5098   5.767   7.048   5.854
 1556  WAT    O 5099   6.467   7.176   6.158
 1556  WAT   H1 5100   6.386   7.139   6.124
 1556  WAT   H2 5101   6.517   7.100   6.188
 1557  WAT    O 5102   6.917   6.842   6.282
 1557  WAT   H1 5103   6.978   6.900   6.329
 1557  WAT   H2 5104   6.843   6.899   6.259
 1558  WAT    O 5105   7.232   6.883   5.809
 1558  WAT   H1 5106   7.251   6.972   5.836
 1558  WAT   H2 5107   7.153   6.860   5.858
 1559  WAT    O 5108   5.911   8.451   5.853
 1559  WAT   H1 5109   5.859   8.489   5.783
 1559  WAT   H2 5110   5.904   8.513   5.925
 1560  WAT    O 5111   6.050   7.017   5.713
 1560  WAT   H1 5112   6.103   6.939   5.700
 1560  WAT   H2 5113   6.113   7.085   5.736
 1561  WAT    O 5114   6.270   6.991   6.018
 1561  WAT   H1 5115   6.207   6.921   6.035
 1561  WAT   H2 5116   6.216   7.067   5.997
 1562  WAT    O 5117   6.563   8.652   7.285
 1562  WAT   H1 5118   6.656   8.629   7.290
 1562  WAT   H2 5119   6.562   8.735   7.237
 1563  WAT    O 5120   6.282   6.919   7.262
 1563  WAT   H1 5121   6.254   6.969   7.185
 1563  WAT   H2 5122   6.320   6.839   7.225
 1564  WAT    O 5123   6.171   8.646   5.741
 1564  WAT   H1 5124   6.244   8.617   5.686
 1564  WAT   H2 5125   6.197   8.622   5.830
 1565  WAT    O 5126   6.087   8.257   5.741
 1565  WAT   H1 5127   6.024   8.304   5.796
 1565  WAT   H2 5128   6.099   8.173   5.784
 1566  WAT    O 5129   6.942   6.860   7.320
 1566  WAT   H1 5130   6.931   6.892   7.409
 1566  WAT   H2 5131   7.024   6.900   7.290
 1567  WAT    O 5132   7.220   8.575   7.268
 1567  WAT   H1 5133   7.299   8.526   7.247
 1567  WAT   H2 5134   7.250   8.643   7.329
 1568  WAT    O 5135   6.833   7.662   4.356
 1568  WAT   H1 5136   6.825   7.571   4.329
 1568  WAT   H2 5137   6.791   7.712   4.285
 1569  WAT    O 5138   6.646   7.840   4.544
 1569  WAT   H1 5139   6.568   7.792   4.573
 1569  WAT   H2 5140   6.711   7.772   4.527
 1570  WAT    O 5141   6.048   7.871   4.632
 1570  WAT   H1 5142   5.964   7.846   4.672
 1570  WAT   H2 5143   6.108   7.878   4.705
 1571  WAT    O 5144   7.048   8.281   4.422
 1571  WAT   H1 5145   7.002   8.204   4.455
 1571  WAT   H2 5146   7.129   8.283   4.473
 1572  WAT    O 5147   6.046   8.275   4.651
 1572  WAT   H1 5148   6.076   8.186   4.634
 1572  WAT   H2 5149   6.120   8.330   4.629
 1573  WAT    O 5150   5.889   7.367   4.010
 1573  WAT   H1 5151   5.800   7.401   4.000
 1573  WAT   H2 5152   5.917   7.347   3.921
 1574  WAT    O 5153   5.685   7.627   4.599
 1574  WAT   H1 5154   5.742   7.551   4.599
 1574  WAT   H2 5155   5.685   7.657   4.508
 1575  WAT    O 5156   6.671   8.509   4.384
 1575  WAT   H1 5157   6.609   8.555   4.327
 1575  WAT   H2 5158   6.756   8.525   4.344
 1576  WAT    O 5159   6.590   8.108   4.545
 1576  WAT   H1 5160   6.583   8.014   4.529
 1576  WAT   H2 5161   6.666   8.117   4.602
 1577  WAT    O 5162   5.809   7.168   4.777
 1577  WAT   H1 5163   5.791   7.078   4.805
 1577  WAT   H2 5164   5.769   7.223   4.845
 1578  WAT    O 5165   6.693   7.388   4.568
 1578  WAT   H1 5166   6.731   7.301   4.556
 1578  WAT   H2 5167   6.683   7.422   4.478
 1579  WAT    O 5168   6.106   7.226   4.114
 1579  WAT   H1 5169   6.117   7.316   4.144
 1579  WAT   H2 5170   6.015   7.221   4.085
 1580  WAT    O 5171   7.071   7.138   4.261
 1580  WAT   H1 5172   7.153   7.089   4.265
 1580  WAT   H2 5173   7.075   7.197   4.336
 1581  WAT    O 5174   5.871   7.418   4.638
 1581  WAT   H1 5175   5.939   7.444   4.700
 1581  WAT   H2 5176   5.839   7.334   4.672
 1582  WAT    O 5177   6.290   7.522   4.547
 1582  WAT   H1 5178   6.341   7.572   4.611
 1582  WAT   H2 5179   6.343   7.445   4.529
 1583  WAT    O 5180   6.119   6.986   4.974
 1583  WAT   H1 5181   6.119   7.038   4.893
 1583  WAT   H2 5182   6.036   6.939   4.971
 1584  WAT    O 5183   6.757   7.998   4.123
 1584  WAT   H1 5184   6.695   8.044   4.067
 1584  WAT   H2 5185   6.809   8.067   4.165
 1585  WAT    O 5186   6.244   7.950   4.791
 1585  WAT   H1 5187   6.210   8.013   4.856
 1585  WAT   H2 5188   6.261   8.003   4.713
 1586  WAT    O 5189   7.095   7.332   4.538
 1586  WAT   H1 5190   7.025   7.361   4.596
 1586  WAT   H2 5191   7.131   7.413   4.502
 1587  WAT    O 5192   6.087   7.158   4.774
 1587  WAT   H1 5193   6.121   7.242   4.745
 1587  WAT   H2 5194   5.993   7.172   4.786
 1588  WAT    O 5195   6.165   8.147   4.973
 1588  WAT   H1 5196   6.227   8.215   4.945
 1588  WAT   H2 5197   6.079   8.188   4.964
 1589  WAT    O 5198   5.694   8.066   3.861
 1589  WAT   H1 5199   5.656   8.115   3.788
 1589  WAT   H2 5200   5.720   8.133   3.924
 1590  WAT    O 5201   7.257   8.294   4.764
 1590  WAT   H1 5202   7.188   8.361   4.764
 1590  WAT   H2 5203   7.311   8.313   4.688
 1591  WAT    O 5204   6.455   6.906   4.407
 1591  WAT   H1 5205   6.486   6.851   4.335
 1591  WAT   H2 5206   6.362   6.920   4.388
 1592  WAT    O 5207   7.010   8.478   4.636
 1592  WAT   H1 5208   7.011   8.438   4.549
 1592  WAT   H2 5209   6.955   8.556   4.625
 1593  WAT    O 5210   7.140   8.150   4.145
 1593  WAT   H1 5211   7.129   8.056   4.157
 1593  WAT   H2 5212   7.139   8.186   4.233
 1594  WAT    O 5213   6.950   7.968   4.769
 1594  WAT   H1 5214   6.992   7.947   4.685
 1594  WAT   H2 5215   7.022   7.994   4.826
 1595  WAT    O 5216   6.694   7.713   4.080
 1595  WAT   H1 5217   6.601   7.706   4.103
 1595  WAT   H2 5218   6.709   7.807   4.069
 1596  WAT    O 5219   6.693   7.340   3.780
 1596  WAT   H1 5220   6.599   7.356   3.789
 1596  WAT   H2 5221   6.724   7.412   3.725
 1597  WAT    O 5222   7.097   7.869   4.131
 1597  WAT   H1 5223   7.035   7.835   4.066
 1597  WAT   H2 5224   7.095   7.805   4.201
 1598  WAT    O 5225   7.041   7.487   4.872
 1598  WAT   H1 5226   7.000   7.569   4.898
 1598  WAT   H2 5227   6.968   7.428   4.853
 1599  WAT    O 5228   6.254   7.766   4.359
 1599  WAT   H1 5229   6.214   7.694   4.309
 1599  WAT   H2 5230   6.263   7.731   4.447
 1600  WAT    O 5231   6.301   8.134   4.575
 1600  WAT   H1 5232   6.272   8.074   4.507
 1600  WAT   H2 5233   6.396   8.138   4.564
 1601  WAT    O 5234   6.126   7.443   4.737
 1601  WAT   H1 5235   6.181   7.454   4.659
 1601  WAT   H2 5236   6.177   7.480   4.808
 1602  WAT    O 5237   7.110   8.492   4.941
 1602  WAT   H1 5238   7.062   8.572   4.922
 1602  WAT   H2 5239   7.042   8.426   4.956
 1603  WAT    O 5240   6.210   8.108   5.240
 1603  WAT   H1 5241   6.121   8.130   5.265
 1603  WAT   H2 5242   6.213   8.120   5.145
 1604  WAT    O 5243   6.914   7.793   3.831
 1604  WAT   H1 5244   6.958   7.709   3.817
 1604  WAT   H2 5245   6.986   7.856   3.840
 1605  WAT    O 5246   6.093   7.795   5.098
 1605  WAT   H1 5247   6.079   7.882   5.134
 1605  WAT   H2 5248   6.005   7.761   5.083
 1606  WAT    O 5249   6.725   8.287   4.228
 1606  WAT   H1 5250   6.769   8.361   4.187
 1606  WAT   H2 5251   6.719   8.311   4.321
 1607  WAT    O 5252   6.273   8.389   5.318
 1607  WAT   H1 5253   6.270   8.430   5.232
 1607  WAT   H2 5254   6.257   8.296   5.302
 1608  WAT    O 5255   7.273   6.918   3.663
 1608  WAT   H1 5256   7.241   6.928   3.753
 1608  WAT   H2 5257   7.349   6.976   3.658
 1609  WAT    O 5258   5.924   7.655   4.109
 1609  WAT   H1 5259   5.912   7.728   4.047
 1609  WAT   H2 5260   5.893   7.578   4.061
 1610  WAT    O 5261   5.688   7.972   4.689
 1610  WAT   H1 5262   5.696   7.986   4.595
 1610  WAT   H2 5263   5.750   7.901   4.709
 1611  WAT    O 5264   5.813   8.142   4.330
 1611  WAT   H1 5265   5.772   8.156   4.245
 1611  WAT   H2 5266   5.902   8.114   4.310
 1612  WAT    O 5267   6.795   8.557   5.021
 1612  WAT   H1 5268   6.846   8.548   5.101
 1612  WAT   H2 5269   6.710   8.592   5.050
 1613  WAT    O 5270   6.992   8.586   3.964
 1613  WAT   H1 5271   6.976   8.557   4.054
 1613  WAT   H2 5272   6.976   8.508   3.910
 1614  WAT    O 5273   6.240   8.564   4.142
 1614  WAT   H1 5274   6.222   8.472   4.120
 1614  WAT   H2 5275   6.155   8.599   4.166
 1615  WAT    O 5276   6.962   8.336   3.820
 1615  WAT   H1 5277   6.893   8.336   3.754
 1615  WAT   H2 5278   7.037   8.294   3.777
 1616  WAT    O 5279   6.919   8.499   4.227
 1616  WAT   H1 5280   6.964   8.421   4.259
 1616  WAT   H2 5281   6.953   8.570   4.282
 1617  WAT    O 5282   7.394   7.392   5.261
 1617  WAT   H1 5283   7.332   7.443   5.208
 1617  WAT   H2 5284   7.362   7.302   5.255
 1618  WAT    O 5285   5.694   8.076   4.943
 1618  WAT   H1 5286   5.710   8.029   4.861
 1618  WAT   H2 5287   5.740   8.025   5.010
 1619  WAT    O 5288   6.171   6.989   4.447
 1619  WAT   H1 5289   6.127   7.067   4.414
 1619  WAT   H2 5290   6.227   7.022   4.518
 1620  WAT    O 5291   6.600   7.276   5.007
 1620  WAT   H1 5292   6.554   7.297   5.088
 1620  WAT   H2 5293   6.560   7.195   4.977
 1621  WAT    O 5294   7.100   7.398   5.120
 1621  WAT   H1 5295   7.015   7.368   5.152
 1621  WAT   H2 5296   7.084   7.423   5.029
 1622  WAT    O 5297   6.809   7.548   5.330
 1622  WAT   H1 5298   6.842   7.465   5.296
 1622  WAT   H2 5299   6.888   7.600   5.345
 1623  WAT    O 5300   6.483   6.951   3.935
 1623  WAT   H1 5301   6.420   6.951   4.007
 1623  WAT   H2 5302   6.474   6.865   3.895
 1624  WAT    O 5303   6.375   7.044   4.633
 1624  WAT   H1 5304   6.405   7.134   4.625
 1624  WAT   H2 5305   6.430   6.995   4.571
 1625  WAT    O 5306   6.150   7.502   4.220
 1625  WAT   H1 5307   6.128   7.480   4.310
 1625  WAT   H2 5308   6.072   7.545   4.185
 1626  WAT    O 5309   6.873   7.502   4.080
 1626  WAT   H1 5310   6.813   7.575   4.061
 1626  WAT   H2 5311   6.928   7.496   4.001
 1627  WAT    O 5312   6.394   7.592   5.286
 1627  WAT   H1 5313   6.385   7.497   5.271
 1627  WAT   H2 5314   6.479   7.614   5.247
 1628  WAT    O 5315   6.734   7.366   4.283
 1628  WAT   H1 5316   6.773   7.398   4.201
 1628  WAT   H2 5317   6.770   7.278   4.294
 1629  WAT    O 5318   5.907   7.233   5.102
 1629  WAT   H1 5319   5.868   7.317   5.122
 1629  WAT   H2 5320   5.839   7.169   5.121
 1630  WAT    O 5321   6.565   7.241   5.409
 1630  WAT   H1 5322   6.496   7.222   5.472
 1630  WAT   H2 5323   6.639   7.269   5.462
 1631  WAT    O 5324   5.638   7.025   4.505
 1631  WAT   H1 5325   5.609   7.082   4.576
 1631  WAT   H2 5326   5.712   6.977   4.541
 1632  WAT    O 5327   5.656   7.419   3.626
 1632  WAT   H1 5328   5.648   7.513   3.640
 1632  WAT   H2 5329   5.621   7.405   3.538
 1633  WAT    O 5330   6.792   7.625   4.692
 1633  WAT   H1 5331   6.719   7.676   4.727
 1633  WAT   H2 5332   6.753   7.543   4.662
 1634  WAT    O 5333   6.436   7.293   4.533
 1634  WAT   H1 5334   6.437   7.248   4.448
 1634  WAT   H2 5335   6.526   7.325   4.543
 1635  WAT    O 5336   6.021   7.281   4.429
 1635  WAT   H1 5337   5.987   7.329   4.504
 1635  WAT   H2 5338   5.945   7.235   4.393
 1636  WAT    O 5339   6.442   7.393   3.832
 1636  WAT   H1 5340   6.455   7.389   3.927
 1636  WAT   H2 5341   6.404   7.479   3.816
 1637  WAT    O 5342   6.839   7.170   4.633
 1637  WAT   H1 5343   6.840   7.215   4.718
 1637  WAT   H2 5344   6.814   7.080   4.655
 1638  WAT    O 5345   6.344   7.624   3.772
 1638  WAT   H1 5346   6.287   7.579   3.709
 1638  WAT   H2 5347   6.414   7.660   3.718
 1639  WAT    O 5348   7.181   6.912   5.217
 1639  WAT   H1 5349   7.214   6.839   5.270
 1639  WAT   H2 5350   7.185   6.880   5.127
 1640  WAT    O 5351   5.851   8.014   5.159
 1640  WAT   H1 5352   5.813   7.950   5.219
 1640  WAT   H2 5353   5.882   8.084   5.216
 1641  WAT    O 5354   6.466   7.699   4.707
 1641  WAT   H1 5355   6.503   7.651   4.782
 1641  WAT   H2 5356   6.447   7.786   4.741
 1642  WAT    O 5357   5.753   7.173   4.320
 1642  WAT   H1 5358   5.724   7.137   4.404
 1642  WAT   H2 5359   5.746   7.100   4.259
 1643  WAT    O 5360   6.245   7.603   4.939
 1643  WAT   H1 5361   6.215   7.691   4.962
 1643  WAT   H2 5362   6.341   7.609   4.943
 1644  WAT    O 5363   6.098   8.023   3.999
 1644  WAT   H1 5364   6.021   7.969   3.983
 1644  WAT   H2 5365   6.171   7.971   3.965
 1645  WAT    O 5366   7.174   7.923   4.578
 1645  WAT   H1 5367   7.246   7.972   4.539
 1645  WAT   H2 5368   7.154   7.855   4.514
 1646  WAT    O 5369   6.720   7.062   3.992
 1646  WAT   H1 5370   6.639   7.012   3.985
 1646  WAT   H2 5371   6.701   7.146   3.951
 1647  WAT    O 5372   6.712   7.930   5.167
 1647  WAT   H1 5373   6.706   7.838   5.141
 1647  WAT   H2 5374   6.649   7.940   5.238
 1648  WAT    O 5375   6.992   7.499   3.822
 1648  WAT   H1 5376   7.080   7.531   3.804
 1648  WAT   H2 5377   6.989   7.412   3.783
 1649  WAT    O 5378   6.102   7.990   4.363
 1649  WAT   H1 5379   6.154   7.910   4.357
 1649  WAT   H2 5380   6.057   7.984   4.447
 1650  WAT    O 5381   6.591   8.117   3.890
 1650  WAT   H1 5382   6.625   8.191   3.840
 1650  WAT   H2 5383   6.508   8.148   3.926
 1651  WAT    O 5384   5.851   7.687   5.054
 1651  WAT   H1 5385   5.815   7.753   5.113
 1651  WAT   H2 5386   5.821   7.603   5.091
 1652  WAT    O 5387   6.171   7.732   5.342
 1652  WAT   H1 5388   6.141   7.747   5.252
 1652  WAT   H2 5389   6.248   7.677   5.333
 1653  WAT    O 5390   6.705   8.212   5.142
 1653  WAT   H1 5391   6.707   8.119   5.120
 1653  WAT   H2 5392   6.635   8.221   5.206
 1654  WAT    O 5393   7.219   7.631   3.769
 1654  WAT   H1 5394   7.210   7.674   3.684
 1654  WAT   H2 5395   7.291   7.677   3.812
 1655  WAT    O 5396   7.326   7.876   5.076
 1655  WAT   H1 5397   7.254   7.936   5.057
 1655  WAT   H2 5398   7.379   7.875   4.997
 1656  WAT    O 5399   7.322   8.316   4.042
 1656  WAT   H1 5400   7.257   8.251   4.069
 1656  WAT   H2 5401   7.283   8.357   3.964
 1657  WAT    O 5402   6.879   8.049   4.426
 1657  WAT   H1 5403   6.915   7.989   4.360
 1657  WAT   H2 5404   6.791   8.016   4.443
 1658  WAT    O 5405   6.488   8.125   4.167
 1658  WAT   H1 5406   6.557   8.180   4.205
 1658  WAT   H2 5407   6.409   8.179   4.170
 1659  WAT    O 5408   5.702   7.687   3.716
 1659  WAT   H1 5409   5.789   7.715   3.745
 1659  WAT   H2 5410   5.653   7.768   3.705
 1660  WAT    O 5411   6.418   7.825   4.128
 1660  WAT   H1 5412   6.464   7.906   4.151
 1660  WAT   H2 5413   6.383   7.794   4.211
 1661  WAT    O 5414   6.649   8.376   4.851
 1661  WAT   H1 5415   6.713   8.397   4.919
 1661  WAT   H2 5416   6.685   8.300   4.806
 1662  WAT    O 5417   6.008   6.860   4.175
 1662  WAT   H1 5418   5.996   6.859   4.270
 1662  WAT   H2 5419   5.926   6.894   4.140
 1663  WAT    O 5420   6.776   8.177   4.723
 1663  WAT   H1 5421   6.840   8.107   4.734
 1663  WAT   H2 5422   6.828   8.255   4.705
 1664  WAT    O 5423   7.161   8.205   3.695
 1664  WAT   H1 5424   7.138   8.133   3.755
 1664  WAT   H2 5425   7.121   8.180   3.612
 1665  WAT    O 5426   6.953   8.257   5.043
 1665  WAT   H1 5427   6.987   8.315   5.111
 1665  WAT   H2 5428   6.861   8.244   5.066
 1666  WAT    O 5429   5.739   8.608   3.773
 1666  WAT   H1 5430   5.775   8.668   3.707
 1666  WAT   H2 5431   5.725   8.662   3.850
 1667  WAT    O 5432   5.708   7.036   5.122
 1667  WAT   H1 5433   5.637   7.056   5.182
 1667  WAT   H2 5434   5.750   6.958   5.159
 1668  WAT    O 5435   7.119   7.997   3.861
 1668  WAT   H1 5436   7.090   8.043   3.940
 1668  WAT   H2 5437   7.198   7.951   3.888
 1669  WAT    O 5438   5.737   8.434   5.220
 1669  WAT   H1 5439   5.748   8.340   5.206
 1669  WAT   H2 5440   5.672   8.461   5.155
 1670  WAT    O 5441   6.536   8.262   5.360
 1670  WAT   H1 5442   6.504   8.190   5.415
 1670  WAT   H2 5443   6.469   8.329   5.368
 1671  WAT    O 5444   6.340   8.346   3.855
 1671  WAT   H1 5445   6.339   8.419   3.793
 1671  WAT   H2 5446   6.248   8.321   3.864
 1672  WAT    O 5447   5.900   7.868   3.929
 1672  WAT   H1 5448   5.840   7.942   3.930
 1672  WAT   H2 5449   5.948   7.877   3.846
 1673  WAT    O 5450   6.858   7.285   4.897
 1673  WAT   H1 5451   6.895   7.203   4.929
 1673  WAT   H2 5452   6.772   7.291   4.938
 1674  WAT    O 5453   7.194   7.180   3.977
 1674  WAT   H1 5454   7.132   7.191   3.906
 1674  WAT   H2 5455   7.145   7.202   4.056
 1675  WAT    O 5456   6.639   8.352   3.721
 1675  WAT   H1 5457   6.649   8.332   3.628
 1675  WAT   H2 5458   6.549   8.327   3.741
 1676  WAT    O 5459   6.391   7.408   4.119
 1676  WAT   H1 5460   6.320   7.455   4.163
 1676  WAT   H2 5461   6.420   7.342   4.182
 1677  WAT    O 5462   6.554   7.550   4.919
 1677  WAT   H1 5463   6.604   7.598   4.985
 1677  WAT   H2 5464   6.568   7.458   4.940
 1678  WAT    O 5465   6.794   7.081   4.263
 1678  WAT   H1 5466   6.782   7.083   4.168
 1678  WAT   H2 5467   6.889   7.086   4.275
 1679  WAT    O 5468   6.503   8.604   4.190
 1679  WAT   H1 5469   6.529   8.601   4.098
 1679  WAT   H2 5470   6.408   8.592   4.190
 1680  WAT    O 5471   6.212   7.239   3.857
 1680  WAT   H1 5472   6.296   7.283   3.850
 1680  WAT   H2 5473   6.175   7.270   3.939
 1681  WAT    O 5474   7.274   7.172   5.003
 1681  WAT   H1 5475   7.224   7.246   5.037
 1681  WAT   H2 5476   7.356   7.211   4.972
 1682  WAT    O 5477   7.104   7.696   4.348
 1682  WAT   H1 5478   7.010   7.698   4.365
 1682  WAT   H2 5479   7.135   7.618   4.392
 1683  WAT    O 5480   6.102   7.864   3.704
 1683  WAT   H1 5481   6.178   7.853   3.760
 1683  WAT   H2 5482   6.109   7.795   3.639
 1684  WAT    O 5483   5.971   7.608   3.772
 1684  WAT   H1 5484   5.979   7.513   3.783
 1684  WAT   H2 5485   6.060   7.641   3.783
 1685  WAT    O 5486   7.304   8.413   4.515
 1685  WAT   H1 5487   7.316   8.496   4.563
 1685  WAT   H2 5488   7.391   8.392   4.481
 1686  WAT    O 5489   6.051   8.623   4.483
 1686  WAT   H1 5490   6.125   8.568   4.510
 1686  WAT   H2 5491   6.090   8.709   4.469
 1687  WAT    O 5492   5.740   8.229   4.070
 1687  WAT   H1 5493   5.647   8.254   4.069
 1687  WAT   H2 5494   5.786   8.312   4.058
 1688  WAT    O 5495   5.952   8.541   5.401
 1688  WAT   H1 5496   6.032   8.573   5.443
 1688  WAT   H2 5497   5.900   8.505   5.474
 1689  WAT    O 5498   6.362   8.540   3.665
 1689  WAT   H1 5499   6.441   8.569   3.620
 1689  WAT   H2 5500   6.310   8.497   3.597
 1690  WAT    O 5501   6.835   8.152   5.396
 1690  WAT   H1 5502   6.775   8.154   5.322
 1690  WAT   H2 5503   6.805   8.079   5.450
 1691  WAT    O 5504   6.978   8.525   5.257
 1691  WAT   H1 5505   7.074   8.516   5.252
 1691  WAT   H2 5506   6.964   8.591   5.325
 1692  WAT    O 5507   7.267   8.463   3.807
 1692  WAT   H1 5508   7.239   8.421   3.726
 1692  WAT   H2 5509   7.248   8.556   3.795
 1693  WAT    O 5510   5.724   7.790   5.296
 1693  WAT   H1 5511   5.774   7.732   5.353
 1693  WAT   H2 5512   5.650   7.818   5.350
 1694  WAT    O 5513   6.414   8.062   3.651
 1694  WAT   H1 5514   6.403   8.000   3.724
 1694  WAT   H2 5515   6.397   8.010   3.573
 1695  WAT    O 5516   6.429   7.931   5.249
 1695  WAT   H1 5517   6.353   7.987   5.241
 1695  WAT   H2 5518   6.447   7.901   5.160
 1696  WAT    O 5519   6.738   7.968   3.712
 1696  WAT   H1 5520   6.683   8.013   3.776
 1696  WAT   H2 5521   6.800   7.918   3.764
 1697  WAT    O 5522   7.143   8.104   5.305
 1697  WAT   H1 5523   7.217   8.137   5.255
 1697  WAT   H2 5524   7.067   8.120   5.250
 1698  WAT    O 5525   5.927   7.604   5.385
 1698  WAT   H1 5526   5.931   7.574   5.476
 1698  WAT   H2 5527   6.012   7.644   5.369
 1699  WAT    O 5528   6.305   7.864   3.901
 1699  WAT   H1 5529   6.347   7.847   3.986
 1699  WAT   H2 5530   6.317   7.783   3.852
 1700  WAT    O 5531   6.121   7.462   5.182
 1700  WAT   H1 5532   6.068   7.413   5.119
 1700  WAT   H2 5533   6.188   7.505   5.129
 1701  WAT    O 5534   6.556   7.766   3.626
 1701  WAT   H1 5535   6.608   7.695   3.589
 1701  WAT   H2 5536   6.621   7.830   3.656
 1702  WAT    O 5537   7.011   7.909   5.158
 1702  WAT   H1 5538   7.052   7.924   5.243
 1702  WAT   H2 5539   6.917   7.921   5.175
 1703  WAT    O 5540   7.058   7.643   5.359
 1703  WAT   H1 5541   7.116   7.567   5.350
 1703  WAT   H2 5542   7.076   7.696   5.281
 1704  WAT    O 5543   6.170   7.159   5.190
 1704  WAT   H1 5544   6.160   7.097   5.117
 1704  WAT   H2 5545   6.112   7.231   5.167
 1705  WAT    O 5546   6.446   7.014   4.893
 1705  WAT   H1 5547   6.401   7.017   4.809
 1705  WAT   H2 5548   6.383   6.975   4.953
 1706  WAT    O 5549   6.487   7.904   4.955
 1706  WAT   H1 5550   6.529   7.988   4.938
 1706  WAT   H2 5551   6.395   7.918   4.932
 1707  WAT    O 5552   6.721   7.677   5.094
 1707  WAT   H1 5553   6.732   7.618   5.168
 1707  WAT   H2 5554   6.806   7.681   5.052
 1708  WAT    O 5555   6.954   7.732   4.951
 1708  WAT   H1 5556   6.902   7.785   4.891
 1708  WAT   H2 5557   6.989   7.796   5.014
 1709  WAT    O 5558   6.194   7.471   3.596
 1709  WAT   H1 5559   6.174   7.385   3.632
 1709  WAT   H2 5560   6.177   7.463   3.502
 1710  WAT    O 5561   6.272   8.534   5.067
 1710  WAT   H1 5562   6.218   8.607   5.035
 1710  WAT   H2 5563   6.297   8.487   4.988
 1711  WAT    O 5564   6.397   7.331   5.220
 1711  WAT   H1 5565   6.456   7.300   5.288
 1711  WAT   H2 5566   6.315   7.284   5.235
 1712  WAT    O 5567   6.879   7.293   5.243
 1712  WAT   H1 5568   6.810   7.227   5.236
 1712  WAT   H2 5569   6.951   7.248   5.287
 1713  WAT    O 5570   6.942   6.952   3.849
 1713  WAT   H1 5571   6.970   6.868   3.884
 1713  WAT   H2 5572   6.865   6.976   3.900
 1714  WAT    O 5573   6.074   7.181   3.595
 1714  WAT   H1 5574   6.104   7.182   3.504
 1714  WAT   H2 5575   6.148   7.146   3.644
 1715  WAT    O 5576   6.558   8.658   5.093
 1715  WAT   H1 5577   6.550   8.748   5.124
 1715  WAT   H2 5578   6.467   8.626   5.090
 1716  WAT    O 5579   6.396   7.076   3.693
 1716  WAT   H1 5580   6.361   7.008   3.635
 1716  WAT   H2 5581   6.416   7.030   3.775
 1717  WAT    O 5582   6.612   8.575   3.855
 1717  WAT   H1 5583   6.702   8.608   3.857
 1717  WAT   H2 5584   6.616   8.502   3.792
 1718  WAT    O 5585   5.976   8.112   3.678
 1718  WAT   H1 5586   6.020   8.166   3.744
 1718  WAT   H2 5587   6.025   8.029   3.679
 1719  WAT    O 5588   5.698   8.391   4.423
 1719  WAT   H1 5589   5.731   8.304   4.400
 1719  WAT   H2 5590   5.741   8.411   4.506
 1720  WAT    O 5591   6.157   8.224   4.189
 1720  WAT   H1 5592   6.127   8.211   4.279
 1720  WAT   H2 5593   6.147   8.138   4.148
 1721  WAT    O 5594   5.747   8.477   4.697
 1721  WAT   H1 5595   5.703   8.495   4.780
 1721  WAT   H2 5596   5.804   8.553   4.683
 1722  WAT    O 5597   7.310   8.428   5.126
 1722  WAT   H1 5598   7.250   8.434   5.051
 1722  WAT   H2 5599   7.323   8.334   5.139
 1723  WAT    O 5600   5.730   7.729   4.333
 1723  WAT   H1 5601   5.665   7.702   4.268
 1723  WAT   H2 5602   5.814   7.718   4.288
 1724  WAT    O 5603   7.179   8.100   4.936
 1724  WAT   H1 5604   7.098   8.143   4.962
 1724  WAT   H2 5605   7.220   8.161   4.874
 1725  WAT    O 5606   7.025   7.208   3.755
 1725  WAT   H1 5607   7.067   7.189   3.671
 1725  WAT   H2 5608   6.994   7.123   3.786
 1726  WAT    O 5609   7.375   7.699   4.125
 1726  WAT   H1 5610   7.337   7.623   4.082
 1726  WAT   H2 5611   7.302   7.738   4.174
 1727  WAT    O 5612   5.834   7.767   4.787
 1727  WAT   H1 5613   5.871   7.758   4.875
 1727  WAT   H2 5614   5.777   7.691   4.777
 1728  WAT    O 5615   7.314   7.614   5.088
 1728  WAT   H1 5616   7.291   7.591   4.998
 1728  WAT   H2 5617   7.340   7.706   5.084
 1729  WAT    O 5618   5.789   7.458   5.177
 1729  WAT   H1 5619   5.699   7.455   5.211
 1729  WAT   H2 5620   5.843   7.478   5.254
 1730  WAT    O 5621   7.158   7.137   5.366
 1730  WAT   H1 5622   7.245   7.137   5.404
 1730  WAT   H2 5623   7.159   7.063   5.305
 1731  WAT    O 5624   5.651   7.450   3.927
 1731  WAT   H1 5625   5.561   7.476   3.910
 1731  WAT   H2 5626   5.700   7.477   3.849
 1732  WAT    O 5627   7.302   7.522   4.455
 1732  WAT   H1 5628   7.355   7.472   4.392
 1732  WAT   H2 5629   7.361   7.535   4.529
 1733  WAT    O 5630   7.320   7.530   4.807
 1733  WAT   H1 5631   7.225   7.527   4.819
 1733  WAT   H2 5632   7.338   7.621   4.784
 1734  WAT    O 5633   5.906   7.355   3.718
 1734  WAT   H1 5634   5.977   7.313   3.670
 1734  WAT   H2 5635   5.834   7.362   3.655
 1735  WAT    O 5636   5.870   6.961   3.622
 1735  WAT   H1 5637   5.943   7.015   3.654
 1735  WAT   H2 5638   5.898   6.933   3.535
 1736  WAT    O 5639   7.251   7.448   4.049
 1736  WAT   H1 5640   7.301   7.424   4.127
 1736  WAT   H2 5641   7.231   7.364   4.007
 1737  WAT    O 5642   5.839   6.886   4.612
 1737  WAT   H1 5643   5.904   6.831   4.568
 1737  WAT   H2 5644   5.881   6.911   4.694
 1738  WAT    O 5645   7.229   6.905   4.948
 1738  WAT   H1 5646   7.293   6.966   4.985
 1738  WAT   H2 5647   7.244   6.909   4.854
 1739  WAT    O 5648   7.185   8.575   4.288
 1739  WAT   H1 5649   7.244   8.543   4.221
 1739  WAT   H2 5650   7.210   8.528   4.367
 1740  WAT    O 5651   5.815   6.901   4.887
 1740  WAT   H1 5652   5.780   6.947   4.963
 1740  WAT   H2 5653   5.782   6.812   4.895
 1741  WAT    O 5654   5.975   8.218   5.303
 1741  WAT   H1 5655   5.971   8.181   5.391
 1741  WAT   H2 5656   5.988   8.312   5.317
 1742  WAT    O 5657   6.345   8.374   4.863
 1742  WAT   H1 5658   6.321   8.401   4.775
 1742  WAT   H2 5659   6.439   8.391   4.869
 1743  WAT    O 5660   6.566   7.020   5.239
 1743  WAT   H1 5661   6.560   7.080   5.314
 1743  WAT   H2 5662   6.660   7.010   5.224
 1744  WAT    O 5663   6.830   6.986   5.203
 1744  WAT   H1 5664   6.891   7.018   5.136
 1744  WAT   H2 5665   6.884   6.938   5.265
 1745  WAT    O 5666   5.882   6.854   5.214
 1745  WAT   H1 5667   5.937   6.836   5.138
 1745  WAT   H2 5668   5.888   6.775   5.268
 1746  WAT    O 5669   5.959   8.513   5.015
 1746  WAT   H1 5670   5.900   8.500   5.089
 1746  WAT   H2 5671   5.958   8.429   4.968
 1747  WAT    O 5672   6.904   6.842   4.835
 1747  WAT   H1 5673   6.816   6.876   4.815
 1747  WAT   H2 5674   6.893   6.795   4.918
 1748  WAT    O 5675   6.994   7.063   4.974
 1748  WAT   H1 5676   6.962   6.982   4.936
 1748  WAT   H2 5677   7.089   7.059   4.961
 1749  WAT    O 5678   7.240   8.640   4.671
 1749  WAT   H1 5679   7.194   8.715   4.634
 1749  WAT   H2 5680   7.177   8.568   4.665
 1750  WAT    O 5681   5.922   8.250   4.910
 1750  WAT   H1 5682   5.850   8.188   4.903
 1750  WAT   H2 5683   5.928   8.289   4.823
 1751  WAT    O 5684   6.283   8.471   4.589
 1751  WAT   H1 5685   6.334   8.410   4.536
 1751  WAT   H2 5686   6.348   8.521   4.638
 1752  WAT    O 5687   6.557   8.560   4.671
 1752  WAT   H1 5688   6.585   8.535   4.584
 1752  WAT   H2 5689   6.608   8.505   4.730
 1753  WAT    O 5690   6.678   6.934   4.729
 1753  WAT   H1 5691   6.600   6.982   4.757
 1753  WAT   H2 5692   6.649   6.844   4.718
 1754  WAT    O 5693   7.134   7.004   4.534
 1754  WAT   H1 5694   7.178   6.999   4.449
 1754  WAT   H2 5695   7.107   7.096   4.541
 1755  WAT    O 5696   5.751   8.581   4.231
 1755  WAT   H1 5697   5.734   8.518   4.301
 1755  WAT   H2 5698   5.664   8.602   4.196
 1756  WAT    O 5699   5.813   6.965   3.981
 1756  WAT   H1 5700   5.889   6.976   3.924
 1756  WAT   H2 5701   5.767   7.048   3.977
 1757  WAT    O 5702   6.467   7.176   4.280
 1757  WAT   H1 5703   6.386   7.139   4.246
 1757  WAT   H2 5704   6.517   7.100   4.311
 1758  WAT    O 5705   6.917   6.842   4.404
 1758  WAT   H1 5706   6.978   6.900   4.452
 1758  WAT   H2 5707   6.843   6.899   4.382
 1759  WAT    O 5708   7.232   6.883   3.932
 1759  WAT   H1 5709   7.251   6.972   3.958
 1759  WAT   H2 5710   7.153   6.860   3.981
 1760  WAT    O 5711   5.911   8.451   3.976
 1760  WAT   H1 5712   5.859   8.489   3.905
 1760  WAT   H2 5713   5.904   8.513   4.048
 1761  WAT    O 5714   6.050   7.017   3.835
 1761  WAT   H1 5715   6.103   6.939   3.823
 1761  WAT   H2 5716   6.113   7.085   3.859
 1762  WAT    O 5717   6.270   6.991   4.141
 1762  WAT   H1 5718   6.207   6.921   4.158
 1762  WAT   H2 5719   6.216   7.067   4.119
 1763  WAT    O 5720   6.563   8.652   5.408
 1763  WAT   H1 5721   6.656   8.629   5.412
 1763  WAT   H2 5722   6.562   8.735   5.360
 1764  WAT    O 5723   6.282   6.919   5.384
 1764  WAT   H1 5724   6.254   6.969   5.308
 1764  WAT   H2 5725   6.320   6.839   5.348
 1765  WAT    O 5726   6.171   8.646   3.863
 1765  WAT   H1 5727   6.244   8.617   3.808
 1765  WAT   H2 5728   6.197   8.622   3.952
 1766  WAT    O 5729   6.087   8.257   3.864
 1766  WAT   H1 5730   6.024   8.304   3.918
 1766  WAT   H2 5731   6.099   8.173   3.907
 1767  WAT    O 5732   6.942   6.860   5.442
 1767  WAT   H1 5733   6.931   6.892   5.532
 1767  WAT   H2 5734   7.024   6.900   5.413
 1768  WAT    O 5735   7.220   8.575   5.390
 1768  WAT   H1 5736   7.299   8.526   5.370
 1768  WAT   H2 5737   7.250   8.643   5.451
 1769  WAT    O 5738   6.833   7.662   2.479
 1769  WAT   H1 5739   6.825   7.571   2.452
 1769  WAT   H2 5740   6.791   7.712   2.408
 1770  WAT    O 5741   6.646   7.840   2.667
 1770  WAT   H1 5742   6.568   7.792   2.696
 1770  WAT   H2 5743   6.711   7.772   2.649
 1771  WAT    O 5744   6.048   7.871   2.754
 1771  WAT   H1 5745   5.964   7.846   2.794
 1771  WAT   H2 5746   6.108   7.878   2.828
 1772  WAT    O 5747   7.048   8.281   2.545
 1772  WAT   H1 5748   7.002   8.204   2.578
 1772  WAT   H2 5749   7.129   8.283   2.595
 1773  WAT    O 5750   6.046   8.275   2.774
 1773  WAT   H1 5751   6.076   8.186   2.756
 1773  WAT   H2 5752   6.120   8.330   2.751
 1774  WAT    O 5753   5.889   7.367   2.133
 1774  WAT   H1 5754   5.800   7.401   2.123
 1774  WAT   H2 5755   5.917   7.347   2.044
 1775  WAT    O 5756   5.685   7.627   2.721
 1775  WAT   H1 5757   5.742   7.551   2.721
 1775  WAT   H2 5758   5.685   7.657   2.630
 1776  WAT    O 5759   6.671   8.509   2.507
 1776  WAT   H1 5760   6.609   8.555   2.450
 1776  WAT   H2 5761   6.756   8.525   2.467
 1777  WAT    O 5762   6.590   8.108   2.667
 1777  WAT   H1 5763   6.583   8.014   2.651
 1777  WAT   H2 5764   6.666   8.117   2.725
 1778  WAT    O 5765   5.809   7.168   2.900
 1778  WAT   H1 5766   5.791   7.078   2.928
 1778  WAT   H2 5767   5.769   7.223   2.967
 1779  WAT    O 5768   6.693   7.388   2.690
 1779  WAT   H1 5769   6.731   7.301   2.679
 1779  WAT   H2 5770   6.683   7.422   2.601
 1780  WAT    O 5771   6.106   7.226   2.236
 1780  WAT   H1 5772   6.117   7.316   2.267
 1780  WAT   H2 5773   6.015   7.221   2.207
 1781  WAT    O 5774   7.071   7.138   2.383
 1781  WAT   H1 5775   7.153   7.089   2.388
 1781  WAT   H2 5776   7.075   7.197   2.459
 1782  WAT    O 5777   5.871   7.418   2.761
 1782  WAT   H1 5778   5.939   7.444   2.823
 1782  WAT   H2 5779   5.839   7.334   2.794
 1783  WAT    O 5780   6.290   7.522   2.670
 1783  WAT   H1 5781   6.341   7.572   2.734
 1783  WAT   H2 5782   6.343   7.445   2.652
 1784  WAT    O 5783   6.119   6.986   3.096
 1784  WAT   H1 5784   6.119   7.038   3.016
 1784  WAT   H2 5785   6.036   6.939   3.094
 1785  WAT    O 5786   6.757   7.998   2.246
 1785  WAT   H1 5787   6.695   8.044   2.190
 1785  WAT   H2 5788   6.809   8.067   2.288
 1786  WAT    O 5789   6.244   7.950   2.914
 1786  WAT   H1 5790   6.210   8.013   2.978
 1786  WAT   H2 5791   6.261   8.003   2.836
 1787  WAT    O 5792   7.095   7.332   2.661
 1787  WAT   H1 5793   7.025   7.361   2.719
 1787  WAT   H2 5794   7.131   7.413   2.625
 1788  WAT    O 5795   6.087   7.158   2.897
 1788  WAT   H1 5796   6.121   7.242   2.867
 1788  WAT   H2 5797   5.993   7.172   2.908
 1789  WAT    O 5798   6.165   8.147   3.095
 1789  WAT   H1 5799   6.227   8.215   3.067
 1789  WAT   H2 5800   6.079   8.188   3.086
 1790  WAT    O 5801   5.694   8.066   1.983
 1790  WAT   H1 5802   5.656   8.115   1.910
 1790  WAT   H2 5803   5.720   8.133   2.046
 1791  WAT    O 5804   7.257   8.294   2.887
 1791  WAT   H1 5805   7.188   8.361   2.886
 1791  WAT   H2 5806   7.311   8.313   2.810
 1792  WAT    O 5807   6.455   6.906   2.529
 1792  WAT   H1 5808   6.486   6.851   2.458
 1792  WAT   H2 5809   6.362   6.920   2.511
 1793  WAT    O 5810   7.010   8.478   2.758
 1793  WAT   H1 5811   7.011   8.438   2.672
 1793  WAT   H2 5812   6.955   8.556   2.748
 1794  WAT    O 5813   7.140   8.150   2.267
 1794  WAT   H1 5814   7.129   8.056   2.280
 1794  WAT   H2 5815   7.139   8.186   2.356
 1795  WAT    O 5816   6.950   7.968   2.891
 1795  WAT   H1 5817   6.992   7.947   2.808
 1795  WAT   H2 5818   7.022   7.994   2.948
 1796  WAT    O 5819   6.694   7.713   2.203
 1796  WAT   H1 5820   6.601   7.706   2.226
 1796  WAT   H2 5821   6.709   7.807   2.191
 1797  WAT    O 5822   6.693   7.340   1.903
 1797  WAT   H1 5823   6.599   7.356   1.911
 1797  WAT   H2 5824   6.724   7.412   1.848
 1798  WAT    O 5825   7.097   7.869   2.253
 1798  WAT   H1 5826   7.035   7.835   2.189
 1798  WAT   H2 5827   7.095   7.805   2.324
 1799  WAT    O 5828   7.041   7.487   2.995
 1799  WAT   H1 5829   7.000   7.569   3.020
 1799  WAT   H2 5830   6.968   7.428   2.976
 1800  WAT    O 5831   6.254   7.766   2.481
 1800  WAT   H1 5832   6.214   7.694   2.432
 1800  WAT   H2 5833   6.263   7.731   2.570
 1801  WAT    O 5834   6.301   8.134   2.697
 1801  WAT   H1 5835   6.272   8.074   2.630
 1801  WAT   H2 5836   6.396   8.138   2.686
 1802  WAT    O 5837   6.126   7.443   2.859
 1802  WAT   H1 5838   6.181   7.454   2.782
 1802  WAT   H2 5839   6.177   7.480   2.931
 1803  WAT    O 5840   7.110   8.492   3.064
 1803  WAT   H1 5841   7.062   8.572   3.044
 1803  WAT   H2 5842   7.042   8.426   3.079
 1804  WAT    O 5843   6.210   8.108   3.363
 1804  WAT   H1 5844   6.121   8.130   3.387
 1804  WAT   H2 5845   6.213   8.120   3.268
 1805  WAT    O 5846   6.914   7.793   1.954
 1805  WAT   H1 5847   6.958   7.709   1.939
 1805  WAT   H2 5848   6.986   7.856   1.963
 1806  WAT    O 5849   6.093   7.795   3.220
 1806  WAT   H1 5850   6.079   7.882   3.257
 1806  WAT   H2 5851   6.005   7.761   3.206
 1807  WAT    O 5852   6.725   8.287   2.351
 1807  WAT   H1 5853   6.769   8.361   2.309
 1807  WAT   H2 5854   6.719   8.311   2.443
 1808  WAT    O 5855   6.273   8.389   3.441
 1808  WAT   H1 5856   6.270   8.430   3.354
 1808  WAT   H2 5857   6.257   8.296   3.425
 1809  WAT    O 5858   7.273   6.918   1.785
 1809  WAT   H1 5859   7.241   6.928   1.875
 1809  WAT   H2 5860   7.349   6.976   1.780
 1810  WAT    O 5861   5.924   7.655   2.231
 1810  WAT   H1 5862   5.912   7.728   2.170
 1810  WAT   H2 5863   5.893   7.578   2.183
 1811  WAT    O 5864   5.688   7.972   2.812
 1811  WAT   H1 5865   5.696   7.986   2.717
 1811  WAT   H2 5866   5.750   7.901   2.831
 1812  WAT    O 5867   5.813   8.142   2.453
 1812  WAT   H1 5868   5.772   8.156   2.367
 1812  WAT   H2 5869   5.902   8.114   2.433
 1813  WAT    O 5870   6.795   8.557   3.144
 1813  WAT   H1 5871   6.846   8.548   3.224
 1813  WAT   H2 5872   6.710   8.592   3.173
 1814  WAT    O 5873   6.992   8.586   2.086
 1814  WAT   H1 5874   6.976   8.557   2.176
 1814  WAT   H2 5875   6.976   8.508   2.033
 1815  WAT    O 5876   6.240   8.564   2.264
 1815  WAT   H1 5877   6.222   8.472   2.243
 1815  WAT   H2 5878   6.155   8.599   2.288
 1816  WAT    O 5879   6.962   8.336   1.942
 1816  WAT   H1 5880   6.893   8.336   1.876
 1816  WAT   H2 5881   7.037   8.294   1.899
 1817  WAT    O 5882   6.919   8.499   2.350
 1817  WAT   H1 5883   6.964   8.421   2.381
 1817  WAT   H2 5884   6.953   8.570   2.404
 1818  WAT    O 5885   7.394   7.392   3.383
 1818  WAT   H1 5886   7.332   7.443   3.330
 1818  WAT   H2 5887   7.362   7.302   3.377
 1819  WAT    O 5888   5.694   8.076   3.066
 1819  WAT   H1 5889   5.710   8.029   2.984
 1819  WAT   H2 5890   5.740   8.025   3.132
 1820  WAT    O 5891   6.171   6.989   2.569
 1820  WAT   H1 5892   6.127   7.067   2.536
 1820  WAT   H2 5893   6.227   7.022   2.640
 1821  WAT    O 5894   6.600   7.276   3.130
 1821  WAT   H1 5895   6.554   7.297   3.211
 1821  WAT   H2 5896   6.560   7.195   3.099
 1822  WAT    O 5897   7.100   7.398   3.243
 1822  WAT   H1 5898   7.015   7.368   3.275
 1822  WAT   H2 5899   7.084   7.423   3.152
 1823  WAT    O 5900   6.809   7.548   3.453
 1823  WAT   H1 5901   6.842   7.465   3.419
 1823  WAT   H2 5902   6.888   7.600   3.467
 1824  WAT    O 5903   6.483   6.951   2.057
 1824  WAT   H1 5904   6.420   6.951   2.130
 1824  WAT   H2 5905   6.474   6.865   2.018
 1825  WAT    O 5906   6.375   7.044   2.755
 1825  WAT   H1 5907   6.405   7.134   2.747
 1825  WAT   H2 5908   6.430   6.995   2.694
 1826  WAT    O 5909   6.150   7.502   2.342
 1826  WAT   H1 5910   6.128   7.480   2.433
 1826  WAT   H2 5911   6.072   7.545   2.308
 1827  WAT    O 5912   6.873   7.502   2.202
 1827  WAT   H1 5913   6.813   7.575   2.184
 1827  WAT   H2 5914   6.928   7.496   2.124
 1828  WAT    O 5915   6.394   7.592   3.409
 1828  WAT   H1 5916   6.385   7.497   3.394
 1828  WAT   H2 5917   6.479   7.614   3.369
 1829  WAT    O 5918   6.734   7.366   2.405
 1829  WAT   H1 5919   6.773   7.398   2.324
 1829  WAT   H2 5920   6.770   7.278   2.417
 1830  WAT    O 5921   5.907   7.233   3.224
 1830  WAT   H1 5922   5.868   7.317   3.245
 1830  WAT   H2 5923   5.839   7.169   3.243
 1831  WAT    O 5924   6.565   7.241   3.531
 1831  WAT   H1 5925   6.496   7.222   3.595
 1831  WAT   H2 5926   6.639   7.269   3.584
 1832  WAT    O 5927   5.638   7.025   2.627
 1832  WAT   H1 5928   5.609   7.082   2.699
 1832  WAT   H2 5929   5.712   6.977   2.664
 1833  WAT    O 5930   5.656   7.419   1.748
 1833  WAT   H1 5931   5.648   7.513   1.763
 1833  WAT   H2 5932   5.621   7.405   1.661
 1834  WAT    O 5933   6.792   7.625   2.815
 1834  WAT   H1 5934   6.719   7.676   2.850
 1834  WAT   H2 5935   6.753   7.543   2.785
 1835  WAT    O 5936   6.436   7.293   2.655
 1835  WAT   H1 5937   6.437   7.248   2.570
 1835  WAT   H2 5938   6.526   7.325   2.666
 1836  WAT    O 5939   6.021   7.281   2.551
 1836  WAT   H1 5940   5.987   7.329   2.627
 1836  WAT   H2 5941   5.945   7.235   2.515
 1837  WAT    O 5942   6.442   7.393   1.954
 1837  WAT   H1 5943   6.455   7.389   2.049
 1837  WAT   H2 5944   6.404   7.479   1.939
 1838  WAT    O 5945   6.839   7.170   2.756
 1838  WAT   H1 5946   6.840   7.215   2.840
 1838  WAT   H2 5947   6.814   7.080   2.777
 1839  WAT    O 5948   6.344   7.624   1.894
 1839  WAT   H1 5949   6.287   7.579   1.831
 1839  WAT   H2 5950   6.414   7.660   1.841
 1840  WAT    O 5951   7.181   6.912   3.340
 1840  WAT   H1 5952   7.214   6.839   3.392
 1840  WAT   H2 5953   7.185   6.880   3.250
 1841  WAT    O 5954   5.851   8.014   3.282
 1841  WAT   H1 5955   5.813   7.950   3.342
 1841  WAT   H2 5956   5.882   8.084   3.339
 1842  WAT    O 5957   6.466   7.699   2.830
 1842  WAT   H1 5958   6.503   7.651   2.904
 1842  WAT   H2 5959   6.447   7.786   2.864
 1843  WAT    O 5960   5.753   7.173   2.443
 1843  WAT   H1 5961   5.724   7.137   2.527
 1843  WAT   H2 5962   5.746   7.100   2.381
 1844  WAT    O 5963   6.245   7.603   3.062
 1844  WAT   H1 5964   6.215   7.691   3.084
 1844  WAT   H2 5965   6.341   7.609   3.065
 1845  WAT    O 5966   6.098   8.023   2.121
 1845  WAT   H1 5967   6.021   7.969   2.105
 1845  WAT   H2 5968   6.171   7.971   2.088
 1846  WAT    O 5969   7.174   7.923   2.701
 1846  WAT   H1 5970   7.246   7.972   2.662
 1846  WAT   H2 5971   7.154   7.855   2.636
 1847  WAT    O 5972   6.720   7.062   2.115
 1847  WAT   H1 5973   6.639   7.012   2.107
 1847  WAT   H2 5974   6.701   7.146   2.073
 1848  WAT    O 5975   6.712   7.930   3.289
 1848  WAT   H1 5976   6.706   7.838   3.264
 1848  WAT   H2 5977   6.649   7.940   3.361
 1849  WAT    O 5978   6.992   7.499   1.945
 1849  WAT   H1 5979   7.080   7.531   1.927
 1849  WAT   H2 5980   6.989   7.412   1.905
 1850  WAT    O 5981   6.102   7.990   2.485
 1850  WAT   H1 5982   6.154   7.910   2.480
 1850  WAT   H2 5983   6.057   7.984   2.569
 1851  WAT    O 5984   6.591   8.117   2.012
 1851  WAT   H1 5985   6.625   8.191   1.963
 1851  WAT   H2 5986   6.508   8.148   2.049
 1852  WAT    O 5987   5.851   7.687   3.176
 1852  WAT   H1 5988   5.815   7.753   3.235
 1852  WAT   H2 5989   5.821   7.603   3.214
 1853  WAT    O 5990   6.171   7.732   3.465
 1853  WAT   H1 5991   6.141   7.747   3.375
 1853  WAT   H2 5992   6.248   7.677   3.456
 1854  WAT    O 5993   6.705   8.212   3.264
 1854  WAT   H1 5994   6.707   8.119   3.243
 1854  WAT   H2 5995   6.635   8.221   3.328
 1855  WAT    O 5996   7.219   7.631   1.891
 1855  WAT   H1 5997   7.210   7.674   1.806
 1855  WAT   H2 5998   7.291   7.677   1.935
 1856  WAT    O 5999   7.326   7.876   3.199
 1856  WAT   H1 6000   7.254   7.936   3.179
 1856  WAT   H2 6001   7.379   7.875   3.119
 1857  WAT    O 6002   7.322   8.316   2.164
 1857  WAT   H1 6003   7.257   8.251   2.192
 1857  WAT   H2 6004   7.283   8.357   2.087
 1858  WAT    O 6005   6.879   8.049   2.549
 1858  WAT   H1 6006   6.915   7.989   2.483
 1858  WAT   H2 6007   6.791   8.016   2.566
 1859  WAT    O 6008   6.488   8.125   2.290
 1859  WAT   H1 6009   6.557   8.180   2.328
 1859  WAT   H2 6010   6.409   8.179   2.293
 1860  WAT    O 6011   5.702   7.687   1.839
 1860  WAT   H1 6012   5.789   7.715   1.867
 1860  WAT   H2 6013   5.653   7.768   1.827
 1861  WAT    O 6014   6.418   7.825   2.251
 1861  WAT   H1 6015   6.464   7.906   2.273
 1861  WAT   H2 6016   6.383   7.794   2.334
 1862  WAT    O 6017   6.649   8.376   2.974
 1862  WAT   H1 6018   6.713   8.397   3.041
 1862  WAT   H2 6019   6.685   8.300   2.928
 1863  WAT    O 6020   6.008   6.860   2.298
 1863  WAT   H1 6021   5.996   6.859   2.393
 1863  WAT   H2 6022   5.926   6.894   2.263
 1864  WAT    O 6023   6.776   8.177   2.846
 1864  WAT   H1 6024   6.840   8.107   2.857
 1864  WAT   H2 6025   6.828   8.255   2.827
 1865  WAT    O 6026   7.161   8.205   1.818
 1865  WAT   H1 6027   7.138   8.133   1.877
 1865  WAT   H2 6028   7.121   8.180   1.734
 1866  WAT    O 6029   6.953   8.257   3.166
 1866  WAT   H1 6030   6.987   8.315   3.234
 1866  WAT   H2 6031   6.861   8.244   3.189
 1867  WAT    O 6032   5.739   8.608   1.895
 1867  WAT   H1 6033   5.775   8.668   1.830
 1867  WAT   H2 6034   5.725   8.662   1.973
 1868  WAT    O 6035   5.708   7.036   3.244
 1868  WAT   H1 6036   5.637   7.056   3.305
 1868  WAT   H2 6037   5.750   6.958   3.281
 1869  WAT    O 6038   7.119   7.997   1.984
 1869  WAT   H1 6039   7.090   8.043   2.063
 1869  WAT   H2 6040   7.198   7.951   2.011
 1870  WAT    O 6041   5.737   8.434   3.343
 1870  WAT   H1 6042   5.748   8.340   3.329
 1870  WAT   H2 6043   5.672   8.461   3.278
 1871  WAT    O 6044   6.536   8.262   3.483
 1871  WAT   H1 6045   6.504   8.190   3.537
 1871  WAT   H2 6046   6.469   8.329   3.490
 1872  WAT    O 6047   6.340   8.346   1.977
 1872  WAT   H1 6048   6.339   8.419   1.916
 1872  WAT   H2 6049   6.248   8.321   1.986
 1873  WAT    O 6050   5.900   7.868   2.052
 1873  WAT   H1 6051   5.840   7.942   2.053
 1873  WAT   H2 6052   5.948   7.877   1.969
 1874  WAT    O 6053   6.858   7.285   3.019
 1874  WAT   H1 6054   6.895   7.203   3.052
 1874  WAT   H2 6055   6.772   7.291   3.061
 1875  WAT    O 6056   7.194   7.180   2.100
 1875  WAT   H1 6057   7.132   7.191   2.029
 1875  WAT   H2 6058   7.145   7.202   2.179
 1876  WAT    O 6059   6.639   8.352   1.843
 1876  WAT   H1 6060   6.649   8.332   1.750
 1876  WAT   H2 6061   6.549   8.327   1.864
 1877  WAT    O 6062   6.391   7.408   2.242
 1877  WAT   H1 6063   6.320   7.455   2.286
 1877  WAT   H2 6064   6.420   7.342   2.305
 1878  WAT    O 6065   6.554   7.550   3.041
 1878  WAT   H1 6066   6.604   7.598   3.108
 1878  WAT   H2 6067   6.568   7.458   3.062
 1879  WAT    O 6068   6.794   7.081   2.386
 1879  WAT   H1 6069   6.782   7.083   2.291
 1879  WAT   H2 6070   6.889   7.086   2.398
 1880  WAT    O 6071   6.503   8.604   2.313
 1880  WAT   H1 6072   6.529   8.601   2.221
 1880  WAT   H2 6073   6.408   8.592   2.312
 1881  WAT    O 6074   6.212   7.239   1.979
 1881  WAT   H1 6075   6.296   7.283   1.972
 1881  WAT   H2 6076   6.175   7.270   2.062
 1882  WAT    O 6077   7.274   7.172   3.126
 1882  WAT   H1 6078   7.224   7.246   3.160
 1882  WAT   H2 6079   7.356   7.211   3.094
 1883  WAT    O 6080   7.104   7.696   2.470
 1883  WAT   H1 6081   7.010   7.698   2.488
 1883  WAT   H2 6082   7.135   7.618   2.515
 1884  WAT    O 6083   6.102   7.864   1.826
 1884  WAT   H1 6084   6.178   7.853   1.883
 1884  WAT   H2 6085   6.109   7.795   1.761
 1885  WAT    O 6086   5.971   7.608   1.895
 1885  WAT   H1 6087   5.979   7.513   1.906
 1885  WAT   H2 6088   6.060   7.641   1.905
 1886  WAT    O 6089   7.304   8.413   2.638
 1886  WAT   H1 6090   7.316   8.496   2.685
 1886  WAT   H2 6091   7.391   8.392   2.603
 1887  WAT    O 6092   6.051   8.623   2.605
 1887  WAT   H1 6093   6.125   8.568   2.632
 1887  WAT   H2 6094   6.090   8.709   2.591
 1888  WAT    O 6095   5.740   8.229   2.193
 1888  WAT   H1 6096   5.647   8.254   2.192
 1888  WAT   H2 6097   5.786   8.312   2.180
 1889  WAT    O 6098   5.952   8.541   3.524
 1889  WAT   H1 6099   6.032   8.573   3.565
 1889  WAT   H2 6100   5.900   8.505   3.596
 1890  WAT    O 6101   6.362   8.540   1.787
 1890  WAT   H1 6102   6.441   8.569   1.742
 1890  WAT   H2 6103   6.310   8.497   1.719
 1891  WAT    O 6104   6.835   8.152   3.519
 1891  WAT   H1 6105   6.775   8.154   3.445
 1891  WAT   H2 6106   6.805   8.079   3.572
 1892  WAT    O 6107   6.978   8.525   3.380
 1892  WAT   H1 6108   7.074   8.516   3.375
 1892  WAT   H2 6109   6.964   8.591   3.447
 1893  WAT    O 6110   7.267   8.463   1.930
 1893  WAT   H1 6111   7.239   8.421   1.848
 1893  WAT   H2 6112   7.248   8.556   1.918
 1894  WAT    O 6113   5.724   7.790   3.418
 1894  WAT   H1 6114   5.774   7.732   3.475
 1894  WAT   H2 6115   5.650   7.818   3.472
 1895  WAT    O 6116   6.414   8.062   1.774
 1895  WAT   H1 6117   6.403   8.000   1.846
 1895  WAT   H2 6118   6.397   8.010   1.695
 1896  WAT    O 6119   6.429   7.931   3.372
 1896  WAT   H1 6120   6.353   7.987   3.363
 1896  WAT   H2 6121   6.447   7.901   3.282
 1897  WAT    O 6122   6.738   7.968   1.834
 1897  WAT   H1 6123   6.683   8.013   1.899
 1897  WAT   H2 6124   6.800   7.918   1.887
 1898  WAT    O 6125   7.143   8.104   3.427
 1898  WAT   H1 6126   7.217   8.137   3.377
 1898  WAT   H2 6127   7.067   8.120   3.372
 1899  WAT    O 6128   5.927   7.604   3.508
 1899  WAT   H1 6129   5.931   7.574   3.599
 1899  WAT   H2 6130   6.012   7.644   3.492
 1900  WAT    O 6131   6.305   7.864   2.024
 1900  WAT   H1 6132   6.347   7.847   2.108
 1900  WAT   H2 6133   6.317   7.783   1.974
 1901  WAT    O 6134   6.121   7.462   3.305
 1901  WAT   H1 6135   6.068   7.413   3.242
 1901  WAT   H2 6136   6.188   7.505   3.251
 1902  WAT    O 6137   6.556   7.766   1.749
 1902  WAT   H1 6138   6.608   7.695   1.712
 1902  WAT   H2 6139   6.621   7.830   1.779
 1903  WAT    O 6140   7.011   7.909   3.281
 1903  WAT   H1 6141   7.052   7.924   3.366
 1903  WAT   H2 6142   6.917   7.921   3.297
 1904  WAT    O 6143   7.058   7.643   3.481
 1904  WAT   H1 6144   7.116   7.567   3.473
 1904  WAT   H2 6145   7.076   7.696   3.404
 1905  WAT    O 6146   6.170   7.159   3.313
 1905  WAT   H1 6147   6.160   7.097   3.240
 1905  WAT   H2 6148   6.112   7.231   3.290
 1906  WAT    O 6149   6.446   7.014   3.016
 1906  WAT   H1 6150   6.401   7.017   2.931
 1906  WAT   H2 6151   6.383   6.975   3.076
 1907  WAT    O 6152   6.487   7.904   3.078
 1907  WAT   H1 6153   6.529   7.988   3.061
 1907  WAT   H2 6154   6.395   7.918   3.055
 1908  WAT    O 6155   6.721   7.677   3.216
 1908  WAT   H1 6156   6.732   7.618   3.290
 1908  WAT   H2 6157   6.806   7.681   3.174
 1909  WAT    O 6158   6.954   7.732   3.074
 1909  WAT   H1 6159   6.902   7.785   3.014
 1909  WAT   H2 6160   6.989   7.796   3.137
 1910  WAT    O 6161   6.194   7.471   1.718
 1910  WAT   H1 6162   6.174   7.385   1.755
 1910  WAT   H2 6163   6.177   7.463   1.625
 1911  WAT    O 6164   6.272   8.534   3.190
 1911  WAT   H1 6165   6.218   8.607   3.158
 1911  WAT   H2 6166   6.297   8.487   3.110
 1912  WAT    O 6167   6.397   7.331   3.342
 1912  WAT   H1 6168   6.456   7.300   3.411
 1912  WAT   H2 6169   6.315   7.284   3.358
 1913  WAT    O 6170   6.879   7.293   3.365
 1913  WAT   H1 6171   6.810   7.227   3.359
 1913  WAT   H2 6172   6.951   7.248   3.410
 1914  WAT    O 6173   6.942   6.952   1.971
 1914  WAT   H1 6174   6.970   6.868   2.007
 1914  WAT   H2 6175   6.865   6.976   2.023
 1915  WAT    O 6176   6.074   7.181   1.717
 1915  WAT   H1 6177   6.104   7.182   1.626
 1915  WAT   H2 6178   6.148   7.146   1.767
 1916  WAT    O 6179   6.558   8.658   3.215
 1916  WAT   H1 6180   6.550   8.748   3.246
 1916  WAT   H2 6181   6.467   8.626   3.213
 1917  WAT    O 6182   6.396   7.076   1.816
 1917  WAT   H1 6183   6.361   7.008   1.758
 1917  WAT   H2 6184   6.416   7.030   1.897
 1918  WAT    O 6185   6.612   8.575   1.978
 1918  WAT   H1 6186   6.702   8.608   1.980
 1918  WAT   H2 6187   6.616   8.502   1.915
 1919  WAT    O 6188   5.976   8.112   1.801
 1919  WAT   H1 6189   6.020   8.166   1.866
 1919  WAT   H2 6190   6.025   8.029   1.801
 1920  WAT    O 6191   5.698   8.391   2.546
 1920  WAT   H1 6192   5.731   8.304   2.523
 1920  WAT   H2 6193   5.741   8.411   2.629
 1921  WAT    O 6194   6.157   8.224   2.312
 1921  WAT   H1 6195   6.127   8.211   2.402
 1921  WAT   H2 6196   6.147   8.138   2.271
 1922  WAT    O 6197   5.747   8.477   2.820
 1922  WAT   H1 6198   5.703   8.495   2.903
 1922  WAT   H2 6199   5.804   8.553   2.805
 1923  WAT    O 6200   7.310   8.428   3.248
 1923  WAT   H1 6201   7.250   8.434   3.174
 1923  WAT   H2 6202   7.323   8.334   3.261
 1924  WAT    O 6203   5.730   7.729   2.455
 1924  WAT   H1 6204   5.665   7.702   2.391
 1924  WAT   H2 6205   5.814   7.718   2.410
 1925  WAT    O 6206   7.179   8.100   3.058
 1925  WAT   H1 6207   7.098   8.143   3.084
 1925  WAT   H2 6208   7.220   8.161   2.997
 1926  WAT    O 6209   7.025   7.208   1.878
 1926  WAT   H1 6210   7.067   7.189   1.794
 1926  WAT   H2 6211   6.994   7.123   1.909
 1927  WAT    O 6212   7.375   7.699   2.247
 1927  WAT   H1 6213   7.337   7.623   2.204
 1927  WAT   H2 6214   7.302   7.738   2.296
 1928  WAT    O 6215   5.834   7.767   2.909
 1928  WAT   H1 6216   5.871   7.758   2.997
 1928  WAT   H2 6217   5.777   7.691   2.900
 1929  WAT    O 6218   7.314   7.614   3.211
 1929  WAT   H1 6219   7.291   7.591   3.121
 1929  WAT   H2 6220   7.340   7.706   3.206
 1930  WAT    O 6221   5.789   7.458   3.300
 1930  WAT   H1 6222   5.699   7.455   3.334
 1930  WAT   H2 6223   5.843   7.478   3.377
 1931  WAT    O 6224   7.158   7.137   3.489
 1931  WAT   H1 6225   7.245   7.137   3.527
 1931  WAT   H2 6226   7.159   7.063   3.427
 1932  WAT    O 6227   5.651   7.450   2.050
 1932  WAT   H1 6228   5.561   7.476   2.032
 1932  WAT   H2 6229   5.700   7.477   1.972
 1933  WAT    O 6230   7.302   7.522   2.577
 1933  WAT   H1 6231   7.355   7.472   2.514
 1933  WAT   H2 6232   7.361   7.535   2.652
 1934  WAT    O 6233   7.320   7.530   2.930
 1934  WAT   H1 6234   7.225   7.527   2.941
 1934  WAT   H2 6235   7.338   7.621   2.906
 1935  WAT    O 6236   5.906   7.355   1.841
 1935  WAT   H1 6237   5.977   7.313   1.792
 1935  WAT   H2 6238   5.834   7.362   1.777
 1936  WAT    O 6239   5.870   6.961   1.745
 1936  WAT   H1 6240   5.943   7.015   1.776
 1936  WAT   H2 6241   5.898   6.933   1.657
 1937  WAT    O 6242   7.251   7.448   2.171
 1937  WAT   H1 6243   7.301   7.424   2.250
 1937  WAT   H2 6244   7.231   7.364   2.130
 1938  WAT    O 6245   5.839   6.886   2.735
 1938  WAT   H1 6246   5.904   6.831   2.691
 1938  WAT   H2 6247   5.881   6.911   2.817
 1939  WAT    O 6248   7.229   6.905   3.071
 1939  WAT   H1 6249   7.293   6.966   3.107
 1939  WAT   H2 6250   7.244   6.909   2.976
 1940  WAT    O 6251   7.185   8.575   2.411
 1940  WAT   H1 6252   7.244   8.543   2.343
 1940  WAT   H2 6253   7.210   8.528   2.490
 1941  WAT    O 6254   5.815   6.901   3.009
 1941  WAT   H1 6255   5.780   6.947   3.086
 1941  WAT   H2 6256   5.782   6.812   3.017
 1942  WAT    O 6257   5.975   8.218   3.426
 1942  WAT   H1 6258   5.971   8.181   3.514
 1942  WAT   H2 6259   5.988   8.312   3.440
 1943  WAT    O 6260   6.345   8.374   2.986
 1943  WAT   H1 6261   6.321   8.401   2.897
 1943  WAT   H2 6262   6.439   8.391   2.991
 1944  WAT    O 6263   6.566   7.020   3.361
 1944  WAT   H1 6264   6.560   7.080   3.436
 1944  WAT   H2 6265   6.660   7.010   3.347
 1945  WAT    O 6266   6.830   6.986   3.325
 1945  WAT   H1 6267   6.891   7.018   3.259
 1945  WAT   H2 6268   6.884   6.938   3.387
 1946  WAT    O 6269   5.882   6.854   3.337
 1946  WAT   H1 6270   5.937   6.836   3.260
 1946  WAT   H2 6271   5.888   6.775   3.390
 1947  WAT    O 6272   5.959   8.513   3.138
 1947  WAT   H1 6273   5.900   8.500   3.212
 1947  WAT   H2 6274   5.958   8.429   3.091
 1948  WAT    O 6275   6.904   6.842   2.958
 1948  WAT   H1 6276   6.816   6.876   2.938
 1948  WAT   H2 6277   6.893   6.795   3.040
 1949  WAT    O 6278   6.994   7.063   3.096
 1949  WAT   H1 6279   6.962   6.982   3.058
 1949  WAT   H2 6280   7.089   7.059   3.084
 1950  WAT    O 6281   7.240   8.640   2.794
 1950  WAT   H1 6282   7.194   8.715   2.756
 1950  WAT   H2 6283   7.177   8.568   2.788
 1951  WAT    O 6284   5.922   8.250   3.033
 1951  WAT   H1 6285   5.850   8.188   3.026
 1951  WAT   H2 6286   5.928   8.289   2.946
 1952  WAT    O 6287   6.283   8.471   2.711
 1952  WAT   H1 6288   6.334   8.410   2.659
 1952  WAT   H2 6289   6.348   8.521   2.760
 1953  WAT    O 6290   6.557   8.560   2.794
 1953  WAT   H1 6291   6.585   8.535   2.706
 1953  WAT   H2 6292   6.608   8.505   2.853
 1954  WAT    O 6293   6.678   6.934   2.852
 1954  WAT   H1 6294   6.600   6.982   2.880
 1954  WAT   H2 6295   6.649   6.844   2.841
 1955  WAT    O 6296   7.134   7.004   2.656
 1955  WAT   H1 6297   7.178   6.999   2.572
 1955  WAT   H2 6298   7.107   7.096   2.663
 1956  WAT    O 6299   5.751   8.581   2.354
 1956  WAT   H1 6300   5.734   8.518   2.424
 1956  WAT   H2 6301   5.664   8.602   2.319
 1957  WAT    O 6302   5.813   6.965   2.104
 1957  WAT   H1 6303   5.889   6.976   2.047
 1957  WAT   H2 6304   5.767   7.048   2.099
 1958  WAT    O 6305   6.467   7.176   2.403
 1958  WAT   H1 6306   6.386   7.139   2.369
 1958  WAT   H2 6307   6.517   7.100   2.433
 1959  WAT    O 6308   6.917   6.842   2.527
 1959  WAT   H1 6309   6.978   6.900   2.574
 1959  WAT   H2 6310   6.843   6.899   2.505
 1960  WAT    O 6311   7.232   6.883   2.054
 1960  WAT   H1 6312   7.251   6.972   2.081
 1960  WAT   H2 6313   7.153   6.860   2.104
 1961  WAT    O 6314   5.911   8.451   2.098
 1961  WAT   H1 6315   5.859   8.489   2.028
 1961  WAT   H2 6316   5.904   8.513   2.170
 1962  WAT    O 6317   6.050   7.017   1.958
 1962  WAT   H1 6318   6.103   6.939   1.945
 1962  WAT   H2 6319   6.113   7.085   1.981
 1963  WAT    O 6320   6.270   6.991   2.263
 1963  WAT   H1 6321   6.207   6.921   2.280
 1963  WAT   H2 6322   6.216   7.067   2.242
 1964  WAT    O 6323   6.563   8.652   3.531
 1964  WAT   H1 6324   6.656   8.629   3.535
 1964  WAT   H2 6325   6.562   8.735   3.482
 1965  WAT    O 6326   6.282   6.919   3.507
 1965  WAT   H1 6327   6.254   6.969   3.431
 1965  WAT   H2 6328   6.320   6.839   3.470
 1966  WAT    O 6329   6.171   8.646   1.986
 1966  WAT   H1 6330   6.244   8.617   1.931
 1966  WAT   H2 6331   6.197   8.622   2.075
 1967  WAT    O 6332   6.087   8.257   1.986
 1967  WAT   H1 6333   6.024   8.304   2.041
 1967  WAT   H2 6334   6.099   8.173   2.030
 1968  WAT    O 6335   6.942   6.860   3.565
 1968  WAT   H1 6336   6.931   6.892   3.654
 1968  WAT   H2 6337   7.024   6.900   3.535
 1969  WAT    O 6338   7.220   8.575   3.513
 1969  WAT   H1 6339   7.299   8.526   3.492
 1969  WAT   H2 6340   7.250   8.643   3.574
 1970  WAT    O 6341   6.833   7.662   0.601
 1970  WAT   H1 6342   6.825   7.571   0.574
 1970  WAT   H2 6343   6.791   7.712   0.531
 1971  WAT    O 6344   6.646   7.840   0.789
 1971  WAT   H1 6345   6.568   7.792   0.818
 1971  WAT   H2 6346   6.711   7.772   0.772
 1972  WAT    O 6347   6.048   7.871   0.877
 1972  WAT   H1 6348   5.964   7.846   0.917
 1972  WAT   H2 6349   6.108   7.878   0.951
 1973  WAT    O 6350   7.048   8.281   0.667
 1973  WAT   H1 6351   7.002   8.204   0.700
 1973  WAT   H2 6352   7.129   8.283   0.718
 1974  WAT    O 6353   6.046   8.275   0.897
 1974  WAT   H1 6354   6.076   8.186   0.879
 1974  WAT   H2 6355   6.120   8.330   0.874
 1975  WAT    O 6356   5.889   7.367   0.255
 1975  WAT   H1 6357   5.800   7.401   0.245
 1975  WAT   H2 6358   5.917   7.347   0.166
 1976  WAT    O 6359   5.685   7.627   0.844
 1976  WAT   H1 6360   5.742   7.551   0.844
 1976  WAT   H2 6361   5.685   7.657   0.753
 1977  WAT    O 6362   6.671   8.509   0.629
 1977  WAT   H1 6363   6.609   8.555   0.572
 1977  WAT   H2 6364   6.756   8.525   0.589
 1978  WAT    O 6365   6.590   8.108   0.790
 1978  WAT   H1 6366   6.583   8.014   0.774
 1978  WAT   H2 6367   6.666   8.117   0.847
 1979  WAT    O 6368   5.809   7.168   1.023
 1979  WAT   H1 6369   5.791   7.078   1.051
 1979  WAT   H2 6370   5.769   7.223   1.090
 1980  WAT    O 6371   6.693   7.388   0.813
 1980  WAT   H1 6372   6.731   7.301   0.801
 1980  WAT   H2 6373   6.683   7.422   0.724
 1981  WAT    O 6374   6.106   7.226   0.359
 1981  WAT   H1 6375   6.117   7.316   0.390
 1981  WAT   H2 6376   6.015   7.221   0.330
 1982  WAT    O 6377   7.071   7.138   0.506
 1982  WAT   H1 6378   7.153   7.089   0.510
 1982  WAT   H2 6379   7.075   7.197   0.581
 1983  WAT    O 6380   5.871   7.418   0.883
 1983  WAT   H1 6381   5.939   7.444   0.945
 1983  WAT   H2 6382   5.839   7.334   0.917
 1984  WAT    O 6383   6.290   7.522   0.792
 1984  WAT   H1 6384   6.341   7.572   0.856
 1984  WAT   H2 6385   6.343   7.445   0.774
 1985  WAT    O 6386   6.119   6.986   1.219
 1985  WAT   H1 6387   6.119   7.038   1.138
 1985  WAT   H2 6388   6.036   6.939   1.216
 1986  WAT    O 6389   6.757   7.998   0.369
 1986  WAT   H1 6390   6.695   8.044   0.312
 1986  WAT   H2 6391   6.809   8.067   0.410
 1987  WAT    O 6392   6.244   7.950   1.036
 1987  WAT   H1 6393   6.210   8.013   1.101
 1987  WAT   H2 6394   6.261   8.003   0.958
 1988  WAT    O 6395   7.095   7.332   0.783
 1988  WAT   H1 6396   7.025   7.361   0.841
 1988  WAT   H2 6397   7.131   7.413   0.747
 1989  WAT    O 6398   6.087   7.158   1.019
 1989  WAT   H1 6399   6.121   7.242   0.990
 1989  WAT   H2 6400   5.993   7.172   1.031
 1990  WAT    O 6401   6.165   8.147   1.218
 1990  WAT   H1 6402   6.227   8.215   1.190
 1990  WAT   H2 6403   6.079   8.188   1.209
 1991  WAT    O 6404   7.257   8.294   1.009
 1991  WAT   H1 6405   7.188   8.361   1.009
 1991  WAT   H2 6406   7.311   8.313   0.933
 1992  WAT    O 6407   6.455   6.906   0.652
 1992  WAT   H1 6408   6.486   6.851   0.580
 1992  WAT   H2 6409   6.362   6.920   0.634
 1993  WAT    O 6410   7.010   8.478   0.881
 1993  WAT   H1 6411   7.011   8.438   0.794
 1993  WAT   H2 6412   6.955   8.556   0.871
 1994  WAT    O 6413   7.140   8.150   0.390
 1994  WAT   H1 6414   7.129   8.056   0.402
 1994  WAT   H2 6415   7.139   8.186   0.478
 1995  WAT    O 6416   6.950   7.968   1.014
 1995  WAT   H1 6417   6.992   7.947   0.930
 1995  WAT   H2 6418   7.022   7.994   1.071
 1996  WAT    O 6419   6.694   7.713   0.325
 1996  WAT   H1 6420   6.601   7.706   0.348
 1996  WAT   H2 6421   6.709   7.807   0.314
 1997  WAT    O 6422   7.097   7.869   0.376
 1997  WAT   H1 6423   7.035   7.835   0.311
 1997  WAT   H2 6424   7.095   7.805   0.447
 1998  WAT    O 6425   7.041   7.487   1.117
 1998  WAT   H1 6426   7.000   7.569   1.143
 1998  WAT   H2 6427   6.968   7.428   1.098
 1999  WAT    O 6428   6.254   7.766   0.604
 1999  WAT   H1 6429   6.214   7.694   0.554
 1999  WAT   H2 6430   6.263   7.731   0.693
 2000  WAT    O 6431   6.301   8.134   0.820
 2000  WAT   H1 6432   6.272   8.074   0.752
 2000  WAT   H2 6433   6.396   8.138   0.809
 2001  WAT    O 6434   6.126   7.443   0.982
 2001  WAT   H1 6435   6.181   7.454   0.904
 2001  WAT   H2 6436   6.177   7.480   1.053
 2002  WAT    O 6437   7.110   8.492   1.186
 2002  WAT   H1 6438   7.062   8.572   1.167
 2002  WAT   H2 6439   7.042   8.426   1.202
 2003  WAT    O 6440   6.210   8.108   1.485
 2003  WAT   H1 6441   6.121   8.130   1.510
 2003  WAT   H2 6442   6.213   8.120   1.390
 2004  WAT    O 6443   6.093   7.795   1.343
 2004  WAT   H1 6444   6.079   7.882   1.380
 2004  WAT   H2 6445   6.005   7.761   1.328
 2005  WAT    O 6446   6.725   8.287   0.473
 2005  WAT   H1 6447   6.769   8.361   0.432
 2005  WAT   H2 6448   6.719   8.311   0.566
 2006  WAT    O 6449   6.273   8.389   1.564
 2006  WAT   H1 6450   6.270   8.430   1.477
 2006  WAT   H2 6451   6.257   8.296   1.547
 2007  WAT    O 6452   5.924   7.655   0.354
 2007  WAT   H1 6453   5.912   7.728   0.293
 2007  WAT   H2 6454   5.893   7.578   0.306
 2008  WAT    O 6455   5.688   7.972   0.934
 2008  WAT   H1 6456   5.696   7.986   0.840
 2008  WAT   H2 6457   5.750   7.901   0.954
 2009  WAT    O 6458   5.813   8.142   0.575
 2009  WAT   H1 6459   5.772   8.156   0.490
 2009  WAT   H2 6460   5.902   8.114   0.555
 2010  WAT    O 6461   6.795   8.557   1.266
 2010  WAT   H1 6462   6.846   8.548   1.346
 2010  WAT   H2 6463   6.710   8.592   1.295
 2011  WAT    O 6464   6.240   8.564   0.387
 2011  WAT   H1 6465   6.222   8.472   0.365
 2011  WAT   H2 6466   6.155   8.599   0.411
 2012  WAT    O 6467   6.919   8.499   0.472
 2012  WAT   H1 6468   6.964   8.421   0.504
 2012  WAT   H2 6469   6.953   8.570   0.527
 2013  WAT    O 6470   7.394   7.392   1.506
 2013  WAT   H1 6471   7.332   7.443   1.453
 2013  WAT   H2 6472   7.362   7.302   1.500
 2014  WAT    O 6473   5.694   8.076   1.188
 2014  WAT   H1 6474   5.710   8.029   1.107
 2014  WAT   H2 6475   5.740   8.025   1.255
 2015  WAT    O 6476   6.171   6.989   0.692
 2015  WAT   H1 6477   6.127   7.067   0.659
 2015  WAT   H2 6478   6.227   7.022   0.763
 2016  WAT    O 6479   6.600   7.276   1.252
 2016  WAT   H1 6480   6.554   7.297   1.334
 2016  WAT   H2 6481   6.560   7.195   1.222
 2017  WAT    O 6482   7.100   7.398   1.365
 2017  WAT   H1 6483   7.015   7.368   1.397
 2017  WAT   H2 6484   7.084   7.423   1.274
 2018  WAT    O 6485   6.809   7.548   1.575
 2018  WAT   H1 6486   6.842   7.465   1.541
 2018  WAT   H2 6487   6.888   7.600   1.590
 2019  WAT    O 6488   6.375   7.044   0.878
 2019  WAT   H1 6489   6.405   7.134   0.870
 2019  WAT   H2 6490   6.430   6.995   0.816
 2020  WAT    O 6491   6.150   7.502   0.465
 2020  WAT   H1 6492   6.128   7.480   0.555
 2020  WAT   H2 6493   6.072   7.545   0.430
 2021  WAT    O 6494   6.873   7.502   0.325
 2021  WAT   H1 6495   6.813   7.575   0.306
 2021  WAT   H2 6496   6.928   7.496   0.246
 2022  WAT    O 6497   6.394   7.592   1.531
 2022  WAT   H1 6498   6.385   7.497   1.516
 2022  WAT   H2 6499   6.479   7.614   1.492
 2023  WAT    O 6500   6.734   7.366   0.528
 2023  WAT   H1 6501   6.773   7.398   0.446
 2023  WAT   H2 6502   6.770   7.278   0.539
 2024  WAT    O 6503   5.907   7.233   1.347
 2024  WAT   H1 6504   5.868   7.317   1.367
 2024  WAT   H2 6505   5.839   7.169   1.366
 2025  WAT    O 6506   6.565   7.241   1.654
 2025  WAT   H1 6507   6.496   7.222   1.717
 2025  WAT   H2 6508   6.639   7.269   1.707
 2026  WAT    O 6509   5.638   7.025   0.750
 2026  WAT   H1 6510   5.609   7.082   0.821
 2026  WAT   H2 6511   5.712   6.977   0.786
 2027  WAT    O 6512   6.792   7.625   0.937
 2027  WAT   H1 6513   6.719   7.676   0.972
 2027  WAT   H2 6514   6.753   7.543   0.907
 2028  WAT    O 6515   6.436   7.293   0.778
 2028  WAT   H1 6516   6.437   7.248   0.693
 2028  WAT   H2 6517   6.526   7.325   0.788
 2029  WAT    O 6518   6.021   7.281   0.674
 2029  WAT   H1 6519   5.987   7.329   0.749
 2029  WAT   H2 6520   5.945   7.235   0.638
 2030  WAT    O 6521   6.839   7.170   0.878
 2030  WAT   H1 6522   6.840   7.215   0.963
 2030  WAT   H2 6523   6.814   7.080   0.900
 2031  WAT    O 6524   7.181   6.912   1.462
 2031  WAT   H1 6525   7.214   6.839   1.515
 2031  WAT   H2 6526   7.185   6.880   1.372
 2032  WAT    O 6527   5.851   8.014   1.404
 2032  WAT   H1 6528   5.813   7.950   1.464
 2032  WAT   H2 6529   5.882   8.084   1.461
 2033  WAT    O 6530   6.466   7.699   0.952
 2033  WAT   H1 6531   6.503   7.651   1.027
 2033  WAT   H2 6532   6.447   7.786   0.986
 2034  WAT    O 6533   5.753   7.173   0.565
 2034  WAT   H1 6534   5.724   7.137   0.649
 2034  WAT   H2 6535   5.746   7.100   0.504
 2035  WAT    O 6536   6.245   7.603   1.184
 2035  WAT   H1 6537   6.215   7.691   1.207
 2035  WAT   H2 6538   6.341   7.609   1.188
 2036  WAT    O 6539   6.098   8.023   0.244
 2036  WAT   H1 6540   6.021   7.969   0.228
 2036  WAT   H2 6541   6.171   7.971   0.210
 2037  WAT    O 6542   7.174   7.923   0.823
 2037  WAT   H1 6543   7.246   7.972   0.784
 2037  WAT   H2 6544   7.154   7.855   0.759
 2038  WAT    O 6545   6.720   7.062   0.237
 2038  WAT   H1 6546   6.639   7.012   0.230
 2038  WAT   H2 6547   6.701   7.146   0.196
 2039  WAT    O 6548   6.712   7.930   1.412
 2039  WAT   H1 6549   6.706   7.838   1.386
 2039  WAT   H2 6550   6.649   7.940   1.483
 2040  WAT    O 6551   6.102   7.990   0.608
 2040  WAT   H1 6552   6.154   7.910   0.602
 2040  WAT   H2 6553   6.057   7.984   0.692
 2041  WAT    O 6554   5.851   7.687   1.299
 2041  WAT   H1 6555   5.815   7.753   1.358
 2041  WAT   H2 6556   5.821   7.603   1.336
 2042  WAT    O 6557   6.171   7.732   1.587
 2042  WAT   H1 6558   6.141   7.747   1.498
 2042  WAT   H2 6559   6.248   7.677   1.578
 2043  WAT    O 6560   6.705   8.212   1.387
 2043  WAT   H1 6561   6.707   8.119   1.365
 2043  WAT   H2 6562   6.635   8.221   1.451
 2044  WAT    O 6563   7.326   7.876   1.322
 2044  WAT   H1 6564   7.254   7.936   1.302
 2044  WAT   H2 6565   7.379   7.875   1.242
 2045  WAT    O 6566   7.322   8.316   0.287
 2045  WAT   H1 6567   7.257   8.251   0.314
 2045  WAT   H2 6568   7.283   8.357   0.209
 2046  WAT    O 6569   6.879   8.049   0.671
 2046  WAT   H1 6570   6.915   7.989   0.605
 2046  WAT   H2 6571   6.791   8.016   0.689
 2047  WAT    O 6572   6.488   8.125   0.412
 2047  WAT   H1 6573   6.557   8.180   0.450
 2047  WAT   H2 6574   6.409   8.179   0.416
 2048  WAT    O 6575   6.418   7.825   0.373
 2048  WAT   H1 6576   6.464   7.906   0.396
 2048  WAT   H2 6577   6.383   7.794   0.457
 2049  WAT    O 6578   6.649   8.376   1.096
 2049  WAT   H1 6579   6.713   8.397   1.164
 2049  WAT   H2 6580   6.685   8.300   1.051
 2050  WAT    O 6581   6.008   6.860   0.421
 2050  WAT   H1 6582   5.996   6.859   0.515
 2050  WAT   H2 6583   5.926   6.894   0.386
 2051  WAT    O 6584   6.776   8.177   0.968
 2051  WAT   H1 6585   6.840   8.107   0.979
 2051  WAT   H2 6586   6.828   8.255   0.950
 2052  WAT    O 6587   6.953   8.257   1.288
 2052  WAT   H1 6588   6.987   8.315   1.356
 2052  WAT   H2 6589   6.861   8.244   1.311
 2053  WAT    O 6590   5.708   7.036   1.367
 2053  WAT   H1 6591   5.637   7.056   1.427
 2053  WAT   H2 6592   5.750   6.958   1.404
 2054  WAT    O 6593   5.737   8.434   1.465
 2054  WAT   H1 6594   5.748   8.340   1.451
 2054  WAT   H2 6595   5.672   8.461   1.400
 2055  WAT    O 6596   6.536   8.262   1.605
 2055  WAT   H1 6597   6.504   8.190   1.660
 2055  WAT   H2 6598   6.469   8.329   1.613
 2056  WAT    O 6599   6.858   7.285   1.142
 2056  WAT   H1 6600   6.895   7.203   1.174
 2056  WAT   H2 6601   6.772   7.291   1.183
 2057  WAT    O 6602   6.391   7.408   0.364
 2057  WAT   H1 6603   6.320   7.455   0.408
 2057  WAT   H2 6604   6.420   7.342   0.428
 2058  WAT    O 6605   6.554   7.550   1.164
 2058  WAT   H1 6606   6.604   7.598   1.231
 2058  WAT   H2 6607   6.568   7.458   1.185
 2059  WAT    O 6608   6.794   7.081   0.508
 2059  WAT   H1 6609   6.782   7.083   0.413
 2059  WAT   H2 6610   6.889   7.086   0.520
 2060  WAT    O 6611   6.503   8.604   0.435
 2060  WAT   H1 6612   6.529   8.601   0.343
 2060  WAT   H2 6613   6.408   8.592   0.435
 2061  WAT    O 6614   7.274   7.172   1.248
 2061  WAT   H1 6615   7.224   7.246   1.282
 2061  WAT   H2 6616   7.356   7.211   1.217
 2062  WAT    O 6617   7.104   7.696   0.593
 2062  WAT   H1 6618   7.010   7.698   0.610
 2062  WAT   H2 6619   7.135   7.618   0.638
 2063  WAT    O 6620   7.304   8.413   0.761
 2063  WAT   H1 6621   7.316   8.496   0.808
 2063  WAT   H2 6622   7.391   8.392   0.726
 2064  WAT    O 6623   6.051   8.623   0.728
 2064  WAT   H1 6624   6.125   8.568   0.755
 2064  WAT   H2 6625   6.090   8.709   0.714
 2065  WAT    O 6626   5.740   8.229   0.315
 2065  WAT   H1 6627   5.647   8.254   0.314
 2065  WAT   H2 6628   5.786   8.312   0.303
 2066  WAT    O 6629   5.952   8.541   1.647
 2066  WAT   H1 6630   6.032   8.573   1.688
 2066  WAT   H2 6631   5.900   8.505   1.719
 2067  WAT    O 6632   6.835   8.152   1.641
 2067  WAT   H1 6633   6.775   8.154   1.567
 2067  WAT   H2 6634   6.805   8.079   1.695
 2068  WAT    O 6635   6.978   8.525   1.502
 2068  WAT   H1 6636   7.074   8.516   1.497
 2068  WAT   H2 6637   6.964   8.591   1.570
 2069  WAT    O 6638   5.724   7.790   1.541
 2069  WAT   H1 6639   5.774   7.732   1.598
 2069  WAT   H2 6640   5.650   7.818   1.595
 2070  WAT    O 6641   6.429   7.931   1.494
 2070  WAT   H1 6642   6.353   7.987   1.486
 2070  WAT   H2 6643   6.447   7.901   1.405
 2071  WAT    O 6644   7.143   8.104   1.550
 2071  WAT   H1 6645   7.217   8.137   1.500
 2071  WAT   H2 6646   7.067   8.120   1.495
 2072  WAT    O 6647   5.927   7.604   1.630
 2072  WAT   H1 6648   5.931   7.574   1.721
 2072  WAT   H2 6649   6.012   7.644   1.614
 2073  WAT    O 6650   6.121   7.462   1.427
 2073  WAT   H1 6651   6.068   7.413   1.364
 2073  WAT   H2 6652   6.188   7.505   1.374
 2074  WAT    O 6653   7.011   7.909   1.404
 2074  WAT   H1 6654   7.052   7.924   1.488
 2074  WAT   H2 6655   6.917   7.921   1.420
 2075  WAT    O 6656   7.058   7.643   1.604
 2075  WAT   H1 6657   7.116   7.567   1.595
 2075  WAT   H2 6658   7.076   7.696   1.526
 2076  WAT    O 6659   6.170   7.159   1.435
 2076  WAT   H1 6660   6.160   7.097   1.363
 2076  WAT   H2 6661   6.112   7.231   1.412
 2077  WAT    O 6662   6.446   7.014   1.138
 2077  WAT   H1 6663   6.401   7.017   1.054
 2077  WAT   H2 6664   6.383   6.975   1.198
 2078  WAT    O 6665   6.487   7.904   1.201
 2078  WAT   H1 6666   6.529   7.988   1.183
 2078  WAT   H2 6667   6.395   7.918   1.178
 2079  WAT    O 6668   6.721   7.677   1.339
 2079  WAT   H1 6669   6.732   7.618   1.413
 2079  WAT   H2 6670   6.806   7.681   1.297
 2080  WAT    O 6671   6.954   7.732   1.197
 2080  WAT   H1 6672   6.902   7.785   1.136
 2080  WAT   H2 6673   6.989   7.796   1.260
 2081  WAT    O 6674   6.272   8.534   1.312
 2081  WAT   H1 6675   6.218   8.607   1.280
 2081  WAT   H2 6676   6.297   8.487   1.233
 2082  WAT    O 6677   6.397   7.331   1.465
 2082  WAT   H1 6678   6.456   7.300   1.533
 2082  WAT   H2 6679   6.315   7.284   1.480
 2083  WAT    O 6680   6.879   7.293   1.488
 2083  WAT   H1 6681   6.810   7.227   1.481
 2083  WAT   H2 6682   6.951   7.248   1.532
 2084  WAT    O 6683   6.558   8.658   1.338
 2084  WAT   H1 6684   6.550   8.748   1.369
 2084  WAT   H2 6685   6.467   8.626   1.335
 2085  WAT    O 6686   5.698   8.391   0.668
 2085  WAT   H1 6687   5.731   8.304   0.645
 2085  WAT   H2 6688   5.741   8.411   0.751
 2086  WAT    O 6689   6.157   8.224   0.434
 2086  WAT   H1 6690   6.127   8.211   0.524
 2086  WAT   H2 6691   6.147   8.138   0.393
 2087  WAT    O 6692   5.747   8.477   0.942
 2087  WAT   H1 6693   5.703   8.495   1.025
 2087  WAT   H2 6694   5.804   8.553   0.928
 2088  WAT    O 6695   7.310   8.428   1.371
 2088  WAT   H1 6696   7.250   8.434   1.297
 2088  WAT   H2 6697   7.323   8.334   1.384
 2089  WAT    O 6698   5.730   7.729   0.578
 2089  WAT   H1 6699   5.665   7.702   0.514
 2089  WAT   H2 6700   5.814   7.718   0.533
 2090  WAT    O 6701   7.179   8.100   1.181
 2090  WAT   H1 6702   7.098   8.143   1.207
 2090  WAT   H2 6703   7.220   8.161   1.119
 2091  WAT    O 6704   7.375   7.699   0.370
 2091  WAT   H1 6705   7.337   7.623   0.327
 2091  WAT   H2 6706   7.302   7.738   0.419
 2092  WAT    O 6707   5.834   7.767   1.032
 2092  WAT   H1 6708   5.871   7.758   1.120
 2092  WAT   H2 6709   5.777   7.691   1.022
 2093  WAT    O 6710   7.314   7.614   1.333
 2093  WAT   H1 6711   7.291   7.591   1.243
 2093  WAT   H2 6712   7.340   7.706   1.329
 2094  WAT    O 6713   5.789   7.458   1.423
 2094  WAT   H1 6714   5.699   7.455   1.457
 2094  WAT   H2 6715   5.843   7.478   1.499
 2095  WAT    O 6716   7.158   7.137   1.611
 2095  WAT   H1 6717   7.245   7.137   1.649
 2095  WAT   H2 6718   7.159   7.063   1.550
 2096  WAT    O 6719   7.302   7.522   0.700
 2096  WAT   H1 6720   7.355   7.472   0.637
 2096  WAT   H2 6721   7.361   7.535   0.774
 2097  WAT    O 6722   7.320   7.530   1.052
 2097  WAT   H1 6723   7.225   7.527   1.064
 2097  WAT   H2 6724   7.338   7.621   1.029
 2098  WAT    O 6725   7.251   7.448   0.294
 2098  WAT   H1 6726   7.301   7.424   0.372
 2098  WAT   H2 6727   7.231   7.364   0.252
 2099  WAT    O 6728   5.839   6.886   0.857
 2099  WAT   H1 6729   5.904   6.831   0.813
 2099  WAT   H2 6730   5.881   6.911   0.940
 2100  WAT    O 6731   7.229   6.905   1.193
 2100  WAT   H1 6732   7.293   6.966   1.230
 2100  WAT   H2 6733   7.244   6.909   1.099
 2101  WAT    O 6734   7.185   8.575   0.533
 2101  WAT   H1 6735   7.244   8.543   0.466
 2101  WAT   H2 6736   7.210   8.528   0.612
 2102  WAT    O 6737   5.815   6.901   1.132
 2102  WAT   H1 6738   5.780   6.947   1.208
 2102  WAT   H2 6739   5.782   6.812   1.140
 2103  WAT    O 6740   5.975   8.218   1.548
 2103  WAT   H1 6741   5.971   8.181   1.636
 2103  WAT   H2 6742   5.988   8.312   1.562
 2104  WAT    O 6743   6.345   8.374   1.108
 2104  WAT   H1 6744   6.321   8.401   1.020
 2104  WAT   H2 6745   6.439   8.391   1.114
 2105  WAT    O 6746   6.566   7.020   1.484
 2105  WAT   H1 6747   6.560   7.080   1.559
 2105  WAT   H2 6748   6.660   7.010   1.469
 2106  WAT    O 6749   6.830   6.986   1.448
 2106  WAT   H1 6750   6.891   7.018   1.382
 2106  WAT   H2 6751   6.884   6.938   1.510
 2107  WAT    O 6752   5.882   6.854   1.459
 2107  WAT   H1 6753   5.937   6.836   1.383
 2107  WAT   H2 6754   5.888   6.775   1.513
 2108  WAT    O 6755   5.959   8.513   1.260
 2108  WAT   H1 6756   5.900   8.500   1.334
 2108  WAT   H2 6757   5.958   8.429   1.214
 2109  WAT    O 6758   6.904   6.842   1.081
 2109  WAT   H1 6759   6.816   6.876   1.060
 2109  WAT   H2 6760   6.893   6.795   1.163
 2110  WAT    O 6761   6.994   7.063   1.219
 2110  WAT   H1 6762   6.962   6.982   1.181
 2110  WAT   H2 6763   7.089   7.059   1.207
 2111  WAT    O 6764   7.240   8.640   0.916
 2111  WAT   H1 6765   7.194   8.715   0.879
 2111  WAT   H2 6766   7.177   8.568   0.910
 2112  WAT    O 6767   5.922   8.250   1.155
 2112  WAT   H1 6768   5.850   8.188   1.149
 2112  WAT   H2 6769   5.928   8.289   1.068
 2113  WAT    O 6770   6.283   8.471   0.834
 2113  WAT   H1 6771   6.334   8.410   0.781
 2113  WAT   H2 6772   6.348   8.521   0.883
 2114  WAT    O 6773   6.557   8.560   0.916
 2114  WAT   H1 6774   6.585   8.535   0.829
 2114  WAT   H2 6775   6.608   8.505   0.976
 2115  WAT    O 6776   6.678   6.934   0.974
 2115  WAT   H1 6777   6.600   6.982   1.002
 2115  WAT   H2 6778   6.649   6.844   0.964
 2116  WAT    O 6779   7.134   7.004   0.779
 2116  WAT   H1 6780   7.178   6.999   0.694
 2116  WAT   H2 6781   7.107   7.096   0.786
 2117  WAT    O 6782   5.751   8.581   0.476
 2117  WAT   H1 6783   5.734   8.518   0.546
 2117  WAT   H2 6784   5.664   8.602   0.441
 2118  WAT    O 6785   5.813   6.965   0.227
 2118  WAT   H1 6786   5.889   6.976   0.169
 2118  WAT   H2 6787   5.767   7.048   0.222
 2119  WAT    O 6788   6.467   7.176   0.526
 2119  WAT   H1 6789   6.386   7.139   0.492
 2119  WAT   H2 6790   6.517   7.100   0.556
 2120  WAT    O 6791   6.917   6.842   0.649
 2120  WAT   H1 6792   6.978   6.900   0.697
 2120  WAT   H2 6793   6.843   6.899   0.627
 2121  WAT    O 6794   7.232   6.883   0.177
 2121  WAT   H1 6795   7.251   6.972   0.204
 2121  WAT   H2 6796   7.153   6.860   0.226
 2122  WAT    O 6797   6.270   6.991   0.386
 2122  WAT   H1 6798   6.207   6.921   0.403
 2122  WAT   H2 6799   6.216   7.067   0.364
 2123  WAT    O 6800   6.563   8.652   1.653
 2123  WAT   H1 6801   6.656   8.629   1.658
 2123  WAT   H2 6802   6.562   8.735   1.605
 2124  WAT    O 6803   6.282   6.919   1.630
 2124  WAT   H1 6804   6.254   6.969   1.553
 2124  WAT   H2 6805   6.320   6.839   1.593
 2125  WAT    O 6806   6.942   6.860   1.687
 2125  WAT   H1 6807   6.931   6.892   1.777
 2125  WAT   H2 6808   7.024   6.900   1.658
 2126  WAT    O 6809   7.220   8.575   1.636
 2126  WAT   H1 6810   7.299   8.526   1.615
 2126  WAT   H2 6811   7.250   8.643   1.696
 2127  WAT    O 6812   6.833   5.785  11.866
 2127  WAT   H1 6813   6.825   5.693  11.839
 2127  WAT   H2 6814   6.791   5.835  11.795
 2128  WAT    O 6815   6.646   5.963  12.054
 2128  WAT   H1 6816   6.568   5.915  12.083
 2128  WAT   H2 6817   6.711   5.895  12.036
 2129  WAT    O 6818   6.048   5.994  12.142
 2129  WAT   H1 6819   5.964   5.968  12.182
 2129  WAT   H2 6820   6.108   6.001  12.215
 2130  WAT    O 6821   7.048   6.403  11.932
 2130  WAT   H1 6822   7.002   6.326  11.965
 2130  WAT   H2 6823   7.129   6.406  11.982
 2131  WAT    O 6824   6.046   6.397  12.161
 2131  WAT   H1 6825   6.076   6.308  12.143
 2131  WAT   H2 6826   6.120   6.453  12.138
 2132  WAT    O 6827   5.889   5.490  11.520
 2132  WAT   H1 6828   5.800   5.524  11.510
 2132  WAT   H2 6829   5.917   5.470  11.431
 2133  WAT    O 6830   5.685   5.750  12.108
 2133  WAT   H1 6831   5.742   5.673  12.108
 2133  WAT   H2 6832   5.685   5.780  12.018
 2134  WAT    O 6833   6.671   6.632  11.894
 2134  WAT   H1 6834   6.609   6.677  11.837
 2134  WAT   H2 6835   6.756   6.647  11.854
 2135  WAT    O 6836   6.590   6.230  12.055
 2135  WAT   H1 6837   6.583   6.136  12.038
 2135  WAT   H2 6838   6.666   6.239  12.112
 2136  WAT    O 6839   5.809   5.291  12.287
 2136  WAT   H1 6840   5.791   5.201  12.315
 2136  WAT   H2 6841   5.769   5.345  12.355
 2137  WAT    O 6842   6.693   5.511  12.077
 2137  WAT   H1 6843   6.731   5.424  12.066
 2137  WAT   H2 6844   6.683   5.545  11.988
 2138  WAT    O 6845   6.106   5.348  11.623
 2138  WAT   H1 6846   6.117   5.438  11.654
 2138  WAT   H2 6847   6.015   5.343  11.594
 2139  WAT    O 6848   7.071   5.260  11.771
 2139  WAT   H1 6849   7.153   5.211  11.775
 2139  WAT   H2 6850   7.075   5.319  11.846
 2140  WAT    O 6851   5.871   5.540  12.148
 2140  WAT   H1 6852   5.939   5.567  12.210
 2140  WAT   H2 6853   5.839   5.456  12.181
 2141  WAT    O 6854   6.290   5.645  12.057
 2141  WAT   H1 6855   6.341   5.695  12.121
 2141  WAT   H2 6856   6.343   5.567  12.039
 2142  WAT    O 6857   6.119   5.109  12.483
 2142  WAT   H1 6858   6.119   5.161  12.403
 2142  WAT   H2 6859   6.036   5.061  12.481
 2143  WAT    O 6860   6.757   6.120  11.633
 2143  WAT   H1 6861   6.695   6.167  11.577
 2143  WAT   H2 6862   6.809   6.189  11.675
 2144  WAT    O 6863   6.244   6.073  12.301
 2144  WAT   H1 6864   6.210   6.136  12.365
 2144  WAT   H2 6865   6.261   6.126  12.223
 2145  WAT    O 6866   7.095   5.454  12.048
 2145  WAT   H1 6867   7.025   5.483  12.106
 2145  WAT   H2 6868   7.131   5.535  12.012
 2146  WAT    O 6869   6.087   5.280  12.284
 2146  WAT   H1 6870   6.121   5.365  12.255
 2146  WAT   H2 6871   5.993   5.295  12.296
 2147  WAT    O 6872   6.165   6.270  12.483
 2147  WAT   H1 6873   6.227   6.337  12.454
 2147  WAT   H2 6874   6.079   6.311  12.473
 2148  WAT    O 6875   5.694   6.189  11.371
 2148  WAT   H1 6876   5.656   6.238  11.297
 2148  WAT   H2 6877   5.720   6.256  11.434
 2149  WAT    O 6878   7.257   6.416  12.274
 2149  WAT   H1 6879   7.188   6.483  12.273
 2149  WAT   H2 6880   7.311   6.436  12.198
 2150  WAT    O 6881   6.455   5.029  11.916
 2150  WAT   H1 6882   6.486   4.973  11.845
 2150  WAT   H2 6883   6.362   5.042  11.898
 2151  WAT    O 6884   7.010   6.601  12.146
 2151  WAT   H1 6885   7.011   6.560  12.059
 2151  WAT   H2 6886   6.955   6.678  12.135
 2152  WAT    O 6887   7.140   6.273  11.654
 2152  WAT   H1 6888   7.129   6.179  11.667
 2152  WAT   H2 6889   7.139   6.309  11.743
 2153  WAT    O 6890   6.950   6.091  12.278
 2153  WAT   H1 6891   6.992   6.070  12.195
 2153  WAT   H2 6892   7.022   6.117  12.335
 2154  WAT    O 6893   6.694   5.835  11.590
 2154  WAT   H1 6894   6.601   5.829  11.613
 2154  WAT   H2 6895   6.709   5.929  11.579
 2155  WAT    O 6896   6.693   5.463  11.290
 2155  WAT   H1 6897   6.599   5.479  11.298
 2155  WAT   H2 6898   6.724   5.534  11.235
 2156  WAT    O 6899   7.097   5.992  11.640
 2156  WAT   H1 6900   7.035   5.958  11.576
 2156  WAT   H2 6901   7.095   5.927  11.711
 2157  WAT    O 6902   7.041   5.609  12.382
 2157  WAT   H1 6903   7.000   5.692  12.407
 2157  WAT   H2 6904   6.968   5.551  12.363
 2158  WAT    O 6905   6.254   5.888  11.868
 2158  WAT   H1 6906   6.214   5.817  11.819
 2158  WAT   H2 6907   6.263   5.854  11.957
 2159  WAT    O 6908   6.301   6.257  12.085
 2159  WAT   H1 6909   6.272   6.196  12.017
 2159  WAT   H2 6910   6.396   6.261  12.074
 2160  WAT    O 6911   6.126   5.566  12.246
 2160  WAT   H1 6912   6.181   5.576  12.169
 2160  WAT   H2 6913   6.177   5.603  12.318
 2161  WAT    O 6914   7.110   6.614  12.451
 2161  WAT   H1 6915   7.062   6.695  12.432
 2161  WAT   H2 6916   7.042   6.549  12.466
 2162  WAT    O 6917   6.914   5.916  11.341
 2162  WAT   H1 6918   6.958   5.832  11.327
 2162  WAT   H2 6919   6.986   5.979  11.350
 2163  WAT    O 6920   6.725   6.409  11.738
 2163  WAT   H1 6921   6.769   6.484  11.697
 2163  WAT   H2 6922   6.719   6.434  11.830
 2164  WAT    O 6923   7.273   5.041  11.173
 2164  WAT   H1 6924   7.241   5.050  11.263
 2164  WAT   H2 6925   7.349   5.099  11.168
 2165  WAT    O 6926   5.924   5.778  11.618
 2165  WAT   H1 6927   5.912   5.850  11.557
 2165  WAT   H2 6928   5.893   5.701  11.571
 2166  WAT    O 6929   5.688   6.095  12.199
 2166  WAT   H1 6930   5.696   6.108  12.105
 2166  WAT   H2 6931   5.750   6.024  12.218
 2167  WAT    O 6932   5.813   6.265  11.840
 2167  WAT   H1 6933   5.772   6.279  11.755
 2167  WAT   H2 6934   5.902   6.236  11.820
 2168  WAT    O 6935   6.795   6.680  12.531
 2168  WAT   H1 6936   6.846   6.671  12.611
 2168  WAT   H2 6937   6.710   6.714  12.560
 2169  WAT    O 6938   6.992   6.708  11.474
 2169  WAT   H1 6939   6.976   6.679  11.563
 2169  WAT   H2 6940   6.976   6.631  11.420
 2170  WAT    O 6941   6.240   6.686  11.651
 2170  WAT   H1 6942   6.222   6.595  11.630
 2170  WAT   H2 6943   6.155   6.722  11.675
 2171  WAT    O 6944   6.962   6.459  11.330
 2171  WAT   H1 6945   6.893   6.459  11.264
 2171  WAT   H2 6946   7.037   6.417  11.287
 2172  WAT    O 6947   6.919   6.622  11.737
 2172  WAT   H1 6948   6.964   6.544  11.768
 2172  WAT   H2 6949   6.953   6.693  11.791
 2173  WAT    O 6950   5.694   6.199  12.453
 2173  WAT   H1 6951   5.710   6.152  12.371
 2173  WAT   H2 6952   5.740   6.148  12.519
 2174  WAT    O 6953   6.171   5.112  11.957
 2174  WAT   H1 6954   6.127   5.190  11.923
 2174  WAT   H2 6955   6.227   5.144  12.027
 2175  WAT    O 6956   6.600   5.399  12.517
 2175  WAT   H1 6957   6.554   5.419  12.598
 2175  WAT   H2 6958   6.560   5.317  12.487
 2176  WAT    O 6959   6.483   5.074  11.445
 2176  WAT   H1 6960   6.420   5.074  11.517
 2176  WAT   H2 6961   6.474   4.987  11.405
 2177  WAT    O 6962   6.375   5.166  12.142
 2177  WAT   H1 6963   6.405   5.257  12.134
 2177  WAT   H2 6964   6.430   5.118  12.081
 2178  WAT    O 6965   6.150   5.624  11.729
 2178  WAT   H1 6966   6.128   5.603  11.820
 2178  WAT   H2 6967   6.072   5.668  11.695
 2179  WAT    O 6968   6.873   5.625  11.589
 2179  WAT   H1 6969   6.813   5.697  11.571
 2179  WAT   H2 6970   6.928   5.619  11.511
 2180  WAT    O 6971   6.734   5.488  11.792
 2180  WAT   H1 6972   6.773   5.520  11.711
 2180  WAT   H2 6973   6.770   5.401  11.804
 2181  WAT    O 6974   5.638   5.147  12.015
 2181  WAT   H1 6975   5.609   5.205  12.086
 2181  WAT   H2 6976   5.712   5.100  12.051
 2182  WAT    O 6977   5.656   5.542  11.136
 2182  WAT   H1 6978   5.648   5.636  11.150
 2182  WAT   H2 6979   5.621   5.527  11.048
 2183  WAT    O 6980   6.792   5.748  12.202
 2183  WAT   H1 6981   6.719   5.798  12.237
 2183  WAT   H2 6982   6.753   5.666  12.172
 2184  WAT    O 6983   6.436   5.415  12.042
 2184  WAT   H1 6984   6.437   5.371  11.957
 2184  WAT   H2 6985   6.526   5.447  12.053
 2185  WAT    O 6986   6.021   5.403  11.938
 2185  WAT   H1 6987   5.987   5.451  12.014
 2185  WAT   H2 6988   5.945   5.358  11.902
 2186  WAT    O 6989   6.442   5.515  11.341
 2186  WAT   H1 6990   6.455   5.511  11.436
 2186  WAT   H2 6991   6.404   5.601  11.326
 2187  WAT    O 6992   6.839   5.293  12.143
 2187  WAT   H1 6993   6.840   5.338  12.227
 2187  WAT   H2 6994   6.814   5.203  12.164
 2188  WAT    O 6995   6.344   5.746  11.281
 2188  WAT   H1 6996   6.287   5.701  11.219
 2188  WAT   H2 6997   6.414   5.782  11.228
 2189  WAT    O 6998   6.466   5.821  12.217
 2189  WAT   H1 6999   6.503   5.774  12.292
 2189  WAT   H2 7000   6.447   5.909  12.251
 2190  WAT    O 7001   5.753   5.296  11.830
 2190  WAT   H1 7002   5.724   5.259  11.914
 2190  WAT   H2 7003   5.746   5.222  11.769
 2191  WAT    O 7004   6.245   5.725  12.449
 2191  WAT   H1 7005   6.215   5.813  12.471
 2191  WAT   H2 7006   6.341   5.731  12.452
 2192  WAT    O 7007   6.098   6.146  11.509
 2192  WAT   H1 7008   6.021   6.092  11.493
 2192  WAT   H2 7009   6.171   6.094  11.475
 2193  WAT    O 7010   7.174   6.045  12.088
 2193  WAT   H1 7011   7.246   6.095  12.049
 2193  WAT   H2 7012   7.154   5.978  12.023
 2194  WAT    O 7013   6.720   5.185  11.502
 2194  WAT   H1 7014   6.639   5.135  11.495
 2194  WAT   H2 7015   6.701   5.269  11.460
 2195  WAT    O 7016   6.992   5.622  11.332
 2195  WAT   H1 7017   7.080   5.653  11.314
 2195  WAT   H2 7018   6.989   5.535  11.292
 2196  WAT    O 7019   6.102   6.113  11.872
 2196  WAT   H1 7020   6.154   6.032  11.867
 2196  WAT   H2 7021   6.057   6.106  11.956
 2197  WAT    O 7022   6.591   6.239  11.400
 2197  WAT   H1 7023   6.625   6.314  11.350
 2197  WAT   H2 7024   6.508   6.271  11.436
 2198  WAT    O 7025   5.851   5.809  12.564
 2198  WAT   H1 7026   5.815   5.876  12.622
 2198  WAT   H2 7027   5.821   5.726  12.601
 2199  WAT    O 7028   7.219   5.753  11.278
 2199  WAT   H1 7029   7.210   5.796  11.193
 2199  WAT   H2 7030   7.291   5.799  11.322
 2200  WAT    O 7031   7.326   5.999  12.586
 2200  WAT   H1 7032   7.254   6.058  12.566
 2200  WAT   H2 7033   7.379   5.998  12.506
 2201  WAT    O 7034   7.322   6.439  11.551
 2201  WAT   H1 7035   7.257   6.373  11.579
 2201  WAT   H2 7036   7.283   6.479  11.474
 2202  WAT    O 7037   6.879   6.171  11.936
 2202  WAT   H1 7038   6.915   6.112  11.870
 2202  WAT   H2 7039   6.791   6.139  11.953
 2203  WAT    O 7040   6.488   6.247  11.677
 2203  WAT   H1 7041   6.557   6.302  11.715
 2203  WAT   H2 7042   6.409   6.302  11.680
 2204  WAT    O 7043   5.702   5.809  11.226
 2204  WAT   H1 7044   5.789   5.837  11.254
 2204  WAT   H2 7045   5.653   5.890  11.214
 2205  WAT    O 7046   6.418   5.948  11.638
 2205  WAT   H1 7047   6.464   6.029  11.661
 2205  WAT   H2 7048   6.383   5.916  11.721
 2206  WAT    O 7049   6.649   6.499  12.361
 2206  WAT   H1 7050   6.713   6.520  12.429
 2206  WAT   H2 7051   6.685   6.423  12.316
 2207  WAT    O 7052   6.008   4.982  11.685
 2207  WAT   H1 7053   5.996   4.981  11.780
 2207  WAT   H2 7054   5.926   5.016  11.650
 2208  WAT    O 7055   6.776   6.299  12.233
 2208  WAT   H1 7056   6.840   6.229  12.244
 2208  WAT   H2 7057   6.828   6.377  12.215
 2209  WAT    O 7058   7.161   6.328  11.205
 2209  WAT   H1 7059   7.138   6.256  11.264
 2209  WAT   H2 7060   7.121   6.303  11.121
 2210  WAT    O 7061   6.953   6.379  12.553
 2210  WAT   H1 7062   6.987   6.438  12.621
 2210  WAT   H2 7063   6.861   6.366  12.576
 2211  WAT    O 7064   5.739   6.730  11.283
 2211  WAT   H1 7065   5.775   6.790  11.217
 2211  WAT   H2 7066   5.725   6.785  11.360
 2212  WAT    O 7067   7.119   6.119  11.371
 2212  WAT   H1 7068   7.090   6.166  11.450
 2212  WAT   H2 7069   7.198   6.073  11.398
 2213  WAT    O 7070   6.340   6.469  11.364
 2213  WAT   H1 7071   6.339   6.542  11.303
 2213  WAT   H2 7072   6.248   6.444  11.374
 2214  WAT    O 7073   5.900   5.991  11.439
 2214  WAT   H1 7074   5.840   6.065  11.440
 2214  WAT   H2 7075   5.948   6.000  11.356
 2215  WAT    O 7076   6.858   5.407  12.406
 2215  WAT   H1 7077   6.895   5.325  12.439
 2215  WAT   H2 7078   6.772   5.413  12.448
 2216  WAT    O 7079   7.194   5.303  11.487
 2216  WAT   H1 7080   7.132   5.313  11.416
 2216  WAT   H2 7081   7.145   5.325  11.566
 2217  WAT    O 7082   6.639   6.475  11.231
 2217  WAT   H1 7083   6.649   6.455  11.138
 2217  WAT   H2 7084   6.549   6.450  11.251
 2218  WAT    O 7085   6.391   5.531  11.629
 2218  WAT   H1 7086   6.320   5.578  11.673
 2218  WAT   H2 7087   6.420   5.465  11.692
 2219  WAT    O 7088   6.554   5.673  12.429
 2219  WAT   H1 7089   6.604   5.720  12.495
 2219  WAT   H2 7090   6.568   5.580  12.449
 2220  WAT    O 7091   6.794   5.203  11.773
 2220  WAT   H1 7092   6.782   5.205  11.678
 2220  WAT   H2 7093   6.889   5.208  11.785
 2221  WAT    O 7094   6.503   6.727  11.700
 2221  WAT   H1 7095   6.529   6.723  11.608
 2221  WAT   H2 7096   6.408   6.714  11.699
 2222  WAT    O 7097   6.212   5.362  11.366
 2222  WAT   H1 7098   6.296   5.405  11.360
 2222  WAT   H2 7099   6.175   5.393  11.449
 2223  WAT    O 7100   7.274   5.294  12.513
 2223  WAT   H1 7101   7.224   5.369  12.547
 2223  WAT   H2 7102   7.356   5.333  12.481
 2224  WAT    O 7103   7.104   5.819  11.858
 2224  WAT   H1 7104   7.010   5.820  11.875
 2224  WAT   H2 7105   7.135   5.740  11.902
 2225  WAT    O 7106   6.102   5.987  11.214
 2225  WAT   H1 7107   6.178   5.976  11.270
 2225  WAT   H2 7108   6.109   5.917  11.148
 2226  WAT    O 7109   5.971   5.730  11.282
 2226  WAT   H1 7110   5.979   5.636  11.293
 2226  WAT   H2 7111   6.060   5.763  11.293
 2227  WAT    O 7112   7.304   6.536  12.025
 2227  WAT   H1 7113   7.316   6.618  12.072
 2227  WAT   H2 7114   7.391   6.515  11.990
 2228  WAT    O 7115   6.051   6.745  11.992
 2228  WAT   H1 7116   6.125   6.690  12.019
 2228  WAT   H2 7117   6.090   6.832  11.978
 2229  WAT    O 7118   5.740   6.352  11.580
 2229  WAT   H1 7119   5.647   6.376  11.579
 2229  WAT   H2 7120   5.786   6.435  11.568
 2230  WAT    O 7121   6.362   6.662  11.175
 2230  WAT   H1 7122   6.441   6.691  11.129
 2230  WAT   H2 7123   6.310   6.619  11.107
 2231  WAT    O 7124   7.267   6.585  11.317
 2231  WAT   H1 7125   7.239   6.544  11.235
 2231  WAT   H2 7126   7.248   6.678  11.305
 2232  WAT    O 7127   6.414   6.185  11.161
 2232  WAT   H1 7128   6.403   6.123  11.234
 2232  WAT   H2 7129   6.397   6.132  11.083
 2233  WAT    O 7130   6.738   6.091  11.221
 2233  WAT   H1 7131   6.683   6.135  11.286
 2233  WAT   H2 7132   6.800   6.040  11.274
 2234  WAT    O 7133   6.305   5.987  11.411
 2234  WAT   H1 7134   6.347   5.970  11.495
 2234  WAT   H2 7135   6.317   5.906  11.362
 2235  WAT    O 7136   6.556   5.889  11.136
 2235  WAT   H1 7137   6.608   5.817  11.099
 2235  WAT   H2 7138   6.621   5.953  11.166
 2236  WAT    O 7139   6.446   5.137  12.403
 2236  WAT   H1 7140   6.401   5.139  12.318
 2236  WAT   H2 7141   6.383   5.097  12.463
 2237  WAT    O 7142   6.487   6.026  12.465
 2237  WAT   H1 7143   6.529   6.111  12.448
 2237  WAT   H2 7144   6.395   6.040  12.442
 2238  WAT    O 7145   6.954   5.855  12.461
 2238  WAT   H1 7146   6.902   5.907  12.401
 2238  WAT   H2 7147   6.989   5.918  12.524
 2239  WAT    O 7148   6.194   5.594  11.106
 2239  WAT   H1 7149   6.174   5.508  11.142
 2239  WAT   H2 7150   6.177   5.585  11.012
 2240  WAT    O 7151   6.272   6.657  12.577
 2240  WAT   H1 7152   6.218   6.729  12.545
 2240  WAT   H2 7153   6.297   6.609  12.498
 2241  WAT    O 7154   6.942   5.075  11.358
 2241  WAT   H1 7155   6.970   4.991  11.394
 2241  WAT   H2 7156   6.865   5.098  11.410
 2242  WAT    O 7157   6.074   5.304  11.104
 2242  WAT   H1 7158   6.104   5.305  11.014
 2242  WAT   H2 7159   6.148   5.269  11.154
 2243  WAT    O 7160   6.396   5.198  11.203
 2243  WAT   H1 7161   6.361   5.131  11.145
 2243  WAT   H2 7162   6.416   5.152  11.284
 2244  WAT    O 7163   6.612   6.697  11.365
 2244  WAT   H1 7164   6.702   6.731  11.367
 2244  WAT   H2 7165   6.616   6.625  11.302
 2245  WAT    O 7166   5.976   6.234  11.188
 2245  WAT   H1 7167   6.020   6.289  11.253
 2245  WAT   H2 7168   6.025   6.152  11.189
 2246  WAT    O 7169   5.698   6.513  11.933
 2246  WAT   H1 7170   5.731   6.426  11.910
 2246  WAT   H2 7171   5.741   6.534  12.016
 2247  WAT    O 7172   6.157   6.346  11.699
 2247  WAT   H1 7173   6.127   6.334  11.789
 2247  WAT   H2 7174   6.147   6.260  11.658
 2248  WAT    O 7175   5.747   6.600  12.207
 2248  WAT   H1 7176   5.703   6.618  12.290
 2248  WAT   H2 7177   5.804   6.676  12.193
 2249  WAT    O 7178   5.730   5.851  11.843
 2249  WAT   H1 7179   5.665   5.824  11.778
 2249  WAT   H2 7180   5.814   5.840  11.798
 2250  WAT    O 7181   7.179   6.223  12.445
 2250  WAT   H1 7182   7.098   6.266  12.472
 2250  WAT   H2 7183   7.220   6.284  12.384
 2251  WAT    O 7184   7.025   5.331  11.265
 2251  WAT   H1 7185   7.067   5.312  11.181
 2251  WAT   H2 7186   6.994   5.245  11.296
 2252  WAT    O 7187   7.375   5.822  11.635
 2252  WAT   H1 7188   7.337   5.745  11.591
 2252  WAT   H2 7189   7.302   5.860  11.683
 2253  WAT    O 7190   5.834   5.890  12.297
 2253  WAT   H1 7191   5.871   5.881  12.385
 2253  WAT   H2 7192   5.777   5.813  12.287
 2254  WAT    O 7193   7.314   5.737  12.598
 2254  WAT   H1 7194   7.291   5.714  12.508
 2254  WAT   H2 7195   7.340   5.829  12.593
 2255  WAT    O 7196   5.651   5.572  11.437
 2255  WAT   H1 7197   5.561   5.598  11.419
 2255  WAT   H2 7198   5.700   5.599  11.359
 2256  WAT    O 7199   7.302   5.644  11.965
 2256  WAT   H1 7200   7.355   5.595  11.902
 2256  WAT   H2 7201   7.361   5.658  12.039
 2257  WAT    O 7202   7.320   5.653  12.317
 2257  WAT   H1 7203   7.225   5.649  12.328
 2257  WAT   H2 7204   7.338   5.744  12.293
 2258  WAT    O 7205   5.906   5.478  11.228
 2258  WAT   H1 7206   5.977   5.436  11.179
 2258  WAT   H2 7207   5.834   5.485  11.165
 2259  WAT    O 7208   5.870   5.083  11.132
 2259  WAT   H1 7209   5.943   5.137  11.164
 2259  WAT   H2 7210   5.898   5.056  11.044
 2260  WAT    O 7211   7.251   5.570  11.559
 2260  WAT   H1 7212   7.301   5.547  11.637
 2260  WAT   H2 7213   7.231   5.486  11.517
 2261  WAT    O 7214   5.839   5.008  12.122
 2261  WAT   H1 7215   5.904   4.953  12.078
 2261  WAT   H2 7216   5.881   5.034  12.204
 2262  WAT    O 7217   7.229   5.028  12.458
 2262  WAT   H1 7218   7.293   5.089  12.494
 2262  WAT   H2 7219   7.244   5.031  12.363
 2263  WAT    O 7220   7.185   6.698  11.798
 2263  WAT   H1 7221   7.244   6.666  11.730
 2263  WAT   H2 7222   7.210   6.651  11.877
 2264  WAT    O 7223   5.815   5.024  12.396
 2264  WAT   H1 7224   5.780   5.069  12.473
 2264  WAT   H2 7225   5.782   4.934  12.405
 2265  WAT    O 7226   6.345   6.497  12.373
 2265  WAT   H1 7227   6.321   6.523  12.284
 2265  WAT   H2 7228   6.439   6.514  12.378
 2266  WAT    O 7229   5.959   6.636  12.525
 2266  WAT   H1 7230   5.900   6.623  12.599
 2266  WAT   H2 7231   5.958   6.552  12.478
 2267  WAT    O 7232   6.904   4.965  12.345
 2267  WAT   H1 7233   6.816   4.998  12.325
 2267  WAT   H2 7234   6.893   4.918  12.428
 2268  WAT    O 7235   6.994   5.186  12.484
 2268  WAT   H1 7236   6.962   5.104  12.446
 2268  WAT   H2 7237   7.089   5.181  12.471
 2269  WAT    O 7238   7.240   6.763  12.181
 2269  WAT   H1 7239   7.194   6.838  12.143
 2269  WAT   H2 7240   7.177   6.691  12.175
 2270  WAT    O 7241   5.922   6.372  12.420
 2270  WAT   H1 7242   5.850   6.310  12.413
 2270  WAT   H2 7243   5.928   6.412  12.333
 2271  WAT    O 7244   6.283   6.594  12.098
 2271  WAT   H1 7245   6.334   6.533  12.046
 2271  WAT   H2 7246   6.348   6.644  12.148
 2272  WAT    O 7247   6.557   6.683  12.181
 2272  WAT   H1 7248   6.585   6.657  12.093
 2272  WAT   H2 7249   6.608   6.628  12.240
 2273  WAT    O 7250   6.678   5.057  12.239
 2273  WAT   H1 7251   6.600   5.104  12.267
 2273  WAT   H2 7252   6.649   4.966  12.228
 2274  WAT    O 7253   7.134   5.127  12.044
 2274  WAT   H1 7254   7.178   5.121  11.959
 2274  WAT   H2 7255   7.107   5.219  12.051
 2275  WAT    O 7256   5.751   6.704  11.741
 2275  WAT   H1 7257   5.734   6.641  11.811
 2275  WAT   H2 7258   5.664   6.725  11.706
 2276  WAT    O 7259   5.813   5.087  11.491
 2276  WAT   H1 7260   5.889   5.098  11.434
 2276  WAT   H2 7261   5.767   5.171  11.487
 2277  WAT    O 7262   6.467   5.299  11.790
 2277  WAT   H1 7263   6.386   5.261  11.756
 2277  WAT   H2 7264   6.517   5.223  11.820
 2278  WAT    O 7265   6.917   4.965  11.914
 2278  WAT   H1 7266   6.978   5.022  11.962
 2278  WAT   H2 7267   6.843   5.021  11.892
 2279  WAT    O 7268   7.232   5.005  11.441
 2279  WAT   H1 7269   7.251   5.095  11.468
 2279  WAT   H2 7270   7.153   4.982  11.491
 2280  WAT    O 7271   5.911   6.573  11.485
 2280  WAT   H1 7272   5.859   6.611  11.415
 2280  WAT   H2 7273   5.904   6.636  11.557
 2281  WAT    O 7274   6.050   5.140  11.345
 2281  WAT   H1 7275   6.103   5.061  11.332
 2281  WAT   H2 7276   6.113   5.208  11.369
 2282  WAT    O 7277   6.270   5.114  11.651
 2282  WAT   H1 7278   6.207   5.043  11.667
 2282  WAT   H2 7279   6.216   5.190  11.629
 2283  WAT    O 7280   6.171   6.768  11.373
 2283  WAT   H1 7281   6.244   6.740  11.318
 2283  WAT   H2 7282   6.197   6.744  11.462
 2284  WAT    O 7283   6.087   6.380  11.373
 2284  WAT   H1 7284   6.024   6.427  11.428
 2284  WAT   H2 7285   6.099   6.295  11.417
 2285  WAT    O 7286   6.833   5.785   9.988
 2285  WAT   H1 7287   6.825   5.693   9.961
 2285  WAT   H2 7288   6.791   5.835   9.918
 2286  WAT    O 7289   6.646   5.963  10.176
 2286  WAT   H1 7290   6.568   5.915  10.205
 2286  WAT   H2 7291   6.711   5.895  10.159
 2287  WAT    O 7292   6.048   5.994  10.264
 2287  WAT   H1 7293   5.964   5.968  10.304
 2287  WAT   H2 7294   6.108   6.001  10.338
 2288  WAT    O 7295   7.048   6.403  10.054
 2288  WAT   H1 7296   7.002   6.326  10.087
 2288  WAT   H2 7297   7.129   6.406  10.105
 2289  WAT    O 7298   6.046   6.397  10.284
 2289  WAT   H1 7299   6.076   6.308  10.266
 2289  WAT   H2 7300   6.120   6.453  10.261
 2290  WAT    O 7301   5.889   5.490   9.643
 2290  WAT   H1 7302   5.800   5.524   9.632
 2290  WAT   H2 7303   5.917   5.470   9.553
 2291  WAT    O 7304   5.685   5.750  10.231
 2291  WAT   H1 7305   5.742   5.673  10.231
 2291  WAT   H2 7306   5.685   5.780  10.140
 2292  WAT    O 7307   6.671   6.632  10.016
 2292  WAT   H1 7308   6.609   6.677   9.959
 2292  WAT   H2 7309   6.756   6.647   9.976
 2293  WAT    O 7310   6.590   6.230  10.177
 2293  WAT   H1 7311   6.583   6.136  10.161
 2293  WAT   H2 7312   6.666   6.239  10.234
 2294  WAT    O 7313   5.809   5.291  10.410
 2294  WAT   H1 7314   5.791   5.201  10.438
 2294  WAT   H2 7315   5.769   5.345  10.477
 2295  WAT    O 7316   6.693   5.511  10.200
 2295  WAT   H1 7317   6.731   5.424  10.189
 2295  WAT   H2 7318   6.683   5.545  10.111
 2296  WAT    O 7319   6.106   5.348   9.746
 2296  WAT   H1 7320   6.117   5.438   9.777
 2296  WAT   H2 7321   6.015   5.343   9.717
 2297  WAT    O 7322   7.071   5.260   9.893
 2297  WAT   H1 7323   7.153   5.211   9.897
 2297  WAT   H2 7324   7.075   5.319   9.968
 2298  WAT    O 7325   5.871   5.540  10.271
 2298  WAT   H1 7326   5.939   5.567  10.332
 2298  WAT   H2 7327   5.839   5.456  10.304
 2299  WAT    O 7328   6.290   5.645  10.179
 2299  WAT   H1 7329   6.341   5.695  10.243
 2299  WAT   H2 7330   6.343   5.567  10.162
 2300  WAT    O 7331   6.119   5.109  10.606
 2300  WAT   H1 7332   6.119   5.161  10.525
 2300  WAT   H2 7333   6.036   5.061  10.604
 2301  WAT    O 7334   6.757   6.120   9.756
 2301  WAT   H1 7335   6.695   6.167   9.699
 2301  WAT   H2 7336   6.809   6.189   9.797
 2302  WAT    O 7337   6.244   6.073  10.424
 2302  WAT   H1 7338   6.210   6.136  10.488
 2302  WAT   H2 7339   6.261   6.126  10.346
 2303  WAT    O 7340   7.095   5.454  10.170
 2303  WAT   H1 7341   7.025   5.483  10.228
 2303  WAT   H2 7342   7.131   5.535  10.134
 2304  WAT    O 7343   6.087   5.280  10.407
 2304  WAT   H1 7344   6.121   5.365  10.377
 2304  WAT   H2 7345   5.993   5.295  10.418
 2305  WAT    O 7346   6.165   6.270  10.605
 2305  WAT   H1 7347   6.227   6.337  10.577
 2305  WAT   H2 7348   6.079   6.311  10.596
 2306  WAT    O 7349   5.694   6.189   9.493
 2306  WAT   H1 7350   5.656   6.238   9.420
 2306  WAT   H2 7351   5.720   6.256   9.556
 2307  WAT    O 7352   7.257   6.416  10.397
 2307  WAT   H1 7353   7.188   6.483  10.396
 2307  WAT   H2 7354   7.311   6.436  10.320
 2308  WAT    O 7355   6.455   5.029  10.039
 2308  WAT   H1 7356   6.486   4.973   9.967
 2308  WAT   H2 7357   6.362   5.042  10.021
 2309  WAT    O 7358   7.010   6.601  10.268
 2309  WAT   H1 7359   7.011   6.560  10.181
 2309  WAT   H2 7360   6.955   6.678  10.258
 2310  WAT    O 7361   7.140   6.273   9.777
 2310  WAT   H1 7362   7.129   6.179   9.789
 2310  WAT   H2 7363   7.139   6.309   9.866
 2311  WAT    O 7364   6.950   6.091  10.401
 2311  WAT   H1 7365   6.992   6.070  10.317
 2311  WAT   H2 7366   7.022   6.117  10.458
 2312  WAT    O 7367   6.694   5.835   9.713
 2312  WAT   H1 7368   6.601   5.829   9.736
 2312  WAT   H2 7369   6.709   5.929   9.701
 2313  WAT    O 7370   6.693   5.463   9.412
 2313  WAT   H1 7371   6.599   5.479   9.421
 2313  WAT   H2 7372   6.724   5.534   9.358
 2314  WAT    O 7373   7.097   5.992   9.763
 2314  WAT   H1 7374   7.035   5.958   9.698
 2314  WAT   H2 7375   7.095   5.927   9.834
 2315  WAT    O 7376   7.041   5.609  10.505
 2315  WAT   H1 7377   7.000   5.692  10.530
 2315  WAT   H2 7378   6.968   5.551  10.485
 2316  WAT    O 7379   6.254   5.888   9.991
 2316  WAT   H1 7380   6.214   5.817   9.941
 2316  WAT   H2 7381   6.263   5.854  10.080
 2317  WAT    O 7382   6.301   6.257  10.207
 2317  WAT   H1 7383   6.272   6.196  10.139
 2317  WAT   H2 7384   6.396   6.261  10.196
 2318  WAT    O 7385   6.126   5.566  10.369
 2318  WAT   H1 7386   6.181   5.576  10.291
 2318  WAT   H2 7387   6.177   5.603  10.440
 2319  WAT    O 7388   7.110   6.614  10.573
 2319  WAT   H1 7389   7.062   6.695  10.554
 2319  WAT   H2 7390   7.042   6.549  10.589
 2320  WAT    O 7391   6.210   6.231  10.872
 2320  WAT   H1 7392   6.121   6.253  10.897
 2320  WAT   H2 7393   6.213   6.243  10.777
 2321  WAT    O 7394   6.914   5.916   9.464
 2321  WAT   H1 7395   6.958   5.832   9.449
 2321  WAT   H2 7396   6.986   5.979   9.472
 2322  WAT    O 7397   6.093   5.918  10.730
 2322  WAT   H1 7398   6.079   6.005  10.767
 2322  WAT   H2 7399   6.005   5.883  10.715
 2323  WAT    O 7400   6.725   6.409   9.861
 2323  WAT   H1 7401   6.769   6.484   9.819
 2323  WAT   H2 7402   6.719   6.434   9.953
 2324  WAT    O 7403   6.273   6.512  10.951
 2324  WAT   H1 7404   6.270   6.552  10.864
 2324  WAT   H2 7405   6.257   6.419  10.934
 2325  WAT    O 7406   7.273   5.041   9.295
 2325  WAT   H1 7407   7.241   5.050   9.385
 2325  WAT   H2 7408   7.349   5.099   9.290
 2326  WAT    O 7409   5.924   5.778   9.741
 2326  WAT   H1 7410   5.912   5.850   9.680
 2326  WAT   H2 7411   5.893   5.701   9.693
 2327  WAT    O 7412   5.688   6.095  10.322
 2327  WAT   H1 7413   5.696   6.108  10.227
 2327  WAT   H2 7414   5.750   6.024  10.341
 2328  WAT    O 7415   5.813   6.265   9.963
 2328  WAT   H1 7416   5.772   6.279   9.877
 2328  WAT   H2 7417   5.902   6.236   9.942
 2329  WAT    O 7418   6.795   6.680  10.653
 2329  WAT   H1 7419   6.846   6.671  10.734
 2329  WAT   H2 7420   6.710   6.714  10.683
 2330  WAT    O 7421   6.992   6.708   9.596
 2330  WAT   H1 7422   6.976   6.679   9.686
 2330  WAT   H2 7423   6.976   6.631   9.543
 2331  WAT    O 7424   6.240   6.686   9.774
 2331  WAT   H1 7425   6.222   6.595   9.753
 2331  WAT   H2 7426   6.155   6.722   9.798
 2332  WAT    O 7427   6.962   6.459   9.452
 2332  WAT   H1 7428   6.893   6.459   9.386
 2332  WAT   H2 7429   7.037   6.417   9.409
 2333  WAT    O 7430   6.919   6.622   9.860
 2333  WAT   H1 7431   6.964   6.544   9.891
 2333  WAT   H2 7432   6.953   6.693   9.914
 2334  WAT    O 7433   7.394   5.515  10.893
 2334  WAT   H1 7434   7.332   5.565  10.840
 2334  WAT   H2 7435   7.362   5.425  10.887
 2335  WAT    O 7436   5.694   6.199  10.576
 2335  WAT   H1 7437   5.710   6.152  10.494
 2335  WAT   H2 7438   5.740   6.148  10.642
 2336  WAT    O 7439   6.171   5.112  10.079
 2336  WAT   H1 7440   6.127   5.190  10.046
 2336  WAT   H2 7441   6.227   5.144  10.150
 2337  WAT    O 7442   6.600   5.399  10.639
 2337  WAT   H1 7443   6.554   5.419  10.721
 2337  WAT   H2 7444   6.560   5.317  10.609
 2338  WAT    O 7445   7.100   5.521  10.752
 2338  WAT   H1 7446   7.015   5.491  10.785
 2338  WAT   H2 7447   7.084   5.545  10.661
 2339  WAT    O 7448   6.809   5.671  10.962
 2339  WAT   H1 7449   6.842   5.587  10.928
 2339  WAT   H2 7450   6.888   5.723  10.977
 2340  WAT    O 7451   6.483   5.074   9.567
 2340  WAT   H1 7452   6.420   5.074   9.640
 2340  WAT   H2 7453   6.474   4.987   9.528
 2341  WAT    O 7454   6.375   5.166  10.265
 2341  WAT   H1 7455   6.405   5.257  10.257
 2341  WAT   H2 7456   6.430   5.118  10.204
 2342  WAT    O 7457   6.150   5.624   9.852
 2342  WAT   H1 7458   6.128   5.603   9.942
 2342  WAT   H2 7459   6.072   5.668   9.817
 2343  WAT    O 7460   6.873   5.625   9.712
 2343  WAT   H1 7461   6.813   5.697   9.693
 2343  WAT   H2 7462   6.928   5.619   9.634
 2344  WAT    O 7463   6.394   5.714  10.919
 2344  WAT   H1 7464   6.385   5.620  10.904
 2344  WAT   H2 7465   6.479   5.736  10.879
 2345  WAT    O 7466   6.734   5.488   9.915
 2345  WAT   H1 7467   6.773   5.520   9.834
 2345  WAT   H2 7468   6.770   5.401   9.926
 2346  WAT    O 7469   5.907   5.355  10.734
 2346  WAT   H1 7470   5.868   5.440  10.755
 2346  WAT   H2 7471   5.839   5.291  10.753
 2347  WAT    O 7472   6.565   5.364  11.041
 2347  WAT   H1 7473   6.496   5.344  11.104
 2347  WAT   H2 7474   6.639   5.392  11.094
 2348  WAT    O 7475   5.638   5.147  10.137
 2348  WAT   H1 7476   5.609   5.205  10.208
 2348  WAT   H2 7477   5.712   5.100  10.173
 2349  WAT    O 7478   5.656   5.542   9.258
 2349  WAT   H1 7479   5.648   5.636   9.272
 2349  WAT   H2 7480   5.621   5.527   9.170
 2350  WAT    O 7481   6.792   5.748  10.324
 2350  WAT   H1 7482   6.719   5.798  10.359
 2350  WAT   H2 7483   6.753   5.666  10.294
 2351  WAT    O 7484   6.436   5.415  10.165
 2351  WAT   H1 7485   6.437   5.371  10.080
 2351  WAT   H2 7486   6.526   5.447  10.176
 2352  WAT    O 7487   6.021   5.403  10.061
 2352  WAT   H1 7488   5.987   5.451  10.137
 2352  WAT   H2 7489   5.945   5.358  10.025
 2353  WAT    O 7490   6.442   5.515   9.464
 2353  WAT   H1 7491   6.455   5.511   9.559
 2353  WAT   H2 7492   6.404   5.601   9.448
 2354  WAT    O 7493   6.839   5.293  10.266
 2354  WAT   H1 7494   6.840   5.338  10.350
 2354  WAT   H2 7495   6.814   5.203  10.287
 2355  WAT    O 7496   6.344   5.746   9.404
 2355  WAT   H1 7497   6.287   5.701   9.341
 2355  WAT   H2 7498   6.414   5.782   9.350
 2356  WAT    O 7499   7.181   5.034  10.849
 2356  WAT   H1 7500   7.214   4.961  10.902
 2356  WAT   H2 7501   7.185   5.002  10.759
 2357  WAT    O 7502   5.851   6.136  10.791
 2357  WAT   H1 7503   5.813   6.072  10.851
 2357  WAT   H2 7504   5.882   6.207  10.848
 2358  WAT    O 7505   6.466   5.821  10.340
 2358  WAT   H1 7506   6.503   5.774  10.414
 2358  WAT   H2 7507   6.447   5.909  10.374
 2359  WAT    O 7508   5.753   5.296   9.953
 2359  WAT   H1 7509   5.724   5.259  10.036
 2359  WAT   H2 7510   5.746   5.222   9.891
 2360  WAT    O 7511   6.245   5.725  10.571
 2360  WAT   H1 7512   6.215   5.813  10.594
 2360  WAT   H2 7513   6.341   5.731  10.575
 2361  WAT    O 7514   6.098   6.146   9.631
 2361  WAT   H1 7515   6.021   6.092   9.615
 2361  WAT   H2 7516   6.171   6.094   9.597
 2362  WAT    O 7517   7.174   6.045  10.210
 2362  WAT   H1 7518   7.246   6.095  10.171
 2362  WAT   H2 7519   7.154   5.978  10.146
 2363  WAT    O 7520   6.720   5.185   9.625
 2363  WAT   H1 7521   6.639   5.135   9.617
 2363  WAT   H2 7522   6.701   5.269   9.583
 2364  WAT    O 7523   6.712   6.053  10.799
 2364  WAT   H1 7524   6.706   5.961  10.774
 2364  WAT   H2 7525   6.649   6.062  10.870
 2365  WAT    O 7526   6.992   5.622   9.454
 2365  WAT   H1 7527   7.080   5.653   9.437
 2365  WAT   H2 7528   6.989   5.535   9.415
 2366  WAT    O 7529   6.102   6.113   9.995
 2366  WAT   H1 7530   6.154   6.032   9.989
 2366  WAT   H2 7531   6.057   6.106  10.079
 2367  WAT    O 7532   6.591   6.239   9.522
 2367  WAT   H1 7533   6.625   6.314   9.473
 2367  WAT   H2 7534   6.508   6.271   9.558
 2368  WAT    O 7535   5.851   5.809  10.686
 2368  WAT   H1 7536   5.815   5.876  10.745
 2368  WAT   H2 7537   5.821   5.726  10.723
 2369  WAT    O 7538   6.171   5.855  10.975
 2369  WAT   H1 7539   6.141   5.870  10.885
 2369  WAT   H2 7540   6.248   5.799  10.965
 2370  WAT    O 7541   6.705   6.335  10.774
 2370  WAT   H1 7542   6.707   6.242  10.752
 2370  WAT   H2 7543   6.635   6.343  10.838
 2371  WAT    O 7544   7.219   5.753   9.401
 2371  WAT   H1 7545   7.210   5.796   9.316
 2371  WAT   H2 7546   7.291   5.799   9.444
 2372  WAT    O 7547   7.326   5.999  10.709
 2372  WAT   H1 7548   7.254   6.058  10.689
 2372  WAT   H2 7549   7.379   5.998  10.629
 2373  WAT    O 7550   7.322   6.439   9.674
 2373  WAT   H1 7551   7.257   6.373   9.701
 2373  WAT   H2 7552   7.283   6.479   9.596
 2374  WAT    O 7553   6.879   6.171  10.059
 2374  WAT   H1 7554   6.915   6.112   9.993
 2374  WAT   H2 7555   6.791   6.139  10.076
 2375  WAT    O 7556   6.488   6.247   9.799
 2375  WAT   H1 7557   6.557   6.302   9.837
 2375  WAT   H2 7558   6.409   6.302   9.803
 2376  WAT    O 7559   5.702   5.809   9.348
 2376  WAT   H1 7560   5.789   5.837   9.377
 2376  WAT   H2 7561   5.653   5.890   9.337
 2377  WAT    O 7562   6.418   5.948   9.761
 2377  WAT   H1 7563   6.464   6.029   9.783
 2377  WAT   H2 7564   6.383   5.916   9.844
 2378  WAT    O 7565   6.649   6.499  10.483
 2378  WAT   H1 7566   6.713   6.520  10.551
 2378  WAT   H2 7567   6.685   6.423  10.438
 2379  WAT    O 7568   6.008   4.982   9.808
 2379  WAT   H1 7569   5.996   4.981   9.903
 2379  WAT   H2 7570   5.926   5.016   9.773
 2380  WAT    O 7571   6.776   6.299  10.355
 2380  WAT   H1 7572   6.840   6.229  10.367
 2380  WAT   H2 7573   6.828   6.377  10.337
 2381  WAT    O 7574   7.161   6.328   9.328
 2381  WAT   H1 7575   7.138   6.256   9.387
 2381  WAT   H2 7576   7.121   6.303   9.244
 2382  WAT    O 7577   6.953   6.379  10.676
 2382  WAT   H1 7578   6.987   6.438  10.743
 2382  WAT   H2 7579   6.861   6.366  10.699
 2383  WAT    O 7580   5.739   6.730   9.405
 2383  WAT   H1 7581   5.775   6.790   9.340
 2383  WAT   H2 7582   5.725   6.785   9.482
 2384  WAT    O 7583   5.708   5.158  10.754
 2384  WAT   H1 7584   5.637   5.178  10.814
 2384  WAT   H2 7585   5.750   5.081  10.791
 2385  WAT    O 7586   7.119   6.119   9.494
 2385  WAT   H1 7587   7.090   6.166   9.573
 2385  WAT   H2 7588   7.198   6.073   9.521
 2386  WAT    O 7589   5.737   6.557  10.853
 2386  WAT   H1 7590   5.748   6.463  10.838
 2386  WAT   H2 7591   5.672   6.584  10.788
 2387  WAT    O 7592   6.536   6.384  10.992
 2387  WAT   H1 7593   6.504   6.312  11.047
 2387  WAT   H2 7594   6.469   6.452  11.000
 2388  WAT    O 7595   6.340   6.469   9.487
 2388  WAT   H1 7596   6.339   6.542   9.425
 2388  WAT   H2 7597   6.248   6.444   9.496
 2389  WAT    O 7598   5.900   5.991   9.561
 2389  WAT   H1 7599   5.840   6.065   9.562
 2389  WAT   H2 7600   5.948   6.000   9.479
 2390  WAT    O 7601   6.858   5.407  10.529
 2390  WAT   H1 7602   6.895   5.325  10.562
 2390  WAT   H2 7603   6.772   5.413  10.570
 2391  WAT    O 7604   7.194   5.303   9.610
 2391  WAT   H1 7605   7.132   5.313   9.538
 2391  WAT   H2 7606   7.145   5.325   9.689
 2392  WAT    O 7607   6.639   6.475   9.353
 2392  WAT   H1 7608   6.649   6.455   9.260
 2392  WAT   H2 7609   6.549   6.450   9.374
 2393  WAT    O 7610   6.391   5.531   9.751
 2393  WAT   H1 7611   6.320   5.578   9.795
 2393  WAT   H2 7612   6.420   5.465   9.815
 2394  WAT    O 7613   6.554   5.673  10.551
 2394  WAT   H1 7614   6.604   5.720  10.618
 2394  WAT   H2 7615   6.568   5.580  10.572
 2395  WAT    O 7616   6.794   5.203   9.895
 2395  WAT   H1 7617   6.782   5.205   9.800
 2395  WAT   H2 7618   6.889   5.208   9.907
 2396  WAT    O 7619   6.503   6.727   9.823
 2396  WAT   H1 7620   6.529   6.723   9.730
 2396  WAT   H2 7621   6.408   6.714   9.822
 2397  WAT    O 7622   6.212   5.362   9.489
 2397  WAT   H1 7623   6.296   5.405   9.482
 2397  WAT   H2 7624   6.175   5.393   9.572
 2398  WAT    O 7625   7.274   5.294  10.636
 2398  WAT   H1 7626   7.224   5.369  10.669
 2398  WAT   H2 7627   7.356   5.333  10.604
 2399  WAT    O 7628   7.104   5.819   9.980
 2399  WAT   H1 7629   7.010   5.820   9.998
 2399  WAT   H2 7630   7.135   5.740  10.025
 2400  WAT    O 7631   6.102   5.987   9.336
 2400  WAT   H1 7632   6.178   5.976   9.392
 2400  WAT   H2 7633   6.109   5.917   9.271
 2401  WAT    O 7634   5.971   5.730   9.405
 2401  WAT   H1 7635   5.979   5.636   9.416
 2401  WAT   H2 7636   6.060   5.763   9.415
 2402  WAT    O 7637   7.304   6.536  10.148
 2402  WAT   H1 7638   7.316   6.618  10.195
 2402  WAT   H2 7639   7.391   6.515  10.113
 2403  WAT    O 7640   6.051   6.745  10.115
 2403  WAT   H1 7641   6.125   6.690  10.142
 2403  WAT   H2 7642   6.090   6.832  10.101
 2404  WAT    O 7643   5.740   6.352   9.702
 2404  WAT   H1 7644   5.647   6.376   9.701
 2404  WAT   H2 7645   5.786   6.435   9.690
 2405  WAT    O 7646   5.952   6.664  11.034
 2405  WAT   H1 7647   6.032   6.696  11.075
 2405  WAT   H2 7648   5.900   6.628  11.106
 2406  WAT    O 7649   6.362   6.662   9.297
 2406  WAT   H1 7650   6.441   6.691   9.252
 2406  WAT   H2 7651   6.310   6.619   9.229
 2407  WAT    O 7652   6.835   6.274  11.028
 2407  WAT   H1 7653   6.775   6.277  10.954
 2407  WAT   H2 7654   6.805   6.201  11.082
 2408  WAT    O 7655   6.978   6.647  10.890
 2408  WAT   H1 7656   7.074   6.639  10.885
 2408  WAT   H2 7657   6.964   6.714  10.957
 2409  WAT    O 7658   7.267   6.585   9.439
 2409  WAT   H1 7659   7.239   6.544   9.358
 2409  WAT   H2 7660   7.248   6.678   9.427
 2410  WAT    O 7661   5.724   5.912  10.928
 2410  WAT   H1 7662   5.774   5.854  10.985
 2410  WAT   H2 7663   5.650   5.941  10.982
 2411  WAT    O 7664   6.414   6.185   9.284
 2411  WAT   H1 7665   6.403   6.123   9.356
 2411  WAT   H2 7666   6.397   6.132   9.205
 2412  WAT    O 7667   6.429   6.053  10.881
 2412  WAT   H1 7668   6.353   6.110  10.873
 2412  WAT   H2 7669   6.447   6.024  10.792
 2413  WAT    O 7670   6.738   6.091   9.344
 2413  WAT   H1 7671   6.683   6.135   9.408
 2413  WAT   H2 7672   6.800   6.040   9.396
 2414  WAT    O 7673   7.143   6.226  10.937
 2414  WAT   H1 7674   7.217   6.260  10.887
 2414  WAT   H2 7675   7.067   6.243  10.882
 2415  WAT    O 7676   5.927   5.727  11.018
 2415  WAT   H1 7677   5.931   5.697  11.108
 2415  WAT   H2 7678   6.012   5.767  11.002
 2416  WAT    O 7679   6.305   5.987   9.534
 2416  WAT   H1 7680   6.347   5.970   9.618
 2416  WAT   H2 7681   6.317   5.906   9.484
 2417  WAT    O 7682   6.121   5.585  10.814
 2417  WAT   H1 7683   6.068   5.536  10.752
 2417  WAT   H2 7684   6.188   5.627  10.761
 2418  WAT    O 7685   6.556   5.889   9.258
 2418  WAT   H1 7686   6.608   5.817   9.222
 2418  WAT   H2 7687   6.621   5.953   9.288
 2419  WAT    O 7688   7.011   6.031  10.791
 2419  WAT   H1 7689   7.052   6.047  10.876
 2419  WAT   H2 7690   6.917   6.044  10.807
 2420  WAT    O 7691   7.058   5.765  10.991
 2420  WAT   H1 7692   7.116   5.690  10.982
 2420  WAT   H2 7693   7.076   5.818  10.913
 2421  WAT    O 7694   6.170   5.281  10.822
 2421  WAT   H1 7695   6.160   5.219  10.750
 2421  WAT   H2 7696   6.112   5.354  10.800
 2422  WAT    O 7697   6.446   5.137  10.526
 2422  WAT   H1 7698   6.401   5.139  10.441
 2422  WAT   H2 7699   6.383   5.097  10.585
 2423  WAT    O 7700   6.487   6.026  10.588
 2423  WAT   H1 7701   6.529   6.111  10.570
 2423  WAT   H2 7702   6.395   6.040  10.565
 2424  WAT    O 7703   6.721   5.800  10.726
 2424  WAT   H1 7704   6.732   5.740  10.800
 2424  WAT   H2 7705   6.806   5.803  10.684
 2425  WAT    O 7706   6.954   5.855  10.584
 2425  WAT   H1 7707   6.902   5.907  10.523
 2425  WAT   H2 7708   6.989   5.918  10.647
 2426  WAT    O 7709   6.194   5.594   9.228
 2426  WAT   H1 7710   6.174   5.508   9.264
 2426  WAT   H2 7711   6.177   5.585   9.134
 2427  WAT    O 7712   6.272   6.657  10.699
 2427  WAT   H1 7713   6.218   6.729  10.667
 2427  WAT   H2 7714   6.297   6.609  10.620
 2428  WAT    O 7715   6.397   5.454  10.852
 2428  WAT   H1 7716   6.456   5.423  10.921
 2428  WAT   H2 7717   6.315   5.407  10.867
 2429  WAT    O 7718   6.879   5.416  10.875
 2429  WAT   H1 7719   6.810   5.349  10.869
 2429  WAT   H2 7720   6.951   5.371  10.920
 2430  WAT    O 7721   6.942   5.075   9.481
 2430  WAT   H1 7722   6.970   4.991   9.517
 2430  WAT   H2 7723   6.865   5.098   9.532
 2431  WAT    O 7724   6.074   5.304   9.227
 2431  WAT   H1 7725   6.104   5.305   9.136
 2431  WAT   H2 7726   6.148   5.269   9.277
 2432  WAT    O 7727   6.558   6.781  10.725
 2432  WAT   H1 7728   6.550   6.871  10.756
 2432  WAT   H2 7729   6.467   6.749  10.722
 2433  WAT    O 7730   6.396   5.198   9.326
 2433  WAT   H1 7731   6.361   5.131   9.268
 2433  WAT   H2 7732   6.416   5.152   9.407
 2434  WAT    O 7733   6.612   6.697   9.487
 2434  WAT   H1 7734   6.702   6.731   9.490
 2434  WAT   H2 7735   6.616   6.625   9.425
 2435  WAT    O 7736   5.976   6.234   9.310
 2435  WAT   H1 7737   6.020   6.289   9.376
 2435  WAT   H2 7738   6.025   6.152   9.311
 2436  WAT    O 7739   5.698   6.513  10.055
 2436  WAT   H1 7740   5.731   6.426  10.032
 2436  WAT   H2 7741   5.741   6.534  10.139
 2437  WAT    O 7742   6.157   6.346   9.821
 2437  WAT   H1 7743   6.127   6.334   9.912
 2437  WAT   H2 7744   6.147   6.260   9.781
 2438  WAT    O 7745   5.747   6.600  10.329
 2438  WAT   H1 7746   5.703   6.618  10.413
 2438  WAT   H2 7747   5.804   6.676  10.315
 2439  WAT    O 7748   7.310   6.550  10.758
 2439  WAT   H1 7749   7.250   6.556  10.684
 2439  WAT   H2 7750   7.323   6.456  10.771
 2440  WAT    O 7751   5.730   5.851   9.965
 2440  WAT   H1 7752   5.665   5.824   9.901
 2440  WAT   H2 7753   5.814   5.840   9.920
 2441  WAT    O 7754   7.179   6.223  10.568
 2441  WAT   H1 7755   7.098   6.266  10.594
 2441  WAT   H2 7756   7.220   6.284  10.507
 2442  WAT    O 7757   7.025   5.331   9.387
 2442  WAT   H1 7758   7.067   5.312   9.303
 2442  WAT   H2 7759   6.994   5.245   9.418
 2443  WAT    O 7760   7.375   5.822   9.757
 2443  WAT   H1 7761   7.337   5.745   9.714
 2443  WAT   H2 7762   7.302   5.860   9.806
 2444  WAT    O 7763   5.834   5.890  10.419
 2444  WAT   H1 7764   5.871   5.881  10.507
 2444  WAT   H2 7765   5.777   5.813  10.409
 2445  WAT    O 7766   7.314   5.737  10.721
 2445  WAT   H1 7767   7.291   5.714  10.630
 2445  WAT   H2 7768   7.340   5.829  10.716
 2446  WAT    O 7769   5.789   5.581  10.810
 2446  WAT   H1 7770   5.699   5.577  10.844
 2446  WAT   H2 7771   5.843   5.601  10.886
 2447  WAT    O 7772   7.158   5.259  10.998
 2447  WAT   H1 7773   7.245   5.260  11.037
 2447  WAT   H2 7774   7.159   5.185  10.937
 2448  WAT    O 7775   5.651   5.572   9.559
 2448  WAT   H1 7776   5.561   5.598   9.542
 2448  WAT   H2 7777   5.700   5.599   9.481
 2449  WAT    O 7778   7.302   5.644  10.087
 2449  WAT   H1 7779   7.355   5.595  10.024
 2449  WAT   H2 7780   7.361   5.658  10.162
 2450  WAT    O 7781   7.320   5.653  10.439
 2450  WAT   H1 7782   7.225   5.649  10.451
 2450  WAT   H2 7783   7.338   5.744  10.416
 2451  WAT    O 7784   5.906   5.478   9.350
 2451  WAT   H1 7785   5.977   5.436   9.302
 2451  WAT   H2 7786   5.834   5.485   9.287
 2452  WAT    O 7787   5.870   5.083   9.254
 2452  WAT   H1 7788   5.943   5.137   9.286
 2452  WAT   H2 7789   5.898   5.056   9.167
 2453  WAT    O 7790   7.251   5.570   9.681
 2453  WAT   H1 7791   7.301   5.547   9.760
 2453  WAT   H2 7792   7.231   5.486   9.639
 2454  WAT    O 7793   5.839   5.008  10.245
 2454  WAT   H1 7794   5.904   4.953  10.201
 2454  WAT   H2 7795   5.881   5.034  10.327
 2455  WAT    O 7796   7.229   5.028  10.580
 2455  WAT   H1 7797   7.293   5.089  10.617
 2455  WAT   H2 7798   7.244   5.031  10.486
 2456  WAT    O 7799   7.185   6.698   9.920
 2456  WAT   H1 7800   7.244   6.666   9.853
 2456  WAT   H2 7801   7.210   6.651  10.000
 2457  WAT    O 7802   5.815   5.024  10.519
 2457  WAT   H1 7803   5.780   5.069  10.595
 2457  WAT   H2 7804   5.782   4.934  10.527
 2458  WAT    O 7805   5.975   6.341  10.935
 2458  WAT   H1 7806   5.971   6.304  11.024
 2458  WAT   H2 7807   5.988   6.435  10.949
 2459  WAT    O 7808   6.345   6.497  10.496
 2459  WAT   H1 7809   6.321   6.523  10.407
 2459  WAT   H2 7810   6.439   6.514  10.501
 2460  WAT    O 7811   6.566   5.143  10.871
 2460  WAT   H1 7812   6.560   5.202  10.946
 2460  WAT   H2 7813   6.660   5.132  10.857
 2461  WAT    O 7814   6.830   5.109  10.835
 2461  WAT   H1 7815   6.891   5.140  10.769
 2461  WAT   H2 7816   6.884   5.060  10.897
 2462  WAT    O 7817   5.882   4.977  10.846
 2462  WAT   H1 7818   5.937   4.958  10.770
 2462  WAT   H2 7819   5.888   4.898  10.900
 2463  WAT    O 7820   5.959   6.636  10.647
 2463  WAT   H1 7821   5.900   6.623  10.721
 2463  WAT   H2 7822   5.958   6.552  10.601
 2464  WAT    O 7823   6.904   4.965  10.468
 2464  WAT   H1 7824   6.816   4.998  10.447
 2464  WAT   H2 7825   6.893   4.918  10.550
 2465  WAT    O 7826   6.994   5.186  10.606
 2465  WAT   H1 7827   6.962   5.104  10.568
 2465  WAT   H2 7828   7.089   5.181  10.594
 2466  WAT    O 7829   7.240   6.763  10.303
 2466  WAT   H1 7830   7.194   6.838  10.266
 2466  WAT   H2 7831   7.177   6.691  10.298
 2467  WAT    O 7832   5.922   6.372  10.542
 2467  WAT   H1 7833   5.850   6.310  10.536
 2467  WAT   H2 7834   5.928   6.412  10.455
 2468  WAT    O 7835   6.283   6.594  10.221
 2468  WAT   H1 7836   6.334   6.533  10.168
 2468  WAT   H2 7837   6.348   6.644  10.270
 2469  WAT    O 7838   6.557   6.683  10.304
 2469  WAT   H1 7839   6.585   6.657  10.216
 2469  WAT   H2 7840   6.608   6.628  10.363
 2470  WAT    O 7841   6.678   5.057  10.362
 2470  WAT   H1 7842   6.600   5.104  10.390
 2470  WAT   H2 7843   6.649   4.966  10.351
 2471  WAT    O 7844   7.134   5.127  10.166
 2471  WAT   H1 7845   7.178   5.121  10.081
 2471  WAT   H2 7846   7.107   5.219  10.173
 2472  WAT    O 7847   5.751   6.704   9.863
 2472  WAT   H1 7848   5.734   6.641   9.933
 2472  WAT   H2 7849   5.664   6.725   9.828
 2473  WAT    O 7850   5.813   5.087   9.614
 2473  WAT   H1 7851   5.889   5.098   9.556
 2473  WAT   H2 7852   5.767   5.171   9.609
 2474  WAT    O 7853   6.467   5.299   9.913
 2474  WAT   H1 7854   6.386   5.261   9.879
 2474  WAT   H2 7855   6.517   5.223   9.943
 2475  WAT    O 7856   6.917   4.965  10.037
 2475  WAT   H1 7857   6.978   5.022  10.084
 2475  WAT   H2 7858   6.843   5.021  10.014
 2476  WAT    O 7859   7.232   5.005   9.564
 2476  WAT   H1 7860   7.251   5.095   9.591
 2476  WAT   H2 7861   7.153   4.982   9.613
 2477  WAT    O 7862   5.911   6.573   9.608
 2477  WAT   H1 7863   5.859   6.611   9.538
 2477  WAT   H2 7864   5.904   6.636   9.680
 2478  WAT    O 7865   6.050   5.140   9.468
 2478  WAT   H1 7866   6.103   5.061   9.455
 2478  WAT   H2 7867   6.113   5.208   9.491
 2479  WAT    O 7868   6.270   5.114   9.773
 2479  WAT   H1 7869   6.207   5.043   9.790
 2479  WAT   H2 7870   6.216   5.190   9.752
 2480  WAT    O 7871   6.563   6.775  11.040
 2480  WAT   H1 7872   6.656   6.751  11.045
 2480  WAT   H2 7873   6.562   6.858  10.992
 2481  WAT    O 7874   6.282   5.041  11.017
 2481  WAT   H1 7875   6.254   5.092  10.940
 2481  WAT   H2 7876   6.320   4.962  10.980
 2482  WAT    O 7877   6.171   6.768   9.495
 2482  WAT   H1 7878   6.244   6.740   9.441
 2482  WAT   H2 7879   6.197   6.744   9.584
 2483  WAT    O 7880   6.087   6.380   9.496
 2483  WAT   H1 7881   6.024   6.427   9.551
 2483  WAT   H2 7882   6.099   6.295   9.539
 2484  WAT    O 7883   6.942   4.983  11.075
 2484  WAT   H1 7884   6.931   5.015  11.164
 2484  WAT   H2 7885   7.024   5.023  11.045
 2485  WAT    O 7886   7.220   6.698  11.023
 2485  WAT   H1 7887   7.299   6.648  11.002
 2485  WAT   H2 7888   7.250   6.766  11.083
 2486  WAT    O 7889   6.833   5.785   8.111
 2486  WAT   H1 7890   6.825   5.693   8.084
 2486  WAT   H2 7891   6.791   5.835   8.040
 2487  WAT    O 7892   6.646   5.963   8.299
 2487  WAT   H1 7893   6.568   5.915   8.328
 2487  WAT   H2 7894   6.711   5.895   8.282
 2488  WAT    O 7895   6.048   5.994   8.387
 2488  WAT   H1 7896   5.964   5.968   8.427
 2488  WAT   H2 7897   6.108   6.001   8.460
 2489  WAT    O 7898   7.048   6.403   8.177
 2489  WAT   H1 7899   7.002   6.326   8.210
 2489  WAT   H2 7900   7.129   6.406   8.228
 2490  WAT    O 7901   6.046   6.397   8.406
 2490  WAT   H1 7902   6.076   6.308   8.388
 2490  WAT   H2 7903   6.120   6.453   8.384
 2491  WAT    O 7904   5.889   5.490   7.765
 2491  WAT   H1 7905   5.800   5.524   7.755
 2491  WAT   H2 7906   5.917   5.470   7.676
 2492  WAT    O 7907   5.685   5.750   8.354
 2492  WAT   H1 7908   5.742   5.673   8.354
 2492  WAT   H2 7909   5.685   5.780   8.263
 2493  WAT    O 7910   6.671   6.632   8.139
 2493  WAT   H1 7911   6.609   6.677   8.082
 2493  WAT   H2 7912   6.756   6.647   8.099
 2494  WAT    O 7913   6.590   6.230   8.300
 2494  WAT   H1 7914   6.583   6.136   8.284
 2494  WAT   H2 7915   6.666   6.239   8.357
 2495  WAT    O 7916   5.809   5.291   8.532
 2495  WAT   H1 7917   5.791   5.201   8.560
 2495  WAT   H2 7918   5.769   5.345   8.600
 2496  WAT    O 7919   6.693   5.511   8.322
 2496  WAT   H1 7920   6.731   5.424   8.311
 2496  WAT   H2 7921   6.683   5.545   8.233
 2497  WAT    O 7922   6.106   5.348   7.869
 2497  WAT   H1 7923   6.117   5.438   7.899
 2497  WAT   H2 7924   6.015   5.343   7.840
 2498  WAT    O 7925   7.071   5.260   8.016
 2498  WAT   H1 7926   7.153   5.211   8.020
 2498  WAT   H2 7927   7.075   5.319   8.091
 2499  WAT    O 7928   5.871   5.540   8.393
 2499  WAT   H1 7929   5.939   5.567   8.455
 2499  WAT   H2 7930   5.839   5.456   8.426
 2500  WAT    O 7931   6.290   5.645   8.302
 2500  WAT   H1 7932   6.341   5.695   8.366
 2500  WAT   H2 7933   6.343   5.567   8.284
 2501  WAT    O 7934   6.119   5.109   8.728
 2501  WAT   H1 7935   6.119   5.161   8.648
 2501  WAT   H2 7936   6.036   5.061   8.726
 2502  WAT    O 7937   6.757   6.120   7.878
 2502  WAT   H1 7938   6.695   6.167   7.822
 2502  WAT   H2 7939   6.809   6.189   7.920
 2503  WAT    O 7940   6.244   6.073   8.546
 2503  WAT   H1 7941   6.210   6.136   8.610
 2503  WAT   H2 7942   6.261   6.126   8.468
 2504  WAT    O 7943   7.095   5.454   8.293
 2504  WAT   H1 7944   7.025   5.483   8.351
 2504  WAT   H2 7945   7.131   5.535   8.257
 2505  WAT    O 7946   6.087   5.280   8.529
 2505  WAT   H1 7947   6.121   5.365   8.500
 2505  WAT   H2 7948   5.993   5.295   8.541
 2506  WAT    O 7949   6.165   6.270   8.728
 2506  WAT   H1 7950   6.227   6.337   8.700
 2506  WAT   H2 7951   6.079   6.311   8.719
 2507  WAT    O 7952   5.694   6.189   7.616
 2507  WAT   H1 7953   5.656   6.238   7.543
 2507  WAT   H2 7954   5.720   6.256   7.679
 2508  WAT    O 7955   7.257   6.416   8.519
 2508  WAT   H1 7956   7.188   6.483   8.518
 2508  WAT   H2 7957   7.311   6.436   8.443
 2509  WAT    O 7958   6.455   5.029   8.162
 2509  WAT   H1 7959   6.486   4.973   8.090
 2509  WAT   H2 7960   6.362   5.042   8.143
 2510  WAT    O 7961   7.010   6.601   8.391
 2510  WAT   H1 7962   7.011   6.560   8.304
 2510  WAT   H2 7963   6.955   6.678   8.380
 2511  WAT    O 7964   7.140   6.273   7.900
 2511  WAT   H1 7965   7.129   6.179   7.912
 2511  WAT   H2 7966   7.139   6.309   7.988
 2512  WAT    O 7967   6.950   6.091   8.523
 2512  WAT   H1 7968   6.992   6.070   8.440
 2512  WAT   H2 7969   7.022   6.117   8.581
 2513  WAT    O 7970   6.694   5.835   7.835
 2513  WAT   H1 7971   6.601   5.829   7.858
 2513  WAT   H2 7972   6.709   5.929   7.824
 2514  WAT    O 7973   6.693   5.463   7.535
 2514  WAT   H1 7974   6.599   5.479   7.543
 2514  WAT   H2 7975   6.724   5.534   7.480
 2515  WAT    O 7976   7.097   5.992   7.886
 2515  WAT   H1 7977   7.035   5.958   7.821
 2515  WAT   H2 7978   7.095   5.927   7.956
 2516  WAT    O 7979   7.041   5.609   8.627
 2516  WAT   H1 7980   7.000   5.692   8.653
 2516  WAT   H2 7981   6.968   5.551   8.608
 2517  WAT    O 7982   6.254   5.888   8.113
 2517  WAT   H1 7983   6.214   5.817   8.064
 2517  WAT   H2 7984   6.263   5.854   8.202
 2518  WAT    O 7985   6.301   6.257   8.330
 2518  WAT   H1 7986   6.272   6.196   8.262
 2518  WAT   H2 7987   6.396   6.261   8.319
 2519  WAT    O 7988   6.126   5.566   8.491
 2519  WAT   H1 7989   6.181   5.576   8.414
 2519  WAT   H2 7990   6.177   5.603   8.563
 2520  WAT    O 7991   7.110   6.614   8.696
 2520  WAT   H1 7992   7.062   6.695   8.677
 2520  WAT   H2 7993   7.042   6.549   8.711
 2521  WAT    O 7994   6.210   6.231   8.995
 2521  WAT   H1 7995   6.121   6.253   9.020
 2521  WAT   H2 7996   6.213   6.243   8.900
 2522  WAT    O 7997   6.914   5.916   7.586
 2522  WAT   H1 7998   6.958   5.832   7.572
 2522  WAT   H2 7999   6.986   5.979   7.595
 2523  WAT    O 8000   6.093   5.918   8.852
 2523  WAT   H1 8001   6.079   6.005   8.889
 2523  WAT   H2 8002   6.005   5.883   8.838
 2524  WAT    O 8003   6.725   6.409   7.983
 2524  WAT   H1 8004   6.769   6.484   7.942
 2524  WAT   H2 8005   6.719   6.434   8.075
 2525  WAT    O 8006   6.273   6.512   9.073
 2525  WAT   H1 8007   6.270   6.552   8.987
 2525  WAT   H2 8008   6.257   6.419   9.057
 2526  WAT    O 8009   7.273   5.041   7.418
 2526  WAT   H1 8010   7.241   5.050   7.508
 2526  WAT   H2 8011   7.349   5.099   7.413
 2527  WAT    O 8012   5.924   5.778   7.863
 2527  WAT   H1 8013   5.912   5.850   7.802
 2527  WAT   H2 8014   5.893   5.701   7.816
 2528  WAT    O 8015   5.688   6.095   8.444
 2528  WAT   H1 8016   5.696   6.108   8.350
 2528  WAT   H2 8017   5.750   6.024   8.463
 2529  WAT    O 8018   5.813   6.265   8.085
 2529  WAT   H1 8019   5.772   6.279   8.000
 2529  WAT   H2 8020   5.902   6.236   8.065
 2530  WAT    O 8021   6.795   6.680   8.776
 2530  WAT   H1 8022   6.846   6.671   8.856
 2530  WAT   H2 8023   6.710   6.714   8.805
 2531  WAT    O 8024   6.992   6.708   7.719
 2531  WAT   H1 8025   6.976   6.679   7.809
 2531  WAT   H2 8026   6.976   6.631   7.665
 2532  WAT    O 8027   6.240   6.686   7.896
 2532  WAT   H1 8028   6.222   6.595   7.875
 2532  WAT   H2 8029   6.155   6.722   7.920
 2533  WAT    O 8030   6.962   6.459   7.575
 2533  WAT   H1 8031   6.893   6.459   7.509
 2533  WAT   H2 8032   7.037   6.417   7.532
 2534  WAT    O 8033   6.919   6.622   7.982
 2534  WAT   H1 8034   6.964   6.544   8.014
 2534  WAT   H2 8035   6.953   6.693   8.037
 2535  WAT    O 8036   7.394   5.515   9.015
 2535  WAT   H1 8037   7.332   5.565   8.963
 2535  WAT   H2 8038   7.362   5.425   9.010
 2536  WAT    O 8039   5.694   6.199   8.698
 2536  WAT   H1 8040   5.710   6.152   8.616
 2536  WAT   H2 8041   5.740   6.148   8.765
 2537  WAT    O 8042   6.171   5.112   8.202
 2537  WAT   H1 8043   6.127   5.190   8.169
 2537  WAT   H2 8044   6.227   5.144   8.272
 2538  WAT    O 8045   6.600   5.399   8.762
 2538  WAT   H1 8046   6.554   5.419   8.843
 2538  WAT   H2 8047   6.560   5.317   8.732
 2539  WAT    O 8048   7.100   5.521   8.875
 2539  WAT   H1 8049   7.015   5.491   8.907
 2539  WAT   H2 8050   7.084   5.545   8.784
 2540  WAT    O 8051   6.809   5.671   9.085
 2540  WAT   H1 8052   6.842   5.587   9.051
 2540  WAT   H2 8053   6.888   5.723   9.100
 2541  WAT    O 8054   6.483   5.074   7.690
 2541  WAT   H1 8055   6.420   5.074   7.762
 2541  WAT   H2 8056   6.474   4.987   7.650
 2542  WAT    O 8057   6.375   5.166   8.388
 2542  WAT   H1 8058   6.405   5.257   8.380
 2542  WAT   H2 8059   6.430   5.118   8.326
 2543  WAT    O 8060   6.150   5.624   7.975
 2543  WAT   H1 8061   6.128   5.603   8.065
 2543  WAT   H2 8062   6.072   5.668   7.940
 2544  WAT    O 8063   6.873   5.625   7.834
 2544  WAT   H1 8064   6.813   5.697   7.816
 2544  WAT   H2 8065   6.928   5.619   7.756
 2545  WAT    O 8066   6.394   5.714   9.041
 2545  WAT   H1 8067   6.385   5.620   9.026
 2545  WAT   H2 8068   6.479   5.736   9.002
 2546  WAT    O 8069   6.734   5.488   8.037
 2546  WAT   H1 8070   6.773   5.520   7.956
 2546  WAT   H2 8071   6.770   5.401   8.049
 2547  WAT    O 8072   5.907   5.355   8.856
 2547  WAT   H1 8073   5.868   5.440   8.877
 2547  WAT   H2 8074   5.839   5.291   8.876
 2548  WAT    O 8075   6.565   5.364   9.163
 2548  WAT   H1 8076   6.496   5.344   9.227
 2548  WAT   H2 8077   6.639   5.392   9.217
 2549  WAT    O 8078   5.638   5.147   8.260
 2549  WAT   H1 8079   5.609   5.205   8.331
 2549  WAT   H2 8080   5.712   5.100   8.296
 2550  WAT    O 8081   5.656   5.542   7.381
 2550  WAT   H1 8082   5.648   5.636   7.395
 2550  WAT   H2 8083   5.621   5.527   7.293
 2551  WAT    O 8084   6.792   5.748   8.447
 2551  WAT   H1 8085   6.719   5.798   8.482
 2551  WAT   H2 8086   6.753   5.666   8.417
 2552  WAT    O 8087   6.436   5.415   8.287
 2552  WAT   H1 8088   6.437   5.371   8.203
 2552  WAT   H2 8089   6.526   5.447   8.298
 2553  WAT    O 8090   6.021   5.403   8.183
 2553  WAT   H1 8091   5.987   5.451   8.259
 2553  WAT   H2 8092   5.945   5.358   8.147
 2554  WAT    O 8093   6.442   5.515   7.587
 2554  WAT   H1 8094   6.455   5.511   7.681
 2554  WAT   H2 8095   6.404   5.601   7.571
 2555  WAT    O 8096   6.839   5.293   8.388
 2555  WAT   H1 8097   6.840   5.338   8.473
 2555  WAT   H2 8098   6.814   5.203   8.410
 2556  WAT    O 8099   6.344   5.746   7.526
 2556  WAT   H1 8100   6.287   5.701   7.464
 2556  WAT   H2 8101   6.414   5.782   7.473
 2557  WAT    O 8102   7.181   5.034   8.972
 2557  WAT   H1 8103   7.214   4.961   9.025
 2557  WAT   H2 8104   7.185   5.002   8.882
 2558  WAT    O 8105   5.851   6.136   8.914
 2558  WAT   H1 8106   5.813   6.072   8.974
 2558  WAT   H2 8107   5.882   6.207   8.971
 2559  WAT    O 8108   6.466   5.821   8.462
 2559  WAT   H1 8109   6.503   5.774   8.537
 2559  WAT   H2 8110   6.447   5.909   8.496
 2560  WAT    O 8111   5.753   5.296   8.075
 2560  WAT   H1 8112   5.724   5.259   8.159
 2560  WAT   H2 8113   5.746   5.222   8.014
 2561  WAT    O 8114   6.245   5.725   8.694
 2561  WAT   H1 8115   6.215   5.813   8.716
 2561  WAT   H2 8116   6.341   5.731   8.698
 2562  WAT    O 8117   6.098   6.146   7.754
 2562  WAT   H1 8118   6.021   6.092   7.738
 2562  WAT   H2 8119   6.171   6.094   7.720
 2563  WAT    O 8120   7.174   6.045   8.333
 2563  WAT   H1 8121   7.246   6.095   8.294
 2563  WAT   H2 8122   7.154   5.978   8.268
 2564  WAT    O 8123   6.720   5.185   7.747
 2564  WAT   H1 8124   6.639   5.135   7.740
 2564  WAT   H2 8125   6.701   5.269   7.706
 2565  WAT    O 8126   6.712   6.053   8.922
 2565  WAT   H1 8127   6.706   5.961   8.896
 2565  WAT   H2 8128   6.649   6.062   8.993
 2566  WAT    O 8129   6.992   5.622   7.577
 2566  WAT   H1 8130   7.080   5.653   7.559
 2566  WAT   H2 8131   6.989   5.535   7.538
 2567  WAT    O 8132   6.102   6.113   8.117
 2567  WAT   H1 8133   6.154   6.032   8.112
 2567  WAT   H2 8134   6.057   6.106   8.202
 2568  WAT    O 8135   6.591   6.239   7.645
 2568  WAT   H1 8136   6.625   6.314   7.595
 2568  WAT   H2 8137   6.508   6.271   7.681
 2569  WAT    O 8138   5.851   5.809   8.809
 2569  WAT   H1 8139   5.815   5.876   8.867
 2569  WAT   H2 8140   5.821   5.726   8.846
 2570  WAT    O 8141   6.171   5.855   9.097
 2570  WAT   H1 8142   6.141   5.870   9.007
 2570  WAT   H2 8143   6.248   5.799   9.088
 2571  WAT    O 8144   6.705   6.335   8.897
 2571  WAT   H1 8145   6.707   6.242   8.875
 2571  WAT   H2 8146   6.635   6.343   8.961
 2572  WAT    O 8147   7.219   5.753   7.524
 2572  WAT   H1 8148   7.210   5.796   7.439
 2572  WAT   H2 8149   7.291   5.799   7.567
 2573  WAT    O 8150   7.326   5.999   8.831
 2573  WAT   H1 8151   7.254   6.058   8.812
 2573  WAT   H2 8152   7.379   5.998   8.751
 2574  WAT    O 8153   7.322   6.439   7.796
 2574  WAT   H1 8154   7.257   6.373   7.824
 2574  WAT   H2 8155   7.283   6.479   7.719
 2575  WAT    O 8156   6.879   6.171   8.181
 2575  WAT   H1 8157   6.915   6.112   8.115
 2575  WAT   H2 8158   6.791   6.139   8.198
 2576  WAT    O 8159   6.488   6.247   7.922
 2576  WAT   H1 8160   6.557   6.302   7.960
 2576  WAT   H2 8161   6.409   6.302   7.925
 2577  WAT    O 8162   5.702   5.809   7.471
 2577  WAT   H1 8163   5.789   5.837   7.499
 2577  WAT   H2 8164   5.653   5.890   7.460
 2578  WAT    O 8165   6.418   5.948   7.883
 2578  WAT   H1 8166   6.464   6.029   7.906
 2578  WAT   H2 8167   6.383   5.916   7.966
 2579  WAT    O 8168   6.649   6.499   8.606
 2579  WAT   H1 8169   6.713   6.520   8.674
 2579  WAT   H2 8170   6.685   6.423   8.561
 2580  WAT    O 8171   6.008   4.982   7.930
 2580  WAT   H1 8172   5.996   4.981   8.025
 2580  WAT   H2 8173   5.926   5.016   7.895
 2581  WAT    O 8174   6.776   6.299   8.478
 2581  WAT   H1 8175   6.840   6.229   8.489
 2581  WAT   H2 8176   6.828   6.377   8.460
 2582  WAT    O 8177   7.161   6.328   7.450
 2582  WAT   H1 8178   7.138   6.256   7.509
 2582  WAT   H2 8179   7.121   6.303   7.366
 2583  WAT    O 8180   6.953   6.379   8.798
 2583  WAT   H1 8181   6.987   6.438   8.866
 2583  WAT   H2 8182   6.861   6.366   8.821
 2584  WAT    O 8183   5.739   6.730   7.528
 2584  WAT   H1 8184   5.775   6.790   7.462
 2584  WAT   H2 8185   5.725   6.785   7.605
 2585  WAT    O 8186   5.708   5.158   8.876
 2585  WAT   H1 8187   5.637   5.178   8.937
 2585  WAT   H2 8188   5.750   5.081   8.914
 2586  WAT    O 8189   7.119   6.119   7.616
 2586  WAT   H1 8190   7.090   6.166   7.695
 2586  WAT   H2 8191   7.198   6.073   7.643
 2587  WAT    O 8192   5.737   6.557   8.975
 2587  WAT   H1 8193   5.748   6.463   8.961
 2587  WAT   H2 8194   5.672   6.584   8.910
 2588  WAT    O 8195   6.536   6.384   9.115
 2588  WAT   H1 8196   6.504   6.312   9.170
 2588  WAT   H2 8197   6.469   6.452   9.122
 2589  WAT    O 8198   6.340   6.469   7.609
 2589  WAT   H1 8199   6.339   6.542   7.548
 2589  WAT   H2 8200   6.248   6.444   7.619
 2590  WAT    O 8201   5.900   5.991   7.684
 2590  WAT   H1 8202   5.840   6.065   7.685
 2590  WAT   H2 8203   5.948   6.000   7.601
 2591  WAT    O 8204   6.858   5.407   8.651
 2591  WAT   H1 8205   6.895   5.325   8.684
 2591  WAT   H2 8206   6.772   5.413   8.693
 2592  WAT    O 8207   7.194   5.303   7.732
 2592  WAT   H1 8208   7.132   5.313   7.661
 2592  WAT   H2 8209   7.145   5.325   7.811
 2593  WAT    O 8210   6.639   6.475   7.476
 2593  WAT   H1 8211   6.649   6.455   7.383
 2593  WAT   H2 8212   6.549   6.450   7.496
 2594  WAT    O 8213   6.391   5.531   7.874
 2594  WAT   H1 8214   6.320   5.578   7.918
 2594  WAT   H2 8215   6.420   5.465   7.937
 2595  WAT    O 8216   6.554   5.673   8.674
 2595  WAT   H1 8217   6.604   5.720   8.740
 2595  WAT   H2 8218   6.568   5.580   8.695
 2596  WAT    O 8219   6.794   5.203   8.018
 2596  WAT   H1 8220   6.782   5.205   7.923
 2596  WAT   H2 8221   6.889   5.208   8.030
 2597  WAT    O 8222   6.503   6.727   7.945
 2597  WAT   H1 8223   6.529   6.723   7.853
 2597  WAT   H2 8224   6.408   6.714   7.944
 2598  WAT    O 8225   6.212   5.362   7.611
 2598  WAT   H1 8226   6.296   5.405   7.605
 2598  WAT   H2 8227   6.175   5.393   7.694
 2599  WAT    O 8228   7.274   5.294   8.758
 2599  WAT   H1 8229   7.224   5.369   8.792
 2599  WAT   H2 8230   7.356   5.333   8.726
 2600  WAT    O 8231   7.104   5.819   8.103
 2600  WAT   H1 8232   7.010   5.820   8.120
 2600  WAT   H2 8233   7.135   5.740   8.147
 2601  WAT    O 8234   6.102   5.987   7.459
 2601  WAT   H1 8235   6.178   5.976   7.515
 2601  WAT   H2 8236   6.109   5.917   7.394
 2602  WAT    O 8237   5.971   5.730   7.527
 2602  WAT   H1 8238   5.979   5.636   7.538
 2602  WAT   H2 8239   6.060   5.763   7.538
 2603  WAT    O 8240   7.304   6.536   8.270
 2603  WAT   H1 8241   7.316   6.618   8.317
 2603  WAT   H2 8242   7.391   6.515   8.235
 2604  WAT    O 8243   6.051   6.745   8.237
 2604  WAT   H1 8244   6.125   6.690   8.265
 2604  WAT   H2 8245   6.090   6.832   8.223
 2605  WAT    O 8246   5.740   6.352   7.825
 2605  WAT   H1 8247   5.647   6.376   7.824
 2605  WAT   H2 8248   5.786   6.435   7.813
 2606  WAT    O 8249   5.952   6.664   9.156
 2606  WAT   H1 8250   6.032   6.696   9.198
 2606  WAT   H2 8251   5.900   6.628   9.228
 2607  WAT    O 8252   6.362   6.662   7.420
 2607  WAT   H1 8253   6.441   6.691   7.374
 2607  WAT   H2 8254   6.310   6.619   7.352
 2608  WAT    O 8255   6.835   6.274   9.151
 2608  WAT   H1 8256   6.775   6.277   9.077
 2608  WAT   H2 8257   6.805   6.201   9.205
 2609  WAT    O 8258   6.978   6.647   9.012
 2609  WAT   H1 8259   7.074   6.639   9.007
 2609  WAT   H2 8260   6.964   6.714   9.079
 2610  WAT    O 8261   7.267   6.585   7.562
 2610  WAT   H1 8262   7.239   6.544   7.481
 2610  WAT   H2 8263   7.248   6.678   7.550
 2611  WAT    O 8264   5.724   5.912   9.051
 2611  WAT   H1 8265   5.774   5.854   9.108
 2611  WAT   H2 8266   5.650   5.941   9.104
 2612  WAT    O 8267   6.414   6.185   7.406
 2612  WAT   H1 8268   6.403   6.123   7.479
 2612  WAT   H2 8269   6.397   6.132   7.328
 2613  WAT    O 8270   6.429   6.053   9.004
 2613  WAT   H1 8271   6.353   6.110   8.996
 2613  WAT   H2 8272   6.447   6.024   8.915
 2614  WAT    O 8273   6.738   6.091   7.467
 2614  WAT   H1 8274   6.683   6.135   7.531
 2614  WAT   H2 8275   6.800   6.040   7.519
 2615  WAT    O 8276   7.143   6.226   9.060
 2615  WAT   H1 8277   7.217   6.260   9.009
 2615  WAT   H2 8278   7.067   6.243   9.004
 2616  WAT    O 8279   5.927   5.727   9.140
 2616  WAT   H1 8280   5.931   5.697   9.231
 2616  WAT   H2 8281   6.012   5.767   9.124
 2617  WAT    O 8282   6.305   5.987   7.656
 2617  WAT   H1 8283   6.347   5.970   7.740
 2617  WAT   H2 8284   6.317   5.906   7.607
 2618  WAT    O 8285   6.121   5.585   8.937
 2618  WAT   H1 8286   6.068   5.536   8.874
 2618  WAT   H2 8287   6.188   5.627   8.883
 2619  WAT    O 8288   6.556   5.889   7.381
 2619  WAT   H1 8289   6.608   5.817   7.344
 2619  WAT   H2 8290   6.621   5.953   7.411
 2620  WAT    O 8291   7.011   6.031   8.913
 2620  WAT   H1 8292   7.052   6.047   8.998
 2620  WAT   H2 8293   6.917   6.044   8.930
 2621  WAT    O 8294   7.058   5.765   9.114
 2621  WAT   H1 8295   7.116   5.690   9.105
 2621  WAT   H2 8296   7.076   5.818   9.036
 2622  WAT    O 8297   6.170   5.281   8.945
 2622  WAT   H1 8298   6.160   5.219   8.872
 2622  WAT   H2 8299   6.112   5.354   8.922
 2623  WAT    O 8300   6.446   5.137   8.648
 2623  WAT   H1 8301   6.401   5.139   8.564
 2623  WAT   H2 8302   6.383   5.097   8.708
 2624  WAT    O 8303   6.487   6.026   8.710
 2624  WAT   H1 8304   6.529   6.111   8.693
 2624  WAT   H2 8305   6.395   6.040   8.687
 2625  WAT    O 8306   6.721   5.800   8.849
 2625  WAT   H1 8307   6.732   5.740   8.923
 2625  WAT   H2 8308   6.806   5.803   8.807
 2626  WAT    O 8309   6.954   5.855   8.706
 2626  WAT   H1 8310   6.902   5.907   8.646
 2626  WAT   H2 8311   6.989   5.918   8.769
 2627  WAT    O 8312   6.194   5.594   7.351
 2627  WAT   H1 8313   6.174   5.508   7.387
 2627  WAT   H2 8314   6.177   5.585   7.257
 2628  WAT    O 8315   6.272   6.657   8.822
 2628  WAT   H1 8316   6.218   6.729   8.790
 2628  WAT   H2 8317   6.297   6.609   8.743
 2629  WAT    O 8318   6.397   5.454   8.974
 2629  WAT   H1 8319   6.456   5.423   9.043
 2629  WAT   H2 8320   6.315   5.407   8.990
 2630  WAT    O 8321   6.879   5.416   8.998
 2630  WAT   H1 8322   6.810   5.349   8.991
 2630  WAT   H2 8323   6.951   5.371   9.042
 2631  WAT    O 8324   6.942   5.075   7.604
 2631  WAT   H1 8325   6.970   4.991   7.639
 2631  WAT   H2 8326   6.865   5.098   7.655
 2632  WAT    O 8327   6.074   5.304   7.350
 2632  WAT   H1 8328   6.104   5.305   7.259
 2632  WAT   H2 8329   6.148   5.269   7.399
 2633  WAT    O 8330   6.558   6.781   8.848
 2633  WAT   H1 8331   6.550   6.871   8.878
 2633  WAT   H2 8332   6.467   6.749   8.845
 2634  WAT    O 8333   6.396   5.198   7.448
 2634  WAT   H1 8334   6.361   5.131   7.390
 2634  WAT   H2 8335   6.416   5.152   7.530
 2635  WAT    O 8336   6.612   6.697   7.610
 2635  WAT   H1 8337   6.702   6.731   7.612
 2635  WAT   H2 8338   6.616   6.625   7.547
 2636  WAT    O 8339   5.976   6.234   7.433
 2636  WAT   H1 8340   6.020   6.289   7.498
 2636  WAT   H2 8341   6.025   6.152   7.434
 2637  WAT    O 8342   5.698   6.513   8.178
 2637  WAT   H1 8343   5.731   6.426   8.155
 2637  WAT   H2 8344   5.741   6.534   8.261
 2638  WAT    O 8345   6.157   6.346   7.944
 2638  WAT   H1 8346   6.127   6.334   8.034
 2638  WAT   H2 8347   6.147   6.260   7.903
 2639  WAT    O 8348   5.747   6.600   8.452
 2639  WAT   H1 8349   5.703   6.618   8.535
 2639  WAT   H2 8350   5.804   6.676   8.438
 2640  WAT    O 8351   7.310   6.550   8.881
 2640  WAT   H1 8352   7.250   6.556   8.806
 2640  WAT   H2 8353   7.323   6.456   8.894
 2641  WAT    O 8354   5.730   5.851   8.088
 2641  WAT   H1 8355   5.665   5.824   8.023
 2641  WAT   H2 8356   5.814   5.840   8.043
 2642  WAT    O 8357   7.179   6.223   8.690
 2642  WAT   H1 8358   7.098   6.266   8.717
 2642  WAT   H2 8359   7.220   6.284   8.629
 2643  WAT    O 8360   7.025   5.331   7.510
 2643  WAT   H1 8361   7.067   5.312   7.426
 2643  WAT   H2 8362   6.994   5.245   7.541
 2644  WAT    O 8363   7.375   5.822   7.880
 2644  WAT   H1 8364   7.337   5.745   7.836
 2644  WAT   H2 8365   7.302   5.860   7.928
 2645  WAT    O 8366   5.834   5.890   8.542
 2645  WAT   H1 8367   5.871   5.881   8.630
 2645  WAT   H2 8368   5.777   5.813   8.532
 2646  WAT    O 8369   7.314   5.737   8.843
 2646  WAT   H1 8370   7.291   5.714   8.753
 2646  WAT   H2 8371   7.340   5.829   8.839
 2647  WAT    O 8372   5.789   5.581   8.932
 2647  WAT   H1 8373   5.699   5.577   8.966
 2647  WAT   H2 8374   5.843   5.601   9.009
 2648  WAT    O 8375   7.158   5.259   9.121
 2648  WAT   H1 8376   7.245   5.260   9.159
 2648  WAT   H2 8377   7.159   5.185   9.060
 2649  WAT    O 8378   5.651   5.572   7.682
 2649  WAT   H1 8379   5.561   5.598   7.665
 2649  WAT   H2 8380   5.700   5.599   7.604
 2650  WAT    O 8381   7.302   5.644   8.210
 2650  WAT   H1 8382   7.355   5.595   8.147
 2650  WAT   H2 8383   7.361   5.658   8.284
 2651  WAT    O 8384   7.320   5.653   8.562
 2651  WAT   H1 8385   7.225   5.649   8.573
 2651  WAT   H2 8386   7.338   5.744   8.538
 2652  WAT    O 8387   5.906   5.478   7.473
 2652  WAT   H1 8388   5.977   5.436   7.424
 2652  WAT   H2 8389   5.834   5.485   7.410
 2653  WAT    O 8390   5.870   5.083   7.377
 2653  WAT   H1 8391   5.943   5.137   7.409
 2653  WAT   H2 8392   5.898   5.056   7.289
 2654  WAT    O 8393   7.251   5.570   7.804
 2654  WAT   H1 8394   7.301   5.547   7.882
 2654  WAT   H2 8395   7.231   5.486   7.762
 2655  WAT    O 8396   5.839   5.008   8.367
 2655  WAT   H1 8397   5.904   4.953   8.323
 2655  WAT   H2 8398   5.881   5.034   8.449
 2656  WAT    O 8399   7.229   5.028   8.703
 2656  WAT   H1 8400   7.293   5.089   8.739
 2656  WAT   H2 8401   7.244   5.031   8.608
 2657  WAT    O 8402   7.185   6.698   8.043
 2657  WAT   H1 8403   7.244   6.666   7.975
 2657  WAT   H2 8404   7.210   6.651   8.122
 2658  WAT    O 8405   5.815   5.024   8.641
 2658  WAT   H1 8406   5.780   5.069   8.718
 2658  WAT   H2 8407   5.782   4.934   8.650
 2659  WAT    O 8408   5.975   6.341   9.058
 2659  WAT   H1 8409   5.971   6.304   9.146
 2659  WAT   H2 8410   5.988   6.435   9.072
 2660  WAT    O 8411   6.345   6.497   8.618
 2660  WAT   H1 8412   6.321   6.523   8.529
 2660  WAT   H2 8413   6.439   6.514   8.624
 2661  WAT    O 8414   6.566   5.143   8.994
 2661  WAT   H1 8415   6.560   5.202   9.069
 2661  WAT   H2 8416   6.660   5.132   8.979
 2662  WAT    O 8417   6.830   5.109   8.958
 2662  WAT   H1 8418   6.891   5.140   8.891
 2662  WAT   H2 8419   6.884   5.060   9.020
 2663  WAT    O 8420   5.882   4.977   8.969
 2663  WAT   H1 8421   5.937   4.958   8.893
 2663  WAT   H2 8422   5.888   4.898   9.023
 2664  WAT    O 8423   5.959   6.636   8.770
 2664  WAT   H1 8424   5.900   6.623   8.844
 2664  WAT   H2 8425   5.958   6.552   8.723
 2665  WAT    O 8426   6.904   4.965   8.590
 2665  WAT   H1 8427   6.816   4.998   8.570
 2665  WAT   H2 8428   6.893   4.918   8.673
 2666  WAT    O 8429   6.994   5.186   8.729
 2666  WAT   H1 8430   6.962   5.104   8.691
 2666  WAT   H2 8431   7.089   5.181   8.716
 2667  WAT    O 8432   7.240   6.763   8.426
 2667  WAT   H1 8433   7.194   6.838   8.389
 2667  WAT   H2 8434   7.177   6.691   8.420
 2668  WAT    O 8435   5.922   6.372   8.665
 2668  WAT   H1 8436   5.850   6.310   8.658
 2668  WAT   H2 8437   5.928   6.412   8.578
 2669  WAT    O 8438   6.283   6.594   8.344
 2669  WAT   H1 8439   6.334   6.533   8.291
 2669  WAT   H2 8440   6.348   6.644   8.393
 2670  WAT    O 8441   6.557   6.683   8.426
 2670  WAT   H1 8442   6.585   6.657   8.339
 2670  WAT   H2 8443   6.608   6.628   8.485
 2671  WAT    O 8444   6.678   5.057   8.484
 2671  WAT   H1 8445   6.600   5.104   8.512
 2671  WAT   H2 8446   6.649   4.966   8.473
 2672  WAT    O 8447   7.134   5.127   8.289
 2672  WAT   H1 8448   7.178   5.121   8.204
 2672  WAT   H2 8449   7.107   5.219   8.296
 2673  WAT    O 8450   5.751   6.704   7.986
 2673  WAT   H1 8451   5.734   6.641   8.056
 2673  WAT   H2 8452   5.664   6.725   7.951
 2674  WAT    O 8453   5.813   5.087   7.736
 2674  WAT   H1 8454   5.889   5.098   7.679
 2674  WAT   H2 8455   5.767   5.171   7.732
 2675  WAT    O 8456   6.467   5.299   8.035
 2675  WAT   H1 8457   6.386   5.261   8.001
 2675  WAT   H2 8458   6.517   5.223   8.066
 2676  WAT    O 8459   6.917   4.965   8.159
 2676  WAT   H1 8460   6.978   5.022   8.207
 2676  WAT   H2 8461   6.843   5.021   8.137
 2677  WAT    O 8462   7.232   5.005   7.687
 2677  WAT   H1 8463   7.251   5.095   7.713
 2677  WAT   H2 8464   7.153   4.982   7.736
 2678  WAT    O 8465   5.911   6.573   7.730
 2678  WAT   H1 8466   5.859   6.611   7.660
 2678  WAT   H2 8467   5.904   6.636   7.803
 2679  WAT    O 8468   6.050   5.140   7.590
 2679  WAT   H1 8469   6.103   5.061   7.577
 2679  WAT   H2 8470   6.113   5.208   7.614
 2680  WAT    O 8471   6.270   5.114   7.896
 2680  WAT   H1 8472   6.207   5.043   7.912
 2680  WAT   H2 8473   6.216   5.190   7.874
 2681  WAT    O 8474   6.563   6.775   9.163
 2681  WAT   H1 8475   6.656   6.751   9.167
 2681  WAT   H2 8476   6.562   6.858   9.115
 2682  WAT    O 8477   6.282   5.041   9.139
 2682  WAT   H1 8478   6.254   5.092   9.063
 2682  WAT   H2 8479   6.320   4.962   9.103
 2683  WAT    O 8480   6.171   6.768   7.618
 2683  WAT   H1 8481   6.244   6.740   7.563
 2683  WAT   H2 8482   6.197   6.744   7.707
 2684  WAT    O 8483   6.087   6.380   7.618
 2684  WAT   H1 8484   6.024   6.427   7.673
 2684  WAT   H2 8485   6.099   6.295   7.662
 2685  WAT    O 8486   6.942   4.983   9.197
 2685  WAT   H1 8487   6.931   5.015   9.287
 2685  WAT   H2 8488   7.024   5.023   9.167
 2686  WAT    O 8489   7.220   6.698   9.145
 2686  WAT   H1 8490   7.299   6.648   9.125
 2686  WAT   H2 8491   7.250   6.766   9.206
 2687  WAT    O 8492   6.833   5.785   6.233
 2687  WAT   H1 8493   6.825   5.693   6.206
 2687  WAT   H2 8494   6.791   5.835   6.163
 2688  WAT    O 8495   6.646   5.963   6.422
 2688  WAT   H1 8496   6.568   5.915   6.451
 2688  WAT   H2 8497   6.711   5.895   6.404
 2689  WAT    O 8498   6.048   5.994   6.509
 2689  WAT   H1 8499   5.964   5.968   6.549
 2689  WAT   H2 8500   6.108   6.001   6.583
 2690  WAT    O 8501   7.048   6.403   6.300
 2690  WAT   H1 8502   7.002   6.326   6.332
 2690  WAT   H2 8503   7.129   6.406   6.350
 2691  WAT    O 8504   6.046   6.397   6.529
 2691  WAT   H1 8505   6.076   6.308   6.511
 2691  WAT   H2 8506   6.120   6.453   6.506
 2692  WAT    O 8507   5.889   5.490   5.888
 2692  WAT   H1 8508   5.800   5.524   5.878
 2692  WAT   H2 8509   5.917   5.470   5.799
 2693  WAT    O 8510   5.685   5.750   6.476
 2693  WAT   H1 8511   5.742   5.673   6.476
 2693  WAT   H2 8512   5.685   5.780   6.385
 2694  WAT    O 8513   6.671   6.632   6.262
 2694  WAT   H1 8514   6.609   6.677   6.205
 2694  WAT   H2 8515   6.756   6.647   6.221
 2695  WAT    O 8516   6.590   6.230   6.422
 2695  WAT   H1 8517   6.583   6.136   6.406
 2695  WAT   H2 8518   6.666   6.239   6.479
 2696  WAT    O 8519   5.809   5.291   6.655
 2696  WAT   H1 8520   5.791   5.201   6.683
 2696  WAT   H2 8521   5.769   5.345   6.722
 2697  WAT    O 8522   6.693   5.511   6.445
 2697  WAT   H1 8523   6.731   5.424   6.434
 2697  WAT   H2 8524   6.683   5.545   6.356
 2698  WAT    O 8525   6.106   5.348   5.991
 2698  WAT   H1 8526   6.117   5.438   6.022
 2698  WAT   H2 8527   6.015   5.343   5.962
 2699  WAT    O 8528   7.071   5.260   6.138
 2699  WAT   H1 8529   7.153   5.211   6.142
 2699  WAT   H2 8530   7.075   5.319   6.214
 2700  WAT    O 8531   5.871   5.540   6.516
 2700  WAT   H1 8532   5.939   5.567   6.578
 2700  WAT   H2 8533   5.839   5.456   6.549
 2701  WAT    O 8534   6.290   5.645   6.424
 2701  WAT   H1 8535   6.341   5.695   6.488
 2701  WAT   H2 8536   6.343   5.567   6.407
 2702  WAT    O 8537   6.119   5.109   6.851
 2702  WAT   H1 8538   6.119   5.161   6.770
 2702  WAT   H2 8539   6.036   5.061   6.849
 2703  WAT    O 8540   6.757   6.120   6.001
 2703  WAT   H1 8541   6.695   6.167   5.945
 2703  WAT   H2 8542   6.809   6.189   6.043
 2704  WAT    O 8543   6.244   6.073   6.669
 2704  WAT   H1 8544   6.210   6.136   6.733
 2704  WAT   H2 8545   6.261   6.126   6.591
 2705  WAT    O 8546   7.095   5.454   6.416
 2705  WAT   H1 8547   7.025   5.483   6.474
 2705  WAT   H2 8548   7.131   5.535   6.380
 2706  WAT    O 8549   6.087   5.280   6.652
 2706  WAT   H1 8550   6.121   5.365   6.622
 2706  WAT   H2 8551   5.993   5.295   6.663
 2707  WAT    O 8552   6.165   6.270   6.850
 2707  WAT   H1 8553   6.227   6.337   6.822
 2707  WAT   H2 8554   6.079   6.311   6.841
 2708  WAT    O 8555   5.694   6.189   5.738
 2708  WAT   H1 8556   5.656   6.238   5.665
 2708  WAT   H2 8557   5.720   6.256   5.801
 2709  WAT    O 8558   7.257   6.416   6.642
 2709  WAT   H1 8559   7.188   6.483   6.641
 2709  WAT   H2 8560   7.311   6.436   6.565
 2710  WAT    O 8561   6.455   5.029   6.284
 2710  WAT   H1 8562   6.486   4.973   6.213
 2710  WAT   H2 8563   6.362   5.042   6.266
 2711  WAT    O 8564   7.010   6.601   6.513
 2711  WAT   H1 8565   7.011   6.560   6.426
 2711  WAT   H2 8566   6.955   6.678   6.503
 2712  WAT    O 8567   7.140   6.273   6.022
 2712  WAT   H1 8568   7.129   6.179   6.035
 2712  WAT   H2 8569   7.139   6.309   6.111
 2713  WAT    O 8570   6.950   6.091   6.646
 2713  WAT   H1 8571   6.992   6.070   6.563
 2713  WAT   H2 8572   7.022   6.117   6.703
 2714  WAT    O 8573   6.694   5.835   5.958
 2714  WAT   H1 8574   6.601   5.829   5.981
 2714  WAT   H2 8575   6.709   5.929   5.946
 2715  WAT    O 8576   6.693   5.463   5.657
 2715  WAT   H1 8577   6.599   5.479   5.666
 2715  WAT   H2 8578   6.724   5.534   5.603
 2716  WAT    O 8579   7.097   5.992   6.008
 2716  WAT   H1 8580   7.035   5.958   5.943
 2716  WAT   H2 8581   7.095   5.927   6.079
 2717  WAT    O 8582   7.041   5.609   6.750
 2717  WAT   H1 8583   7.000   5.692   6.775
 2717  WAT   H2 8584   6.968   5.551   6.731
 2718  WAT    O 8585   6.254   5.888   6.236
 2718  WAT   H1 8586   6.214   5.817   6.186
 2718  WAT   H2 8587   6.263   5.854   6.325
 2719  WAT    O 8588   6.301   6.257   6.452
 2719  WAT   H1 8589   6.272   6.196   6.384
 2719  WAT   H2 8590   6.396   6.261   6.441
 2720  WAT    O 8591   6.126   5.566   6.614
 2720  WAT   H1 8592   6.181   5.576   6.536
 2720  WAT   H2 8593   6.177   5.603   6.685
 2721  WAT    O 8594   7.110   6.614   6.819
 2721  WAT   H1 8595   7.062   6.695   6.799
 2721  WAT   H2 8596   7.042   6.549   6.834
 2722  WAT    O 8597   6.210   6.231   7.117
 2722  WAT   H1 8598   6.121   6.253   7.142
 2722  WAT   H2 8599   6.213   6.243   7.023
 2723  WAT    O 8600   6.914   5.916   5.709
 2723  WAT   H1 8601   6.958   5.832   5.694
 2723  WAT   H2 8602   6.986   5.979   5.717
 2724  WAT    O 8603   6.093   5.918   6.975
 2724  WAT   H1 8604   6.079   6.005   7.012
 2724  WAT   H2 8605   6.005   5.883   6.960
 2725  WAT    O 8606   6.725   6.409   6.106
 2725  WAT   H1 8607   6.769   6.484   6.064
 2725  WAT   H2 8608   6.719   6.434   6.198
 2726  WAT    O 8609   6.273   6.512   7.196
 2726  WAT   H1 8610   6.270   6.552   7.109
 2726  WAT   H2 8611   6.257   6.419   7.180
 2727  WAT    O 8612   7.273   5.041   5.540
 2727  WAT   H1 8613   7.241   5.050   5.630
 2727  WAT   H2 8614   7.349   5.099   5.535
 2728  WAT    O 8615   5.924   5.778   5.986
 2728  WAT   H1 8616   5.912   5.850   5.925
 2728  WAT   H2 8617   5.893   5.701   5.938
 2729  WAT    O 8618   5.688   6.095   6.567
 2729  WAT   H1 8619   5.696   6.108   6.472
 2729  WAT   H2 8620   5.750   6.024   6.586
 2730  WAT    O 8621   5.813   6.265   6.208
 2730  WAT   H1 8622   5.772   6.279   6.122
 2730  WAT   H2 8623   5.902   6.236   6.187
 2731  WAT    O 8624   6.795   6.680   6.898
 2731  WAT   H1 8625   6.846   6.671   6.979
 2731  WAT   H2 8626   6.710   6.714   6.928
 2732  WAT    O 8627   6.992   6.708   5.841
 2732  WAT   H1 8628   6.976   6.679   5.931
 2732  WAT   H2 8629   6.976   6.631   5.788
 2733  WAT    O 8630   6.240   6.686   6.019
 2733  WAT   H1 8631   6.222   6.595   5.998
 2733  WAT   H2 8632   6.155   6.722   6.043
 2734  WAT    O 8633   6.962   6.459   5.697
 2734  WAT   H1 8634   6.893   6.459   5.631
 2734  WAT   H2 8635   7.037   6.417   5.654
 2735  WAT    O 8636   6.919   6.622   6.105
 2735  WAT   H1 8637   6.964   6.544   6.136
 2735  WAT   H2 8638   6.953   6.693   6.159
 2736  WAT    O 8639   7.394   5.515   7.138
 2736  WAT   H1 8640   7.332   5.565   7.085
 2736  WAT   H2 8641   7.362   5.425   7.132
 2737  WAT    O 8642   5.694   6.199   6.821
 2737  WAT   H1 8643   5.710   6.152   6.739
 2737  WAT   H2 8644   5.740   6.148   6.887
 2738  WAT    O 8645   6.171   5.112   6.324
 2738  WAT   H1 8646   6.127   5.190   6.291
 2738  WAT   H2 8647   6.227   5.144   6.395
 2739  WAT    O 8648   6.600   5.399   6.885
 2739  WAT   H1 8649   6.554   5.419   6.966
 2739  WAT   H2 8650   6.560   5.317   6.854
 2740  WAT    O 8651   7.100   5.521   6.998
 2740  WAT   H1 8652   7.015   5.491   7.030
 2740  WAT   H2 8653   7.084   5.545   6.906
 2741  WAT    O 8654   6.809   5.671   7.208
 2741  WAT   H1 8655   6.842   5.587   7.174
 2741  WAT   H2 8656   6.888   5.723   7.222
 2742  WAT    O 8657   6.483   5.074   5.812
 2742  WAT   H1 8658   6.420   5.074   5.885
 2742  WAT   H2 8659   6.474   4.987   5.773
 2743  WAT    O 8660   6.375   5.166   6.510
 2743  WAT   H1 8661   6.405   5.257   6.502
 2743  WAT   H2 8662   6.430   5.118   6.449
 2744  WAT    O 8663   6.150   5.624   6.097
 2744  WAT   H1 8664   6.128   5.603   6.188
 2744  WAT   H2 8665   6.072   5.668   6.063
 2745  WAT    O 8666   6.873   5.625   5.957
 2745  WAT   H1 8667   6.813   5.697   5.939
 2745  WAT   H2 8668   6.928   5.619   5.879
 2746  WAT    O 8669   6.394   5.714   7.164
 2746  WAT   H1 8670   6.385   5.620   7.149
 2746  WAT   H2 8671   6.479   5.736   7.124
 2747  WAT    O 8672   6.734   5.488   6.160
 2747  WAT   H1 8673   6.773   5.520   6.079
 2747  WAT   H2 8674   6.770   5.401   6.171
 2748  WAT    O 8675   5.907   5.355   6.979
 2748  WAT   H1 8676   5.868   5.440   7.000
 2748  WAT   H2 8677   5.839   5.291   6.998
 2749  WAT    O 8678   6.565   5.364   7.286
 2749  WAT   H1 8679   6.496   5.344   7.349
 2749  WAT   H2 8680   6.639   5.392   7.339
 2750  WAT    O 8681   5.638   5.147   6.382
 2750  WAT   H1 8682   5.609   5.205   6.454
 2750  WAT   H2 8683   5.712   5.100   6.419
 2751  WAT    O 8684   5.656   5.542   5.503
 2751  WAT   H1 8685   5.648   5.636   5.517
 2751  WAT   H2 8686   5.621   5.527   5.415
 2752  WAT    O 8687   6.792   5.748   6.570
 2752  WAT   H1 8688   6.719   5.798   6.604
 2752  WAT   H2 8689   6.753   5.666   6.539
 2753  WAT    O 8690   6.436   5.415   6.410
 2753  WAT   H1 8691   6.437   5.371   6.325
 2753  WAT   H2 8692   6.526   5.447   6.421
 2754  WAT    O 8693   6.021   5.403   6.306
 2754  WAT   H1 8694   5.987   5.451   6.382
 2754  WAT   H2 8695   5.945   5.358   6.270
 2755  WAT    O 8696   6.442   5.515   5.709
 2755  WAT   H1 8697   6.455   5.511   5.804
 2755  WAT   H2 8698   6.404   5.601   5.694
 2756  WAT    O 8699   6.839   5.293   6.511
 2756  WAT   H1 8700   6.840   5.338   6.595
 2756  WAT   H2 8701   6.814   5.203   6.532
 2757  WAT    O 8702   6.344   5.746   5.649
 2757  WAT   H1 8703   6.287   5.701   5.586
 2757  WAT   H2 8704   6.414   5.782   5.596
 2758  WAT    O 8705   7.181   5.034   7.095
 2758  WAT   H1 8706   7.214   4.961   7.147
 2758  WAT   H2 8707   7.185   5.002   7.004
 2759  WAT    O 8708   5.851   6.136   7.037
 2759  WAT   H1 8709   5.813   6.072   7.096
 2759  WAT   H2 8710   5.882   6.207   7.094
 2760  WAT    O 8711   6.466   5.821   6.585
 2760  WAT   H1 8712   6.503   5.774   6.659
 2760  WAT   H2 8713   6.447   5.909   6.619
 2761  WAT    O 8714   5.753   5.296   6.198
 2761  WAT   H1 8715   5.724   5.259   6.281
 2761  WAT   H2 8716   5.746   5.222   6.136
 2762  WAT    O 8717   6.245   5.725   6.817
 2762  WAT   H1 8718   6.215   5.813   6.839
 2762  WAT   H2 8719   6.341   5.731   6.820
 2763  WAT    O 8720   6.098   6.146   5.876
 2763  WAT   H1 8721   6.021   6.092   5.860
 2763  WAT   H2 8722   6.171   6.094   5.842
 2764  WAT    O 8723   7.174   6.045   6.455
 2764  WAT   H1 8724   7.246   6.095   6.416
 2764  WAT   H2 8725   7.154   5.978   6.391
 2765  WAT    O 8726   6.720   5.185   5.870
 2765  WAT   H1 8727   6.639   5.135   5.862
 2765  WAT   H2 8728   6.701   5.269   5.828
 2766  WAT    O 8729   6.712   6.053   7.044
 2766  WAT   H1 8730   6.706   5.961   7.019
 2766  WAT   H2 8731   6.649   6.062   7.116
 2767  WAT    O 8732   6.992   5.622   5.699
 2767  WAT   H1 8733   7.080   5.653   5.682
 2767  WAT   H2 8734   6.989   5.535   5.660
 2768  WAT    O 8735   6.102   6.113   6.240
 2768  WAT   H1 8736   6.154   6.032   6.235
 2768  WAT   H2 8737   6.057   6.106   6.324
 2769  WAT    O 8738   6.591   6.239   5.767
 2769  WAT   H1 8739   6.625   6.314   5.718
 2769  WAT   H2 8740   6.508   6.271   5.804
 2770  WAT    O 8741   5.851   5.809   6.931
 2770  WAT   H1 8742   5.815   5.876   6.990
 2770  WAT   H2 8743   5.821   5.726   6.968
 2771  WAT    O 8744   6.171   5.855   7.220
 2771  WAT   H1 8745   6.141   5.870   7.130
 2771  WAT   H2 8746   6.248   5.799   7.210
 2772  WAT    O 8747   6.705   6.335   7.019
 2772  WAT   H1 8748   6.707   6.242   6.997
 2772  WAT   H2 8749   6.635   6.343   7.083
 2773  WAT    O 8750   7.219   5.753   5.646
 2773  WAT   H1 8751   7.210   5.796   5.561
 2773  WAT   H2 8752   7.291   5.799   5.689
 2774  WAT    O 8753   7.326   5.999   6.954
 2774  WAT   H1 8754   7.254   6.058   6.934
 2774  WAT   H2 8755   7.379   5.998   6.874
 2775  WAT    O 8756   7.322   6.439   5.919
 2775  WAT   H1 8757   7.257   6.373   5.946
 2775  WAT   H2 8758   7.283   6.479   5.841
 2776  WAT    O 8759   6.879   6.171   6.304
 2776  WAT   H1 8760   6.915   6.112   6.238
 2776  WAT   H2 8761   6.791   6.139   6.321
 2777  WAT    O 8762   6.488   6.247   6.044
 2777  WAT   H1 8763   6.557   6.302   6.083
 2777  WAT   H2 8764   6.409   6.302   6.048
 2778  WAT    O 8765   5.702   5.809   5.594
 2778  WAT   H1 8766   5.789   5.837   5.622
 2778  WAT   H2 8767   5.653   5.890   5.582
 2779  WAT    O 8768   6.418   5.948   6.006
 2779  WAT   H1 8769   6.464   6.029   6.028
 2779  WAT   H2 8770   6.383   5.916   6.089
 2780  WAT    O 8771   6.649   6.499   6.729
 2780  WAT   H1 8772   6.713   6.520   6.796
 2780  WAT   H2 8773   6.685   6.423   6.683
 2781  WAT    O 8774   6.008   4.982   6.053
 2781  WAT   H1 8775   5.996   4.981   6.148
 2781  WAT   H2 8776   5.926   5.016   6.018
 2782  WAT    O 8777   6.776   6.299   6.600
 2782  WAT   H1 8778   6.840   6.229   6.612
 2782  WAT   H2 8779   6.828   6.377   6.582
 2783  WAT    O 8780   7.161   6.328   5.573
 2783  WAT   H1 8781   7.138   6.256   5.632
 2783  WAT   H2 8782   7.121   6.303   5.489
 2784  WAT    O 8783   6.953   6.379   6.921
 2784  WAT   H1 8784   6.987   6.438   6.989
 2784  WAT   H2 8785   6.861   6.366   6.944
 2785  WAT    O 8786   5.739   6.730   5.650
 2785  WAT   H1 8787   5.775   6.790   5.585
 2785  WAT   H2 8788   5.725   6.785   5.728
 2786  WAT    O 8789   5.708   5.158   6.999
 2786  WAT   H1 8790   5.637   5.178   7.060
 2786  WAT   H2 8791   5.750   5.081   7.036
 2787  WAT    O 8792   7.119   6.119   5.739
 2787  WAT   H1 8793   7.090   6.166   5.818
 2787  WAT   H2 8794   7.198   6.073   5.766
 2788  WAT    O 8795   5.737   6.557   7.098
 2788  WAT   H1 8796   5.748   6.463   7.084
 2788  WAT   H2 8797   5.672   6.584   7.033
 2789  WAT    O 8798   6.536   6.384   7.238
 2789  WAT   H1 8799   6.504   6.312   7.292
 2789  WAT   H2 8800   6.469   6.452   7.245
 2790  WAT    O 8801   6.340   6.469   5.732
 2790  WAT   H1 8802   6.339   6.542   5.670
 2790  WAT   H2 8803   6.248   6.444   5.741
 2791  WAT    O 8804   5.900   5.991   5.806
 2791  WAT   H1 8805   5.840   6.065   5.807
 2791  WAT   H2 8806   5.948   6.000   5.724
 2792  WAT    O 8807   6.858   5.407   6.774
 2792  WAT   H1 8808   6.895   5.325   6.807
 2792  WAT   H2 8809   6.772   5.413   6.816
 2793  WAT    O 8810   7.194   5.303   5.855
 2793  WAT   H1 8811   7.132   5.313   5.783
 2793  WAT   H2 8812   7.145   5.325   5.934
 2794  WAT    O 8813   6.639   6.475   5.598
 2794  WAT   H1 8814   6.649   6.455   5.505
 2794  WAT   H2 8815   6.549   6.450   5.619
 2795  WAT    O 8816   6.391   5.531   5.996
 2795  WAT   H1 8817   6.320   5.578   6.041
 2795  WAT   H2 8818   6.420   5.465   6.060
 2796  WAT    O 8819   6.554   5.673   6.796
 2796  WAT   H1 8820   6.604   5.720   6.863
 2796  WAT   H2 8821   6.568   5.580   6.817
 2797  WAT    O 8822   6.794   5.203   6.140
 2797  WAT   H1 8823   6.782   5.205   6.045
 2797  WAT   H2 8824   6.889   5.208   6.152
 2798  WAT    O 8825   6.503   6.727   6.068
 2798  WAT   H1 8826   6.529   6.723   5.975
 2798  WAT   H2 8827   6.408   6.714   6.067
 2799  WAT    O 8828   6.212   5.362   5.734
 2799  WAT   H1 8829   6.296   5.405   5.727
 2799  WAT   H2 8830   6.175   5.393   5.817
 2800  WAT    O 8831   7.274   5.294   6.881
 2800  WAT   H1 8832   7.224   5.369   6.915
 2800  WAT   H2 8833   7.356   5.333   6.849
 2801  WAT    O 8834   7.104   5.819   6.225
 2801  WAT   H1 8835   7.010   5.820   6.243
 2801  WAT   H2 8836   7.135   5.740   6.270
 2802  WAT    O 8837   6.102   5.987   5.581
 2802  WAT   H1 8838   6.178   5.976   5.638
 2802  WAT   H2 8839   6.109   5.917   5.516
 2803  WAT    O 8840   5.971   5.730   5.650
 2803  WAT   H1 8841   5.979   5.636   5.661
 2803  WAT   H2 8842   6.060   5.763   5.660
 2804  WAT    O 8843   7.304   6.536   6.393
 2804  WAT   H1 8844   7.316   6.618   6.440
 2804  WAT   H2 8845   7.391   6.515   6.358
 2805  WAT    O 8846   6.051   6.745   6.360
 2805  WAT   H1 8847   6.125   6.690   6.387
 2805  WAT   H2 8848   6.090   6.832   6.346
 2806  WAT    O 8849   5.740   6.352   5.947
 2806  WAT   H1 8850   5.647   6.376   5.946
 2806  WAT   H2 8851   5.786   6.435   5.935
 2807  WAT    O 8852   5.952   6.664   7.279
 2807  WAT   H1 8853   6.032   6.696   7.320
 2807  WAT   H2 8854   5.900   6.628   7.351
 2808  WAT    O 8855   6.362   6.662   5.542
 2808  WAT   H1 8856   6.441   6.691   5.497
 2808  WAT   H2 8857   6.310   6.619   5.474
 2809  WAT    O 8858   6.835   6.274   7.274
 2809  WAT   H1 8859   6.775   6.277   7.200
 2809  WAT   H2 8860   6.805   6.201   7.327
 2810  WAT    O 8861   6.978   6.647   7.135
 2810  WAT   H1 8862   7.074   6.639   7.130
 2810  WAT   H2 8863   6.964   6.714   7.202
 2811  WAT    O 8864   7.267   6.585   5.685
 2811  WAT   H1 8865   7.239   6.544   5.603
 2811  WAT   H2 8866   7.248   6.678   5.673
 2812  WAT    O 8867   5.724   5.912   7.173
 2812  WAT   H1 8868   5.774   5.854   7.230
 2812  WAT   H2 8869   5.650   5.941   7.227
 2813  WAT    O 8870   6.414   6.185   5.529
 2813  WAT   H1 8871   6.403   6.123   5.601
 2813  WAT   H2 8872   6.397   6.132   5.450
 2814  WAT    O 8873   6.429   6.053   7.127
 2814  WAT   H1 8874   6.353   6.110   7.118
 2814  WAT   H2 8875   6.447   6.024   7.037
 2815  WAT    O 8876   6.738   6.091   5.589
 2815  WAT   H1 8877   6.683   6.135   5.654
 2815  WAT   H2 8878   6.800   6.040   5.641
 2816  WAT    O 8879   7.143   6.226   7.182
 2816  WAT   H1 8880   7.217   6.260   7.132
 2816  WAT   H2 8881   7.067   6.243   7.127
 2817  WAT    O 8882   5.927   5.727   7.263
 2817  WAT   H1 8883   5.931   5.697   7.354
 2817  WAT   H2 8884   6.012   5.767   7.247
 2818  WAT    O 8885   6.305   5.987   5.779
 2818  WAT   H1 8886   6.347   5.970   5.863
 2818  WAT   H2 8887   6.317   5.906   5.729
[truncated: 3,174,697 more chars]
