# Supplementary material for: Stability and Existence of Noncanonical I-motif DNA Structures in Computer Simulations Based on Atomistic and Coarse-Grained Force Fields
Source: Molecules. 2022 Aug 1;27(15):4915. doi: 10.3390/molecules27154915 (PMC9370271; doi:10.3390/molecules27154915)
Supplement: Supplementary file 1 [file molecules-27-04915-s001.zip › supporting/oxdna.input.dat]

t = 0
b = 12 12 12
E = 0 0 0
0.4764223098754883 1.2028554677963257 -1.0049643516540527 -0.6340756462606999 0.3536538645208194 -0.6876605404765973 -0.7731526983017958 -0.27439226294839564 0.5717899886695383 0 0 0 0 0 0
0.4704470634460449 0.7035712003707886 -0.346274197101593 -0.334206829840438 -0.7659659025840199 -0.549183057792802 -0.003998344621092984 -0.5815302616518787 0.8135149464044213 0 0 0 0 0 0
0.518580436706543 0.24367226660251617 0.2381807416677475 -0.3206264331950591 -0.8133388920477944 -0.4854673387768539 0.012210548867843177 -0.5160322690575304 0.8564821071030513 0 0 0 0 0 0
0.4595780372619629 -0.05311858281493187 0.8864473700523376 -0.17427802564359482 -0.8968073469006033 -0.4066494218892627 0.17775390067799895 -0.4348371102200927 0.8827911635087855 0 0 0 0 0 0
-0.27186256647109985 0.1196913868188858 1.4112145900726318 -0.763698856210793 -0.05959499002092187 0.6428160655947648 0.6366358292322518 -0.23463144370311004 0.7346039113451258 0 0 0 0 0 0
-0.8460527658462524 -0.6127859354019165 1.3414992094039917 -0.46013682156413294 -0.743729457221319 0.4849129817834738 0.8867084435479355 -0.41261433268794234 0.20856065928473155 0 0 0 0 0 0
-1.4283947944641113 -0.05526646226644516 0.8577072620391846 0.25616645500279495 0.9610704774063376 0.10354846589522926 -0.4491559387103343 0.21320160150015846 -0.8676427950712241 0 0 0 0 0 0
-0.4196605682373047 -0.25190067291259766 0.33164504170417786 0.9257238316950737 -0.37098979823856876 -0.07349800701173442 0.1267073730955889 0.48733508789795577 -0.8639732366842777 0 0 0 0 0 0
-0.45923519134521484 0.26200157403945923 -0.19914741814136505 0.783529310122985 -0.46682242139859337 -0.41007151456514673 -0.15287638878456442 0.4948433301519172 -0.855429066817554 0 0 0 0 0 0
-0.4918036460876465 0.7659817337989807 -0.7344086170196533 0.7308792727677587 -0.5865305389100918 -0.34899486466753316 -0.18474392084198465 0.32223628468705057 -0.92845757067462 0 0 0 0 0 0
-0.7054481506347656 1.887605905532837 -1.0767486095428467 -0.22052405548928822 0.8757852826593552 0.4293824398223929 0.9477770100860373 0.08841218631786976 0.3064343721955252 0 0 0 0 0 0
-0.16367053985595703 0.780587911605835 -1.363722324371338 0.8854914342631135 -0.34043046278075484 -0.31624677050925765 0.0284407493361119 -0.6396191881824506 0.7681656187867456 0 0 0 0 0 0
-0.5514521598815918 0.10305212438106537 -1.2960714101791382 0.893770237673343 -0.36180665247647786 -0.26508622837314905 0.39565433088444935 0.35760153182551685 0.8459189056218229 0 0 0 0 0 0
-0.35750484466552734 -0.00024383622803725302 -0.7407253980636597 0.4350055184201215 0.7197051368189148 0.5411050868181781 0.1012046483942009 -0.6362141233411635 0.7648458723198036 0 0 0 0 0 0
-0.20077800750732422 -0.5332719683647156 -0.18805263936519623 0.40563340724241 0.75383178477036 0.516913125388442 0.024816601084394128 -0.5744026920165656 0.8181966045607502 0 0 0 0 0 0
0.03421449661254883 -0.9865082502365112 0.36618542671203613 0.22256855216497726 0.848993812371426 0.4792418451494166 -0.17392988249361943 -0.44910713756892506 0.8763852891054268 0 0 0 0 0 0
0.06529617309570312 -1.0888625383377075 1.064212679862976 0.3945576141646282 0.5408942814580059 0.7428039212273614 -0.8674421727135363 -0.04739657274468955 0.49527531928219143 0 0 0 0 0 0
0.545966625213623 -0.8486824631690979 1.0243089199066162 -0.16340613853739447 0.563657747670532 0.8096841219755273 0.9844059694029732 0.038965838904863756 0.17154168823418045 0 0 0 0 0 0
0.9651889801025391 -0.548729419708252 0.9924279451370239 -0.06465793100050506 -0.5675520392667422 0.8207947579528614 0.9858350184779215 0.09122537057242215 0.14073822546330608 0 0 0 0 0 0
0.7311697006225586 -0.3030535876750946 0.23215554654598236 -0.9414272073660259 0.3047918506004986 0.14428007845343363 0.03457106780225645 0.5128358771955471 -0.8577903032397172 0 0 0 0 0 0
0.6141238212585449 0.03239293396472931 -0.5143811702728271 -0.8442732315545929 0.4596993734756764 0.2754617877427565 -0.036926398892517705 0.4628825250478799 -0.885650161785188 0 0 0 0 0 0
0.44573259353637695 0.400814414024353 -1.1440562009811401 -0.8210962886399046 0.3524090718327813 0.44900860890603456 -0.07926219254828232 0.7086259676189386 -0.7011182088981588 0 0 0 0 0 0
