# Supplementary material for: Stability and Existence of Noncanonical I-motif DNA Structures in Computer Simulations Based on Atomistic and Coarse-Grained Force Fields
Source: Molecules. 2022 Aug 1;27(15):4915. doi: 10.3390/molecules27154915 (PMC9370271; doi:10.3390/molecules27154915)
Supplement: Supplementary file 1 [file molecules-27-04915-s001.zip › supporting/martini.imotif.top]

#include "martini_v2.1-dna.itp"
#include "martini_v2.0_ions.itp"   

  
#include "Nucleic_A.itp"
    
[ system ]
; name
Martini system from imotif1.gro
    
[ molecules ]
; name        number
Nucleic_A 	 1
W 1133
WF 100
NA 14
CL 3
