# Supplementary material for: Stability and Existence of Noncanonical I-motif DNA Structures in Computer Simulations Based on Atomistic and Coarse-Grained Force Fields
Source: Molecules. 2022 Aug 1;27(15):4915. doi: 10.3390/molecules27154915 (PMC9370271; doi:10.3390/molecules27154915)
Supplement: Supplementary file 1 [file molecules-27-04915-s001.zip › supporting/bsc.top]

; ufoldBSC_GMX.top created by acpype (Rev: 10101) on Tue Feb  1 09:10:27 2022

[ defaults ]
; nbfunc        comb-rule       gen-pairs       fudgeLJ fudgeQQ
1               2               yes             0.5     0.8333

[ atomtypes ]
;name   bond_type     mass     charge   ptype   sigma         epsilon       Amb
 HO       HO          0.00000  0.00000   A     0.00000e+00   0.00000e+00 ; 0.00  0.0000
 OH       OH          0.00000  0.00000   A     3.06647e-01   8.80314e-01 ; 1.72  0.2104
 CI       CI          0.00000  0.00000   A     3.39967e-01   4.57730e-01 ; 1.91  0.1094
 H1       H1          0.00000  0.00000   A     2.47135e-01   6.56888e-02 ; 1.39  0.0157
 CT       CT          0.00000  0.00000   A     3.39967e-01   4.57730e-01 ; 1.91  0.1094
 OS       OS          0.00000  0.00000   A     3.00001e-01   7.11280e-01 ; 1.68  0.1700
 H2       H2          0.00000  0.00000   A     2.29317e-01   6.56888e-02 ; 1.29  0.0157
 N*       N*          0.00000  0.00000   A     3.25000e-01   7.11280e-01 ; 1.82  0.1700
 CM       CM          0.00000  0.00000   A     3.39967e-01   3.59824e-01 ; 1.91  0.0860
 H4       H4          0.00000  0.00000   A     2.51055e-01   6.27600e-02 ; 1.41  0.0150
 HA       HA          0.00000  0.00000   A     2.59964e-01   6.27600e-02 ; 1.46  0.0150
 CA       CA          0.00000  0.00000   A     3.39967e-01   3.59824e-01 ; 1.91  0.0860
 N2       N2          0.00000  0.00000   A     3.25000e-01   7.11280e-01 ; 1.82  0.1700
 H        H           0.00000  0.00000   A     1.06908e-01   6.56888e-02 ; 0.60  0.0157
 NC       NC          0.00000  0.00000   A     3.25000e-01   7.11280e-01 ; 1.82  0.1700
 C        C           0.00000  0.00000   A     3.39967e-01   3.59824e-01 ; 1.91  0.0860
 O        O           0.00000  0.00000   A     2.95992e-01   8.78640e-01 ; 1.66  0.2100
 CE       CE          0.00000  0.00000   A     3.39967e-01   4.57730e-01 ; 1.91  0.1094
 HC       HC          0.00000  0.00000   A     2.64953e-01   6.56888e-02 ; 1.49  0.0157
 P        P           0.00000  0.00000   A     3.74177e-01   8.36800e-01 ; 2.10  0.2000
 O2       O2          0.00000  0.00000   A     2.95992e-01   8.78640e-01 ; 1.66  0.2100
 C2       C2          0.00000  0.00000   A     3.39967e-01   3.59824e-01 ; 1.91  0.0860
 NA       NA          0.00000  0.00000   A     3.25000e-01   7.11280e-01 ; 1.82  0.1700
 C1       C1          0.00000  0.00000   A     3.39967e-01   3.59824e-01 ; 1.91  0.0860
 H5       H5          0.00000  0.00000   A     2.42146e-01   6.27600e-02 ; 1.36  0.0150
 NB       NB          0.00000  0.00000   A     3.25000e-01   7.11280e-01 ; 1.82  0.1700
 CB       CB          0.00000  0.00000   A     3.39967e-01   3.59824e-01 ; 1.91  0.0860
 CQ       CQ          0.00000  0.00000   A     3.39967e-01   3.59824e-01 ; 1.91  0.0860
 Na+      Na+         0.00000  0.00000   A     2.43928e-01   3.65846e-01 ; 1.37  0.0874
 Cl-      Cl-         0.00000  0.00000   A     4.47766e-01   1.48913e-01 ; 2.51  0.0356
 OW       OW          0.00000  0.00000   A     3.15075e-01   6.35968e-01 ; 1.77  0.1520
 HW       HW          0.00000  0.00000   A     0.00000e+00   0.00000e+00 ; 0.00  0.0000

[ moleculetype ]
;name            nrexcl
 ufoldBSC         3

[ atoms ]
;   nr  type  resi  res  atom  cgnr     charge      mass       ; qtot   bond_type
     1   HO     1   DC5  HO5'    1     0.442200      1.00800 ; qtot 0.442
     2   OH     1   DC5   O5'    2    -0.631801     16.00000 ; qtot -0.190
     3   CI     1   DC5   C5'    3    -0.006900     12.01000 ; qtot -0.197
     4   H1     1   DC5   H5'    4     0.075400      1.00800 ; qtot -0.121
     5   H1     1   DC5  H5''    5     0.075400      1.00800 ; qtot -0.046
     6   CT     1   DC5   C4'    6     0.162900     12.01000 ; qtot 0.117
     7   H1     1   DC5   H4'    7     0.117600      1.00800 ; qtot 0.235
     8   OS     1   DC5   O4'    8    -0.369100     16.00000 ; qtot -0.134
     9   CT     1   DC5   C1'    9    -0.011600     12.01000 ; qtot -0.146
    10   H2     1   DC5   H1'   10     0.196300      1.00800 ; qtot 0.050
    11   N*     1   DC5    N1   11    -0.033900     14.01000 ; qtot 0.017
    12   CM     1   DC5    C6   12    -0.018300     12.01000 ; qtot -0.002
    13   H4     1   DC5    H6   13     0.229300      1.00800 ; qtot 0.228
    14   CM     1   DC5    C5   14    -0.522201     12.01000 ; qtot -0.295
    15   HA     1   DC5    H5   15     0.186300      1.00800 ; qtot -0.108
    16   CA     1   DC5    C4   16     0.843901     12.01000 ; qtot 0.736
    17   N2     1   DC5    N4   17    -0.977301     14.01000 ; qtot -0.242
    18    H     1   DC5   H41   18     0.431400      1.00800 ; qtot 0.190
    19    H     1   DC5   H42   19     0.431400      1.00800 ; qtot 0.621
    20   NC     1   DC5    N3   20    -0.774801     14.01000 ; qtot -0.154
    21    C     1   DC5    C2   21     0.795901     12.01000 ; qtot 0.642
    22    O     1   DC5    O2   22    -0.654801     16.00000 ; qtot -0.013
    23   CE     1   DC5   C3'   23     0.071300     12.00100 ; qtot 0.059
    24   H1     1   DC5   H3'   24     0.098500      1.00800 ; qtot 0.157
    25   CT     1   DC5   C2'   25    -0.085400     12.01000 ; qtot 0.072
    26   HC     1   DC5   H2'   26     0.071800      1.00800 ; qtot 0.144
    27   HC     1   DC5  H2''   27     0.071800      1.00800 ; qtot 0.215
    28   OS     1   DC5   O3'   28    -0.523201     16.00000 ; qtot -0.308
    29    P     2    DC     P   29     1.165901     30.97000 ; qtot 0.858
    30   O2     2    DC   OP1   30    -0.776101     16.00000 ; qtot 0.082
    31   O2     2    DC   OP2   31    -0.776101     16.00000 ; qtot -0.694
    32   OS     2    DC   O5'   32    -0.495400     16.00000 ; qtot -1.190
    33   CI     2    DC   C5'   33    -0.006900     12.01000 ; qtot -1.197
    34   H1     2    DC   H5'   34     0.075400      1.00800 ; qtot -1.121
    35   H1     2    DC  H5''   35     0.075400      1.00800 ; qtot -1.046
    36   CT     2    DC   C4'   36     0.162900     12.01000 ; qtot -0.883
    37   H1     2    DC   H4'   37     0.117600      1.00800 ; qtot -0.765
    38   OS     2    DC   O4'   38    -0.369100     16.00000 ; qtot -1.134
    39   CT     2    DC   C1'   39    -0.011600     12.01000 ; qtot -1.146
    40   H2     2    DC   H1'   40     0.196300      1.00800 ; qtot -0.950
    41   N*     2    DC    N1   41    -0.033900     14.01000 ; qtot -0.984
    42   CM     2    DC    C6   42    -0.018300     12.01000 ; qtot -1.002
    43   H4     2    DC    H6   43     0.229300      1.00800 ; qtot -0.773
    44   CM     2    DC    C5   44    -0.522201     12.01000 ; qtot -1.295
    45   HA     2    DC    H5   45     0.186300      1.00800 ; qtot -1.108
    46   CA     2    DC    C4   46     0.843901     12.01000 ; qtot -0.265
    47   N2     2    DC    N4   47    -0.977301     14.01000 ; qtot -1.242
    48    H     2    DC   H41   48     0.431400      1.00800 ; qtot -0.810
    49    H     2    DC   H42   49     0.431400      1.00800 ; qtot -0.379
    50   NC     2    DC    N3   50    -0.774801     14.01000 ; qtot -1.154
    51    C     2    DC    C2   51     0.795901     12.01000 ; qtot -0.358
    52    O     2    DC    O2   52    -0.654801     16.00000 ; qtot -1.013
    53   CE     2    DC   C3'   53     0.071300     12.00100 ; qtot -0.941
    54   H1     2    DC   H3'   54     0.098500      1.00800 ; qtot -0.843
    55   CT     2    DC   C2'   55    -0.085400     12.01000 ; qtot -0.928
    56   HC     2    DC   H2'   56     0.071800      1.00800 ; qtot -0.857
    57   HC     2    DC  H2''   57     0.071800      1.00800 ; qtot -0.785
    58   OS     2    DC   O3'   58    -0.523201     16.00000 ; qtot -1.308
    59    P     3    DC     P   59     1.165901     30.97000 ; qtot -0.142
    60   O2     3    DC   OP1   60    -0.776101     16.00000 ; qtot -0.918
    61   O2     3    DC   OP2   61    -0.776101     16.00000 ; qtot -1.694
    62   OS     3    DC   O5'   62    -0.495400     16.00000 ; qtot -2.190
    63   CI     3    DC   C5'   63    -0.006900     12.01000 ; qtot -2.197
    64   H1     3    DC   H5'   64     0.075400      1.00800 ; qtot -2.121
    65   H1     3    DC  H5''   65     0.075400      1.00800 ; qtot -2.046
    66   CT     3    DC   C4'   66     0.162900     12.01000 ; qtot -1.883
    67   H1     3    DC   H4'   67     0.117600      1.00800 ; qtot -1.765
    68   OS     3    DC   O4'   68    -0.369100     16.00000 ; qtot -2.134
    69   CT     3    DC   C1'   69    -0.011600     12.01000 ; qtot -2.146
    70   H2     3    DC   H1'   70     0.196300      1.00800 ; qtot -1.950
    71   N*     3    DC    N1   71    -0.033900     14.01000 ; qtot -1.984
    72   CM     3    DC    C6   72    -0.018300     12.01000 ; qtot -2.002
    73   H4     3    DC    H6   73     0.229300      1.00800 ; qtot -1.773
    74   CM     3    DC    C5   74    -0.522201     12.01000 ; qtot -2.295
    75   HA     3    DC    H5   75     0.186300      1.00800 ; qtot -2.108
    76   CA     3    DC    C4   76     0.843901     12.01000 ; qtot -1.265
    77   N2     3    DC    N4   77    -0.977301     14.01000 ; qtot -2.242
    78    H     3    DC   H41   78     0.431400      1.00800 ; qtot -1.810
    79    H     3    DC   H42   79     0.431400      1.00800 ; qtot -1.379
    80   NC     3    DC    N3   80    -0.774801     14.01000 ; qtot -2.154
    81    C     3    DC    C2   81     0.795901     12.01000 ; qtot -1.358
    82    O     3    DC    O2   82    -0.654801     16.00000 ; qtot -2.013
    83   CE     3    DC   C3'   83     0.071300     12.00100 ; qtot -1.941
    84   H1     3    DC   H3'   84     0.098500      1.00800 ; qtot -1.843
    85   CT     3    DC   C2'   85    -0.085400     12.01000 ; qtot -1.928
    86   HC     3    DC   H2'   86     0.071800      1.00800 ; qtot -1.857
    87   HC     3    DC  H2''   87     0.071800      1.00800 ; qtot -1.785
    88   OS     3    DC   O3'   88    -0.523201     16.00000 ; qtot -2.308
    89    P     4    DT     P   89     1.165901     30.97000 ; qtot -1.142
    90   O2     4    DT   OP1   90    -0.776101     16.00000 ; qtot -1.918
    91   O2     4    DT   OP2   91    -0.776101     16.00000 ; qtot -2.694
    92   OS     4    DT   O5'   92    -0.495400     16.00000 ; qtot -3.190
    93   CI     4    DT   C5'   93    -0.006900     12.01000 ; qtot -3.197
    94   H1     4    DT   H5'   94     0.075400      1.00800 ; qtot -3.121
    95   H1     4    DT  H5''   95     0.075400      1.00800 ; qtot -3.046
    96   CT     4    DT   C4'   96     0.162900     12.01000 ; qtot -2.883
    97   H1     4    DT   H4'   97     0.117600      1.00800 ; qtot -2.765
    98   OS     4    DT   O4'   98    -0.369100     16.00000 ; qtot -3.134
    99   CT     4    DT   C1'   99     0.068000     12.01000 ; qtot -3.066
   100   H2     4    DT   H1'  100     0.180400      1.00800 ; qtot -2.886
   101   N*     4    DT    N1  101    -0.023900     14.01000 ; qtot -2.910
   102   C2     4    DT    C6  102    -0.220900     12.01000 ; qtot -3.131
   103   H4     4    DT    H6  103     0.260700      1.00800 ; qtot -2.870
   104   C2     4    DT    C5  104     0.002500     12.01000 ; qtot -2.868
   105   CT     4    DT    C7  105    -0.226900     12.01000 ; qtot -3.094
   106   HC     4    DT   H71  106     0.077000      1.00800 ; qtot -3.017
   107   HC     4    DT   H72  107     0.077000      1.00800 ; qtot -2.940
   108   HC     4    DT   H73  108     0.077000      1.00800 ; qtot -2.863
   109    C     4    DT    C4  109     0.519401     12.01000 ; qtot -2.344
   110    O     4    DT    O4  110    -0.556301     16.00000 ; qtot -2.900
   111   NA     4    DT    N3  111    -0.434000     14.01000 ; qtot -3.334
   112    H     4    DT    H3  112     0.342000      1.00800 ; qtot -2.992
   113    C     4    DT    C2  113     0.567701     12.01000 ; qtot -2.425
   114    O     4    DT    O2  114    -0.588101     16.00000 ; qtot -3.013
   115   CE     4    DT   C3'  115     0.071300     12.00100 ; qtot -2.941
   116   H1     4    DT   H3'  116     0.098500      1.00800 ; qtot -2.843
   117   CT     4    DT   C2'  117    -0.085400     12.01000 ; qtot -2.928
   118   HC     4    DT   H2'  118     0.071800      1.00800 ; qtot -2.857
   119   HC     4    DT  H2''  119     0.071800      1.00800 ; qtot -2.785
   120   OS     4    DT   O3'  120    -0.523201     16.00000 ; qtot -3.308
   121    P     5    DA     P  121     1.165901     30.97000 ; qtot -2.142
   122   O2     5    DA   OP1  122    -0.776101     16.00000 ; qtot -2.918
   123   O2     5    DA   OP2  123    -0.776101     16.00000 ; qtot -3.694
   124   OS     5    DA   O5'  124    -0.495400     16.00000 ; qtot -4.190
   125   CI     5    DA   C5'  125    -0.006900     12.01000 ; qtot -4.197
   126   H1     5    DA   H5'  126     0.075400      1.00800 ; qtot -4.121
   127   H1     5    DA  H5''  127     0.075400      1.00800 ; qtot -4.046
   128   CT     5    DA   C4'  128     0.162900     12.01000 ; qtot -3.883
   129   H1     5    DA   H4'  129     0.117600      1.00800 ; qtot -3.765
   130   OS     5    DA   O4'  130    -0.369100     16.00000 ; qtot -4.134
   131   CT     5    DA   C1'  131     0.043100     12.01000 ; qtot -4.091
   132   H2     5    DA   H1'  132     0.183800      1.00800 ; qtot -3.907
   133   N*     5    DA    N9  133    -0.026800     14.01000 ; qtot -3.934
   134   C1     5    DA    C8  134     0.160700     12.01000 ; qtot -3.774
   135   H5     5    DA    H8  135     0.187700      1.00800 ; qtot -3.586
   136   NB     5    DA    N7  136    -0.617501     14.01000 ; qtot -4.203
   137   CB     5    DA    C5  137     0.072500     12.01000 ; qtot -4.131
   138   CA     5    DA    C6  138     0.689701     12.01000 ; qtot -3.441
   139   N2     5    DA    N6  139    -0.912301     14.01000 ; qtot -4.353
   140    H     5    DA   H61  140     0.416700      1.00800 ; qtot -3.937
   141    H     5    DA   H62  141     0.416700      1.00800 ; qtot -3.520
   142   NC     5    DA    N1  142    -0.762401     14.01000 ; qtot -4.282
   143   CQ     5    DA    C2  143     0.571601     12.01000 ; qtot -3.711
   144   H5     5    DA    H2  144     0.059800      1.00800 ; qtot -3.651
   145   NC     5    DA    N3  145    -0.741701     14.01000 ; qtot -4.393
   146   CB     5    DA    C4  146     0.380000     12.01000 ; qtot -4.013
   147   CE     5    DA   C3'  147     0.071300     12.00100 ; qtot -3.941
   148   H1     5    DA   H3'  148     0.098500      1.00800 ; qtot -3.843
   149   CT     5    DA   C2'  149    -0.085400     12.01000 ; qtot -3.928
   150   HC     5    DA   H2'  150     0.071800      1.00800 ; qtot -3.857
   151   HC     5    DA  H2''  151     0.071800      1.00800 ; qtot -3.785
   152   OS     5    DA   O3'  152    -0.523201     16.00000 ; qtot -4.308
   153    P     6    DA     P  153     1.165901     30.97000 ; qtot -3.142
   154   O2     6    DA   OP1  154    -0.776101     16.00000 ; qtot -3.918
   155   O2     6    DA   OP2  155    -0.776101     16.00000 ; qtot -4.694
   156   OS     6    DA   O5'  156    -0.495400     16.00000 ; qtot -5.190
   157   CI     6    DA   C5'  157    -0.006900     12.01000 ; qtot -5.197
   158   H1     6    DA   H5'  158     0.075400      1.00800 ; qtot -5.121
   159   H1     6    DA  H5''  159     0.075400      1.00800 ; qtot -5.046
   160   CT     6    DA   C4'  160     0.162900     12.01000 ; qtot -4.883
   161   H1     6    DA   H4'  161     0.117600      1.00800 ; qtot -4.765
   162   OS     6    DA   O4'  162    -0.369100     16.00000 ; qtot -5.134
   163   CT     6    DA   C1'  163     0.043100     12.01000 ; qtot -5.091
   164   H2     6    DA   H1'  164     0.183800      1.00800 ; qtot -4.907
   165   N*     6    DA    N9  165    -0.026800     14.01000 ; qtot -4.934
   166   C1     6    DA    C8  166     0.160700     12.01000 ; qtot -4.774
   167   H5     6    DA    H8  167     0.187700      1.00800 ; qtot -4.586
   168   NB     6    DA    N7  168    -0.617501     14.01000 ; qtot -5.203
   169   CB     6    DA    C5  169     0.072500     12.01000 ; qtot -5.131
   170   CA     6    DA    C6  170     0.689701     12.01000 ; qtot -4.441
   171   N2     6    DA    N6  171    -0.912301     14.01000 ; qtot -5.353
   172    H     6    DA   H61  172     0.416700      1.00800 ; qtot -4.937
   173    H     6    DA   H62  173     0.416700      1.00800 ; qtot -4.520
   174   NC     6    DA    N1  174    -0.762401     14.01000 ; qtot -5.282
   175   CQ     6    DA    C2  175     0.571601     12.01000 ; qtot -4.711
   176   H5     6    DA    H2  176     0.059800      1.00800 ; qtot -4.651
   177   NC     6    DA    N3  177    -0.741701     14.01000 ; qtot -5.393
   178   CB     6    DA    C4  178     0.380000     12.01000 ; qtot -5.013
   179   CE     6    DA   C3'  179     0.071300     12.00100 ; qtot -4.941
   180   H1     6    DA   H3'  180     0.098500      1.00800 ; qtot -4.843
   181   CT     6    DA   C2'  181    -0.085400     12.01000 ; qtot -4.928
   182   HC     6    DA   H2'  182     0.071800      1.00800 ; qtot -4.857
   183   HC     6    DA  H2''  183     0.071800      1.00800 ; qtot -4.785
   184   OS     6    DA   O3'  184    -0.523201     16.00000 ; qtot -5.308
   185    P     7    DC     P  185     1.165901     30.97000 ; qtot -4.142
   186   O2     7    DC   OP1  186    -0.776101     16.00000 ; qtot -4.918
   187   O2     7    DC   OP2  187    -0.776101     16.00000 ; qtot -5.694
   188   OS     7    DC   O5'  188    -0.495400     16.00000 ; qtot -6.190
   189   CI     7    DC   C5'  189    -0.006900     12.01000 ; qtot -6.197
   190   H1     7    DC   H5'  190     0.075400      1.00800 ; qtot -6.121
   191   H1     7    DC  H5''  191     0.075400      1.00800 ; qtot -6.046
   192   CT     7    DC   C4'  192     0.162900     12.01000 ; qtot -5.883
   193   H1     7    DC   H4'  193     0.117600      1.00800 ; qtot -5.765
   194   OS     7    DC   O4'  194    -0.369100     16.00000 ; qtot -6.134
   195   CT     7    DC   C1'  195    -0.011600     12.01000 ; qtot -6.146
   196   H2     7    DC   H1'  196     0.196300      1.00800 ; qtot -5.950
   197   N*     7    DC    N1  197    -0.033900     14.01000 ; qtot -5.984
   198   CM     7    DC    C6  198    -0.018300     12.01000 ; qtot -6.002
   199   H4     7    DC    H6  199     0.229300      1.00800 ; qtot -5.773
   200   CM     7    DC    C5  200    -0.522201     12.01000 ; qtot -6.295
   201   HA     7    DC    H5  201     0.186300      1.00800 ; qtot -6.108
   202   CA     7    DC    C4  202     0.843901     12.01000 ; qtot -5.265
   203   N2     7    DC    N4  203    -0.977301     14.01000 ; qtot -6.242
   204    H     7    DC   H41  204     0.431400      1.00800 ; qtot -5.810
   205    H     7    DC   H42  205     0.431400      1.00800 ; qtot -5.379
   206   NC     7    DC    N3  206    -0.774801     14.01000 ; qtot -6.154
   207    C     7    DC    C2  207     0.795901     12.01000 ; qtot -5.358
   208    O     7    DC    O2  208    -0.654801     16.00000 ; qtot -6.013
   209   CE     7    DC   C3'  209     0.071300     12.00100 ; qtot -5.941
   210   H1     7    DC   H3'  210     0.098500      1.00800 ; qtot -5.843
   211   CT     7    DC   C2'  211    -0.085400     12.01000 ; qtot -5.928
   212   HC     7    DC   H2'  212     0.071800      1.00800 ; qtot -5.857
   213   HC     7    DC  H2''  213     0.071800      1.00800 ; qtot -5.785
   214   OS     7    DC   O3'  214    -0.523201     16.00000 ; qtot -6.308
   215    P     8    DC     P  215     1.165901     30.97000 ; qtot -5.142
   216   O2     8    DC   OP1  216    -0.776101     16.00000 ; qtot -5.918
   217   O2     8    DC   OP2  217    -0.776101     16.00000 ; qtot -6.694
   218   OS     8    DC   O5'  218    -0.495400     16.00000 ; qtot -7.190
   219   CI     8    DC   C5'  219    -0.006900     12.01000 ; qtot -7.197
   220   H1     8    DC   H5'  220     0.075400      1.00800 ; qtot -7.121
   221   H1     8    DC  H5''  221     0.075400      1.00800 ; qtot -7.046
   222   CT     8    DC   C4'  222     0.162900     12.01000 ; qtot -6.883
   223   H1     8    DC   H4'  223     0.117600      1.00800 ; qtot -6.765
   224   OS     8    DC   O4'  224    -0.369100     16.00000 ; qtot -7.134
   225   CT     8    DC   C1'  225    -0.011600     12.01000 ; qtot -7.146
   226   H2     8    DC   H1'  226     0.196300      1.00800 ; qtot -6.950
   227   N*     8    DC    N1  227    -0.033900     14.01000 ; qtot -6.984
   228   CM     8    DC    C6  228    -0.018300     12.01000 ; qtot -7.002
   229   H4     8    DC    H6  229     0.229300      1.00800 ; qtot -6.773
   230   CM     8    DC    C5  230    -0.522201     12.01000 ; qtot -7.295
   231   HA     8    DC    H5  231     0.186300      1.00800 ; qtot -7.108
   232   CA     8    DC    C4  232     0.843901     12.01000 ; qtot -6.265
   233   N2     8    DC    N4  233    -0.977301     14.01000 ; qtot -7.242
   234    H     8    DC   H41  234     0.431400      1.00800 ; qtot -6.810
   235    H     8    DC   H42  235     0.431400      1.00800 ; qtot -6.379
   236   NC     8    DC    N3  236    -0.774801     14.01000 ; qtot -7.154
   237    C     8    DC    C2  237     0.795901     12.01000 ; qtot -6.358
   238    O     8    DC    O2  238    -0.654801     16.00000 ; qtot -7.013
   239   CE     8    DC   C3'  239     0.071300     12.00100 ; qtot -6.941
   240   H1     8    DC   H3'  240     0.098500      1.00800 ; qtot -6.843
   241   CT     8    DC   C2'  241    -0.085400     12.01000 ; qtot -6.928
   242   HC     8    DC   H2'  242     0.071800      1.00800 ; qtot -6.857
   243   HC     8    DC  H2''  243     0.071800      1.00800 ; qtot -6.785
   244   OS     8    DC   O3'  244    -0.523201     16.00000 ; qtot -7.308
   245    P     9    DC     P  245     1.165901     30.97000 ; qtot -6.142
   246   O2     9    DC   OP1  246    -0.776101     16.00000 ; qtot -6.918
   247   O2     9    DC   OP2  247    -0.776101     16.00000 ; qtot -7.694
   248   OS     9    DC   O5'  248    -0.495400     16.00000 ; qtot -8.190
   249   CI     9    DC   C5'  249    -0.006900     12.01000 ; qtot -8.197
   250   H1     9    DC   H5'  250     0.075400      1.00800 ; qtot -8.121
   251   H1     9    DC  H5''  251     0.075400      1.00800 ; qtot -8.046
   252   CT     9    DC   C4'  252     0.162900     12.01000 ; qtot -7.883
   253   H1     9    DC   H4'  253     0.117600      1.00800 ; qtot -7.765
   254   OS     9    DC   O4'  254    -0.369100     16.00000 ; qtot -8.134
   255   CT     9    DC   C1'  255    -0.011600     12.01000 ; qtot -8.146
   256   H2     9    DC   H1'  256     0.196300      1.00800 ; qtot -7.950
   257   N*     9    DC    N1  257    -0.033900     14.01000 ; qtot -7.984
   258   CM     9    DC    C6  258    -0.018300     12.01000 ; qtot -8.002
   259   H4     9    DC    H6  259     0.229300      1.00800 ; qtot -7.773
   260   CM     9    DC    C5  260    -0.522201     12.01000 ; qtot -8.295
   261   HA     9    DC    H5  261     0.186300      1.00800 ; qtot -8.108
   262   CA     9    DC    C4  262     0.843901     12.01000 ; qtot -7.265
   263   N2     9    DC    N4  263    -0.977301     14.01000 ; qtot -8.242
   264    H     9    DC   H41  264     0.431400      1.00800 ; qtot -7.810
   265    H     9    DC   H42  265     0.431400      1.00800 ; qtot -7.379
   266   NC     9    DC    N3  266    -0.774801     14.01000 ; qtot -8.154
   267    C     9    DC    C2  267     0.795901     12.01000 ; qtot -7.358
   268    O     9    DC    O2  268    -0.654801     16.00000 ; qtot -8.013
   269   CE     9    DC   C3'  269     0.071300     12.00100 ; qtot -7.941
   270   H1     9    DC   H3'  270     0.098500      1.00800 ; qtot -7.843
   271   CT     9    DC   C2'  271    -0.085400     12.01000 ; qtot -7.928
   272   HC     9    DC   H2'  272     0.071800      1.00800 ; qtot -7.857
   273   HC     9    DC  H2''  273     0.071800      1.00800 ; qtot -7.785
   274   OS     9    DC   O3'  274    -0.523201     16.00000 ; qtot -8.308
   275    P    10    DT     P  275     1.165901     30.97000 ; qtot -7.142
   276   O2    10    DT   OP1  276    -0.776101     16.00000 ; qtot -7.918
   277   O2    10    DT   OP2  277    -0.776101     16.00000 ; qtot -8.694
   278   OS    10    DT   O5'  278    -0.495400     16.00000 ; qtot -9.190
   279   CI    10    DT   C5'  279    -0.006900     12.01000 ; qtot -9.197
   280   H1    10    DT   H5'  280     0.075400      1.00800 ; qtot -9.121
   281   H1    10    DT  H5''  281     0.075400      1.00800 ; qtot -9.046
   282   CT    10    DT   C4'  282     0.162900     12.01000 ; qtot -8.883
   283   H1    10    DT   H4'  283     0.117600      1.00800 ; qtot -8.765
   284   OS    10    DT   O4'  284    -0.369100     16.00000 ; qtot -9.134
   285   CT    10    DT   C1'  285     0.068000     12.01000 ; qtot -9.066
   286   H2    10    DT   H1'  286     0.180400      1.00800 ; qtot -8.886
   287   N*    10    DT    N1  287    -0.023900     14.01000 ; qtot -8.910
   288   C2    10    DT    C6  288    -0.220900     12.01000 ; qtot -9.131
   289   H4    10    DT    H6  289     0.260700      1.00800 ; qtot -8.870
   290   C2    10    DT    C5  290     0.002500     12.01000 ; qtot -8.868
   291   CT    10    DT    C7  291    -0.226900     12.01000 ; qtot -9.094
   292   HC    10    DT   H71  292     0.077000      1.00800 ; qtot -9.017
   293   HC    10    DT   H72  293     0.077000      1.00800 ; qtot -8.940
   294   HC    10    DT   H73  294     0.077000      1.00800 ; qtot -8.863
   295    C    10    DT    C4  295     0.519401     12.01000 ; qtot -8.344
   296    O    10    DT    O4  296    -0.556301     16.00000 ; qtot -8.900
   297   NA    10    DT    N3  297    -0.434000     14.01000 ; qtot -9.334
   298    H    10    DT    H3  298     0.342000      1.00800 ; qtot -8.992
   299    C    10    DT    C2  299     0.567701     12.01000 ; qtot -8.425
   300    O    10    DT    O2  300    -0.588101     16.00000 ; qtot -9.013
   301   CE    10    DT   C3'  301     0.071300     12.00100 ; qtot -8.941
   302   H1    10    DT   H3'  302     0.098500      1.00800 ; qtot -8.843
   303   CT    10    DT   C2'  303    -0.085400     12.01000 ; qtot -8.928
   304   HC    10    DT   H2'  304     0.071800      1.00800 ; qtot -8.857
   305   HC    10    DT  H2''  305     0.071800      1.00800 ; qtot -8.785
   306   OS    10    DT   O3'  306    -0.523201     16.00000 ; qtot -9.308
   307    P    11    DA     P  307     1.165901     30.97000 ; qtot -8.142
   308   O2    11    DA   OP1  308    -0.776101     16.00000 ; qtot -8.918
   309   O2    11    DA   OP2  309    -0.776101     16.00000 ; qtot -9.694
   310   OS    11    DA   O5'  310    -0.495400     16.00000 ; qtot -10.190
   311   CI    11    DA   C5'  311    -0.006900     12.01000 ; qtot -10.197
   312   H1    11    DA   H5'  312     0.075400      1.00800 ; qtot -10.121
   313   H1    11    DA  H5''  313     0.075400      1.00800 ; qtot -10.046
   314   CT    11    DA   C4'  314     0.162900     12.01000 ; qtot -9.883
   315   H1    11    DA   H4'  315     0.117600      1.00800 ; qtot -9.765
   316   OS    11    DA   O4'  316    -0.369100     16.00000 ; qtot -10.134
   317   CT    11    DA   C1'  317     0.043100     12.01000 ; qtot -10.091
   318   H2    11    DA   H1'  318     0.183800      1.00800 ; qtot -9.907
   319   N*    11    DA    N9  319    -0.026800     14.01000 ; qtot -9.934
   320   C1    11    DA    C8  320     0.160700     12.01000 ; qtot -9.774
   321   H5    11    DA    H8  321     0.187700      1.00800 ; qtot -9.586
   322   NB    11    DA    N7  322    -0.617501     14.01000 ; qtot -10.203
   323   CB    11    DA    C5  323     0.072500     12.01000 ; qtot -10.131
   324   CA    11    DA    C6  324     0.689701     12.01000 ; qtot -9.441
   325   N2    11    DA    N6  325    -0.912301     14.01000 ; qtot -10.353
   326    H    11    DA   H61  326     0.416700      1.00800 ; qtot -9.937
   327    H    11    DA   H62  327     0.416700      1.00800 ; qtot -9.520
   328   NC    11    DA    N1  328    -0.762401     14.01000 ; qtot -10.282
   329   CQ    11    DA    C2  329     0.571601     12.01000 ; qtot -9.711
   330   H5    11    DA    H2  330     0.059800      1.00800 ; qtot -9.651
   331   NC    11    DA    N3  331    -0.741701     14.01000 ; qtot -10.393
   332   CB    11    DA    C4  332     0.380000     12.01000 ; qtot -10.013
   333   CE    11    DA   C3'  333     0.071300     12.00100 ; qtot -9.941
   334   H1    11    DA   H3'  334     0.098500      1.00800 ; qtot -9.843
   335   CT    11    DA   C2'  335    -0.085400     12.01000 ; qtot -9.928
   336   HC    11    DA   H2'  336     0.071800      1.00800 ; qtot -9.857
   337   HC    11    DA  H2''  337     0.071800      1.00800 ; qtot -9.785
   338   OS    11    DA   O3'  338    -0.523201     16.00000 ; qtot -10.308
   339    P    12    DA     P  339     1.165901     30.97000 ; qtot -9.142
   340   O2    12    DA   OP1  340    -0.776101     16.00000 ; qtot -9.918
   341   O2    12    DA   OP2  341    -0.776101     16.00000 ; qtot -10.694
   342   OS    12    DA   O5'  342    -0.495400     16.00000 ; qtot -11.190
   343   CI    12    DA   C5'  343    -0.006900     12.01000 ; qtot -11.197
   344   H1    12    DA   H5'  344     0.075400      1.00800 ; qtot -11.121
   345   H1    12    DA  H5''  345     0.075400      1.00800 ; qtot -11.046
   346   CT    12    DA   C4'  346     0.162900     12.01000 ; qtot -10.883
   347   H1    12    DA   H4'  347     0.117600      1.00800 ; qtot -10.765
   348   OS    12    DA   O4'  348    -0.369100     16.00000 ; qtot -11.134
   349   CT    12    DA   C1'  349     0.043100     12.01000 ; qtot -11.091
   350   H2    12    DA   H1'  350     0.183800      1.00800 ; qtot -10.907
   351   N*    12    DA    N9  351    -0.026800     14.01000 ; qtot -10.934
   352   C1    12    DA    C8  352     0.160700     12.01000 ; qtot -10.774
   353   H5    12    DA    H8  353     0.187700      1.00800 ; qtot -10.586
   354   NB    12    DA    N7  354    -0.617501     14.01000 ; qtot -11.203
   355   CB    12    DA    C5  355     0.072500     12.01000 ; qtot -11.131
   356   CA    12    DA    C6  356     0.689701     12.01000 ; qtot -10.441
   357   N2    12    DA    N6  357    -0.912301     14.01000 ; qtot -11.353
   358    H    12    DA   H61  358     0.416700      1.00800 ; qtot -10.937
   359    H    12    DA   H62  359     0.416700      1.00800 ; qtot -10.520
   360   NC    12    DA    N1  360    -0.762401     14.01000 ; qtot -11.282
   361   CQ    12    DA    C2  361     0.571601     12.01000 ; qtot -10.711
   362   H5    12    DA    H2  362     0.059800      1.00800 ; qtot -10.651
   363   NC    12    DA    N3  363    -0.741701     14.01000 ; qtot -11.393
   364   CB    12    DA    C4  364     0.380000     12.01000 ; qtot -11.013
   365   CE    12    DA   C3'  365     0.071300     12.00100 ; qtot -10.941
   366   H1    12    DA   H3'  366     0.098500      1.00800 ; qtot -10.843
   367   CT    12    DA   C2'  367    -0.085400     12.01000 ; qtot -10.928
   368   HC    12    DA   H2'  368     0.071800      1.00800 ; qtot -10.857
   369   HC    12    DA  H2''  369     0.071800      1.00800 ; qtot -10.785
   370   OS    12    DA   O3'  370    -0.523201     16.00000 ; qtot -11.308
   371    P    13   DCP     P  371     1.165901     30.97000 ; qtot -10.142
   372   O2    13   DCP   OP1  372    -0.776101     16.00000 ; qtot -10.918
   373   O2    13   DCP   OP2  373    -0.776101     16.00000 ; qtot -11.694
   374   OS    13   DCP   O5'  374    -0.495400     16.00000 ; qtot -12.190
   375   CI    13   DCP   C5'  375    -0.006900     12.01000 ; qtot -12.197
   376   H1    13   DCP   H5'  376     0.075400      1.00800 ; qtot -12.121
   377   H1    13   DCP  H5''  377     0.075400      1.00800 ; qtot -12.046
   378   CT    13   DCP   C4'  378     0.162900     12.01000 ; qtot -11.883
   379   H1    13   DCP   H4'  379     0.117600      1.00800 ; qtot -11.765
   380   OS    13   DCP   O4'  380    -0.369100     16.00000 ; qtot -12.134
   381   CT    13   DCP   C1'  381    -0.011600     12.01000 ; qtot -12.146
   382   H2    13   DCP   H1'  382     0.196300      1.00800 ; qtot -11.950
   383   N*    13   DCP    N1  383     0.216700     14.01000 ; qtot -11.733
   384   CM    13   DCP    C6  384    -0.028200     12.01000 ; qtot -11.761
   385   H4    13   DCP    H6  385     0.271300      1.00800 ; qtot -11.490
   386   CM    13   DCP    C5  386    -0.416200     12.01000 ; qtot -11.906
   387   HA    13   DCP    H5  387     0.217900      1.00800 ; qtot -11.688
   388   CA    13   DCP    C4  388     0.665301     12.01000 ; qtot -11.023
   389   N2    13   DCP    N4  389    -0.859001     14.01000 ; qtot -11.882
   390    H    13   DCP   H41  390     0.459800      1.00800 ; qtot -11.422
   391    H    13   DCP   H42  391     0.459800      1.00800 ; qtot -10.962
   392   NC    13   DCP    N3  392    -0.495600     14.01000 ; qtot -11.458
   393    C    13   DCP    C2  393     0.537101     12.01000 ; qtot -10.921
   394    O    13   DCP    O2  394    -0.502801     16.00000 ; qtot -11.424
   395   CT    13   DCP   C3'  395     0.071300     12.01000 ; qtot -11.352
   396   H1    13   DCP   H3'  396     0.098500      1.00800 ; qtot -11.254
   397   CT    13   DCP   C2'  397    -0.085400     12.01000 ; qtot -11.339
   398   HC    13   DCP   H2'  398     0.071800      1.00800 ; qtot -11.267
   399   HC    13   DCP  H2''  399     0.071800      1.00800 ; qtot -11.196
   400   OS    13   DCP   O3'  400    -0.523201     16.00000 ; qtot -11.719
   401    H    13   DCP    H3  401     0.410800      1.00800 ; qtot -11.308
   402    P    14   DCP     P  402     1.165901     30.97000 ; qtot -10.142
   403   O2    14   DCP   OP1  403    -0.776101     16.00000 ; qtot -10.918
   404   O2    14   DCP   OP2  404    -0.776101     16.00000 ; qtot -11.694
   405   OS    14   DCP   O5'  405    -0.495400     16.00000 ; qtot -12.190
   406   CI    14   DCP   C5'  406    -0.006900     12.01000 ; qtot -12.197
   407   H1    14   DCP   H5'  407     0.075400      1.00800 ; qtot -12.121
   408   H1    14   DCP  H5''  408     0.075400      1.00800 ; qtot -12.046
   409   CT    14   DCP   C4'  409     0.162900     12.01000 ; qtot -11.883
   410   H1    14   DCP   H4'  410     0.117600      1.00800 ; qtot -11.765
   411   OS    14   DCP   O4'  411    -0.369100     16.00000 ; qtot -12.134
   412   CT    14   DCP   C1'  412    -0.011600     12.01000 ; qtot -12.146
   413   H2    14   DCP   H1'  413     0.196300      1.00800 ; qtot -11.950
   414   N*    14   DCP    N1  414     0.216700     14.01000 ; qtot -11.733
   415   CM    14   DCP    C6  415    -0.028200     12.01000 ; qtot -11.761
   416   H4    14   DCP    H6  416     0.271300      1.00800 ; qtot -11.490
   417   CM    14   DCP    C5  417    -0.416200     12.01000 ; qtot -11.906
   418   HA    14   DCP    H5  418     0.217900      1.00800 ; qtot -11.688
   419   CA    14   DCP    C4  419     0.665301     12.01000 ; qtot -11.023
   420   N2    14   DCP    N4  420    -0.859001     14.01000 ; qtot -11.882
   421    H    14   DCP   H41  421     0.459800      1.00800 ; qtot -11.422
   422    H    14   DCP   H42  422     0.459800      1.00800 ; qtot -10.962
   423   NC    14   DCP    N3  423    -0.495600     14.01000 ; qtot -11.458
   424    C    14   DCP    C2  424     0.537101     12.01000 ; qtot -10.921
   425    O    14   DCP    O2  425    -0.502801     16.00000 ; qtot -11.424
   426   CT    14   DCP   C3'  426     0.071300     12.01000 ; qtot -11.352
   427   H1    14   DCP   H3'  427     0.098500      1.00800 ; qtot -11.254
   428   CT    14   DCP   C2'  428    -0.085400     12.01000 ; qtot -11.339
   429   HC    14   DCP   H2'  429     0.071800      1.00800 ; qtot -11.267
   430   HC    14   DCP  H2''  430     0.071800      1.00800 ; qtot -11.196
   431   OS    14   DCP   O3'  431    -0.523201     16.00000 ; qtot -11.719
   432    H    14   DCP    H3  432     0.410800      1.00800 ; qtot -11.308
   433    P    15   DCP     P  433     1.165901     30.97000 ; qtot -10.142
   434   O2    15   DCP   OP1  434    -0.776101     16.00000 ; qtot -10.918
   435   O2    15   DCP   OP2  435    -0.776101     16.00000 ; qtot -11.694
   436   OS    15   DCP   O5'  436    -0.495400     16.00000 ; qtot -12.190
   437   CI    15   DCP   C5'  437    -0.006900     12.01000 ; qtot -12.197
   438   H1    15   DCP   H5'  438     0.075400      1.00800 ; qtot -12.121
   439   H1    15   DCP  H5''  439     0.075400      1.00800 ; qtot -12.046
   440   CT    15   DCP   C4'  440     0.162900     12.01000 ; qtot -11.883
   441   H1    15   DCP   H4'  441     0.117600      1.00800 ; qtot -11.765
   442   OS    15   DCP   O4'  442    -0.369100     16.00000 ; qtot -12.134
   443   CT    15   DCP   C1'  443    -0.011600     12.01000 ; qtot -12.146
   444   H2    15   DCP   H1'  444     0.196300      1.00800 ; qtot -11.950
   445   N*    15   DCP    N1  445     0.216700     14.01000 ; qtot -11.733
   446   CM    15   DCP    C6  446    -0.028200     12.01000 ; qtot -11.761
   447   H4    15   DCP    H6  447     0.271300      1.00800 ; qtot -11.490
   448   CM    15   DCP    C5  448    -0.416200     12.01000 ; qtot -11.906
   449   HA    15   DCP    H5  449     0.217900      1.00800 ; qtot -11.688
   450   CA    15   DCP    C4  450     0.665301     12.01000 ; qtot -11.023
   451   N2    15   DCP    N4  451    -0.859001     14.01000 ; qtot -11.882
   452    H    15   DCP   H41  452     0.459800      1.00800 ; qtot -11.422
   453    H    15   DCP   H42  453     0.459800      1.00800 ; qtot -10.962
   454   NC    15   DCP    N3  454    -0.495600     14.01000 ; qtot -11.458
   455    C    15   DCP    C2  455     0.537101     12.01000 ; qtot -10.921
   456    O    15   DCP    O2  456    -0.502801     16.00000 ; qtot -11.424
   457   CT    15   DCP   C3'  457     0.071300     12.01000 ; qtot -11.352
   458   H1    15   DCP   H3'  458     0.098500      1.00800 ; qtot -11.254
   459   CT    15   DCP   C2'  459    -0.085400     12.01000 ; qtot -11.339
   460   HC    15   DCP   H2'  460     0.071800      1.00800 ; qtot -11.267
   461   HC    15   DCP  H2''  461     0.071800      1.00800 ; qtot -11.196
   462   OS    15   DCP   O3'  462    -0.523201     16.00000 ; qtot -11.719
   463    H    15   DCP    H3  463     0.410800      1.00800 ; qtot -11.308
   464    P    16    DT     P  464     1.165901     30.97000 ; qtot -10.142
   465   O2    16    DT   OP1  465    -0.776101     16.00000 ; qtot -10.918
   466   O2    16    DT   OP2  466    -0.776101     16.00000 ; qtot -11.694
   467   OS    16    DT   O5'  467    -0.495400     16.00000 ; qtot -12.190
   468   CI    16    DT   C5'  468    -0.006900     12.01000 ; qtot -12.197
   469   H1    16    DT   H5'  469     0.075400      1.00800 ; qtot -12.121
   470   H1    16    DT  H5''  470     0.075400      1.00800 ; qtot -12.046
   471   CT    16    DT   C4'  471     0.162900     12.01000 ; qtot -11.883
   472   H1    16    DT   H4'  472     0.117600      1.00800 ; qtot -11.765
   473   OS    16    DT   O4'  473    -0.369100     16.00000 ; qtot -12.134
   474   CT    16    DT   C1'  474     0.068000     12.01000 ; qtot -12.066
   475   H2    16    DT   H1'  475     0.180400      1.00800 ; qtot -11.886
   476   N*    16    DT    N1  476    -0.023900     14.01000 ; qtot -11.910
   477   C2    16    DT    C6  477    -0.220900     12.01000 ; qtot -12.131
   478   H4    16    DT    H6  478     0.260700      1.00800 ; qtot -11.870
   479   C2    16    DT    C5  479     0.002500     12.01000 ; qtot -11.868
   480   CT    16    DT    C7  480    -0.226900     12.01000 ; qtot -12.094
   481   HC    16    DT   H71  481     0.077000      1.00800 ; qtot -12.017
   482   HC    16    DT   H72  482     0.077000      1.00800 ; qtot -11.940
   483   HC    16    DT   H73  483     0.077000      1.00800 ; qtot -11.863
   484    C    16    DT    C4  484     0.519401     12.01000 ; qtot -11.344
   485    O    16    DT    O4  485    -0.556301     16.00000 ; qtot -11.900
   486   NA    16    DT    N3  486    -0.434000     14.01000 ; qtot -12.334
   487    H    16    DT    H3  487     0.342000      1.00800 ; qtot -11.992
   488    C    16    DT    C2  488     0.567701     12.01000 ; qtot -11.425
   489    O    16    DT    O2  489    -0.588101     16.00000 ; qtot -12.013
   490   CE    16    DT   C3'  490     0.071300     12.00100 ; qtot -11.941
   491   H1    16    DT   H3'  491     0.098500      1.00800 ; qtot -11.843
   492   CT    16    DT   C2'  492    -0.085400     12.01000 ; qtot -11.928
   493   HC    16    DT   H2'  493     0.071800      1.00800 ; qtot -11.857
   494   HC    16    DT  H2''  494     0.071800      1.00800 ; qtot -11.785
   495   OS    16    DT   O3'  495    -0.523201     16.00000 ; qtot -12.308
   496    P    17    DA     P  496     1.165901     30.97000 ; qtot -11.142
   497   O2    17    DA   OP1  497    -0.776101     16.00000 ; qtot -11.918
   498   O2    17    DA   OP2  498    -0.776101     16.00000 ; qtot -12.694
   499   OS    17    DA   O5'  499    -0.495400     16.00000 ; qtot -13.190
   500   CI    17    DA   C5'  500    -0.006900     12.01000 ; qtot -13.197
   501   H1    17    DA   H5'  501     0.075400      1.00800 ; qtot -13.121
   502   H1    17    DA  H5''  502     0.075400      1.00800 ; qtot -13.046
   503   CT    17    DA   C4'  503     0.162900     12.01000 ; qtot -12.883
   504   H1    17    DA   H4'  504     0.117600      1.00800 ; qtot -12.765
   505   OS    17    DA   O4'  505    -0.369100     16.00000 ; qtot -13.134
   506   CT    17    DA   C1'  506     0.043100     12.01000 ; qtot -13.091
   507   H2    17    DA   H1'  507     0.183800      1.00800 ; qtot -12.907
   508   N*    17    DA    N9  508    -0.026800     14.01000 ; qtot -12.934
   509   C1    17    DA    C8  509     0.160700     12.01000 ; qtot -12.774
   510   H5    17    DA    H8  510     0.187700      1.00800 ; qtot -12.586
   511   NB    17    DA    N7  511    -0.617501     14.01000 ; qtot -13.203
   512   CB    17    DA    C5  512     0.072500     12.01000 ; qtot -13.131
   513   CA    17    DA    C6  513     0.689701     12.01000 ; qtot -12.441
   514   N2    17    DA    N6  514    -0.912301     14.01000 ; qtot -13.353
   515    H    17    DA   H61  515     0.416700      1.00800 ; qtot -12.937
   516    H    17    DA   H62  516     0.416700      1.00800 ; qtot -12.520
   517   NC    17    DA    N1  517    -0.762401     14.01000 ; qtot -13.282
   518   CQ    17    DA    C2  518     0.571601     12.01000 ; qtot -12.711
   519   H5    17    DA    H2  519     0.059800      1.00800 ; qtot -12.651
   520   NC    17    DA    N3  520    -0.741701     14.01000 ; qtot -13.393
   521   CB    17    DA    C4  521     0.380000     12.01000 ; qtot -13.013
   522   CE    17    DA   C3'  522     0.071300     12.00100 ; qtot -12.941
   523   H1    17    DA   H3'  523     0.098500      1.00800 ; qtot -12.843
   524   CT    17    DA   C2'  524    -0.085400     12.01000 ; qtot -12.928
   525   HC    17    DA   H2'  525     0.071800      1.00800 ; qtot -12.857
   526   HC    17    DA  H2''  526     0.071800      1.00800 ; qtot -12.785
   527   OS    17    DA   O3'  527    -0.523201     16.00000 ; qtot -13.308
   528    P    18    DA     P  528     1.165901     30.97000 ; qtot -12.142
   529   O2    18    DA   OP1  529    -0.776101     16.00000 ; qtot -12.918
   530   O2    18    DA   OP2  530    -0.776101     16.00000 ; qtot -13.694
   531   OS    18    DA   O5'  531    -0.495400     16.00000 ; qtot -14.190
   532   CI    18    DA   C5'  532    -0.006900     12.01000 ; qtot -14.197
   533   H1    18    DA   H5'  533     0.075400      1.00800 ; qtot -14.121
   534   H1    18    DA  H5''  534     0.075400      1.00800 ; qtot -14.046
   535   CT    18    DA   C4'  535     0.162900     12.01000 ; qtot -13.883
   536   H1    18    DA   H4'  536     0.117600      1.00800 ; qtot -13.765
   537   OS    18    DA   O4'  537    -0.369100     16.00000 ; qtot -14.134
   538   CT    18    DA   C1'  538     0.043100     12.01000 ; qtot -14.091
   539   H2    18    DA   H1'  539     0.183800      1.00800 ; qtot -13.907
   540   N*    18    DA    N9  540    -0.026800     14.01000 ; qtot -13.934
   541   C1    18    DA    C8  541     0.160700     12.01000 ; qtot -13.774
   542   H5    18    DA    H8  542     0.187700      1.00800 ; qtot -13.586
   543   NB    18    DA    N7  543    -0.617501     14.01000 ; qtot -14.203
   544   CB    18    DA    C5  544     0.072500     12.01000 ; qtot -14.131
   545   CA    18    DA    C6  545     0.689701     12.01000 ; qtot -13.441
   546   N2    18    DA    N6  546    -0.912301     14.01000 ; qtot -14.353
   547    H    18    DA   H61  547     0.416700      1.00800 ; qtot -13.937
   548    H    18    DA   H62  548     0.416700      1.00800 ; qtot -13.520
   549   NC    18    DA    N1  549    -0.762401     14.01000 ; qtot -14.282
   550   CQ    18    DA    C2  550     0.571601     12.01000 ; qtot -13.711
   551   H5    18    DA    H2  551     0.059800      1.00800 ; qtot -13.651
   552   NC    18    DA    N3  552    -0.741701     14.01000 ; qtot -14.393
   553   CB    18    DA    C4  553     0.380000     12.01000 ; qtot -14.013
   554   CE    18    DA   C3'  554     0.071300     12.00100 ; qtot -13.941
   555   H1    18    DA   H3'  555     0.098500      1.00800 ; qtot -13.843
   556   CT    18    DA   C2'  556    -0.085400     12.01000 ; qtot -13.928
   557   HC    18    DA   H2'  557     0.071800      1.00800 ; qtot -13.857
   558   HC    18    DA  H2''  558     0.071800      1.00800 ; qtot -13.785
   559   OS    18    DA   O3'  559    -0.523201     16.00000 ; qtot -14.308
   560    P    19   DCP     P  560     1.165901     30.97000 ; qtot -13.142
   561   O2    19   DCP   OP1  561    -0.776101     16.00000 ; qtot -13.918
   562   O2    19   DCP   OP2  562    -0.776101     16.00000 ; qtot -14.694
   563   OS    19   DCP   O5'  563    -0.495400     16.00000 ; qtot -15.190
   564   CI    19   DCP   C5'  564    -0.006900     12.01000 ; qtot -15.197
   565   H1    19   DCP   H5'  565     0.075400      1.00800 ; qtot -15.121
   566   H1    19   DCP  H5''  566     0.075400      1.00800 ; qtot -15.046
   567   CT    19   DCP   C4'  567     0.162900     12.01000 ; qtot -14.883
   568   H1    19   DCP   H4'  568     0.117600      1.00800 ; qtot -14.765
   569   OS    19   DCP   O4'  569    -0.369100     16.00000 ; qtot -15.134
   570   CT    19   DCP   C1'  570    -0.011600     12.01000 ; qtot -15.146
   571   H2    19   DCP   H1'  571     0.196300      1.00800 ; qtot -14.950
   572   N*    19   DCP    N1  572     0.216700     14.01000 ; qtot -14.733
   573   CM    19   DCP    C6  573    -0.028200     12.01000 ; qtot -14.761
   574   H4    19   DCP    H6  574     0.271300      1.00800 ; qtot -14.490
   575   CM    19   DCP    C5  575    -0.416200     12.01000 ; qtot -14.906
   576   HA    19   DCP    H5  576     0.217900      1.00800 ; qtot -14.688
   577   CA    19   DCP    C4  577     0.665301     12.01000 ; qtot -14.023
   578   N2    19   DCP    N4  578    -0.859001     14.01000 ; qtot -14.882
   579    H    19   DCP   H41  579     0.459800      1.00800 ; qtot -14.422
   580    H    19   DCP   H42  580     0.459800      1.00800 ; qtot -13.962
   581   NC    19   DCP    N3  581    -0.495600     14.01000 ; qtot -14.458
   582    C    19   DCP    C2  582     0.537101     12.01000 ; qtot -13.921
   583    O    19   DCP    O2  583    -0.502801     16.00000 ; qtot -14.424
   584   CT    19   DCP   C3'  584     0.071300     12.01000 ; qtot -14.352
   585   H1    19   DCP   H3'  585     0.098500      1.00800 ; qtot -14.254
   586   CT    19   DCP   C2'  586    -0.085400     12.01000 ; qtot -14.339
   587   HC    19   DCP   H2'  587     0.071800      1.00800 ; qtot -14.267
   588   HC    19   DCP  H2''  588     0.071800      1.00800 ; qtot -14.196
   589   OS    19   DCP   O3'  589    -0.523201     16.00000 ; qtot -14.719
   590    H    19   DCP    H3  590     0.410800      1.00800 ; qtot -14.308
   591    P    20   DCP     P  591     1.165901     30.97000 ; qtot -13.142
   592   O2    20   DCP   OP1  592    -0.776101     16.00000 ; qtot -13.918
   593   O2    20   DCP   OP2  593    -0.776101     16.00000 ; qtot -14.694
   594   OS    20   DCP   O5'  594    -0.495400     16.00000 ; qtot -15.190
   595   CI    20   DCP   C5'  595    -0.006900     12.01000 ; qtot -15.197
   596   H1    20   DCP   H5'  596     0.075400      1.00800 ; qtot -15.121
   597   H1    20   DCP  H5''  597     0.075400      1.00800 ; qtot -15.046
   598   CT    20   DCP   C4'  598     0.162900     12.01000 ; qtot -14.883
   599   H1    20   DCP   H4'  599     0.117600      1.00800 ; qtot -14.765
   600   OS    20   DCP   O4'  600    -0.369100     16.00000 ; qtot -15.134
   601   CT    20   DCP   C1'  601    -0.011600     12.01000 ; qtot -15.146
   602   H2    20   DCP   H1'  602     0.196300      1.00800 ; qtot -14.950
   603   N*    20   DCP    N1  603     0.216700     14.01000 ; qtot -14.733
   604   CM    20   DCP    C6  604    -0.028200     12.01000 ; qtot -14.761
   605   H4    20   DCP    H6  605     0.271300      1.00800 ; qtot -14.490
   606   CM    20   DCP    C5  606    -0.416200     12.01000 ; qtot -14.906
   607   HA    20   DCP    H5  607     0.217900      1.00800 ; qtot -14.688
   608   CA    20   DCP    C4  608     0.665301     12.01000 ; qtot -14.023
   609   N2    20   DCP    N4  609    -0.859001     14.01000 ; qtot -14.882
   610    H    20   DCP   H41  610     0.459800      1.00800 ; qtot -14.422
   611    H    20   DCP   H42  611     0.459800      1.00800 ; qtot -13.962
   612   NC    20   DCP    N3  612    -0.495600     14.01000 ; qtot -14.458
   613    C    20   DCP    C2  613     0.537101     12.01000 ; qtot -13.921
   614    O    20   DCP    O2  614    -0.502801     16.00000 ; qtot -14.424
   615   CT    20   DCP   C3'  615     0.071300     12.01000 ; qtot -14.352
   616   H1    20   DCP   H3'  616     0.098500      1.00800 ; qtot -14.254
   617   CT    20   DCP   C2'  617    -0.085400     12.01000 ; qtot -14.339
   618   HC    20   DCP   H2'  618     0.071800      1.00800 ; qtot -14.267
   619   HC    20   DCP  H2''  619     0.071800      1.00800 ; qtot -14.196
   620   OS    20   DCP   O3'  620    -0.523201     16.00000 ; qtot -14.719
   621    H    20   DCP    H3  621     0.410800      1.00800 ; qtot -14.308
   622    P    21   DCP     P  622     1.165901     30.97000 ; qtot -13.142
   623   O2    21   DCP   OP1  623    -0.776101     16.00000 ; qtot -13.918
   624   O2    21   DCP   OP2  624    -0.776101     16.00000 ; qtot -14.694
   625   OS    21   DCP   O5'  625    -0.495400     16.00000 ; qtot -15.190
   626   CI    21   DCP   C5'  626    -0.006900     12.01000 ; qtot -15.197
   627   H1    21   DCP   H5'  627     0.075400      1.00800 ; qtot -15.121
   628   H1    21   DCP  H5''  628     0.075400      1.00800 ; qtot -15.046
   629   CT    21   DCP   C4'  629     0.162900     12.01000 ; qtot -14.883
   630   H1    21   DCP   H4'  630     0.117600      1.00800 ; qtot -14.765
   631   OS    21   DCP   O4'  631    -0.369100     16.00000 ; qtot -15.134
   632   CT    21   DCP   C1'  632    -0.011600     12.01000 ; qtot -15.146
   633   H2    21   DCP   H1'  633     0.196300      1.00800 ; qtot -14.950
   634   N*    21   DCP    N1  634     0.216700     14.01000 ; qtot -14.733
   635   CM    21   DCP    C6  635    -0.028200     12.01000 ; qtot -14.761
   636   H4    21   DCP    H6  636     0.271300      1.00800 ; qtot -14.490
   637   CM    21   DCP    C5  637    -0.416200     12.01000 ; qtot -14.906
   638   HA    21   DCP    H5  638     0.217900      1.00800 ; qtot -14.688
   639   CA    21   DCP    C4  639     0.665301     12.01000 ; qtot -14.023
   640   N2    21   DCP    N4  640    -0.859001     14.01000 ; qtot -14.882
   641    H    21   DCP   H41  641     0.459800      1.00800 ; qtot -14.422
   642    H    21   DCP   H42  642     0.459800      1.00800 ; qtot -13.962
   643   NC    21   DCP    N3  643    -0.495600     14.01000 ; qtot -14.458
   644    C    21   DCP    C2  644     0.537101     12.01000 ; qtot -13.921
   645    O    21   DCP    O2  645    -0.502801     16.00000 ; qtot -14.424
   646   CT    21   DCP   C3'  646     0.071300     12.01000 ; qtot -14.352
   647   H1    21   DCP   H3'  647     0.098500      1.00800 ; qtot -14.254
   648   CT    21   DCP   C2'  648    -0.085400     12.01000 ; qtot -14.339
   649   HC    21   DCP   H2'  649     0.071800      1.00800 ; qtot -14.267
   650   HC    21   DCP  H2''  650     0.071800      1.00800 ; qtot -14.196
   651   OS    21   DCP   O3'  651    -0.523201     16.00000 ; qtot -14.719
   652    H    21   DCP    H3  652     0.410800      1.00800 ; qtot -14.308
   653    P    22   DT3     P  653     1.165901     30.97000 ; qtot -13.142
   654   O2    22   DT3   OP1  654    -0.776101     16.00000 ; qtot -13.918
   655   O2    22   DT3   OP2  655    -0.776101     16.00000 ; qtot -14.694
   656   OS    22   DT3   O5'  656    -0.495400     16.00000 ; qtot -15.190
   657   CI    22   DT3   C5'  657    -0.006900     12.01000 ; qtot -15.197
   658   H1    22   DT3   H5'  658     0.075400      1.00800 ; qtot -15.121
   659   H1    22   DT3  H5''  659     0.075400      1.00800 ; qtot -15.046
   660   CT    22   DT3   C4'  660     0.162900     12.01000 ; qtot -14.883
   661   H1    22   DT3   H4'  661     0.117600      1.00800 ; qtot -14.765
   662   OS    22   DT3   O4'  662    -0.369100     16.00000 ; qtot -15.134
   663   CT    22   DT3   C1'  663     0.068000     12.01000 ; qtot -15.066
   664   H2    22   DT3   H1'  664     0.180400      1.00800 ; qtot -14.886
   665   N*    22   DT3    N1  665    -0.023900     14.01000 ; qtot -14.910
   666   C2    22   DT3    C6  666    -0.220900     12.01000 ; qtot -15.131
   667   H4    22   DT3    H6  667     0.260700      1.00800 ; qtot -14.870
   668   C2    22   DT3    C5  668     0.002500     12.01000 ; qtot -14.868
   669   CT    22   DT3    C7  669    -0.226900     12.01000 ; qtot -15.094
   670   HC    22   DT3   H71  670     0.077000      1.00800 ; qtot -15.017
   671   HC    22   DT3   H72  671     0.077000      1.00800 ; qtot -14.940
   672   HC    22   DT3   H73  672     0.077000      1.00800 ; qtot -14.863
   673    C    22   DT3    C4  673     0.519401     12.01000 ; qtot -14.344
   674    O    22   DT3    O4  674    -0.556301     16.00000 ; qtot -14.900
   675   NA    22   DT3    N3  675    -0.434000     14.01000 ; qtot -15.334
   676    H    22   DT3    H3  676     0.342000      1.00800 ; qtot -14.992
   677    C    22   DT3    C2  677     0.567701     12.01000 ; qtot -14.425
   678    O    22   DT3    O2  678    -0.588101     16.00000 ; qtot -15.013
   679   CE    22   DT3   C3'  679     0.071300     12.00100 ; qtot -14.941
   680   H1    22   DT3   H3'  680     0.098500      1.00800 ; qtot -14.843
   681   CT    22   DT3   C2'  681    -0.085400     12.01000 ; qtot -14.928
   682   HC    22   DT3   H2'  682     0.071800      1.00800 ; qtot -14.857
   683   HC    22   DT3  H2''  683     0.071800      1.00800 ; qtot -14.785
   684   OH    22   DT3   O3'  684    -0.654901     16.00000 ; qtot -15.440
   685   HO    22   DT3  HO3'  685     0.439600      1.00800 ; qtot -15.000

[ bonds ]
;   ai     aj funct   r             k
     1      2   1    9.6000e-02    4.6275e+05 ;   HO5' - O5'   
     2      3   1    1.4100e-01    2.6778e+05 ;    O5' - C5'   
     3      4   1    1.0900e-01    2.8451e+05 ;    C5' - H5'   
     3      5   1    1.0900e-01    2.8451e+05 ;    C5' - H5''  
     3      6   1    1.5260e-01    2.5941e+05 ;    C5' - C4'   
     6      7   1    1.0900e-01    2.8451e+05 ;    C4' - H4'   
     6      8   1    1.4100e-01    2.6778e+05 ;    C4' - O4'   
     6     23   1    1.5260e-01    2.5941e+05 ;    C4' - C3'   
     8      9   1    1.4100e-01    2.6778e+05 ;    O4' - C1'   
     9     10   1    1.0900e-01    2.8451e+05 ;    C1' - H1'   
     9     11   1    1.4750e-01    2.8200e+05 ;    C1' - N1    
     9     25   1    1.5260e-01    2.5941e+05 ;    C1' - C2'   
    11     12   1    1.3650e-01    3.7489e+05 ;     N1 - C6    
    11     21   1    1.3830e-01    3.5480e+05 ;     N1 - C2    
    12     13   1    1.0800e-01    3.0711e+05 ;     C6 - H6    
    12     14   1    1.3500e-01    4.5940e+05 ;     C6 - C5    
    14     15   1    1.0800e-01    3.0711e+05 ;     C5 - H5    
    14     16   1    1.4330e-01    3.5731e+05 ;     C5 - C4    
    16     17   1    1.3400e-01    4.0250e+05 ;     C4 - N4    
    16     20   1    1.3390e-01    4.0417e+05 ;     C4 - N3    
    17     18   1    1.0100e-01    3.6317e+05 ;     N4 - H41   
    17     19   1    1.0100e-01    3.6317e+05 ;     N4 - H42   
    20     21   1    1.3580e-01    3.8242e+05 ;     N3 - C2    
    21     22   1    1.2290e-01    4.7698e+05 ;     C2 - O2    
    23     24   1    1.0900e-01    2.8451e+05 ;    C3' - H3'   
    23     25   1    1.5260e-01    2.5941e+05 ;    C3' - C2'   
    23     28   1    1.4100e-01    2.6778e+05 ;    C3' - O3'   
    25     26   1    1.0900e-01    2.8451e+05 ;    C2' - H2'   
    25     27   1    1.0900e-01    2.8451e+05 ;    C2' - H2''  
    28     29   1    1.6100e-01    1.9246e+05 ;    O3' - P     
    29     30   1    1.4800e-01    4.3932e+05 ;      P - OP1   
    29     31   1    1.4800e-01    4.3932e+05 ;      P - OP2   
    29     32   1    1.6100e-01    1.9246e+05 ;      P - O5'   
    32     33   1    1.4100e-01    2.6778e+05 ;    O5' - C5'   
    33     34   1    1.0900e-01    2.8451e+05 ;    C5' - H5'   
    33     35   1    1.0900e-01    2.8451e+05 ;    C5' - H5''  
    33     36   1    1.5260e-01    2.5941e+05 ;    C5' - C4'   
    36     37   1    1.0900e-01    2.8451e+05 ;    C4' - H4'   
    36     38   1    1.4100e-01    2.6778e+05 ;    C4' - O4'   
    36     53   1    1.5260e-01    2.5941e+05 ;    C4' - C3'   
    38     39   1    1.4100e-01    2.6778e+05 ;    O4' - C1'   
    39     40   1    1.0900e-01    2.8451e+05 ;    C1' - H1'   
    39     41   1    1.4750e-01    2.8200e+05 ;    C1' - N1    
    39     55   1    1.5260e-01    2.5941e+05 ;    C1' - C2'   
    41     42   1    1.3650e-01    3.7489e+05 ;     N1 - C6    
    41     51   1    1.3830e-01    3.5480e+05 ;     N1 - C2    
    42     43   1    1.0800e-01    3.0711e+05 ;     C6 - H6    
    42     44   1    1.3500e-01    4.5940e+05 ;     C6 - C5    
    44     45   1    1.0800e-01    3.0711e+05 ;     C5 - H5    
    44     46   1    1.4330e-01    3.5731e+05 ;     C5 - C4    
    46     47   1    1.3400e-01    4.0250e+05 ;     C4 - N4    
    46     50   1    1.3390e-01    4.0417e+05 ;     C4 - N3    
    47     48   1    1.0100e-01    3.6317e+05 ;     N4 - H41   
    47     49   1    1.0100e-01    3.6317e+05 ;     N4 - H42   
    50     51   1    1.3580e-01    3.8242e+05 ;     N3 - C2    
    51     52   1    1.2290e-01    4.7698e+05 ;     C2 - O2    
    53     54   1    1.0900e-01    2.8451e+05 ;    C3' - H3'   
    53     55   1    1.5260e-01    2.5941e+05 ;    C3' - C2'   
    53     58   1    1.4100e-01    2.6778e+05 ;    C3' - O3'   
    55     56   1    1.0900e-01    2.8451e+05 ;    C2' - H2'   
    55     57   1    1.0900e-01    2.8451e+05 ;    C2' - H2''  
    58     59   1    1.6100e-01    1.9246e+05 ;    O3' - P     
    59     60   1    1.4800e-01    4.3932e+05 ;      P - OP1   
    59     61   1    1.4800e-01    4.3932e+05 ;      P - OP2   
    59     62   1    1.6100e-01    1.9246e+05 ;      P - O5'   
    62     63   1    1.4100e-01    2.6778e+05 ;    O5' - C5'   
    63     64   1    1.0900e-01    2.8451e+05 ;    C5' - H5'   
    63     65   1    1.0900e-01    2.8451e+05 ;    C5' - H5''  
    63     66   1    1.5260e-01    2.5941e+05 ;    C5' - C4'   
    66     67   1    1.0900e-01    2.8451e+05 ;    C4' - H4'   
    66     68   1    1.4100e-01    2.6778e+05 ;    C4' - O4'   
    66     83   1    1.5260e-01    2.5941e+05 ;    C4' - C3'   
    68     69   1    1.4100e-01    2.6778e+05 ;    O4' - C1'   
    69     70   1    1.0900e-01    2.8451e+05 ;    C1' - H1'   
    69     71   1    1.4750e-01    2.8200e+05 ;    C1' - N1    
    69     85   1    1.5260e-01    2.5941e+05 ;    C1' - C2'   
    71     72   1    1.3650e-01    3.7489e+05 ;     N1 - C6    
    71     81   1    1.3830e-01    3.5480e+05 ;     N1 - C2    
    72     73   1    1.0800e-01    3.0711e+05 ;     C6 - H6    
    72     74   1    1.3500e-01    4.5940e+05 ;     C6 - C5    
    74     75   1    1.0800e-01    3.0711e+05 ;     C5 - H5    
    74     76   1    1.4330e-01    3.5731e+05 ;     C5 - C4    
    76     77   1    1.3400e-01    4.0250e+05 ;     C4 - N4    
    76     80   1    1.3390e-01    4.0417e+05 ;     C4 - N3    
    77     78   1    1.0100e-01    3.6317e+05 ;     N4 - H41   
    77     79   1    1.0100e-01    3.6317e+05 ;     N4 - H42   
    80     81   1    1.3580e-01    3.8242e+05 ;     N3 - C2    
    81     82   1    1.2290e-01    4.7698e+05 ;     C2 - O2    
    83     84   1    1.0900e-01    2.8451e+05 ;    C3' - H3'   
    83     85   1    1.5260e-01    2.5941e+05 ;    C3' - C2'   
    83     88   1    1.4100e-01    2.6778e+05 ;    C3' - O3'   
    85     86   1    1.0900e-01    2.8451e+05 ;    C2' - H2'   
    85     87   1    1.0900e-01    2.8451e+05 ;    C2' - H2''  
    88     89   1    1.6100e-01    1.9246e+05 ;    O3' - P     
    89     90   1    1.4800e-01    4.3932e+05 ;      P - OP1   
    89     91   1    1.4800e-01    4.3932e+05 ;      P - OP2   
    89     92   1    1.6100e-01    1.9246e+05 ;      P - O5'   
    92     93   1    1.4100e-01    2.6778e+05 ;    O5' - C5'   
    93     94   1    1.0900e-01    2.8451e+05 ;    C5' - H5'   
    93     95   1    1.0900e-01    2.8451e+05 ;    C5' - H5''  
    93     96   1    1.5260e-01    2.5941e+05 ;    C5' - C4'   
    96     97   1    1.0900e-01    2.8451e+05 ;    C4' - H4'   
    96     98   1    1.4100e-01    2.6778e+05 ;    C4' - O4'   
    96    115   1    1.5260e-01    2.5941e+05 ;    C4' - C3'   
    98     99   1    1.4100e-01    2.6778e+05 ;    O4' - C1'   
    99    100   1    1.0900e-01    2.8451e+05 ;    C1' - H1'   
    99    101   1    1.4750e-01    2.8200e+05 ;    C1' - N1    
    99    117   1    1.5260e-01    2.5941e+05 ;    C1' - C2'   
   101    102   1    1.3650e-01    3.7489e+05 ;     N1 - C6    
   101    113   1    1.3830e-01    3.5480e+05 ;     N1 - C2    
   102    103   1    1.0800e-01    3.0711e+05 ;     C6 - H6    
   102    104   1    1.3500e-01    4.5940e+05 ;     C6 - C5    
   104    105   1    1.5100e-01    2.6527e+05 ;     C5 - C7    
   104    109   1    1.4440e-01    3.4309e+05 ;     C5 - C4    
   105    106   1    1.0900e-01    2.8451e+05 ;     C7 - H71   
   105    107   1    1.0900e-01    2.8451e+05 ;     C7 - H72   
   105    108   1    1.0900e-01    2.8451e+05 ;     C7 - H73   
   109    110   1    1.2290e-01    4.7698e+05 ;     C4 - O4    
   109    111   1    1.3880e-01    3.4978e+05 ;     C4 - N3    
   111    112   1    1.0100e-01    3.6317e+05 ;     N3 - H3    
   111    113   1    1.3880e-01    3.4978e+05 ;     N3 - C2    
   113    114   1    1.2290e-01    4.7698e+05 ;     C2 - O2    
   115    116   1    1.0900e-01    2.8451e+05 ;    C3' - H3'   
   115    117   1    1.5260e-01    2.5941e+05 ;    C3' - C2'   
   115    120   1    1.4100e-01    2.6778e+05 ;    C3' - O3'   
   117    118   1    1.0900e-01    2.8451e+05 ;    C2' - H2'   
   117    119   1    1.0900e-01    2.8451e+05 ;    C2' - H2''  
   120    121   1    1.6100e-01    1.9246e+05 ;    O3' - P     
   121    122   1    1.4800e-01    4.3932e+05 ;      P - OP1   
   121    123   1    1.4800e-01    4.3932e+05 ;      P - OP2   
   121    124   1    1.6100e-01    1.9246e+05 ;      P - O5'   
   124    125   1    1.4100e-01    2.6778e+05 ;    O5' - C5'   
   125    126   1    1.0900e-01    2.8451e+05 ;    C5' - H5'   
   125    127   1    1.0900e-01    2.8451e+05 ;    C5' - H5''  
   125    128   1    1.5260e-01    2.5941e+05 ;    C5' - C4'   
   128    129   1    1.0900e-01    2.8451e+05 ;    C4' - H4'   
   128    130   1    1.4100e-01    2.6778e+05 ;    C4' - O4'   
   128    147   1    1.5260e-01    2.5941e+05 ;    C4' - C3'   
   130    131   1    1.4100e-01    2.6778e+05 ;    O4' - C1'   
   131    132   1    1.0900e-01    2.8451e+05 ;    C1' - H1'   
   131    133   1    1.4750e-01    2.8200e+05 ;    C1' - N9    
   131    149   1    1.5260e-01    2.5941e+05 ;    C1' - C2'   
   133    134   1    1.3710e-01    3.6819e+05 ;     N9 - C8    
   133    146   1    1.3740e-01    3.6484e+05 ;     N9 - C4    
   134    135   1    1.0800e-01    3.0711e+05 ;     C8 - H8    
   134    136   1    1.3040e-01    4.4267e+05 ;     C8 - N7    
   136    137   1    1.3910e-01    3.4644e+05 ;     N7 - C5    
   137    138   1    1.4040e-01    3.9246e+05 ;     C5 - C6    
   137    146   1    1.3700e-01    4.3514e+05 ;     C5 - C4    
   138    139   1    1.3400e-01    4.0250e+05 ;     C6 - N6    
   138    142   1    1.3390e-01    4.0417e+05 ;     C6 - N1    
   139    140   1    1.0100e-01    3.6317e+05 ;     N6 - H61   
   139    141   1    1.0100e-01    3.6317e+05 ;     N6 - H62   
   142    143   1    1.3240e-01    4.2007e+05 ;     N1 - C2    
   143    144   1    1.0800e-01    3.0711e+05 ;     C2 - H2    
   143    145   1    1.3240e-01    4.2007e+05 ;     C2 - N3    
   145    146   1    1.3540e-01    3.8576e+05 ;     N3 - C4    
   147    148   1    1.0900e-01    2.8451e+05 ;    C3' - H3'   
   147    149   1    1.5260e-01    2.5941e+05 ;    C3' - C2'   
   147    152   1    1.4100e-01    2.6778e+05 ;    C3' - O3'   
   149    150   1    1.0900e-01    2.8451e+05 ;    C2' - H2'   
   149    151   1    1.0900e-01    2.8451e+05 ;    C2' - H2''  
   152    153   1    1.6100e-01    1.9246e+05 ;    O3' - P     
   153    154   1    1.4800e-01    4.3932e+05 ;      P - OP1   
   153    155   1    1.4800e-01    4.3932e+05 ;      P - OP2   
   153    156   1    1.6100e-01    1.9246e+05 ;      P - O5'   
   156    157   1    1.4100e-01    2.6778e+05 ;    O5' - C5'   
   157    158   1    1.0900e-01    2.8451e+05 ;    C5' - H5'   
   157    159   1    1.0900e-01    2.8451e+05 ;    C5' - H5''  
   157    160   1    1.5260e-01    2.5941e+05 ;    C5' - C4'   
   160    161   1    1.0900e-01    2.8451e+05 ;    C4' - H4'   
   160    162   1    1.4100e-01    2.6778e+05 ;    C4' - O4'   
   160    179   1    1.5260e-01    2.5941e+05 ;    C4' - C3'   
   162    163   1    1.4100e-01    2.6778e+05 ;    O4' - C1'   
   163    164   1    1.0900e-01    2.8451e+05 ;    C1' - H1'   
   163    165   1    1.4750e-01    2.8200e+05 ;    C1' - N9    
   163    181   1    1.5260e-01    2.5941e+05 ;    C1' - C2'   
   165    166   1    1.3710e-01    3.6819e+05 ;     N9 - C8    
   165    178   1    1.3740e-01    3.6484e+05 ;     N9 - C4    
   166    167   1    1.0800e-01    3.0711e+05 ;     C8 - H8    
   166    168   1    1.3040e-01    4.4267e+05 ;     C8 - N7    
   168    169   1    1.3910e-01    3.4644e+05 ;     N7 - C5    
   169    170   1    1.4040e-01    3.9246e+05 ;     C5 - C6    
   169    178   1    1.3700e-01    4.3514e+05 ;     C5 - C4    
   170    171   1    1.3400e-01    4.0250e+05 ;     C6 - N6    
   170    174   1    1.3390e-01    4.0417e+05 ;     C6 - N1    
   171    172   1    1.0100e-01    3.6317e+05 ;     N6 - H61   
   171    173   1    1.0100e-01    3.6317e+05 ;     N6 - H62   
   174    175   1    1.3240e-01    4.2007e+05 ;     N1 - C2    
   175    176   1    1.0800e-01    3.0711e+05 ;     C2 - H2    
   175    177   1    1.3240e-01    4.2007e+05 ;     C2 - N3    
   177    178   1    1.3540e-01    3.8576e+05 ;     N3 - C4    
   179    180   1    1.0900e-01    2.8451e+05 ;    C3' - H3'   
   179    181   1    1.5260e-01    2.5941e+05 ;    C3' - C2'   
   179    184   1    1.4100e-01    2.6778e+05 ;    C3' - O3'   
   181    182   1    1.0900e-01    2.8451e+05 ;    C2' - H2'   
   181    183   1    1.0900e-01    2.8451e+05 ;    C2' - H2''  
   184    185   1    1.6100e-01    1.9246e+05 ;    O3' - P     
   185    186   1    1.4800e-01    4.3932e+05 ;      P - OP1   
   185    187   1    1.4800e-01    4.3932e+05 ;      P - OP2   
   185    188   1    1.6100e-01    1.9246e+05 ;      P - O5'   
   188    189   1    1.4100e-01    2.6778e+05 ;    O5' - C5'   
   189    190   1    1.0900e-01    2.8451e+05 ;    C5' - H5'   
   189    191   1    1.0900e-01    2.8451e+05 ;    C5' - H5''  
   189    192   1    1.5260e-01    2.5941e+05 ;    C5' - C4'   
   192    193   1    1.0900e-01    2.8451e+05 ;    C4' - H4'   
   192    194   1    1.4100e-01    2.6778e+05 ;    C4' - O4'   
   192    209   1    1.5260e-01    2.5941e+05 ;    C4' - C3'   
   194    195   1    1.4100e-01    2.6778e+05 ;    O4' - C1'   
   195    196   1    1.0900e-01    2.8451e+05 ;    C1' - H1'   
   195    197   1    1.4750e-01    2.8200e+05 ;    C1' - N1    
   195    211   1    1.5260e-01    2.5941e+05 ;    C1' - C2'   
   197    198   1    1.3650e-01    3.7489e+05 ;     N1 - C6    
   197    207   1    1.3830e-01    3.5480e+05 ;     N1 - C2    
   198    199   1    1.0800e-01    3.0711e+05 ;     C6 - H6    
   198    200   1    1.3500e-01    4.5940e+05 ;     C6 - C5    
   200    201   1    1.0800e-01    3.0711e+05 ;     C5 - H5    
   200    202   1    1.4330e-01    3.5731e+05 ;     C5 - C4    
   202    203   1    1.3400e-01    4.0250e+05 ;     C4 - N4    
   202    206   1    1.3390e-01    4.0417e+05 ;     C4 - N3    
   203    204   1    1.0100e-01    3.6317e+05 ;     N4 - H41   
   203    205   1    1.0100e-01    3.6317e+05 ;     N4 - H42   
   206    207   1    1.3580e-01    3.8242e+05 ;     N3 - C2    
   207    208   1    1.2290e-01    4.7698e+05 ;     C2 - O2    
   209    210   1    1.0900e-01    2.8451e+05 ;    C3' - H3'   
   209    211   1    1.5260e-01    2.5941e+05 ;    C3' - C2'   
   209    214   1    1.4100e-01    2.6778e+05 ;    C3' - O3'   
   211    212   1    1.0900e-01    2.8451e+05 ;    C2' - H2'   
   211    213   1    1.0900e-01    2.8451e+05 ;    C2' - H2''  
   214    215   1    1.6100e-01    1.9246e+05 ;    O3' - P     
   215    216   1    1.4800e-01    4.3932e+05 ;      P - OP1   
   215    217   1    1.4800e-01    4.3932e+05 ;      P - OP2   
   215    218   1    1.6100e-01    1.9246e+05 ;      P - O5'   
   218    219   1    1.4100e-01    2.6778e+05 ;    O5' - C5'   
   219    220   1    1.0900e-01    2.8451e+05 ;    C5' - H5'   
   219    221   1    1.0900e-01    2.8451e+05 ;    C5' - H5''  
   219    222   1    1.5260e-01    2.5941e+05 ;    C5' - C4'   
   222    223   1    1.0900e-01    2.8451e+05 ;    C4' - H4'   
   222    224   1    1.4100e-01    2.6778e+05 ;    C4' - O4'   
   222    239   1    1.5260e-01    2.5941e+05 ;    C4' - C3'   
   224    225   1    1.4100e-01    2.6778e+05 ;    O4' - C1'   
   225    226   1    1.0900e-01    2.8451e+05 ;    C1' - H1'   
   225    227   1    1.4750e-01    2.8200e+05 ;    C1' - N1    
   225    241   1    1.5260e-01    2.5941e+05 ;    C1' - C2'   
   227    228   1    1.3650e-01    3.7489e+05 ;     N1 - C6    
   227    237   1    1.3830e-01    3.5480e+05 ;     N1 - C2    
   228    229   1    1.0800e-01    3.0711e+05 ;     C6 - H6    
   228    230   1    1.3500e-01    4.5940e+05 ;     C6 - C5    
   230    231   1    1.0800e-01    3.0711e+05 ;     C5 - H5    
   230    232   1    1.4330e-01    3.5731e+05 ;     C5 - C4    
   232    233   1    1.3400e-01    4.0250e+05 ;     C4 - N4    
   232    236   1    1.3390e-01    4.0417e+05 ;     C4 - N3    
   233    234   1    1.0100e-01    3.6317e+05 ;     N4 - H41   
   233    235   1    1.0100e-01    3.6317e+05 ;     N4 - H42   
   236    237   1    1.3580e-01    3.8242e+05 ;     N3 - C2    
   237    238   1    1.2290e-01    4.7698e+05 ;     C2 - O2    
   239    240   1    1.0900e-01    2.8451e+05 ;    C3' - H3'   
   239    241   1    1.5260e-01    2.5941e+05 ;    C3' - C2'   
   239    244   1    1.4100e-01    2.6778e+05 ;    C3' - O3'   
   241    242   1    1.0900e-01    2.8451e+05 ;    C2' - H2'   
   241    243   1    1.0900e-01    2.8451e+05 ;    C2' - H2''  
   244    245   1    1.6100e-01    1.9246e+05 ;    O3' - P     
   245    246   1    1.4800e-01    4.3932e+05 ;      P - OP1   
   245    247   1    1.4800e-01    4.3932e+05 ;      P - OP2   
   245    248   1    1.6100e-01    1.9246e+05 ;      P - O5'   
   248    249   1    1.4100e-01    2.6778e+05 ;    O5' - C5'   
   249    250   1    1.0900e-01    2.8451e+05 ;    C5' - H5'   
   249    251   1    1.0900e-01    2.8451e+05 ;    C5' - H5''  
   249    252   1    1.5260e-01    2.5941e+05 ;    C5' - C4'   
   252    253   1    1.0900e-01    2.8451e+05 ;    C4' - H4'   
   252    254   1    1.4100e-01    2.6778e+05 ;    C4' - O4'   
   252    269   1    1.5260e-01    2.5941e+05 ;    C4' - C3'   
   254    255   1    1.4100e-01    2.6778e+05 ;    O4' - C1'   
   255    256   1    1.0900e-01    2.8451e+05 ;    C1' - H1'   
   255    257   1    1.4750e-01    2.8200e+05 ;    C1' - N1    
   255    271   1    1.5260e-01    2.5941e+05 ;    C1' - C2'   
   257    258   1    1.3650e-01    3.7489e+05 ;     N1 - C6    
   257    267   1    1.3830e-01    3.5480e+05 ;     N1 - C2    
   258    259   1    1.0800e-01    3.0711e+05 ;     C6 - H6    
   258    260   1    1.3500e-01    4.5940e+05 ;     C6 - C5    
   260    261   1    1.0800e-01    3.0711e+05 ;     C5 - H5    
   260    262   1    1.4330e-01    3.5731e+05 ;     C5 - C4    
   262    263   1    1.3400e-01    4.0250e+05 ;     C4 - N4    
   262    266   1    1.3390e-01    4.0417e+05 ;     C4 - N3    
   263    264   1    1.0100e-01    3.6317e+05 ;     N4 - H41   
   263    265   1    1.0100e-01    3.6317e+05 ;     N4 - H42   
   266    267   1    1.3580e-01    3.8242e+05 ;     N3 - C2    
   267    268   1    1.2290e-01    4.7698e+05 ;     C2 - O2    
   269    270   1    1.0900e-01    2.8451e+05 ;    C3' - H3'   
   269    271   1    1.5260e-01    2.5941e+05 ;    C3' - C2'   
   269    274   1    1.4100e-01    2.6778e+05 ;    C3' - O3'   
   271    272   1    1.0900e-01    2.8451e+05 ;    C2' - H2'   
   271    273   1    1.0900e-01    2.8451e+05 ;    C2' - H2''  
   274    275   1    1.6100e-01    1.9246e+05 ;    O3' - P     
   275    276   1    1.4800e-01    4.3932e+05 ;      P - OP1   
   275    277   1    1.4800e-01    4.3932e+05 ;      P - OP2   
   275    278   1    1.6100e-01    1.9246e+05 ;      P - O5'   
   278    279   1    1.4100e-01    2.6778e+05 ;    O5' - C5'   
   279    280   1    1.0900e-01    2.8451e+05 ;    C5' - H5'   
   279    281   1    1.0900e-01    2.8451e+05 ;    C5' - H5''  
   279    282   1    1.5260e-01    2.5941e+05 ;    C5' - C4'   
   282    283   1    1.0900e-01    2.8451e+05 ;    C4' - H4'   
   282    284   1    1.4100e-01    2.6778e+05 ;    C4' - O4'   
   282    301   1    1.5260e-01    2.5941e+05 ;    C4' - C3'   
   284    285   1    1.4100e-01    2.6778e+05 ;    O4' - C1'   
   285    286   1    1.0900e-01    2.8451e+05 ;    C1' - H1'   
   285    287   1    1.4750e-01    2.8200e+05 ;    C1' - N1    
   285    303   1    1.5260e-01    2.5941e+05 ;    C1' - C2'   
   287    288   1    1.3650e-01    3.7489e+05 ;     N1 - C6    
   287    299   1    1.3830e-01    3.5480e+05 ;     N1 - C2    
   288    289   1    1.0800e-01    3.0711e+05 ;     C6 - H6    
   288    290   1    1.3500e-01    4.5940e+05 ;     C6 - C5    
   290    291   1    1.5100e-01    2.6527e+05 ;     C5 - C7    
   290    295   1    1.4440e-01    3.4309e+05 ;     C5 - C4    
   291    292   1    1.0900e-01    2.8451e+05 ;     C7 - H71   
   291    293   1    1.0900e-01    2.8451e+05 ;     C7 - H72   
   291    294   1    1.0900e-01    2.8451e+05 ;     C7 - H73   
   295    296   1    1.2290e-01    4.7698e+05 ;     C4 - O4    
   295    297   1    1.3880e-01    3.4978e+05 ;     C4 - N3    
   297    298   1    1.0100e-01    3.6317e+05 ;     N3 - H3    
   297    299   1    1.3880e-01    3.4978e+05 ;     N3 - C2    
   299    300   1    1.2290e-01    4.7698e+05 ;     C2 - O2    
   301    302   1    1.0900e-01    2.8451e+05 ;    C3' - H3'   
   301    303   1    1.5260e-01    2.5941e+05 ;    C3' - C2'   
   301    306   1    1.4100e-01    2.6778e+05 ;    C3' - O3'   
   303    304   1    1.0900e-01    2.8451e+05 ;    C2' - H2'   
   303    305   1    1.0900e-01    2.8451e+05 ;    C2' - H2''  
   306    307   1    1.6100e-01    1.9246e+05 ;    O3' - P     
   307    308   1    1.4800e-01    4.3932e+05 ;      P - OP1   
   307    309   1    1.4800e-01    4.3932e+05 ;      P - OP2   
   307    310   1    1.6100e-01    1.9246e+05 ;      P - O5'   
   310    311   1    1.4100e-01    2.6778e+05 ;    O5' - C5'   
   311    312   1    1.0900e-01    2.8451e+05 ;    C5' - H5'   
   311    313   1    1.0900e-01    2.8451e+05 ;    C5' - H5''  
   311    314   1    1.5260e-01    2.5941e+05 ;    C5' - C4'   
   314    315   1    1.0900e-01    2.8451e+05 ;    C4' - H4'   
   314    316   1    1.4100e-01    2.6778e+05 ;    C4' - O4'   
   314    333   1    1.5260e-01    2.5941e+05 ;    C4' - C3'   
   316    317   1    1.4100e-01    2.6778e+05 ;    O4' - C1'   
   317    318   1    1.0900e-01    2.8451e+05 ;    C1' - H1'   
   317    319   1    1.4750e-01    2.8200e+05 ;    C1' - N9    
   317    335   1    1.5260e-01    2.5941e+05 ;    C1' - C2'   
   319    320   1    1.3710e-01    3.6819e+05 ;     N9 - C8    
   319    332   1    1.3740e-01    3.6484e+05 ;     N9 - C4    
   320    321   1    1.0800e-01    3.0711e+05 ;     C8 - H8    
   320    322   1    1.3040e-01    4.4267e+05 ;     C8 - N7    
   322    323   1    1.3910e-01    3.4644e+05 ;     N7 - C5    
   323    324   1    1.4040e-01    3.9246e+05 ;     C5 - C6    
   323    332   1    1.3700e-01    4.3514e+05 ;     C5 - C4    
   324    325   1    1.3400e-01    4.0250e+05 ;     C6 - N6    
   324    328   1    1.3390e-01    4.0417e+05 ;     C6 - N1    
   325    326   1    1.0100e-01    3.6317e+05 ;     N6 - H61   
   325    327   1    1.0100e-01    3.6317e+05 ;     N6 - H62   
   328    329   1    1.3240e-01    4.2007e+05 ;     N1 - C2    
   329    330   1    1.0800e-01    3.0711e+05 ;     C2 - H2    
   329    331   1    1.3240e-01    4.2007e+05 ;     C2 - N3    
   331    332   1    1.3540e-01    3.8576e+05 ;     N3 - C4    
   333    334   1    1.0900e-01    2.8451e+05 ;    C3' - H3'   
   333    335   1    1.5260e-01    2.5941e+05 ;    C3' - C2'   
   333    338   1    1.4100e-01    2.6778e+05 ;    C3' - O3'   
   335    336   1    1.0900e-01    2.8451e+05 ;    C2' - H2'   
   335    337   1    1.0900e-01    2.8451e+05 ;    C2' - H2''  
   338    339   1    1.6100e-01    1.9246e+05 ;    O3' - P     
   339    340   1    1.4800e-01    4.3932e+05 ;      P - OP1   
   339    341   1    1.4800e-01    4.3932e+05 ;      P - OP2   
   339    342   1    1.6100e-01    1.9246e+05 ;      P - O5'   
   342    343   1    1.4100e-01    2.6778e+05 ;    O5' - C5'   
   343    344   1    1.0900e-01    2.8451e+05 ;    C5' - H5'   
   343    345   1    1.0900e-01    2.8451e+05 ;    C5' - H5''  
   343    346   1    1.5260e-01    2.5941e+05 ;    C5' - C4'   
   346    347   1    1.0900e-01    2.8451e+05 ;    C4' - H4'   
   346    348   1    1.4100e-01    2.6778e+05 ;    C4' - O4'   
   346    365   1    1.5260e-01    2.5941e+05 ;    C4' - C3'   
   348    349   1    1.4100e-01    2.6778e+05 ;    O4' - C1'   
   349    350   1    1.0900e-01    2.8451e+05 ;    C1' - H1'   
   349    351   1    1.4750e-01    2.8200e+05 ;    C1' - N9    
   349    367   1    1.5260e-01    2.5941e+05 ;    C1' - C2'   
   351    352   1    1.3710e-01    3.6819e+05 ;     N9 - C8    
   351    364   1    1.3740e-01    3.6484e+05 ;     N9 - C4    
   352    353   1    1.0800e-01    3.0711e+05 ;     C8 - H8    
   352    354   1    1.3040e-01    4.4267e+05 ;     C8 - N7    
   354    355   1    1.3910e-01    3.4644e+05 ;     N7 - C5    
   355    356   1    1.4040e-01    3.9246e+05 ;     C5 - C6    
   355    364   1    1.3700e-01    4.3514e+05 ;     C5 - C4    
   356    357   1    1.3400e-01    4.0250e+05 ;     C6 - N6    
   356    360   1    1.3390e-01    4.0417e+05 ;     C6 - N1    
   357    358   1    1.0100e-01    3.6317e+05 ;     N6 - H61   
   357    359   1    1.0100e-01    3.6317e+05 ;     N6 - H62   
   360    361   1    1.3240e-01    4.2007e+05 ;     N1 - C2    
   361    362   1    1.0800e-01    3.0711e+05 ;     C2 - H2    
   361    363   1    1.3240e-01    4.2007e+05 ;     C2 - N3    
   363    364   1    1.3540e-01    3.8576e+05 ;     N3 - C4    
   365    366   1    1.0900e-01    2.8451e+05 ;    C3' - H3'   
   365    367   1    1.5260e-01    2.5941e+05 ;    C3' - C2'   
   365    370   1    1.4100e-01    2.6778e+05 ;    C3' - O3'   
   367    368   1    1.0900e-01    2.8451e+05 ;    C2' - H2'   
   367    369   1    1.0900e-01    2.8451e+05 ;    C2' - H2''  
   370    371   1    1.6100e-01    1.9246e+05 ;    O3' - P     
   372    371   1    1.4800e-01    4.3932e+05 ;    OP1 - P     
   373    371   1    1.4800e-01    4.3932e+05 ;    OP2 - P     
   374    371   1    1.6100e-01    1.9246e+05 ;    O5' - P     
   375    374   1    1.4100e-01    2.6778e+05 ;    C5' - O5'   
   376    375   1    1.0900e-01    2.8451e+05 ;    H5' - C5'   
   377    375   1    1.0900e-01    2.8451e+05 ;   H5'' - C5'   
   378    375   1    1.5260e-01    2.5941e+05 ;    C4' - C5'   
   379    378   1    1.0900e-01    2.8451e+05 ;    H4' - C4'   
   380    378   1    1.4100e-01    2.6778e+05 ;    O4' - C4'   
   381    380   1    1.4100e-01    2.6778e+05 ;    C1' - O4'   
   382    381   1    1.0900e-01    2.8451e+05 ;    H1' - C1'   
   383    381   1    1.4750e-01    2.8200e+05 ;     N1 - C1'   
   384    383   1    1.3650e-01    3.7489e+05 ;     C6 - N1    
   385    384   1    1.0800e-01    3.0711e+05 ;     H6 - C6    
   386    384   1    1.3500e-01    4.5940e+05 ;     C5 - C6    
   387    386   1    1.0800e-01    3.0711e+05 ;     H5 - C5    
   388    386   1    1.4330e-01    3.5731e+05 ;     C4 - C5    
   389    388   1    1.3400e-01    4.0250e+05 ;     N4 - C4    
   390    389   1    1.0100e-01    3.6317e+05 ;    H41 - N4    
   391    389   1    1.0100e-01    3.6317e+05 ;    H42 - N4    
   392    388   1    1.3390e-01    4.0417e+05 ;     N3 - C4    
   392    401   1    1.0100e-01    3.6317e+05 ;     N3 - H3    
   393    383   1    1.3830e-01    3.5480e+05 ;     C2 - N1    
   393    392   1    1.3580e-01    3.8242e+05 ;     C2 - N3    
   394    393   1    1.2290e-01    4.7698e+05 ;     O2 - C2    
   395    378   1    1.5260e-01    2.5941e+05 ;    C3' - C4'   
   396    395   1    1.0900e-01    2.8451e+05 ;    H3' - C3'   
   397    381   1    1.5260e-01    2.5941e+05 ;    C2' - C1'   
   397    395   1    1.5260e-01    2.5941e+05 ;    C2' - C3'   
   398    397   1    1.0900e-01    2.8451e+05 ;    H2' - C2'   
   399    397   1    1.0900e-01    2.8451e+05 ;   H2'' - C2'   
   400    395   1    1.4100e-01    2.6778e+05 ;    O3' - C3'   
   400    402   1    1.6100e-01    1.9246e+05 ;    O3' - P     
   403    402   1    1.4800e-01    4.3932e+05 ;    OP1 - P     
   404    402   1    1.4800e-01    4.3932e+05 ;    OP2 - P     
   405    402   1    1.6100e-01    1.9246e+05 ;    O5' - P     
   406    405   1    1.4100e-01    2.6778e+05 ;    C5' - O5'   
   407    406   1    1.0900e-01    2.8451e+05 ;    H5' - C5'   
   408    406   1    1.0900e-01    2.8451e+05 ;   H5'' - C5'   
   409    406   1    1.5260e-01    2.5941e+05 ;    C4' - C5'   
   410    409   1    1.0900e-01    2.8451e+05 ;    H4' - C4'   
   411    409   1    1.4100e-01    2.6778e+05 ;    O4' - C4'   
   412    411   1    1.4100e-01    2.6778e+05 ;    C1' - O4'   
   413    412   1    1.0900e-01    2.8451e+05 ;    H1' - C1'   
   414    412   1    1.4750e-01    2.8200e+05 ;     N1 - C1'   
   415    414   1    1.3650e-01    3.7489e+05 ;     C6 - N1    
   416    415   1    1.0800e-01    3.0711e+05 ;     H6 - C6    
   417    415   1    1.3500e-01    4.5940e+05 ;     C5 - C6    
   418    417   1    1.0800e-01    3.0711e+05 ;     H5 - C5    
   419    417   1    1.4330e-01    3.5731e+05 ;     C4 - C5    
   420    419   1    1.3400e-01    4.0250e+05 ;     N4 - C4    
   421    420   1    1.0100e-01    3.6317e+05 ;    H41 - N4    
   422    420   1    1.0100e-01    3.6317e+05 ;    H42 - N4    
   423    419   1    1.3390e-01    4.0417e+05 ;     N3 - C4    
   423    432   1    1.0100e-01    3.6317e+05 ;     N3 - H3    
   424    414   1    1.3830e-01    3.5480e+05 ;     C2 - N1    
   424    423   1    1.3580e-01    3.8242e+05 ;     C2 - N3    
   425    424   1    1.2290e-01    4.7698e+05 ;     O2 - C2    
   426    409   1    1.5260e-01    2.5941e+05 ;    C3' - C4'   
   427    426   1    1.0900e-01    2.8451e+05 ;    H3' - C3'   
   428    412   1    1.5260e-01    2.5941e+05 ;    C2' - C1'   
   428    426   1    1.5260e-01    2.5941e+05 ;    C2' - C3'   
   429    428   1    1.0900e-01    2.8451e+05 ;    H2' - C2'   
   430    428   1    1.0900e-01    2.8451e+05 ;   H2'' - C2'   
   431    426   1    1.4100e-01    2.6778e+05 ;    O3' - C3'   
   431    433   1    1.6100e-01    1.9246e+05 ;    O3' - P     
   434    433   1    1.4800e-01    4.3932e+05 ;    OP1 - P     
   435    433   1    1.4800e-01    4.3932e+05 ;    OP2 - P     
   436    433   1    1.6100e-01    1.9246e+05 ;    O5' - P     
   437    436   1    1.4100e-01    2.6778e+05 ;    C5' - O5'   
   438    437   1    1.0900e-01    2.8451e+05 ;    H5' - C5'   
   439    437   1    1.0900e-01    2.8451e+05 ;   H5'' - C5'   
   440    437   1    1.5260e-01    2.5941e+05 ;    C4' - C5'   
   441    440   1    1.0900e-01    2.8451e+05 ;    H4' - C4'   
   442    440   1    1.4100e-01    2.6778e+05 ;    O4' - C4'   
   443    442   1    1.4100e-01    2.6778e+05 ;    C1' - O4'   
   444    443   1    1.0900e-01    2.8451e+05 ;    H1' - C1'   
   445    443   1    1.4750e-01    2.8200e+05 ;     N1 - C1'   
   446    445   1    1.3650e-01    3.7489e+05 ;     C6 - N1    
   447    446   1    1.0800e-01    3.0711e+05 ;     H6 - C6    
   448    446   1    1.3500e-01    4.5940e+05 ;     C5 - C6    
   449    448   1    1.0800e-01    3.0711e+05 ;     H5 - C5    
   450    448   1    1.4330e-01    3.5731e+05 ;     C4 - C5    
   451    450   1    1.3400e-01    4.0250e+05 ;     N4 - C4    
   452    451   1    1.0100e-01    3.6317e+05 ;    H41 - N4    
   453    451   1    1.0100e-01    3.6317e+05 ;    H42 - N4    
   454    450   1    1.3390e-01    4.0417e+05 ;     N3 - C4    
   454    463   1    1.0100e-01    3.6317e+05 ;     N3 - H3    
   455    445   1    1.3830e-01    3.5480e+05 ;     C2 - N1    
   455    454   1    1.3580e-01    3.8242e+05 ;     C2 - N3    
   456    455   1    1.2290e-01    4.7698e+05 ;     O2 - C2    
   457    440   1    1.5260e-01    2.5941e+05 ;    C3' - C4'   
   458    457   1    1.0900e-01    2.8451e+05 ;    H3' - C3'   
   459    443   1    1.5260e-01    2.5941e+05 ;    C2' - C1'   
   459    457   1    1.5260e-01    2.5941e+05 ;    C2' - C3'   
   460    459   1    1.0900e-01    2.8451e+05 ;    H2' - C2'   
   461    459   1    1.0900e-01    2.8451e+05 ;   H2'' - C2'   
   462    457   1    1.4100e-01    2.6778e+05 ;    O3' - C3'   
   462    464   1    1.6100e-01    1.9246e+05 ;    O3' - P     
   464    465   1    1.4800e-01    4.3932e+05 ;      P - OP1   
   464    466   1    1.4800e-01    4.3932e+05 ;      P - OP2   
   464    467   1    1.6100e-01    1.9246e+05 ;      P - O5'   
   467    468   1    1.4100e-01    2.6778e+05 ;    O5' - C5'   
   468    469   1    1.0900e-01    2.8451e+05 ;    C5' - H5'   
   468    470   1    1.0900e-01    2.8451e+05 ;    C5' - H5''  
   468    471   1    1.5260e-01    2.5941e+05 ;    C5' - C4'   
   471    472   1    1.0900e-01    2.8451e+05 ;    C4' - H4'   
   471    473   1    1.4100e-01    2.6778e+05 ;    C4' - O4'   
   471    490   1    1.5260e-01    2.5941e+05 ;    C4' - C3'   
   473    474   1    1.4100e-01    2.6778e+05 ;    O4' - C1'   
   474    475   1    1.0900e-01    2.8451e+05 ;    C1' - H1'   
   474    476   1    1.4750e-01    2.8200e+05 ;    C1' - N1    
   474    492   1    1.5260e-01    2.5941e+05 ;    C1' - C2'   
   476    477   1    1.3650e-01    3.7489e+05 ;     N1 - C6    
   476    488   1    1.3830e-01    3.5480e+05 ;     N1 - C2    
   477    478   1    1.0800e-01    3.0711e+05 ;     C6 - H6    
   477    479   1    1.3500e-01    4.5940e+05 ;     C6 - C5    
   479    480   1    1.5100e-01    2.6527e+05 ;     C5 - C7    
   479    484   1    1.4440e-01    3.4309e+05 ;     C5 - C4    
   480    481   1    1.0900e-01    2.8451e+05 ;     C7 - H71   
   480    482   1    1.0900e-01    2.8451e+05 ;     C7 - H72   
   480    483   1    1.0900e-01    2.8451e+05 ;     C7 - H73   
   484    485   1    1.2290e-01    4.7698e+05 ;     C4 - O4    
   484    486   1    1.3880e-01    3.4978e+05 ;     C4 - N3    
   486    487   1    1.0100e-01    3.6317e+05 ;     N3 - H3    
   486    488   1    1.3880e-01    3.4978e+05 ;     N3 - C2    
   488    489   1    1.2290e-01    4.7698e+05 ;     C2 - O2    
   490    491   1    1.0900e-01    2.8451e+05 ;    C3' - H3'   
   490    492   1    1.5260e-01    2.5941e+05 ;    C3' - C2'   
   490    495   1    1.4100e-01    2.6778e+05 ;    C3' - O3'   
   492    493   1    1.0900e-01    2.8451e+05 ;    C2' - H2'   
   492    494   1    1.0900e-01    2.8451e+05 ;    C2' - H2''  
   495    496   1    1.6100e-01    1.9246e+05 ;    O3' - P     
   496    497   1    1.4800e-01    4.3932e+05 ;      P - OP1   
   496    498   1    1.4800e-01    4.3932e+05 ;      P - OP2   
   496    499   1    1.6100e-01    1.9246e+05 ;      P - O5'   
   499    500   1    1.4100e-01    2.6778e+05 ;    O5' - C5'   
   500    501   1    1.0900e-01    2.8451e+05 ;    C5' - H5'   
   500    502   1    1.0900e-01    2.8451e+05 ;    C5' - H5''  
   500    503   1    1.5260e-01    2.5941e+05 ;    C5' - C4'   
   503    504   1    1.0900e-01    2.8451e+05 ;    C4' - H4'   
   503    505   1    1.4100e-01    2.6778e+05 ;    C4' - O4'   
   503    522   1    1.5260e-01    2.5941e+05 ;    C4' - C3'   
   505    506   1    1.4100e-01    2.6778e+05 ;    O4' - C1'   
   506    507   1    1.0900e-01    2.8451e+05 ;    C1' - H1'   
   506    508   1    1.4750e-01    2.8200e+05 ;    C1' - N9    
   506    524   1    1.5260e-01    2.5941e+05 ;    C1' - C2'   
   508    509   1    1.3710e-01    3.6819e+05 ;     N9 - C8    
   508    521   1    1.3740e-01    3.6484e+05 ;     N9 - C4    
   509    510   1    1.0800e-01    3.0711e+05 ;     C8 - H8    
   509    511   1    1.3040e-01    4.4267e+05 ;     C8 - N7    
   511    512   1    1.3910e-01    3.4644e+05 ;     N7 - C5    
   512    513   1    1.4040e-01    3.9246e+05 ;     C5 - C6    
   512    521   1    1.3700e-01    4.3514e+05 ;     C5 - C4    
   513    514   1    1.3400e-01    4.0250e+05 ;     C6 - N6    
   513    517   1    1.3390e-01    4.0417e+05 ;     C6 - N1    
   514    515   1    1.0100e-01    3.6317e+05 ;     N6 - H61   
   514    516   1    1.0100e-01    3.6317e+05 ;     N6 - H62   
   517    518   1    1.3240e-01    4.2007e+05 ;     N1 - C2    
   518    519   1    1.0800e-01    3.0711e+05 ;     C2 - H2    
   518    520   1    1.3240e-01    4.2007e+05 ;     C2 - N3    
   520    521   1    1.3540e-01    3.8576e+05 ;     N3 - C4    
   522    523   1    1.0900e-01    2.8451e+05 ;    C3' - H3'   
   522    524   1    1.5260e-01    2.5941e+05 ;    C3' - C2'   
   522    527   1    1.4100e-01    2.6778e+05 ;    C3' - O3'   
   524    525   1    1.0900e-01    2.8451e+05 ;    C2' - H2'   
   524    526   1    1.0900e-01    2.8451e+05 ;    C2' - H2''  
   527    528   1    1.6100e-01    1.9246e+05 ;    O3' - P     
   528    529   1    1.4800e-01    4.3932e+05 ;      P - OP1   
   528    530   1    1.4800e-01    4.3932e+05 ;      P - OP2   
   528    531   1    1.6100e-01    1.9246e+05 ;      P - O5'   
   531    532   1    1.4100e-01    2.6778e+05 ;    O5' - C5'   
   532    533   1    1.0900e-01    2.8451e+05 ;    C5' - H5'   
   532    534   1    1.0900e-01    2.8451e+05 ;    C5' - H5''  
   532    535   1    1.5260e-01    2.5941e+05 ;    C5' - C4'   
   535    536   1    1.0900e-01    2.8451e+05 ;    C4' - H4'   
   535    537   1    1.4100e-01    2.6778e+05 ;    C4' - O4'   
   535    554   1    1.5260e-01    2.5941e+05 ;    C4' - C3'   
   537    538   1    1.4100e-01    2.6778e+05 ;    O4' - C1'   
   538    539   1    1.0900e-01    2.8451e+05 ;    C1' - H1'   
   538    540   1    1.4750e-01    2.8200e+05 ;    C1' - N9    
   538    556   1    1.5260e-01    2.5941e+05 ;    C1' - C2'   
   540    541   1    1.3710e-01    3.6819e+05 ;     N9 - C8    
   540    553   1    1.3740e-01    3.6484e+05 ;     N9 - C4    
   541    542   1    1.0800e-01    3.0711e+05 ;     C8 - H8    
   541    543   1    1.3040e-01    4.4267e+05 ;     C8 - N7    
   543    544   1    1.3910e-01    3.4644e+05 ;     N7 - C5    
   544    545   1    1.4040e-01    3.9246e+05 ;     C5 - C6    
   544    553   1    1.3700e-01    4.3514e+05 ;     C5 - C4    
   545    546   1    1.3400e-01    4.0250e+05 ;     C6 - N6    
   545    549   1    1.3390e-01    4.0417e+05 ;     C6 - N1    
   546    547   1    1.0100e-01    3.6317e+05 ;     N6 - H61   
   546    548   1    1.0100e-01    3.6317e+05 ;     N6 - H62   
   549    550   1    1.3240e-01    4.2007e+05 ;     N1 - C2    
   550    551   1    1.0800e-01    3.0711e+05 ;     C2 - H2    
   550    552   1    1.3240e-01    4.2007e+05 ;     C2 - N3    
   552    553   1    1.3540e-01    3.8576e+05 ;     N3 - C4    
   554    555   1    1.0900e-01    2.8451e+05 ;    C3' - H3'   
   554    556   1    1.5260e-01    2.5941e+05 ;    C3' - C2'   
   554    559   1    1.4100e-01    2.6778e+05 ;    C3' - O3'   
   556    557   1    1.0900e-01    2.8451e+05 ;    C2' - H2'   
   556    558   1    1.0900e-01    2.8451e+05 ;    C2' - H2''  
   559    560   1    1.6100e-01    1.9246e+05 ;    O3' - P     
   561    560   1    1.4800e-01    4.3932e+05 ;    OP1 - P     
   562    560   1    1.4800e-01    4.3932e+05 ;    OP2 - P     
   563    560   1    1.6100e-01    1.9246e+05 ;    O5' - P     
   564    563   1    1.4100e-01    2.6778e+05 ;    C5' - O5'   
   565    564   1    1.0900e-01    2.8451e+05 ;    H5' - C5'   
   566    564   1    1.0900e-01    2.8451e+05 ;   H5'' - C5'   
   567    564   1    1.5260e-01    2.5941e+05 ;    C4' - C5'   
   568    567   1    1.0900e-01    2.8451e+05 ;    H4' - C4'   
   569    567   1    1.4100e-01    2.6778e+05 ;    O4' - C4'   
   570    569   1    1.4100e-01    2.6778e+05 ;    C1' - O4'   
   571    570   1    1.0900e-01    2.8451e+05 ;    H1' - C1'   
   572    570   1    1.4750e-01    2.8200e+05 ;     N1 - C1'   
   573    572   1    1.3650e-01    3.7489e+05 ;     C6 - N1    
   574    573   1    1.0800e-01    3.0711e+05 ;     H6 - C6    
   575    573   1    1.3500e-01    4.5940e+05 ;     C5 - C6    
   576    575   1    1.0800e-01    3.0711e+05 ;     H5 - C5    
   577    575   1    1.4330e-01    3.5731e+05 ;     C4 - C5    
   578    577   1    1.3400e-01    4.0250e+05 ;     N4 - C4    
   579    578   1    1.0100e-01    3.6317e+05 ;    H41 - N4    
   580    578   1    1.0100e-01    3.6317e+05 ;    H42 - N4    
   581    577   1    1.3390e-01    4.0417e+05 ;     N3 - C4    
   581    590   1    1.0100e-01    3.6317e+05 ;     N3 - H3    
   582    572   1    1.3830e-01    3.5480e+05 ;     C2 - N1    
   582    581   1    1.3580e-01    3.8242e+05 ;     C2 - N3    
   583    582   1    1.2290e-01    4.7698e+05 ;     O2 - C2    
   584    567   1    1.5260e-01    2.5941e+05 ;    C3' - C4'   
   585    584   1    1.0900e-01    2.8451e+05 ;    H3' - C3'   
   586    570   1    1.5260e-01    2.5941e+05 ;    C2' - C1'   
   586    584   1    1.5260e-01    2.5941e+05 ;    C2' - C3'   
   587    586   1    1.0900e-01    2.8451e+05 ;    H2' - C2'   
   588    586   1    1.0900e-01    2.8451e+05 ;   H2'' - C2'   
   589    584   1    1.4100e-01    2.6778e+05 ;    O3' - C3'   
   589    591   1    1.6100e-01    1.9246e+05 ;    O3' - P     
   592    591   1    1.4800e-01    4.3932e+05 ;    OP1 - P     
   593    591   1    1.4800e-01    4.3932e+05 ;    OP2 - P     
   594    591   1    1.6100e-01    1.9246e+05 ;    O5' - P     
   595    594   1    1.4100e-01    2.6778e+05 ;    C5' - O5'   
   596    595   1    1.0900e-01    2.8451e+05 ;    H5' - C5'   
   597    595   1    1.0900e-01    2.8451e+05 ;   H5'' - C5'   
   598    595   1    1.5260e-01    2.5941e+05 ;    C4' - C5'   
   599    598   1    1.0900e-01    2.8451e+05 ;    H4' - C4'   
   600    598   1    1.4100e-01    2.6778e+05 ;    O4' - C4'   
   601    600   1    1.4100e-01    2.6778e+05 ;    C1' - O4'   
   602    601   1    1.0900e-01    2.8451e+05 ;    H1' - C1'   
   603    601   1    1.4750e-01    2.8200e+05 ;     N1 - C1'   
   604    603   1    1.3650e-01    3.7489e+05 ;     C6 - N1    
   605    604   1    1.0800e-01    3.0711e+05 ;     H6 - C6    
   606    604   1    1.3500e-01    4.5940e+05 ;     C5 - C6    
   607    606   1    1.0800e-01    3.0711e+05 ;     H5 - C5    
   608    606   1    1.4330e-01    3.5731e+05 ;     C4 - C5    
   609    608   1    1.3400e-01    4.0250e+05 ;     N4 - C4    
   610    609   1    1.0100e-01    3.6317e+05 ;    H41 - N4    
   611    609   1    1.0100e-01    3.6317e+05 ;    H42 - N4    
   612    608   1    1.3390e-01    4.0417e+05 ;     N3 - C4    
   612    621   1    1.0100e-01    3.6317e+05 ;     N3 - H3    
   613    603   1    1.3830e-01    3.5480e+05 ;     C2 - N1    
   613    612   1    1.3580e-01    3.8242e+05 ;     C2 - N3    
   614    613   1    1.2290e-01    4.7698e+05 ;     O2 - C2    
   615    598   1    1.5260e-01    2.5941e+05 ;    C3' - C4'   
   616    615   1    1.0900e-01    2.8451e+05 ;    H3' - C3'   
   617    601   1    1.5260e-01    2.5941e+05 ;    C2' - C1'   
   617    615   1    1.5260e-01    2.5941e+05 ;    C2' - C3'   
   618    617   1    1.0900e-01    2.8451e+05 ;    H2' - C2'   
   619    617   1    1.0900e-01    2.8451e+05 ;   H2'' - C2'   
   620    615   1    1.4100e-01    2.6778e+05 ;    O3' - C3'   
   620    622   1    1.6100e-01    1.9246e+05 ;    O3' - P     
   623    622   1    1.4800e-01    4.3932e+05 ;    OP1 - P     
   624    622   1    1.4800e-01    4.3932e+05 ;    OP2 - P     
   625    622   1    1.6100e-01    1.9246e+05 ;    O5' - P     
   626    625   1    1.4100e-01    2.6778e+05 ;    C5' - O5'   
   627    626   1    1.0900e-01    2.8451e+05 ;    H5' - C5'   
   628    626   1    1.0900e-01    2.8451e+05 ;   H5'' - C5'   
   629    626   1    1.5260e-01    2.5941e+05 ;    C4' - C5'   
   630    629   1    1.0900e-01    2.8451e+05 ;    H4' - C4'   
   631    629   1    1.4100e-01    2.6778e+05 ;    O4' - C4'   
   632    631   1    1.4100e-01    2.6778e+05 ;    C1' - O4'   
   633    632   1    1.0900e-01    2.8451e+05 ;    H1' - C1'   
   634    632   1    1.4750e-01    2.8200e+05 ;     N1 - C1'   
   635    634   1    1.3650e-01    3.7489e+05 ;     C6 - N1    
   636    635   1    1.0800e-01    3.0711e+05 ;     H6 - C6    
   637    635   1    1.3500e-01    4.5940e+05 ;     C5 - C6    
   638    637   1    1.0800e-01    3.0711e+05 ;     H5 - C5    
   639    637   1    1.4330e-01    3.5731e+05 ;     C4 - C5    
   640    639   1    1.3400e-01    4.0250e+05 ;     N4 - C4    
   641    640   1    1.0100e-01    3.6317e+05 ;    H41 - N4    
   642    640   1    1.0100e-01    3.6317e+05 ;    H42 - N4    
   643    639   1    1.3390e-01    4.0417e+05 ;     N3 - C4    
   643    652   1    1.0100e-01    3.6317e+05 ;     N3 - H3    
   644    634   1    1.3830e-01    3.5480e+05 ;     C2 - N1    
   644    643   1    1.3580e-01    3.8242e+05 ;     C2 - N3    
   645    644   1    1.2290e-01    4.7698e+05 ;     O2 - C2    
   646    629   1    1.5260e-01    2.5941e+05 ;    C3' - C4'   
   647    646   1    1.0900e-01    2.8451e+05 ;    H3' - C3'   
   648    632   1    1.5260e-01    2.5941e+05 ;    C2' - C1'   
   648    646   1    1.5260e-01    2.5941e+05 ;    C2' - C3'   
   649    648   1    1.0900e-01    2.8451e+05 ;    H2' - C2'   
   650    648   1    1.0900e-01    2.8451e+05 ;   H2'' - C2'   
   651    646   1    1.4100e-01    2.6778e+05 ;    O3' - C3'   
   651    653   1    1.6100e-01    1.9246e+05 ;    O3' - P     
   653    654   1    1.4800e-01    4.3932e+05 ;      P - OP1   
   653    655   1    1.4800e-01    4.3932e+05 ;      P - OP2   
   653    656   1    1.6100e-01    1.9246e+05 ;      P - O5'   
   656    657   1    1.4100e-01    2.6778e+05 ;    O5' - C5'   
   657    658   1    1.0900e-01    2.8451e+05 ;    C5' - H5'   
   657    659   1    1.0900e-01    2.8451e+05 ;    C5' - H5''  
   657    660   1    1.5260e-01    2.5941e+05 ;    C5' - C4'   
   660    661   1    1.0900e-01    2.8451e+05 ;    C4' - H4'   
   660    662   1    1.4100e-01    2.6778e+05 ;    C4' - O4'   
   660    679   1    1.5260e-01    2.5941e+05 ;    C4' - C3'   
   662    663   1    1.4100e-01    2.6778e+05 ;    O4' - C1'   
   663    664   1    1.0900e-01    2.8451e+05 ;    C1' - H1'   
   663    665   1    1.4750e-01    2.8200e+05 ;    C1' - N1    
   663    681   1    1.5260e-01    2.5941e+05 ;    C1' - C2'   
   665    666   1    1.3650e-01    3.7489e+05 ;     N1 - C6    
   665    677   1    1.3830e-01    3.5480e+05 ;     N1 - C2    
   666    667   1    1.0800e-01    3.0711e+05 ;     C6 - H6    
   666    668   1    1.3500e-01    4.5940e+05 ;     C6 - C5    
   668    669   1    1.5100e-01    2.6527e+05 ;     C5 - C7    
   668    673   1    1.4440e-01    3.4309e+05 ;     C5 - C4    
   669    670   1    1.0900e-01    2.8451e+05 ;     C7 - H71   
   669    671   1    1.0900e-01    2.8451e+05 ;     C7 - H72   
   669    672   1    1.0900e-01    2.8451e+05 ;     C7 - H73   
   673    674   1    1.2290e-01    4.7698e+05 ;     C4 - O4    
   673    675   1    1.3880e-01    3.4978e+05 ;     C4 - N3    
   675    676   1    1.0100e-01    3.6317e+05 ;     N3 - H3    
   675    677   1    1.3880e-01    3.4978e+05 ;     N3 - C2    
   677    678   1    1.2290e-01    4.7698e+05 ;     C2 - O2    
   679    680   1    1.0900e-01    2.8451e+05 ;    C3' - H3'   
   679    681   1    1.5260e-01    2.5941e+05 ;    C3' - C2'   
   679    684   1    1.4100e-01    2.6778e+05 ;    C3' - O3'   
   681    682   1    1.0900e-01    2.8451e+05 ;    C2' - H2'   
   681    683   1    1.0900e-01    2.8451e+05 ;    C2' - H2''  
   684    685   1    9.6000e-02    4.6275e+05 ;    O3' - HO3'  

[ pairs ]
;   ai     aj    funct
     1      4      1 ;   HO5' - H5'   
     1      5      1 ;   HO5' - H5''  
     1      6      1 ;   HO5' - C4'   
     2      7      1 ;    O5' - H4'   
     2      8      1 ;    O5' - O4'   
     2     23      1 ;    O5' - C3'   
     3      9      1 ;    C5' - C1'   
     3     24      1 ;    C5' - H3'   
     3     25      1 ;    C5' - C2'   
     3     28      1 ;    C5' - O3'   
     4      7      1 ;    H5' - H4'   
     4      8      1 ;    H5' - O4'   
     4     23      1 ;    H5' - C3'   
     5      7      1 ;   H5'' - H4'   
     5      8      1 ;   H5'' - O4'   
     5     23      1 ;   H5'' - C3'   
     6     10      1 ;    C4' - H1'   
     6     11      1 ;    C4' - N1    
     6     26      1 ;    C4' - H2'   
     6     27      1 ;    C4' - H2''  
     6     29      1 ;    C4' - P     
     7      9      1 ;    H4' - C1'   
     7     24      1 ;    H4' - H3'   
     7     25      1 ;    H4' - C2'   
     7     28      1 ;    H4' - O3'   
     8     12      1 ;    O4' - C6    
     8     21      1 ;    O4' - C2    
     8     24      1 ;    O4' - H3'   
     8     26      1 ;    O4' - H2'   
     8     27      1 ;    O4' - H2''  
     8     28      1 ;    O4' - O3'   
     9     13      1 ;    C1' - H6    
     9     14      1 ;    C1' - C5    
     9     20      1 ;    C1' - N3    
     9     22      1 ;    C1' - O2    
     9     24      1 ;    C1' - H3'   
     9     28      1 ;    C1' - O3'   
    10     12      1 ;    H1' - C6    
    10     21      1 ;    H1' - C2    
    10     23      1 ;    H1' - C3'   
    10     26      1 ;    H1' - H2'   
    10     27      1 ;    H1' - H2''  
    11     15      1 ;     N1 - H5    
    11     16      1 ;     N1 - C4    
    11     23      1 ;     N1 - C3'   
    11     26      1 ;     N1 - H2'   
    11     27      1 ;     N1 - H2''  
    12     17      1 ;     C6 - N4    
    12     20      1 ;     C6 - N3    
    12     22      1 ;     C6 - O2    
    12     25      1 ;     C6 - C2'   
    13     15      1 ;     H6 - H5    
    13     16      1 ;     H6 - C4    
    13     21      1 ;     H6 - C2    
    14     18      1 ;     C5 - H41   
    14     19      1 ;     C5 - H42   
    14     21      1 ;     C5 - C2    
    15     17      1 ;     H5 - N4    
    15     20      1 ;     H5 - N3    
    16     22      1 ;     C4 - O2    
    17     21      1 ;     N4 - C2    
    18     20      1 ;    H41 - N3    
    19     20      1 ;    H42 - N3    
    21     25      1 ;     C2 - C2'   
    23     30      1 ;    C3' - OP1   
    23     31      1 ;    C3' - OP2   
    23     32      1 ;    C3' - O5'   
    24     26      1 ;    H3' - H2'   
    24     27      1 ;    H3' - H2''  
    24     29      1 ;    H3' - P     
    25     29      1 ;    C2' - P     
    26     28      1 ;    H2' - O3'   
    27     28      1 ;   H2'' - O3'   
    28     33      1 ;    O3' - C5'   
    29     34      1 ;      P - H5'   
    29     35      1 ;      P - H5''  
    29     36      1 ;      P - C4'   
    30     33      1 ;    OP1 - C5'   
    31     33      1 ;    OP2 - C5'   
    32     37      1 ;    O5' - H4'   
    32     38      1 ;    O5' - O4'   
    32     53      1 ;    O5' - C3'   
    33     39      1 ;    C5' - C1'   
    33     54      1 ;    C5' - H3'   
    33     55      1 ;    C5' - C2'   
    33     58      1 ;    C5' - O3'   
    34     37      1 ;    H5' - H4'   
    34     38      1 ;    H5' - O4'   
    34     53      1 ;    H5' - C3'   
    35     37      1 ;   H5'' - H4'   
    35     38      1 ;   H5'' - O4'   
    35     53      1 ;   H5'' - C3'   
    36     40      1 ;    C4' - H1'   
    36     41      1 ;    C4' - N1    
    36     56      1 ;    C4' - H2'   
    36     57      1 ;    C4' - H2''  
    36     59      1 ;    C4' - P     
    37     39      1 ;    H4' - C1'   
    37     54      1 ;    H4' - H3'   
    37     55      1 ;    H4' - C2'   
    37     58      1 ;    H4' - O3'   
    38     42      1 ;    O4' - C6    
    38     51      1 ;    O4' - C2    
    38     54      1 ;    O4' - H3'   
    38     56      1 ;    O4' - H2'   
    38     57      1 ;    O4' - H2''  
    38     58      1 ;    O4' - O3'   
    39     43      1 ;    C1' - H6    
    39     44      1 ;    C1' - C5    
    39     50      1 ;    C1' - N3    
    39     52      1 ;    C1' - O2    
    39     54      1 ;    C1' - H3'   
    39     58      1 ;    C1' - O3'   
    40     42      1 ;    H1' - C6    
    40     51      1 ;    H1' - C2    
    40     53      1 ;    H1' - C3'   
    40     56      1 ;    H1' - H2'   
    40     57      1 ;    H1' - H2''  
    41     45      1 ;     N1 - H5    
    41     46      1 ;     N1 - C4    
    41     53      1 ;     N1 - C3'   
    41     56      1 ;     N1 - H2'   
    41     57      1 ;     N1 - H2''  
    42     47      1 ;     C6 - N4    
    42     50      1 ;     C6 - N3    
    42     52      1 ;     C6 - O2    
    42     55      1 ;     C6 - C2'   
    43     45      1 ;     H6 - H5    
    43     46      1 ;     H6 - C4    
    43     51      1 ;     H6 - C2    
    44     48      1 ;     C5 - H41   
    44     49      1 ;     C5 - H42   
    44     51      1 ;     C5 - C2    
    45     47      1 ;     H5 - N4    
    45     50      1 ;     H5 - N3    
    46     52      1 ;     C4 - O2    
    47     51      1 ;     N4 - C2    
    48     50      1 ;    H41 - N3    
    49     50      1 ;    H42 - N3    
    51     55      1 ;     C2 - C2'   
    53     60      1 ;    C3' - OP1   
    53     61      1 ;    C3' - OP2   
    53     62      1 ;    C3' - O5'   
    54     56      1 ;    H3' - H2'   
    54     57      1 ;    H3' - H2''  
    54     59      1 ;    H3' - P     
    55     59      1 ;    C2' - P     
    56     58      1 ;    H2' - O3'   
    57     58      1 ;   H2'' - O3'   
    58     63      1 ;    O3' - C5'   
    59     64      1 ;      P - H5'   
    59     65      1 ;      P - H5''  
    59     66      1 ;      P - C4'   
    60     63      1 ;    OP1 - C5'   
    61     63      1 ;    OP2 - C5'   
    62     67      1 ;    O5' - H4'   
    62     68      1 ;    O5' - O4'   
    62     83      1 ;    O5' - C3'   
    63     69      1 ;    C5' - C1'   
    63     84      1 ;    C5' - H3'   
    63     85      1 ;    C5' - C2'   
    63     88      1 ;    C5' - O3'   
    64     67      1 ;    H5' - H4'   
    64     68      1 ;    H5' - O4'   
    64     83      1 ;    H5' - C3'   
    65     67      1 ;   H5'' - H4'   
    65     68      1 ;   H5'' - O4'   
    65     83      1 ;   H5'' - C3'   
    66     70      1 ;    C4' - H1'   
    66     71      1 ;    C4' - N1    
    66     86      1 ;    C4' - H2'   
    66     87      1 ;    C4' - H2''  
    66     89      1 ;    C4' - P     
    67     69      1 ;    H4' - C1'   
    67     84      1 ;    H4' - H3'   
    67     85      1 ;    H4' - C2'   
    67     88      1 ;    H4' - O3'   
    68     72      1 ;    O4' - C6    
    68     81      1 ;    O4' - C2    
    68     84      1 ;    O4' - H3'   
    68     86      1 ;    O4' - H2'   
    68     87      1 ;    O4' - H2''  
    68     88      1 ;    O4' - O3'   
    69     73      1 ;    C1' - H6    
    69     74      1 ;    C1' - C5    
    69     80      1 ;    C1' - N3    
    69     82      1 ;    C1' - O2    
    69     84      1 ;    C1' - H3'   
    69     88      1 ;    C1' - O3'   
    70     72      1 ;    H1' - C6    
    70     81      1 ;    H1' - C2    
    70     83      1 ;    H1' - C3'   
    70     86      1 ;    H1' - H2'   
    70     87      1 ;    H1' - H2''  
    71     75      1 ;     N1 - H5    
    71     76      1 ;     N1 - C4    
    71     83      1 ;     N1 - C3'   
    71     86      1 ;     N1 - H2'   
    71     87      1 ;     N1 - H2''  
    72     77      1 ;     C6 - N4    
    72     80      1 ;     C6 - N3    
    72     82      1 ;     C6 - O2    
    72     85      1 ;     C6 - C2'   
    73     75      1 ;     H6 - H5    
    73     76      1 ;     H6 - C4    
    73     81      1 ;     H6 - C2    
    74     78      1 ;     C5 - H41   
    74     79      1 ;     C5 - H42   
    74     81      1 ;     C5 - C2    
    75     77      1 ;     H5 - N4    
    75     80      1 ;     H5 - N3    
    76     82      1 ;     C4 - O2    
    77     81      1 ;     N4 - C2    
    78     80      1 ;    H41 - N3    
    79     80      1 ;    H42 - N3    
    81     85      1 ;     C2 - C2'   
    83     90      1 ;    C3' - OP1   
    83     91      1 ;    C3' - OP2   
    83     92      1 ;    C3' - O5'   
    84     86      1 ;    H3' - H2'   
    84     87      1 ;    H3' - H2''  
    84     89      1 ;    H3' - P     
    85     89      1 ;    C2' - P     
    86     88      1 ;    H2' - O3'   
    87     88      1 ;   H2'' - O3'   
    88     93      1 ;    O3' - C5'   
    89     94      1 ;      P - H5'   
    89     95      1 ;      P - H5''  
    89     96      1 ;      P - C4'   
    90     93      1 ;    OP1 - C5'   
    91     93      1 ;    OP2 - C5'   
    92     97      1 ;    O5' - H4'   
    92     98      1 ;    O5' - O4'   
    92    115      1 ;    O5' - C3'   
    93     99      1 ;    C5' - C1'   
    93    116      1 ;    C5' - H3'   
    93    117      1 ;    C5' - C2'   
    93    120      1 ;    C5' - O3'   
    94     97      1 ;    H5' - H4'   
    94     98      1 ;    H5' - O4'   
    94    115      1 ;    H5' - C3'   
    95     97      1 ;   H5'' - H4'   
    95     98      1 ;   H5'' - O4'   
    95    115      1 ;   H5'' - C3'   
    96    100      1 ;    C4' - H1'   
    96    101      1 ;    C4' - N1    
    96    118      1 ;    C4' - H2'   
    96    119      1 ;    C4' - H2''  
    96    121      1 ;    C4' - P     
    97     99      1 ;    H4' - C1'   
    97    116      1 ;    H4' - H3'   
    97    117      1 ;    H4' - C2'   
    97    120      1 ;    H4' - O3'   
    98    102      1 ;    O4' - C6    
    98    113      1 ;    O4' - C2    
    98    116      1 ;    O4' - H3'   
    98    118      1 ;    O4' - H2'   
    98    119      1 ;    O4' - H2''  
    98    120      1 ;    O4' - O3'   
    99    103      1 ;    C1' - H6    
    99    104      1 ;    C1' - C5    
    99    111      1 ;    C1' - N3    
    99    114      1 ;    C1' - O2    
    99    116      1 ;    C1' - H3'   
    99    120      1 ;    C1' - O3'   
   100    102      1 ;    H1' - C6    
   100    113      1 ;    H1' - C2    
   100    115      1 ;    H1' - C3'   
   100    118      1 ;    H1' - H2'   
   100    119      1 ;    H1' - H2''  
   101    105      1 ;     N1 - C7    
   101    109      1 ;     N1 - C4    
   101    112      1 ;     N1 - H3    
   101    115      1 ;     N1 - C3'   
   101    118      1 ;     N1 - H2'   
   101    119      1 ;     N1 - H2''  
   102    106      1 ;     C6 - H71   
   102    107      1 ;     C6 - H72   
   102    108      1 ;     C6 - H73   
   102    110      1 ;     C6 - O4    
   102    111      1 ;     C6 - N3    
   102    114      1 ;     C6 - O2    
   102    117      1 ;     C6 - C2'   
   103    105      1 ;     H6 - C7    
   103    109      1 ;     H6 - C4    
   103    113      1 ;     H6 - C2    
   104    112      1 ;     C5 - H3    
   104    113      1 ;     C5 - C2    
   105    110      1 ;     C7 - O4    
   105    111      1 ;     C7 - N3    
   106    109      1 ;    H71 - C4    
   107    109      1 ;    H72 - C4    
   108    109      1 ;    H73 - C4    
   109    114      1 ;     C4 - O2    
   110    112      1 ;     O4 - H3    
   110    113      1 ;     O4 - C2    
   112    114      1 ;     H3 - O2    
   113    117      1 ;     C2 - C2'   
   115    122      1 ;    C3' - OP1   
   115    123      1 ;    C3' - OP2   
   115    124      1 ;    C3' - O5'   
   116    118      1 ;    H3' - H2'   
   116    119      1 ;    H3' - H2''  
   116    121      1 ;    H3' - P     
   117    121      1 ;    C2' - P     
   118    120      1 ;    H2' - O3'   
   119    120      1 ;   H2'' - O3'   
   120    125      1 ;    O3' - C5'   
   121    126      1 ;      P - H5'   
   121    127      1 ;      P - H5''  
   121    128      1 ;      P - C4'   
   122    125      1 ;    OP1 - C5'   
   123    125      1 ;    OP2 - C5'   
   124    129      1 ;    O5' - H4'   
   124    130      1 ;    O5' - O4'   
   124    147      1 ;    O5' - C3'   
   125    131      1 ;    C5' - C1'   
   125    148      1 ;    C5' - H3'   
   125    149      1 ;    C5' - C2'   
   125    152      1 ;    C5' - O3'   
   126    129      1 ;    H5' - H4'   
   126    130      1 ;    H5' - O4'   
   126    147      1 ;    H5' - C3'   
   127    129      1 ;   H5'' - H4'   
   127    130      1 ;   H5'' - O4'   
   127    147      1 ;   H5'' - C3'   
   128    132      1 ;    C4' - H1'   
   128    133      1 ;    C4' - N9    
   128    150      1 ;    C4' - H2'   
   128    151      1 ;    C4' - H2''  
   128    153      1 ;    C4' - P     
   129    131      1 ;    H4' - C1'   
   129    148      1 ;    H4' - H3'   
   129    149      1 ;    H4' - C2'   
   129    152      1 ;    H4' - O3'   
   130    134      1 ;    O4' - C8    
   130    146      1 ;    O4' - C4    
   130    148      1 ;    O4' - H3'   
   130    150      1 ;    O4' - H2'   
   130    151      1 ;    O4' - H2''  
   130    152      1 ;    O4' - O3'   
   131    135      1 ;    C1' - H8    
   131    136      1 ;    C1' - N7    
   131    137      1 ;    C1' - C5    
   131    145      1 ;    C1' - N3    
   131    148      1 ;    C1' - H3'   
   131    152      1 ;    C1' - O3'   
   132    134      1 ;    H1' - C8    
   132    146      1 ;    H1' - C4    
   132    147      1 ;    H1' - C3'   
   132    150      1 ;    H1' - H2'   
   132    151      1 ;    H1' - H2''  
   133    138      1 ;     N9 - C6    
   133    143      1 ;     N9 - C2    
   133    147      1 ;     N9 - C3'   
   133    150      1 ;     N9 - H2'   
   133    151      1 ;     N9 - H2''  
   134    138      1 ;     C8 - C6    
   134    145      1 ;     C8 - N3    
   134    149      1 ;     C8 - C2'   
   135    137      1 ;     H8 - C5    
   135    146      1 ;     H8 - C4    
   136    139      1 ;     N7 - N6    
   136    142      1 ;     N7 - N1    
   136    145      1 ;     N7 - N3    
   137    140      1 ;     C5 - H61   
   137    141      1 ;     C5 - H62   
   137    143      1 ;     C5 - C2    
   138    144      1 ;     C6 - H2    
   138    145      1 ;     C6 - N3    
   139    143      1 ;     N6 - C2    
   139    146      1 ;     N6 - C4    
   140    142      1 ;    H61 - N1    
   141    142      1 ;    H62 - N1    
   142    146      1 ;     N1 - C4    
   144    146      1 ;     H2 - C4    
   146    149      1 ;     C4 - C2'   
   147    154      1 ;    C3' - OP1   
   147    155      1 ;    C3' - OP2   
   147    156      1 ;    C3' - O5'   
   148    150      1 ;    H3' - H2'   
   148    151      1 ;    H3' - H2''  
   148    153      1 ;    H3' - P     
   149    153      1 ;    C2' - P     
   150    152      1 ;    H2' - O3'   
   151    152      1 ;   H2'' - O3'   
   152    157      1 ;    O3' - C5'   
   153    158      1 ;      P - H5'   
   153    159      1 ;      P - H5''  
   153    160      1 ;      P - C4'   
   154    157      1 ;    OP1 - C5'   
   155    157      1 ;    OP2 - C5'   
   156    161      1 ;    O5' - H4'   
   156    162      1 ;    O5' - O4'   
   156    179      1 ;    O5' - C3'   
   157    163      1 ;    C5' - C1'   
   157    180      1 ;    C5' - H3'   
   157    181      1 ;    C5' - C2'   
   157    184      1 ;    C5' - O3'   
   158    161      1 ;    H5' - H4'   
   158    162      1 ;    H5' - O4'   
   158    179      1 ;    H5' - C3'   
   159    161      1 ;   H5'' - H4'   
   159    162      1 ;   H5'' - O4'   
   159    179      1 ;   H5'' - C3'   
   160    164      1 ;    C4' - H1'   
   160    165      1 ;    C4' - N9    
   160    182      1 ;    C4' - H2'   
   160    183      1 ;    C4' - H2''  
   160    185      1 ;    C4' - P     
   161    163      1 ;    H4' - C1'   
   161    180      1 ;    H4' - H3'   
   161    181      1 ;    H4' - C2'   
   161    184      1 ;    H4' - O3'   
   162    166      1 ;    O4' - C8    
   162    178      1 ;    O4' - C4    
   162    180      1 ;    O4' - H3'   
   162    182      1 ;    O4' - H2'   
   162    183      1 ;    O4' - H2''  
   162    184      1 ;    O4' - O3'   
   163    167      1 ;    C1' - H8    
   163    168      1 ;    C1' - N7    
   163    169      1 ;    C1' - C5    
   163    177      1 ;    C1' - N3    
   163    180      1 ;    C1' - H3'   
   163    184      1 ;    C1' - O3'   
   164    166      1 ;    H1' - C8    
   164    178      1 ;    H1' - C4    
   164    179      1 ;    H1' - C3'   
   164    182      1 ;    H1' - H2'   
   164    183      1 ;    H1' - H2''  
   165    170      1 ;     N9 - C6    
   165    175      1 ;     N9 - C2    
   165    179      1 ;     N9 - C3'   
   165    182      1 ;     N9 - H2'   
   165    183      1 ;     N9 - H2''  
   166    170      1 ;     C8 - C6    
   166    177      1 ;     C8 - N3    
   166    181      1 ;     C8 - C2'   
   167    169      1 ;     H8 - C5    
   167    178      1 ;     H8 - C4    
   168    171      1 ;     N7 - N6    
   168    174      1 ;     N7 - N1    
   168    177      1 ;     N7 - N3    
   169    172      1 ;     C5 - H61   
   169    173      1 ;     C5 - H62   
   169    175      1 ;     C5 - C2    
   170    176      1 ;     C6 - H2    
   170    177      1 ;     C6 - N3    
   171    175      1 ;     N6 - C2    
   171    178      1 ;     N6 - C4    
   172    174      1 ;    H61 - N1    
   173    174      1 ;    H62 - N1    
   174    178      1 ;     N1 - C4    
   176    178      1 ;     H2 - C4    
   178    181      1 ;     C4 - C2'   
   179    186      1 ;    C3' - OP1   
   179    187      1 ;    C3' - OP2   
   179    188      1 ;    C3' - O5'   
   180    182      1 ;    H3' - H2'   
   180    183      1 ;    H3' - H2''  
   180    185      1 ;    H3' - P     
   181    185      1 ;    C2' - P     
   182    184      1 ;    H2' - O3'   
   183    184      1 ;   H2'' - O3'   
   184    189      1 ;    O3' - C5'   
   185    190      1 ;      P - H5'   
   185    191      1 ;      P - H5''  
   185    192      1 ;      P - C4'   
   186    189      1 ;    OP1 - C5'   
   187    189      1 ;    OP2 - C5'   
   188    193      1 ;    O5' - H4'   
   188    194      1 ;    O5' - O4'   
   188    209      1 ;    O5' - C3'   
   189    195      1 ;    C5' - C1'   
   189    210      1 ;    C5' - H3'   
   189    211      1 ;    C5' - C2'   
   189    214      1 ;    C5' - O3'   
   190    193      1 ;    H5' - H4'   
   190    194      1 ;    H5' - O4'   
   190    209      1 ;    H5' - C3'   
   191    193      1 ;   H5'' - H4'   
   191    194      1 ;   H5'' - O4'   
   191    209      1 ;   H5'' - C3'   
   192    196      1 ;    C4' - H1'   
   192    197      1 ;    C4' - N1    
   192    212      1 ;    C4' - H2'   
   192    213      1 ;    C4' - H2''  
   192    215      1 ;    C4' - P     
   193    195      1 ;    H4' - C1'   
   193    210      1 ;    H4' - H3'   
   193    211      1 ;    H4' - C2'   
   193    214      1 ;    H4' - O3'   
   194    198      1 ;    O4' - C6    
   194    207      1 ;    O4' - C2    
   194    210      1 ;    O4' - H3'   
   194    212      1 ;    O4' - H2'   
   194    213      1 ;    O4' - H2''  
   194    214      1 ;    O4' - O3'   
   195    199      1 ;    C1' - H6    
   195    200      1 ;    C1' - C5    
   195    206      1 ;    C1' - N3    
   195    208      1 ;    C1' - O2    
   195    210      1 ;    C1' - H3'   
   195    214      1 ;    C1' - O3'   
   196    198      1 ;    H1' - C6    
   196    207      1 ;    H1' - C2    
   196    209      1 ;    H1' - C3'   
   196    212      1 ;    H1' - H2'   
   196    213      1 ;    H1' - H2''  
   197    201      1 ;     N1 - H5    
   197    202      1 ;     N1 - C4    
   197    209      1 ;     N1 - C3'   
   197    212      1 ;     N1 - H2'   
   197    213      1 ;     N1 - H2''  
   198    203      1 ;     C6 - N4    
   198    206      1 ;     C6 - N3    
   198    208      1 ;     C6 - O2    
   198    211      1 ;     C6 - C2'   
   199    201      1 ;     H6 - H5    
   199    202      1 ;     H6 - C4    
   199    207      1 ;     H6 - C2    
   200    204      1 ;     C5 - H41   
   200    205      1 ;     C5 - H42   
   200    207      1 ;     C5 - C2    
   201    203      1 ;     H5 - N4    
   201    206      1 ;     H5 - N3    
   202    208      1 ;     C4 - O2    
   203    207      1 ;     N4 - C2    
   204    206      1 ;    H41 - N3    
   205    206      1 ;    H42 - N3    
   207    211      1 ;     C2 - C2'   
   209    216      1 ;    C3' - OP1   
   209    217      1 ;    C3' - OP2   
   209    218      1 ;    C3' - O5'   
   210    212      1 ;    H3' - H2'   
   210    213      1 ;    H3' - H2''  
   210    215      1 ;    H3' - P     
   211    215      1 ;    C2' - P     
   212    214      1 ;    H2' - O3'   
   213    214      1 ;   H2'' - O3'   
   214    219      1 ;    O3' - C5'   
   215    220      1 ;      P - H5'   
   215    221      1 ;      P - H5''  
   215    222      1 ;      P - C4'   
   216    219      1 ;    OP1 - C5'   
   217    219      1 ;    OP2 - C5'   
   218    223      1 ;    O5' - H4'   
   218    224      1 ;    O5' - O4'   
   218    239      1 ;    O5' - C3'   
   219    225      1 ;    C5' - C1'   
   219    240      1 ;    C5' - H3'   
   219    241      1 ;    C5' - C2'   
   219    244      1 ;    C5' - O3'   
   220    223      1 ;    H5' - H4'   
   220    224      1 ;    H5' - O4'   
   220    239      1 ;    H5' - C3'   
   221    223      1 ;   H5'' - H4'   
   221    224      1 ;   H5'' - O4'   
   221    239      1 ;   H5'' - C3'   
   222    226      1 ;    C4' - H1'   
   222    227      1 ;    C4' - N1    
   222    242      1 ;    C4' - H2'   
   222    243      1 ;    C4' - H2''  
   222    245      1 ;    C4' - P     
   223    225      1 ;    H4' - C1'   
   223    240      1 ;    H4' - H3'   
   223    241      1 ;    H4' - C2'   
   223    244      1 ;    H4' - O3'   
   224    228      1 ;    O4' - C6    
   224    237      1 ;    O4' - C2    
   224    240      1 ;    O4' - H3'   
   224    242      1 ;    O4' - H2'   
   224    243      1 ;    O4' - H2''  
   224    244      1 ;    O4' - O3'   
   225    229      1 ;    C1' - H6    
   225    230      1 ;    C1' - C5    
   225    236      1 ;    C1' - N3    
   225    238      1 ;    C1' - O2    
   225    240      1 ;    C1' - H3'   
   225    244      1 ;    C1' - O3'   
   226    228      1 ;    H1' - C6    
   226    237      1 ;    H1' - C2    
   226    239      1 ;    H1' - C3'   
   226    242      1 ;    H1' - H2'   
   226    243      1 ;    H1' - H2''  
   227    231      1 ;     N1 - H5    
   227    232      1 ;     N1 - C4    
   227    239      1 ;     N1 - C3'   
   227    242      1 ;     N1 - H2'   
   227    243      1 ;     N1 - H2''  
   228    233      1 ;     C6 - N4    
   228    236      1 ;     C6 - N3    
   228    238      1 ;     C6 - O2    
   228    241      1 ;     C6 - C2'   
   229    231      1 ;     H6 - H5    
   229    232      1 ;     H6 - C4    
   229    237      1 ;     H6 - C2    
   230    234      1 ;     C5 - H41   
   230    235      1 ;     C5 - H42   
   230    237      1 ;     C5 - C2    
   231    233      1 ;     H5 - N4    
   231    236      1 ;     H5 - N3    
   232    238      1 ;     C4 - O2    
   233    237      1 ;     N4 - C2    
   234    236      1 ;    H41 - N3    
   235    236      1 ;    H42 - N3    
   237    241      1 ;     C2 - C2'   
   239    246      1 ;    C3' - OP1   
   239    247      1 ;    C3' - OP2   
   239    248      1 ;    C3' - O5'   
   240    242      1 ;    H3' - H2'   
   240    243      1 ;    H3' - H2''  
   240    245      1 ;    H3' - P     
   241    245      1 ;    C2' - P     
   242    244      1 ;    H2' - O3'   
   243    244      1 ;   H2'' - O3'   
   244    249      1 ;    O3' - C5'   
   245    250      1 ;      P - H5'   
   245    251      1 ;      P - H5''  
   245    252      1 ;      P - C4'   
   246    249      1 ;    OP1 - C5'   
   247    249      1 ;    OP2 - C5'   
   248    253      1 ;    O5' - H4'   
   248    254      1 ;    O5' - O4'   
   248    269      1 ;    O5' - C3'   
   249    255      1 ;    C5' - C1'   
   249    270      1 ;    C5' - H3'   
   249    271      1 ;    C5' - C2'   
   249    274      1 ;    C5' - O3'   
   250    253      1 ;    H5' - H4'   
   250    254      1 ;    H5' - O4'   
   250    269      1 ;    H5' - C3'   
   251    253      1 ;   H5'' - H4'   
   251    254      1 ;   H5'' - O4'   
   251    269      1 ;   H5'' - C3'   
   252    256      1 ;    C4' - H1'   
   252    257      1 ;    C4' - N1    
   252    272      1 ;    C4' - H2'   
   252    273      1 ;    C4' - H2''  
   252    275      1 ;    C4' - P     
   253    255      1 ;    H4' - C1'   
   253    270      1 ;    H4' - H3'   
   253    271      1 ;    H4' - C2'   
   253    274      1 ;    H4' - O3'   
   254    258      1 ;    O4' - C6    
   254    267      1 ;    O4' - C2    
   254    270      1 ;    O4' - H3'   
   254    272      1 ;    O4' - H2'   
   254    273      1 ;    O4' - H2''  
   254    274      1 ;    O4' - O3'   
   255    259      1 ;    C1' - H6    
   255    260      1 ;    C1' - C5    
   255    266      1 ;    C1' - N3    
   255    268      1 ;    C1' - O2    
   255    270      1 ;    C1' - H3'   
   255    274      1 ;    C1' - O3'   
   256    258      1 ;    H1' - C6    
   256    267      1 ;    H1' - C2    
   256    269      1 ;    H1' - C3'   
   256    272      1 ;    H1' - H2'   
   256    273      1 ;    H1' - H2''  
   257    261      1 ;     N1 - H5    
   257    262      1 ;     N1 - C4    
   257    269      1 ;     N1 - C3'   
   257    272      1 ;     N1 - H2'   
   257    273      1 ;     N1 - H2''  
   258    263      1 ;     C6 - N4    
   258    266      1 ;     C6 - N3    
   258    268      1 ;     C6 - O2    
   258    271      1 ;     C6 - C2'   
   259    261      1 ;     H6 - H5    
   259    262      1 ;     H6 - C4    
   259    267      1 ;     H6 - C2    
   260    264      1 ;     C5 - H41   
   260    265      1 ;     C5 - H42   
   260    267      1 ;     C5 - C2    
   261    263      1 ;     H5 - N4    
   261    266      1 ;     H5 - N3    
   262    268      1 ;     C4 - O2    
   263    267      1 ;     N4 - C2    
   264    266      1 ;    H41 - N3    
   265    266      1 ;    H42 - N3    
   267    271      1 ;     C2 - C2'   
   269    276      1 ;    C3' - OP1   
   269    277      1 ;    C3' - OP2   
   269    278      1 ;    C3' - O5'   
   270    272      1 ;    H3' - H2'   
   270    273      1 ;    H3' - H2''  
   270    275      1 ;    H3' - P     
   271    275      1 ;    C2' - P     
   272    274      1 ;    H2' - O3'   
   273    274      1 ;   H2'' - O3'   
   274    279      1 ;    O3' - C5'   
   275    280      1 ;      P - H5'   
   275    281      1 ;      P - H5''  
   275    282      1 ;      P - C4'   
   276    279      1 ;    OP1 - C5'   
   277    279      1 ;    OP2 - C5'   
   278    283      1 ;    O5' - H4'   
   278    284      1 ;    O5' - O4'   
   278    301      1 ;    O5' - C3'   
   279    285      1 ;    C5' - C1'   
   279    302      1 ;    C5' - H3'   
   279    303      1 ;    C5' - C2'   
   279    306      1 ;    C5' - O3'   
   280    283      1 ;    H5' - H4'   
   280    284      1 ;    H5' - O4'   
   280    301      1 ;    H5' - C3'   
   281    283      1 ;   H5'' - H4'   
   281    284      1 ;   H5'' - O4'   
   281    301      1 ;   H5'' - C3'   
   282    286      1 ;    C4' - H1'   
   282    287      1 ;    C4' - N1    
   282    304      1 ;    C4' - H2'   
   282    305      1 ;    C4' - H2''  
   282    307      1 ;    C4' - P     
   283    285      1 ;    H4' - C1'   
   283    302      1 ;    H4' - H3'   
   283    303      1 ;    H4' - C2'   
   283    306      1 ;    H4' - O3'   
   284    288      1 ;    O4' - C6    
   284    299      1 ;    O4' - C2    
   284    302      1 ;    O4' - H3'   
   284    304      1 ;    O4' - H2'   
   284    305      1 ;    O4' - H2''  
   284    306      1 ;    O4' - O3'   
   285    289      1 ;    C1' - H6    
   285    290      1 ;    C1' - C5    
   285    297      1 ;    C1' - N3    
   285    300      1 ;    C1' - O2    
   285    302      1 ;    C1' - H3'   
   285    306      1 ;    C1' - O3'   
   286    288      1 ;    H1' - C6    
   286    299      1 ;    H1' - C2    
   286    301      1 ;    H1' - C3'   
   286    304      1 ;    H1' - H2'   
   286    305      1 ;    H1' - H2''  
   287    291      1 ;     N1 - C7    
   287    295      1 ;     N1 - C4    
   287    298      1 ;     N1 - H3    
   287    301      1 ;     N1 - C3'   
   287    304      1 ;     N1 - H2'   
   287    305      1 ;     N1 - H2''  
   288    292      1 ;     C6 - H71   
   288    293      1 ;     C6 - H72   
   288    294      1 ;     C6 - H73   
   288    296      1 ;     C6 - O4    
   288    297      1 ;     C6 - N3    
   288    300      1 ;     C6 - O2    
   288    303      1 ;     C6 - C2'   
   289    291      1 ;     H6 - C7    
   289    295      1 ;     H6 - C4    
   289    299      1 ;     H6 - C2    
   290    298      1 ;     C5 - H3    
   290    299      1 ;     C5 - C2    
   291    296      1 ;     C7 - O4    
   291    297      1 ;     C7 - N3    
   292    295      1 ;    H71 - C4    
   293    295      1 ;    H72 - C4    
   294    295      1 ;    H73 - C4    
   295    300      1 ;     C4 - O2    
   296    298      1 ;     O4 - H3    
   296    299      1 ;     O4 - C2    
   298    300      1 ;     H3 - O2    
   299    303      1 ;     C2 - C2'   
   301    308      1 ;    C3' - OP1   
   301    309      1 ;    C3' - OP2   
   301    310      1 ;    C3' - O5'   
   302    304      1 ;    H3' - H2'   
   302    305      1 ;    H3' - H2''  
   302    307      1 ;    H3' - P     
   303    307      1 ;    C2' - P     
   304    306      1 ;    H2' - O3'   
   305    306      1 ;   H2'' - O3'   
   306    311      1 ;    O3' - C5'   
   307    312      1 ;      P - H5'   
   307    313      1 ;      P - H5''  
   307    314      1 ;      P - C4'   
   308    311      1 ;    OP1 - C5'   
   309    311      1 ;    OP2 - C5'   
   310    315      1 ;    O5' - H4'   
   310    316      1 ;    O5' - O4'   
   310    333      1 ;    O5' - C3'   
   311    317      1 ;    C5' - C1'   
   311    334      1 ;    C5' - H3'   
   311    335      1 ;    C5' - C2'   
   311    338      1 ;    C5' - O3'   
   312    315      1 ;    H5' - H4'   
   312    316      1 ;    H5' - O4'   
   312    333      1 ;    H5' - C3'   
   313    315      1 ;   H5'' - H4'   
   313    316      1 ;   H5'' - O4'   
   313    333      1 ;   H5'' - C3'   
   314    318      1 ;    C4' - H1'   
   314    319      1 ;    C4' - N9    
   314    336      1 ;    C4' - H2'   
   314    337      1 ;    C4' - H2''  
   314    339      1 ;    C4' - P     
   315    317      1 ;    H4' - C1'   
   315    334      1 ;    H4' - H3'   
   315    335      1 ;    H4' - C2'   
   315    338      1 ;    H4' - O3'   
   316    320      1 ;    O4' - C8    
   316    332      1 ;    O4' - C4    
   316    334      1 ;    O4' - H3'   
   316    336      1 ;    O4' - H2'   
   316    337      1 ;    O4' - H2''  
   316    338      1 ;    O4' - O3'   
   317    321      1 ;    C1' - H8    
   317    322      1 ;    C1' - N7    
   317    323      1 ;    C1' - C5    
   317    331      1 ;    C1' - N3    
   317    334      1 ;    C1' - H3'   
   317    338      1 ;    C1' - O3'   
   318    320      1 ;    H1' - C8    
   318    332      1 ;    H1' - C4    
   318    333      1 ;    H1' - C3'   
   318    336      1 ;    H1' - H2'   
   318    337      1 ;    H1' - H2''  
   319    324      1 ;     N9 - C6    
   319    329      1 ;     N9 - C2    
   319    333      1 ;     N9 - C3'   
   319    336      1 ;     N9 - H2'   
   319    337      1 ;     N9 - H2''  
   320    324      1 ;     C8 - C6    
   320    331      1 ;     C8 - N3    
   320    335      1 ;     C8 - C2'   
   321    323      1 ;     H8 - C5    
   321    332      1 ;     H8 - C4    
   322    325      1 ;     N7 - N6    
   322    328      1 ;     N7 - N1    
   322    331      1 ;     N7 - N3    
   323    326      1 ;     C5 - H61   
   323    327      1 ;     C5 - H62   
   323    329      1 ;     C5 - C2    
   324    330      1 ;     C6 - H2    
   324    331      1 ;     C6 - N3    
   325    329      1 ;     N6 - C2    
   325    332      1 ;     N6 - C4    
   326    328      1 ;    H61 - N1    
   327    328      1 ;    H62 - N1    
   328    332      1 ;     N1 - C4    
   330    332      1 ;     H2 - C4    
   332    335      1 ;     C4 - C2'   
   333    340      1 ;    C3' - OP1   
   333    341      1 ;    C3' - OP2   
   333    342      1 ;    C3' - O5'   
   334    336      1 ;    H3' - H2'   
   334    337      1 ;    H3' - H2''  
   334    339      1 ;    H3' - P     
   335    339      1 ;    C2' - P     
   336    338      1 ;    H2' - O3'   
   337    338      1 ;   H2'' - O3'   
   338    343      1 ;    O3' - C5'   
   339    344      1 ;      P - H5'   
   339    345      1 ;      P - H5''  
   339    346      1 ;      P - C4'   
   340    343      1 ;    OP1 - C5'   
   341    343      1 ;    OP2 - C5'   
   342    347      1 ;    O5' - H4'   
   342    348      1 ;    O5' - O4'   
   342    365      1 ;    O5' - C3'   
   343    349      1 ;    C5' - C1'   
   343    366      1 ;    C5' - H3'   
   343    367      1 ;    C5' - C2'   
   343    370      1 ;    C5' - O3'   
   344    347      1 ;    H5' - H4'   
   344    348      1 ;    H5' - O4'   
   344    365      1 ;    H5' - C3'   
   345    347      1 ;   H5'' - H4'   
   345    348      1 ;   H5'' - O4'   
   345    365      1 ;   H5'' - C3'   
   346    350      1 ;    C4' - H1'   
   346    351      1 ;    C4' - N9    
   346    368      1 ;    C4' - H2'   
   346    369      1 ;    C4' - H2''  
   346    371      1 ;    C4' - P     
   347    349      1 ;    H4' - C1'   
   347    366      1 ;    H4' - H3'   
   347    367      1 ;    H4' - C2'   
   347    370      1 ;    H4' - O3'   
   348    352      1 ;    O4' - C8    
   348    364      1 ;    O4' - C4    
   348    366      1 ;    O4' - H3'   
   348    368      1 ;    O4' - H2'   
   348    369      1 ;    O4' - H2''  
   348    370      1 ;    O4' - O3'   
   349    353      1 ;    C1' - H8    
   349    354      1 ;    C1' - N7    
   349    355      1 ;    C1' - C5    
   349    363      1 ;    C1' - N3    
   349    366      1 ;    C1' - H3'   
   349    370      1 ;    C1' - O3'   
   350    352      1 ;    H1' - C8    
   350    364      1 ;    H1' - C4    
   350    365      1 ;    H1' - C3'   
   350    368      1 ;    H1' - H2'   
   350    369      1 ;    H1' - H2''  
   351    356      1 ;     N9 - C6    
   351    361      1 ;     N9 - C2    
   351    365      1 ;     N9 - C3'   
   351    368      1 ;     N9 - H2'   
   351    369      1 ;     N9 - H2''  
   352    356      1 ;     C8 - C6    
   352    363      1 ;     C8 - N3    
   352    367      1 ;     C8 - C2'   
   353    355      1 ;     H8 - C5    
   353    364      1 ;     H8 - C4    
   354    357      1 ;     N7 - N6    
   354    360      1 ;     N7 - N1    
   354    363      1 ;     N7 - N3    
   355    358      1 ;     C5 - H61   
   355    359      1 ;     C5 - H62   
   355    361      1 ;     C5 - C2    
   356    362      1 ;     C6 - H2    
   356    363      1 ;     C6 - N3    
   357    361      1 ;     N6 - C2    
   357    364      1 ;     N6 - C4    
   358    360      1 ;    H61 - N1    
   359    360      1 ;    H62 - N1    
   360    364      1 ;     N1 - C4    
   362    364      1 ;     H2 - C4    
   364    367      1 ;     C4 - C2'   
   365    372      1 ;    C3' - OP1   
   365    373      1 ;    C3' - OP2   
   365    374      1 ;    C3' - O5'   
   366    368      1 ;    H3' - H2'   
   366    369      1 ;    H3' - H2''  
   366    371      1 ;    H3' - P     
   367    371      1 ;    C2' - P     
   368    370      1 ;    H2' - O3'   
   369    370      1 ;   H2'' - O3'   
   370    375      1 ;    O3' - C5'   
   375    372      1 ;    C5' - OP1   
   375    373      1 ;    C5' - OP2   
   376    371      1 ;    H5' - P     
   377    371      1 ;   H5'' - P     
   378    371      1 ;    C4' - P     
   378    402      1 ;    C4' - P     
   379    374      1 ;    H4' - O5'   
   379    376      1 ;    H4' - H5'   
   379    377      1 ;    H4' - H5''  
   380    374      1 ;    O4' - O5'   
   380    376      1 ;    O4' - H5'   
   380    377      1 ;    O4' - H5''  
   381    375      1 ;    C1' - C5'   
   381    379      1 ;    C1' - H4'   
   382    378      1 ;    H1' - C4'   
   383    378      1 ;     N1 - C4'   
   383    401      1 ;     N1 - H3    
   384    380      1 ;     C6 - O4'   
   384    382      1 ;     C6 - H1'   
   385    381      1 ;     H6 - C1'   
   386    381      1 ;     C5 - C1'   
   386    401      1 ;     C5 - H3    
   387    383      1 ;     H5 - N1    
   387    385      1 ;     H5 - H6    
   388    383      1 ;     C4 - N1    
   388    385      1 ;     C4 - H6    
   389    384      1 ;     N4 - C6    
   389    387      1 ;     N4 - H5    
   389    401      1 ;     N4 - H3    
   390    386      1 ;    H41 - C5    
   391    386      1 ;    H42 - C5    
   392    381      1 ;     N3 - C1'   
   392    384      1 ;     N3 - C6    
   392    387      1 ;     N3 - H5    
   392    390      1 ;     N3 - H41   
   392    391      1 ;     N3 - H42   
   393    380      1 ;     C2 - O4'   
   393    382      1 ;     C2 - H1'   
   393    385      1 ;     C2 - H6    
   393    386      1 ;     C2 - C5    
   393    389      1 ;     C2 - N4    
   394    381      1 ;     O2 - C1'   
   394    384      1 ;     O2 - C6    
   394    388      1 ;     O2 - C4    
   394    401      1 ;     O2 - H3    
   395    374      1 ;    C3' - O5'   
   395    376      1 ;    C3' - H5'   
   395    377      1 ;    C3' - H5''  
   395    382      1 ;    C3' - H1'   
   395    383      1 ;    C3' - N1    
   395    403      1 ;    C3' - OP1   
   395    404      1 ;    C3' - OP2   
   395    405      1 ;    C3' - O5'   
   396    375      1 ;    H3' - C5'   
   396    379      1 ;    H3' - H4'   
   396    380      1 ;    H3' - O4'   
   396    381      1 ;    H3' - C1'   
   396    402      1 ;    H3' - P     
   397    375      1 ;    C2' - C5'   
   397    379      1 ;    C2' - H4'   
   397    384      1 ;    C2' - C6    
   397    393      1 ;    C2' - C2    
   397    402      1 ;    C2' - P     
   398    378      1 ;    H2' - C4'   
   398    380      1 ;    H2' - O4'   
   398    382      1 ;    H2' - H1'   
   398    383      1 ;    H2' - N1    
   398    396      1 ;    H2' - H3'   
   399    378      1 ;   H2'' - C4'   
   399    380      1 ;   H2'' - O4'   
   399    382      1 ;   H2'' - H1'   
   399    383      1 ;   H2'' - N1    
   399    396      1 ;   H2'' - H3'   
   400    375      1 ;    O3' - C5'   
   400    379      1 ;    O3' - H4'   
   400    380      1 ;    O3' - O4'   
   400    381      1 ;    O3' - C1'   
   400    398      1 ;    O3' - H2'   
   400    399      1 ;    O3' - H2''  
   400    406      1 ;    O3' - C5'   
   406    403      1 ;    C5' - OP1   
   406    404      1 ;    C5' - OP2   
   407    402      1 ;    H5' - P     
   408    402      1 ;   H5'' - P     
   409    402      1 ;    C4' - P     
   409    433      1 ;    C4' - P     
   410    405      1 ;    H4' - O5'   
   410    407      1 ;    H4' - H5'   
   410    408      1 ;    H4' - H5''  
   411    405      1 ;    O4' - O5'   
   411    407      1 ;    O4' - H5'   
   411    408      1 ;    O4' - H5''  
   412    406      1 ;    C1' - C5'   
   412    410      1 ;    C1' - H4'   
   413    409      1 ;    H1' - C4'   
   414    409      1 ;     N1 - C4'   
   414    432      1 ;     N1 - H3    
   415    411      1 ;     C6 - O4'   
   415    413      1 ;     C6 - H1'   
   416    412      1 ;     H6 - C1'   
   417    412      1 ;     C5 - C1'   
   417    432      1 ;     C5 - H3    
   418    414      1 ;     H5 - N1    
   418    416      1 ;     H5 - H6    
   419    414      1 ;     C4 - N1    
   419    416      1 ;     C4 - H6    
   420    415      1 ;     N4 - C6    
   420    418      1 ;     N4 - H5    
   420    432      1 ;     N4 - H3    
   421    417      1 ;    H41 - C5    
   422    417      1 ;    H42 - C5    
   423    412      1 ;     N3 - C1'   
   423    415      1 ;     N3 - C6    
   423    418      1 ;     N3 - H5    
   423    421      1 ;     N3 - H41   
   423    422      1 ;     N3 - H42   
   424    411      1 ;     C2 - O4'   
   424    413      1 ;     C2 - H1'   
   424    416      1 ;     C2 - H6    
   424    417      1 ;     C2 - C5    
   424    420      1 ;     C2 - N4    
   425    412      1 ;     O2 - C1'   
   425    415      1 ;     O2 - C6    
   425    419      1 ;     O2 - C4    
   425    432      1 ;     O2 - H3    
   426    405      1 ;    C3' - O5'   
   426    407      1 ;    C3' - H5'   
   426    408      1 ;    C3' - H5''  
   426    413      1 ;    C3' - H1'   
   426    414      1 ;    C3' - N1    
   426    434      1 ;    C3' - OP1   
   426    435      1 ;    C3' - OP2   
   426    436      1 ;    C3' - O5'   
   427    406      1 ;    H3' - C5'   
   427    410      1 ;    H3' - H4'   
   427    411      1 ;    H3' - O4'   
   427    412      1 ;    H3' - C1'   
   427    433      1 ;    H3' - P     
   428    406      1 ;    C2' - C5'   
   428    410      1 ;    C2' - H4'   
   428    415      1 ;    C2' - C6    
   428    424      1 ;    C2' - C2    
   428    433      1 ;    C2' - P     
   429    409      1 ;    H2' - C4'   
   429    411      1 ;    H2' - O4'   
   429    413      1 ;    H2' - H1'   
   429    414      1 ;    H2' - N1    
   429    427      1 ;    H2' - H3'   
   430    409      1 ;   H2'' - C4'   
   430    411      1 ;   H2'' - O4'   
   430    413      1 ;   H2'' - H1'   
   430    414      1 ;   H2'' - N1    
   430    427      1 ;   H2'' - H3'   
   431    406      1 ;    O3' - C5'   
   431    410      1 ;    O3' - H4'   
   431    411      1 ;    O3' - O4'   
   431    412      1 ;    O3' - C1'   
   431    429      1 ;    O3' - H2'   
   431    430      1 ;    O3' - H2''  
   431    437      1 ;    O3' - C5'   
   437    434      1 ;    C5' - OP1   
   437    435      1 ;    C5' - OP2   
   438    433      1 ;    H5' - P     
   439    433      1 ;   H5'' - P     
   440    433      1 ;    C4' - P     
   440    464      1 ;    C4' - P     
   441    436      1 ;    H4' - O5'   
   441    438      1 ;    H4' - H5'   
   441    439      1 ;    H4' - H5''  
   442    436      1 ;    O4' - O5'   
   442    438      1 ;    O4' - H5'   
   442    439      1 ;    O4' - H5''  
   443    437      1 ;    C1' - C5'   
   443    441      1 ;    C1' - H4'   
   444    440      1 ;    H1' - C4'   
   445    440      1 ;     N1 - C4'   
   445    463      1 ;     N1 - H3    
   446    442      1 ;     C6 - O4'   
   446    444      1 ;     C6 - H1'   
   447    443      1 ;     H6 - C1'   
   448    443      1 ;     C5 - C1'   
   448    463      1 ;     C5 - H3    
   449    445      1 ;     H5 - N1    
   449    447      1 ;     H5 - H6    
   450    445      1 ;     C4 - N1    
   450    447      1 ;     C4 - H6    
   451    446      1 ;     N4 - C6    
   451    449      1 ;     N4 - H5    
   451    463      1 ;     N4 - H3    
   452    448      1 ;    H41 - C5    
   453    448      1 ;    H42 - C5    
   454    443      1 ;     N3 - C1'   
   454    446      1 ;     N3 - C6    
   454    449      1 ;     N3 - H5    
   454    452      1 ;     N3 - H41   
   454    453      1 ;     N3 - H42   
   455    442      1 ;     C2 - O4'   
   455    444      1 ;     C2 - H1'   
   455    447      1 ;     C2 - H6    
   455    448      1 ;     C2 - C5    
   455    451      1 ;     C2 - N4    
   456    443      1 ;     O2 - C1'   
   456    446      1 ;     O2 - C6    
   456    450      1 ;     O2 - C4    
   456    463      1 ;     O2 - H3    
   457    436      1 ;    C3' - O5'   
   457    438      1 ;    C3' - H5'   
   457    439      1 ;    C3' - H5''  
   457    444      1 ;    C3' - H1'   
   457    445      1 ;    C3' - N1    
   457    465      1 ;    C3' - OP1   
   457    466      1 ;    C3' - OP2   
   457    467      1 ;    C3' - O5'   
   458    437      1 ;    H3' - C5'   
   458    441      1 ;    H3' - H4'   
   458    442      1 ;    H3' - O4'   
   458    443      1 ;    H3' - C1'   
   458    464      1 ;    H3' - P     
   459    437      1 ;    C2' - C5'   
   459    441      1 ;    C2' - H4'   
   459    446      1 ;    C2' - C6    
   459    455      1 ;    C2' - C2    
   459    464      1 ;    C2' - P     
   460    440      1 ;    H2' - C4'   
   460    442      1 ;    H2' - O4'   
   460    444      1 ;    H2' - H1'   
   460    445      1 ;    H2' - N1    
   460    458      1 ;    H2' - H3'   
   461    440      1 ;   H2'' - C4'   
   461    442      1 ;   H2'' - O4'   
   461    444      1 ;   H2'' - H1'   
   461    445      1 ;   H2'' - N1    
   461    458      1 ;   H2'' - H3'   
   462    437      1 ;    O3' - C5'   
   462    441      1 ;    O3' - H4'   
   462    442      1 ;    O3' - O4'   
   462    443      1 ;    O3' - C1'   
   462    460      1 ;    O3' - H2'   
   462    461      1 ;    O3' - H2''  
   462    468      1 ;    O3' - C5'   
   464    469      1 ;      P - H5'   
   464    470      1 ;      P - H5''  
   464    471      1 ;      P - C4'   
   465    468      1 ;    OP1 - C5'   
   466    468      1 ;    OP2 - C5'   
   467    472      1 ;    O5' - H4'   
   467    473      1 ;    O5' - O4'   
   467    490      1 ;    O5' - C3'   
   468    474      1 ;    C5' - C1'   
   468    491      1 ;    C5' - H3'   
   468    492      1 ;    C5' - C2'   
   468    495      1 ;    C5' - O3'   
   469    472      1 ;    H5' - H4'   
   469    473      1 ;    H5' - O4'   
   469    490      1 ;    H5' - C3'   
   470    472      1 ;   H5'' - H4'   
   470    473      1 ;   H5'' - O4'   
   470    490      1 ;   H5'' - C3'   
   471    475      1 ;    C4' - H1'   
   471    476      1 ;    C4' - N1    
   471    493      1 ;    C4' - H2'   
   471    494      1 ;    C4' - H2''  
   471    496      1 ;    C4' - P     
   472    474      1 ;    H4' - C1'   
   472    491      1 ;    H4' - H3'   
   472    492      1 ;    H4' - C2'   
   472    495      1 ;    H4' - O3'   
   473    477      1 ;    O4' - C6    
   473    488      1 ;    O4' - C2    
   473    491      1 ;    O4' - H3'   
   473    493      1 ;    O4' - H2'   
   473    494      1 ;    O4' - H2''  
   473    495      1 ;    O4' - O3'   
   474    478      1 ;    C1' - H6    
   474    479      1 ;    C1' - C5    
   474    486      1 ;    C1' - N3    
   474    489      1 ;    C1' - O2    
   474    491      1 ;    C1' - H3'   
   474    495      1 ;    C1' - O3'   
   475    477      1 ;    H1' - C6    
   475    488      1 ;    H1' - C2    
   475    490      1 ;    H1' - C3'   
   475    493      1 ;    H1' - H2'   
   475    494      1 ;    H1' - H2''  
   476    480      1 ;     N1 - C7    
   476    484      1 ;     N1 - C4    
   476    487      1 ;     N1 - H3    
   476    490      1 ;     N1 - C3'   
   476    493      1 ;     N1 - H2'   
   476    494      1 ;     N1 - H2''  
   477    481      1 ;     C6 - H71   
   477    482      1 ;     C6 - H72   
   477    483      1 ;     C6 - H73   
   477    485      1 ;     C6 - O4    
   477    486      1 ;     C6 - N3    
   477    489      1 ;     C6 - O2    
   477    492      1 ;     C6 - C2'   
   478    480      1 ;     H6 - C7    
   478    484      1 ;     H6 - C4    
   478    488      1 ;     H6 - C2    
   479    487      1 ;     C5 - H3    
   479    488      1 ;     C5 - C2    
   480    485      1 ;     C7 - O4    
   480    486      1 ;     C7 - N3    
   481    484      1 ;    H71 - C4    
   482    484      1 ;    H72 - C4    
   483    484      1 ;    H73 - C4    
   484    489      1 ;     C4 - O2    
   485    487      1 ;     O4 - H3    
   485    488      1 ;     O4 - C2    
   487    489      1 ;     H3 - O2    
   488    492      1 ;     C2 - C2'   
   490    497      1 ;    C3' - OP1   
   490    498      1 ;    C3' - OP2   
   490    499      1 ;    C3' - O5'   
   491    493      1 ;    H3' - H2'   
   491    494      1 ;    H3' - H2''  
   491    496      1 ;    H3' - P     
   492    496      1 ;    C2' - P     
   493    495      1 ;    H2' - O3'   
   494    495      1 ;   H2'' - O3'   
   495    500      1 ;    O3' - C5'   
   496    501      1 ;      P - H5'   
   496    502      1 ;      P - H5''  
   496    503      1 ;      P - C4'   
   497    500      1 ;    OP1 - C5'   
   498    500      1 ;    OP2 - C5'   
   499    504      1 ;    O5' - H4'   
   499    505      1 ;    O5' - O4'   
   499    522      1 ;    O5' - C3'   
   500    506      1 ;    C5' - C1'   
   500    523      1 ;    C5' - H3'   
   500    524      1 ;    C5' - C2'   
   500    527      1 ;    C5' - O3'   
   501    504      1 ;    H5' - H4'   
   501    505      1 ;    H5' - O4'   
   501    522      1 ;    H5' - C3'   
   502    504      1 ;   H5'' - H4'   
   502    505      1 ;   H5'' - O4'   
   502    522      1 ;   H5'' - C3'   
   503    507      1 ;    C4' - H1'   
   503    508      1 ;    C4' - N9    
   503    525      1 ;    C4' - H2'   
   503    526      1 ;    C4' - H2''  
   503    528      1 ;    C4' - P     
   504    506      1 ;    H4' - C1'   
   504    523      1 ;    H4' - H3'   
   504    524      1 ;    H4' - C2'   
   504    527      1 ;    H4' - O3'   
   505    509      1 ;    O4' - C8    
   505    521      1 ;    O4' - C4    
   505    523      1 ;    O4' - H3'   
   505    525      1 ;    O4' - H2'   
   505    526      1 ;    O4' - H2''  
   505    527      1 ;    O4' - O3'   
   506    510      1 ;    C1' - H8    
   506    511      1 ;    C1' - N7    
   506    512      1 ;    C1' - C5    
   506    520      1 ;    C1' - N3    
   506    523      1 ;    C1' - H3'   
   506    527      1 ;    C1' - O3'   
   507    509      1 ;    H1' - C8    
   507    521      1 ;    H1' - C4    
   507    522      1 ;    H1' - C3'   
   507    525      1 ;    H1' - H2'   
   507    526      1 ;    H1' - H2''  
   508    513      1 ;     N9 - C6    
   508    518      1 ;     N9 - C2    
   508    522      1 ;     N9 - C3'   
   508    525      1 ;     N9 - H2'   
   508    526      1 ;     N9 - H2''  
   509    513      1 ;     C8 - C6    
   509    520      1 ;     C8 - N3    
   509    524      1 ;     C8 - C2'   
   510    512      1 ;     H8 - C5    
   510    521      1 ;     H8 - C4    
   511    514      1 ;     N7 - N6    
   511    517      1 ;     N7 - N1    
   511    520      1 ;     N7 - N3    
   512    515      1 ;     C5 - H61   
   512    516      1 ;     C5 - H62   
   512    518      1 ;     C5 - C2    
   513    519      1 ;     C6 - H2    
   513    520      1 ;     C6 - N3    
   514    518      1 ;     N6 - C2    
   514    521      1 ;     N6 - C4    
   515    517      1 ;    H61 - N1    
   516    517      1 ;    H62 - N1    
   517    521      1 ;     N1 - C4    
   519    521      1 ;     H2 - C4    
   521    524      1 ;     C4 - C2'   
   522    529      1 ;    C3' - OP1   
   522    530      1 ;    C3' - OP2   
   522    531      1 ;    C3' - O5'   
   523    525      1 ;    H3' - H2'   
   523    526      1 ;    H3' - H2''  
   523    528      1 ;    H3' - P     
   524    528      1 ;    C2' - P     
   525    527      1 ;    H2' - O3'   
   526    527      1 ;   H2'' - O3'   
   527    532      1 ;    O3' - C5'   
   528    533      1 ;      P - H5'   
   528    534      1 ;      P - H5''  
   528    535      1 ;      P - C4'   
   529    532      1 ;    OP1 - C5'   
   530    532      1 ;    OP2 - C5'   
   531    536      1 ;    O5' - H4'   
   531    537      1 ;    O5' - O4'   
   531    554      1 ;    O5' - C3'   
   532    538      1 ;    C5' - C1'   
   532    555      1 ;    C5' - H3'   
   532    556      1 ;    C5' - C2'   
   532    559      1 ;    C5' - O3'   
   533    536      1 ;    H5' - H4'   
   533    537      1 ;    H5' - O4'   
   533    554      1 ;    H5' - C3'   
   534    536      1 ;   H5'' - H4'   
   534    537      1 ;   H5'' - O4'   
   534    554      1 ;   H5'' - C3'   
   535    539      1 ;    C4' - H1'   
   535    540      1 ;    C4' - N9    
   535    557      1 ;    C4' - H2'   
   535    558      1 ;    C4' - H2''  
   535    560      1 ;    C4' - P     
   536    538      1 ;    H4' - C1'   
   536    555      1 ;    H4' - H3'   
   536    556      1 ;    H4' - C2'   
   536    559      1 ;    H4' - O3'   
   537    541      1 ;    O4' - C8    
   537    553      1 ;    O4' - C4    
   537    555      1 ;    O4' - H3'   
   537    557      1 ;    O4' - H2'   
   537    558      1 ;    O4' - H2''  
   537    559      1 ;    O4' - O3'   
   538    542      1 ;    C1' - H8    
   538    543      1 ;    C1' - N7    
   538    544      1 ;    C1' - C5    
   538    552      1 ;    C1' - N3    
   538    555      1 ;    C1' - H3'   
   538    559      1 ;    C1' - O3'   
   539    541      1 ;    H1' - C8    
   539    553      1 ;    H1' - C4    
   539    554      1 ;    H1' - C3'   
   539    557      1 ;    H1' - H2'   
   539    558      1 ;    H1' - H2''  
   540    545      1 ;     N9 - C6    
   540    550      1 ;     N9 - C2    
   540    554      1 ;     N9 - C3'   
   540    557      1 ;     N9 - H2'   
   540    558      1 ;     N9 - H2''  
   541    545      1 ;     C8 - C6    
   541    552      1 ;     C8 - N3    
   541    556      1 ;     C8 - C2'   
   542    544      1 ;     H8 - C5    
   542    553      1 ;     H8 - C4    
   543    546      1 ;     N7 - N6    
   543    549      1 ;     N7 - N1    
   543    552      1 ;     N7 - N3    
   544    547      1 ;     C5 - H61   
   544    548      1 ;     C5 - H62   
   544    550      1 ;     C5 - C2    
   545    551      1 ;     C6 - H2    
   545    552      1 ;     C6 - N3    
   546    550      1 ;     N6 - C2    
   546    553      1 ;     N6 - C4    
   547    549      1 ;    H61 - N1    
   548    549      1 ;    H62 - N1    
   549    553      1 ;     N1 - C4    
   551    553      1 ;     H2 - C4    
   553    556      1 ;     C4 - C2'   
   554    561      1 ;    C3' - OP1   
   554    562      1 ;    C3' - OP2   
   554    563      1 ;    C3' - O5'   
   555    557      1 ;    H3' - H2'   
   555    558      1 ;    H3' - H2''  
   555    560      1 ;    H3' - P     
   556    560      1 ;    C2' - P     
   557    559      1 ;    H2' - O3'   
   558    559      1 ;   H2'' - O3'   
   559    564      1 ;    O3' - C5'   
   564    561      1 ;    C5' - OP1   
   564    562      1 ;    C5' - OP2   
   565    560      1 ;    H5' - P     
   566    560      1 ;   H5'' - P     
   567    560      1 ;    C4' - P     
   567    591      1 ;    C4' - P     
   568    563      1 ;    H4' - O5'   
   568    565      1 ;    H4' - H5'   
   568    566      1 ;    H4' - H5''  
   569    563      1 ;    O4' - O5'   
   569    565      1 ;    O4' - H5'   
   569    566      1 ;    O4' - H5''  
   570    564      1 ;    C1' - C5'   
   570    568      1 ;    C1' - H4'   
   571    567      1 ;    H1' - C4'   
   572    567      1 ;     N1 - C4'   
   572    590      1 ;     N1 - H3    
   573    569      1 ;     C6 - O4'   
   573    571      1 ;     C6 - H1'   
   574    570      1 ;     H6 - C1'   
   575    570      1 ;     C5 - C1'   
   575    590      1 ;     C5 - H3    
   576    572      1 ;     H5 - N1    
   576    574      1 ;     H5 - H6    
   577    572      1 ;     C4 - N1    
   577    574      1 ;     C4 - H6    
   578    573      1 ;     N4 - C6    
   578    576      1 ;     N4 - H5    
   578    590      1 ;     N4 - H3    
   579    575      1 ;    H41 - C5    
   580    575      1 ;    H42 - C5    
   581    570      1 ;     N3 - C1'   
   581    573      1 ;     N3 - C6    
   581    576      1 ;     N3 - H5    
   581    579      1 ;     N3 - H41   
   581    580      1 ;     N3 - H42   
   582    569      1 ;     C2 - O4'   
   582    571      1 ;     C2 - H1'   
   582    574      1 ;     C2 - H6    
   582    575      1 ;     C2 - C5    
   582    578      1 ;     C2 - N4    
   583    570      1 ;     O2 - C1'   
   583    573      1 ;     O2 - C6    
   583    577      1 ;     O2 - C4    
   583    590      1 ;     O2 - H3    
   584    563      1 ;    C3' - O5'   
   584    565      1 ;    C3' - H5'   
   584    566      1 ;    C3' - H5''  
   584    571      1 ;    C3' - H1'   
   584    572      1 ;    C3' - N1    
   584    592      1 ;    C3' - OP1   
   584    593      1 ;    C3' - OP2   
   584    594      1 ;    C3' - O5'   
   585    564      1 ;    H3' - C5'   
   585    568      1 ;    H3' - H4'   
   585    569      1 ;    H3' - O4'   
   585    570      1 ;    H3' - C1'   
   585    591      1 ;    H3' - P     
   586    564      1 ;    C2' - C5'   
   586    568      1 ;    C2' - H4'   
   586    573      1 ;    C2' - C6    
   586    582      1 ;    C2' - C2    
   586    591      1 ;    C2' - P     
   587    567      1 ;    H2' - C4'   
   587    569      1 ;    H2' - O4'   
   587    571      1 ;    H2' - H1'   
   587    572      1 ;    H2' - N1    
   587    585      1 ;    H2' - H3'   
   588    567      1 ;   H2'' - C4'   
   588    569      1 ;   H2'' - O4'   
   588    571      1 ;   H2'' - H1'   
   588    572      1 ;   H2'' - N1    
   588    585      1 ;   H2'' - H3'   
   589    564      1 ;    O3' - C5'   
   589    568      1 ;    O3' - H4'   
   589    569      1 ;    O3' - O4'   
   589    570      1 ;    O3' - C1'   
   589    587      1 ;    O3' - H2'   
   589    588      1 ;    O3' - H2''  
   589    595      1 ;    O3' - C5'   
   595    592      1 ;    C5' - OP1   
   595    593      1 ;    C5' - OP2   
   596    591      1 ;    H5' - P     
   597    591      1 ;   H5'' - P     
   598    591      1 ;    C4' - P     
   598    622      1 ;    C4' - P     
   599    594      1 ;    H4' - O5'   
   599    596      1 ;    H4' - H5'   
   599    597      1 ;    H4' - H5''  
   600    594      1 ;    O4' - O5'   
   600    596      1 ;    O4' - H5'   
   600    597      1 ;    O4' - H5''  
   601    595      1 ;    C1' - C5'   
   601    599      1 ;    C1' - H4'   
   602    598      1 ;    H1' - C4'   
   603    598      1 ;     N1 - C4'   
   603    621      1 ;     N1 - H3    
   604    600      1 ;     C6 - O4'   
   604    602      1 ;     C6 - H1'   
   605    601      1 ;     H6 - C1'   
   606    601      1 ;     C5 - C1'   
   606    621      1 ;     C5 - H3    
   607    603      1 ;     H5 - N1    
   607    605      1 ;     H5 - H6    
   608    603      1 ;     C4 - N1    
   608    605      1 ;     C4 - H6    
   609    604      1 ;     N4 - C6    
   609    607      1 ;     N4 - H5    
   609    621      1 ;     N4 - H3    
   610    606      1 ;    H41 - C5    
   611    606      1 ;    H42 - C5    
   612    601      1 ;     N3 - C1'   
   612    604      1 ;     N3 - C6    
   612    607      1 ;     N3 - H5    
   612    610      1 ;     N3 - H41   
   612    611      1 ;     N3 - H42   
   613    600      1 ;     C2 - O4'   
   613    602      1 ;     C2 - H1'   
   613    605      1 ;     C2 - H6    
   613    606      1 ;     C2 - C5    
   613    609      1 ;     C2 - N4    
   614    601      1 ;     O2 - C1'   
   614    604      1 ;     O2 - C6    
   614    608      1 ;     O2 - C4    
   614    621      1 ;     O2 - H3    
   615    594      1 ;    C3' - O5'   
   615    596      1 ;    C3' - H5'   
   615    597      1 ;    C3' - H5''  
   615    602      1 ;    C3' - H1'   
   615    603      1 ;    C3' - N1    
   615    623      1 ;    C3' - OP1   
   615    624      1 ;    C3' - OP2   
   615    625      1 ;    C3' - O5'   
   616    595      1 ;    H3' - C5'   
   616    599      1 ;    H3' - H4'   
   616    600      1 ;    H3' - O4'   
   616    601      1 ;    H3' - C1'   
   616    622      1 ;    H3' - P     
   617    595      1 ;    C2' - C5'   
   617    599      1 ;    C2' - H4'   
   617    604      1 ;    C2' - C6    
   617    613      1 ;    C2' - C2    
   617    622      1 ;    C2' - P     
   618    598      1 ;    H2' - C4'   
   618    600      1 ;    H2' - O4'   
   618    602      1 ;    H2' - H1'   
   618    603      1 ;    H2' - N1    
   618    616      1 ;    H2' - H3'   
   619    598      1 ;   H2'' - C4'   
   619    600      1 ;   H2'' - O4'   
   619    602      1 ;   H2'' - H1'   
   619    603      1 ;   H2'' - N1    
   619    616      1 ;   H2'' - H3'   
   620    595      1 ;    O3' - C5'   
   620    599      1 ;    O3' - H4'   
   620    600      1 ;    O3' - O4'   
   620    601      1 ;    O3' - C1'   
   620    618      1 ;    O3' - H2'   
   620    619      1 ;    O3' - H2''  
   620    626      1 ;    O3' - C5'   
   626    623      1 ;    C5' - OP1   
   626    624      1 ;    C5' - OP2   
   627    622      1 ;    H5' - P     
   628    622      1 ;   H5'' - P     
   629    622      1 ;    C4' - P     
   629    653      1 ;    C4' - P     
   630    625      1 ;    H4' - O5'   
   630    627      1 ;    H4' - H5'   
   630    628      1 ;    H4' - H5''  
   631    625      1 ;    O4' - O5'   
   631    627      1 ;    O4' - H5'   
   631    628      1 ;    O4' - H5''  
   632    626      1 ;    C1' - C5'   
   632    630      1 ;    C1' - H4'   
   633    629      1 ;    H1' - C4'   
   634    629      1 ;     N1 - C4'   
   634    652      1 ;     N1 - H3    
   635    631      1 ;     C6 - O4'   
   635    633      1 ;     C6 - H1'   
   636    632      1 ;     H6 - C1'   
   637    632      1 ;     C5 - C1'   
   637    652      1 ;     C5 - H3    
   638    634      1 ;     H5 - N1    
   638    636      1 ;     H5 - H6    
   639    634      1 ;     C4 - N1    
   639    636      1 ;     C4 - H6    
   640    635      1 ;     N4 - C6    
   640    638      1 ;     N4 - H5    
   640    652      1 ;     N4 - H3    
   641    637      1 ;    H41 - C5    
   642    637      1 ;    H42 - C5    
   643    632      1 ;     N3 - C1'   
   643    635      1 ;     N3 - C6    
   643    638      1 ;     N3 - H5    
   643    641      1 ;     N3 - H41   
   643    642      1 ;     N3 - H42   
   644    631      1 ;     C2 - O4'   
   644    633      1 ;     C2 - H1'   
   644    636      1 ;     C2 - H6    
   644    637      1 ;     C2 - C5    
   644    640      1 ;     C2 - N4    
   645    632      1 ;     O2 - C1'   
   645    635      1 ;     O2 - C6    
   645    639      1 ;     O2 - C4    
   645    652      1 ;     O2 - H3    
   646    625      1 ;    C3' - O5'   
   646    627      1 ;    C3' - H5'   
   646    628      1 ;    C3' - H5''  
   646    633      1 ;    C3' - H1'   
   646    634      1 ;    C3' - N1    
   646    654      1 ;    C3' - OP1   
   646    655      1 ;    C3' - OP2   
   646    656      1 ;    C3' - O5'   
   647    626      1 ;    H3' - C5'   
   647    630      1 ;    H3' - H4'   
   647    631      1 ;    H3' - O4'   
   647    632      1 ;    H3' - C1'   
   647    653      1 ;    H3' - P     
   648    626      1 ;    C2' - C5'   
   648    630      1 ;    C2' - H4'   
   648    635      1 ;    C2' - C6    
   648    644      1 ;    C2' - C2    
   648    653      1 ;    C2' - P     
   649    629      1 ;    H2' - C4'   
   649    631      1 ;    H2' - O4'   
   649    633      1 ;    H2' - H1'   
   649    634      1 ;    H2' - N1    
   649    647      1 ;    H2' - H3'   
   650    629      1 ;   H2'' - C4'   
   650    631      1 ;   H2'' - O4'   
   650    633      1 ;   H2'' - H1'   
   650    634      1 ;   H2'' - N1    
   650    647      1 ;   H2'' - H3'   
   651    626      1 ;    O3' - C5'   
   651    630      1 ;    O3' - H4'   
   651    631      1 ;    O3' - O4'   
   651    632      1 ;    O3' - C1'   
   651    649      1 ;    O3' - H2'   
   651    650      1 ;    O3' - H2''  
   651    657      1 ;    O3' - C5'   
   653    658      1 ;      P - H5'   
   653    659      1 ;      P - H5''  
   653    660      1 ;      P - C4'   
   654    657      1 ;    OP1 - C5'   
   655    657      1 ;    OP2 - C5'   
   656    661      1 ;    O5' - H4'   
   656    662      1 ;    O5' - O4'   
   656    679      1 ;    O5' - C3'   
   657    663      1 ;    C5' - C1'   
   657    680      1 ;    C5' - H3'   
   657    681      1 ;    C5' - C2'   
   657    684      1 ;    C5' - O3'   
   658    661      1 ;    H5' - H4'   
   658    662      1 ;    H5' - O4'   
   658    679      1 ;    H5' - C3'   
   659    661      1 ;   H5'' - H4'   
   659    662      1 ;   H5'' - O4'   
   659    679      1 ;   H5'' - C3'   
   660    664      1 ;    C4' - H1'   
   660    665      1 ;    C4' - N1    
   660    682      1 ;    C4' - H2'   
   660    683      1 ;    C4' - H2''  
   660    685      1 ;    C4' - HO3'  
   661    663      1 ;    H4' - C1'   
   661    680      1 ;    H4' - H3'   
   661    681      1 ;    H4' - C2'   
   661    684      1 ;    H4' - O3'   
   662    666      1 ;    O4' - C6    
   662    677      1 ;    O4' - C2    
   662    680      1 ;    O4' - H3'   
   662    682      1 ;    O4' - H2'   
   662    683      1 ;    O4' - H2''  
   662    684      1 ;    O4' - O3'   
   663    667      1 ;    C1' - H6    
   663    668      1 ;    C1' - C5    
   663    675      1 ;    C1' - N3    
   663    678      1 ;    C1' - O2    
   663    680      1 ;    C1' - H3'   
   663    684      1 ;    C1' - O3'   
   664    666      1 ;    H1' - C6    
   664    677      1 ;    H1' - C2    
   664    679      1 ;    H1' - C3'   
   664    682      1 ;    H1' - H2'   
   664    683      1 ;    H1' - H2''  
   665    669      1 ;     N1 - C7    
   665    673      1 ;     N1 - C4    
   665    676      1 ;     N1 - H3    
   665    679      1 ;     N1 - C3'   
   665    682      1 ;     N1 - H2'   
   665    683      1 ;     N1 - H2''  
   666    670      1 ;     C6 - H71   
   666    671      1 ;     C6 - H72   
   666    672      1 ;     C6 - H73   
   666    674      1 ;     C6 - O4    
   666    675      1 ;     C6 - N3    
   666    678      1 ;     C6 - O2    
   666    681      1 ;     C6 - C2'   
   667    669      1 ;     H6 - C7    
   667    673      1 ;     H6 - C4    
   667    677      1 ;     H6 - C2    
   668    676      1 ;     C5 - H3    
   668    677      1 ;     C5 - C2    
   669    674      1 ;     C7 - O4    
   669    675      1 ;     C7 - N3    
   670    673      1 ;    H71 - C4    
   671    673      1 ;    H72 - C4    
   672    673      1 ;    H73 - C4    
   673    678      1 ;     C4 - O2    
   674    676      1 ;     O4 - H3    
   674    677      1 ;     O4 - C2    
   676    678      1 ;     H3 - O2    
   677    681      1 ;     C2 - C2'   
   680    682      1 ;    H3' - H2'   
   680    683      1 ;    H3' - H2''  
   680    685      1 ;    H3' - HO3'  
   681    685      1 ;    C2' - HO3'  
   682    684      1 ;    H2' - O3'   
   683    684      1 ;   H2'' - O3'   

[ angles ]
;   ai     aj     ak    funct   theta         cth
     1      2      3      1    1.0850e+02    4.6024e+02 ;   HO5' - O5'    - C5'   
     2      3      4      1    1.0950e+02    4.1840e+02 ;    O5' - C5'    - H5'   
     2      3      5      1    1.0950e+02    4.1840e+02 ;    O5' - C5'    - H5''  
     2      3      6      1    1.0950e+02    4.1840e+02 ;    O5' - C5'    - C4'   
     3      6      7      1    1.0950e+02    4.1840e+02 ;    C5' - C4'    - H4'   
     3      6      8      1    1.0950e+02    4.1840e+02 ;    C5' - C4'    - O4'   
     3      6     23      1    1.0950e+02    3.3472e+02 ;    C5' - C4'    - C3'   
     4      3      5      1    1.0950e+02    2.9288e+02 ;    H5' - C5'    - H5''  
     4      3      6      1    1.0950e+02    4.1840e+02 ;    H5' - C5'    - C4'   
     5      3      6      1    1.0950e+02    4.1840e+02 ;   H5'' - C5'    - C4'   
     6      8      9      1    1.0950e+02    5.0208e+02 ;    C4' - O4'    - C1'   
     6     23     24      1    1.0950e+02    4.1840e+02 ;    C4' - C3'    - H3'   
     6     23     25      1    1.0950e+02    3.3472e+02 ;    C4' - C3'    - C2'   
     6     23     28      1    1.0950e+02    4.1840e+02 ;    C4' - C3'    - O3'   
     7      6      8      1    1.0950e+02    4.1840e+02 ;    H4' - C4'    - O4'   
     7      6     23      1    1.0950e+02    4.1840e+02 ;    H4' - C4'    - C3'   
     8      6     23      1    1.0950e+02    4.1840e+02 ;    O4' - C4'    - C3'   
     8      9     10      1    1.0950e+02    4.1840e+02 ;    O4' - C1'    - H1'   
     8      9     11      1    1.0950e+02    4.1840e+02 ;    O4' - C1'    - N1    
     8      9     25      1    1.0950e+02    4.1840e+02 ;    O4' - C1'    - C2'   
     9     11     12      1    1.2120e+02    5.8576e+02 ;    C1' - N1     - C6    
     9     11     21      1    1.1760e+02    5.8576e+02 ;    C1' - N1     - C2    
     9     25     23      1    1.0950e+02    3.3472e+02 ;    C1' - C2'    - C3'   
     9     25     26      1    1.0950e+02    4.1840e+02 ;    C1' - C2'    - H2'   
     9     25     27      1    1.0950e+02    4.1840e+02 ;    C1' - C2'    - H2''  
    10      9     11      1    1.0950e+02    4.1840e+02 ;    H1' - C1'    - N1    
    10      9     25      1    1.0950e+02    4.1840e+02 ;    H1' - C1'    - C2'   
    11      9     25      1    1.0950e+02    4.1840e+02 ;     N1 - C1'    - C2'   
    11     12     13      1    1.1910e+02    4.1840e+02 ;     N1 - C6     - H6    
    11     12     14      1    1.2120e+02    5.8576e+02 ;     N1 - C6     - C5    
    11     21     20      1    1.1860e+02    5.8576e+02 ;     N1 - C2     - N3    
    11     21     22      1    1.2090e+02    6.6944e+02 ;     N1 - C2     - O2    
    12     11     21      1    1.2160e+02    5.8576e+02 ;     C6 - N1     - C2    
    12     14     15      1    1.1970e+02    4.1840e+02 ;     C6 - C5     - H5    
    12     14     16      1    1.1700e+02    5.2718e+02 ;     C6 - C5     - C4    
    13     12     14      1    1.1970e+02    4.1840e+02 ;     H6 - C6     - C5    
    14     16     17      1    1.2010e+02    5.8576e+02 ;     C5 - C4     - N4    
    14     16     20      1    1.2150e+02    5.8576e+02 ;     C5 - C4     - N3    
    15     14     16      1    1.2330e+02    4.1840e+02 ;     H5 - C5     - C4    
    16     17     18      1    1.2000e+02    4.1840e+02 ;     C4 - N4     - H41   
    16     17     19      1    1.2000e+02    4.1840e+02 ;     C4 - N4     - H42   
    16     20     21      1    1.2050e+02    5.8576e+02 ;     C4 - N3     - C2    
    17     16     20      1    1.1930e+02    5.8576e+02 ;     N4 - C4     - N3    
    18     17     19      1    1.2000e+02    2.9288e+02 ;    H41 - N4     - H42   
    20     21     22      1    1.2250e+02    6.6944e+02 ;     N3 - C2     - O2    
    23     25     26      1    1.0950e+02    4.1840e+02 ;    C3' - C2'    - H2'   
    23     25     27      1    1.0950e+02    4.1840e+02 ;    C3' - C2'    - H2''  
    23     28     29      1    1.2050e+02    8.3680e+02 ;    C3' - O3'    - P     
    24     23     25      1    1.0950e+02    4.1840e+02 ;    H3' - C3'    - C2'   
    24     23     28      1    1.0950e+02    4.1840e+02 ;    H3' - C3'    - O3'   
    25     23     28      1    1.0950e+02    4.1840e+02 ;    C2' - C3'    - O3'   
    26     25     27      1    1.0950e+02    2.9288e+02 ;    H2' - C2'    - H2''  
    28     29     30      1    1.0823e+02    8.3680e+02 ;    O3' - P      - OP1   
    28     29     31      1    1.0823e+02    8.3680e+02 ;    O3' - P      - OP2   
    28     29     32      1    1.0260e+02    3.7656e+02 ;    O3' - P      - O5'   
    29     32     33      1    1.2050e+02    8.3680e+02 ;      P - O5'    - C5'   
    30     29     31      1    1.1990e+02    1.1715e+03 ;    OP1 - P      - OP2   
    30     29     32      1    1.0823e+02    8.3680e+02 ;    OP1 - P      - O5'   
    31     29     32      1    1.0823e+02    8.3680e+02 ;    OP2 - P      - O5'   
    32     33     34      1    1.0950e+02    4.1840e+02 ;    O5' - C5'    - H5'   
    32     33     35      1    1.0950e+02    4.1840e+02 ;    O5' - C5'    - H5''  
    32     33     36      1    1.0950e+02    4.1840e+02 ;    O5' - C5'    - C4'   
    33     36     37      1    1.0950e+02    4.1840e+02 ;    C5' - C4'    - H4'   
    33     36     38      1    1.0950e+02    4.1840e+02 ;    C5' - C4'    - O4'   
    33     36     53      1    1.0950e+02    3.3472e+02 ;    C5' - C4'    - C3'   
    34     33     35      1    1.0950e+02    2.9288e+02 ;    H5' - C5'    - H5''  
    34     33     36      1    1.0950e+02    4.1840e+02 ;    H5' - C5'    - C4'   
    35     33     36      1    1.0950e+02    4.1840e+02 ;   H5'' - C5'    - C4'   
    36     38     39      1    1.0950e+02    5.0208e+02 ;    C4' - O4'    - C1'   
    36     53     54      1    1.0950e+02    4.1840e+02 ;    C4' - C3'    - H3'   
    36     53     55      1    1.0950e+02    3.3472e+02 ;    C4' - C3'    - C2'   
    36     53     58      1    1.0950e+02    4.1840e+02 ;    C4' - C3'    - O3'   
    37     36     38      1    1.0950e+02    4.1840e+02 ;    H4' - C4'    - O4'   
    37     36     53      1    1.0950e+02    4.1840e+02 ;    H4' - C4'    - C3'   
    38     36     53      1    1.0950e+02    4.1840e+02 ;    O4' - C4'    - C3'   
    38     39     40      1    1.0950e+02    4.1840e+02 ;    O4' - C1'    - H1'   
    38     39     41      1    1.0950e+02    4.1840e+02 ;    O4' - C1'    - N1    
    38     39     55      1    1.0950e+02    4.1840e+02 ;    O4' - C1'    - C2'   
    39     41     42      1    1.2120e+02    5.8576e+02 ;    C1' - N1     - C6    
    39     41     51      1    1.1760e+02    5.8576e+02 ;    C1' - N1     - C2    
    39     55     53      1    1.0950e+02    3.3472e+02 ;    C1' - C2'    - C3'   
    39     55     56      1    1.0950e+02    4.1840e+02 ;    C1' - C2'    - H2'   
    39     55     57      1    1.0950e+02    4.1840e+02 ;    C1' - C2'    - H2''  
    40     39     41      1    1.0950e+02    4.1840e+02 ;    H1' - C1'    - N1    
    40     39     55      1    1.0950e+02    4.1840e+02 ;    H1' - C1'    - C2'   
    41     39     55      1    1.0950e+02    4.1840e+02 ;     N1 - C1'    - C2'   
    41     42     43      1    1.1910e+02    4.1840e+02 ;     N1 - C6     - H6    
    41     42     44      1    1.2120e+02    5.8576e+02 ;     N1 - C6     - C5    
    41     51     50      1    1.1860e+02    5.8576e+02 ;     N1 - C2     - N3    
    41     51     52      1    1.2090e+02    6.6944e+02 ;     N1 - C2     - O2    
    42     41     51      1    1.2160e+02    5.8576e+02 ;     C6 - N1     - C2    
    42     44     45      1    1.1970e+02    4.1840e+02 ;     C6 - C5     - H5    
    42     44     46      1    1.1700e+02    5.2718e+02 ;     C6 - C5     - C4    
    43     42     44      1    1.1970e+02    4.1840e+02 ;     H6 - C6     - C5    
    44     46     47      1    1.2010e+02    5.8576e+02 ;     C5 - C4     - N4    
    44     46     50      1    1.2150e+02    5.8576e+02 ;     C5 - C4     - N3    
    45     44     46      1    1.2330e+02    4.1840e+02 ;     H5 - C5     - C4    
    46     47     48      1    1.2000e+02    4.1840e+02 ;     C4 - N4     - H41   
    46     47     49      1    1.2000e+02    4.1840e+02 ;     C4 - N4     - H42   
    46     50     51      1    1.2050e+02    5.8576e+02 ;     C4 - N3     - C2    
    47     46     50      1    1.1930e+02    5.8576e+02 ;     N4 - C4     - N3    
    48     47     49      1    1.2000e+02    2.9288e+02 ;    H41 - N4     - H42   
    50     51     52      1    1.2250e+02    6.6944e+02 ;     N3 - C2     - O2    
    53     55     56      1    1.0950e+02    4.1840e+02 ;    C3' - C2'    - H2'   
    53     55     57      1    1.0950e+02    4.1840e+02 ;    C3' - C2'    - H2''  
    53     58     59      1    1.2050e+02    8.3680e+02 ;    C3' - O3'    - P     
    54     53     55      1    1.0950e+02    4.1840e+02 ;    H3' - C3'    - C2'   
    54     53     58      1    1.0950e+02    4.1840e+02 ;    H3' - C3'    - O3'   
    55     53     58      1    1.0950e+02    4.1840e+02 ;    C2' - C3'    - O3'   
    56     55     57      1    1.0950e+02    2.9288e+02 ;    H2' - C2'    - H2''  
    58     59     60      1    1.0823e+02    8.3680e+02 ;    O3' - P      - OP1   
    58     59     61      1    1.0823e+02    8.3680e+02 ;    O3' - P      - OP2   
    58     59     62      1    1.0260e+02    3.7656e+02 ;    O3' - P      - O5'   
    59     62     63      1    1.2050e+02    8.3680e+02 ;      P - O5'    - C5'   
    60     59     61      1    1.1990e+02    1.1715e+03 ;    OP1 - P      - OP2   
    60     59     62      1    1.0823e+02    8.3680e+02 ;    OP1 - P      - O5'   
    61     59     62      1    1.0823e+02    8.3680e+02 ;    OP2 - P      - O5'   
    62     63     64      1    1.0950e+02    4.1840e+02 ;    O5' - C5'    - H5'   
    62     63     65      1    1.0950e+02    4.1840e+02 ;    O5' - C5'    - H5''  
    62     63     66      1    1.0950e+02    4.1840e+02 ;    O5' - C5'    - C4'   
    63     66     67      1    1.0950e+02    4.1840e+02 ;    C5' - C4'    - H4'   
    63     66     68      1    1.0950e+02    4.1840e+02 ;    C5' - C4'    - O4'   
    63     66     83      1    1.0950e+02    3.3472e+02 ;    C5' - C4'    - C3'   
    64     63     65      1    1.0950e+02    2.9288e+02 ;    H5' - C5'    - H5''  
    64     63     66      1    1.0950e+02    4.1840e+02 ;    H5' - C5'    - C4'   
    65     63     66      1    1.0950e+02    4.1840e+02 ;   H5'' - C5'    - C4'   
    66     68     69      1    1.0950e+02    5.0208e+02 ;    C4' - O4'    - C1'   
    66     83     84      1    1.0950e+02    4.1840e+02 ;    C4' - C3'    - H3'   
    66     83     85      1    1.0950e+02    3.3472e+02 ;    C4' - C3'    - C2'   
    66     83     88      1    1.0950e+02    4.1840e+02 ;    C4' - C3'    - O3'   
    67     66     68      1    1.0950e+02    4.1840e+02 ;    H4' - C4'    - O4'   
    67     66     83      1    1.0950e+02    4.1840e+02 ;    H4' - C4'    - C3'   
    68     66     83      1    1.0950e+02    4.1840e+02 ;    O4' - C4'    - C3'   
    68     69     70      1    1.0950e+02    4.1840e+02 ;    O4' - C1'    - H1'   
    68     69     71      1    1.0950e+02    4.1840e+02 ;    O4' - C1'    - N1    
    68     69     85      1    1.0950e+02    4.1840e+02 ;    O4' - C1'    - C2'   
    69     71     72      1    1.2120e+02    5.8576e+02 ;    C1' - N1     - C6    
    69     71     81      1    1.1760e+02    5.8576e+02 ;    C1' - N1     - C2    
    69     85     83      1    1.0950e+02    3.3472e+02 ;    C1' - C2'    - C3'   
    69     85     86      1    1.0950e+02    4.1840e+02 ;    C1' - C2'    - H2'   
    69     85     87      1    1.0950e+02    4.1840e+02 ;    C1' - C2'    - H2''  
    70     69     71      1    1.0950e+02    4.1840e+02 ;    H1' - C1'    - N1    
    70     69     85      1    1.0950e+02    4.1840e+02 ;    H1' - C1'    - C2'   
    71     69     85      1    1.0950e+02    4.1840e+02 ;     N1 - C1'    - C2'   
    71     72     73      1    1.1910e+02    4.1840e+02 ;     N1 - C6     - H6    
    71     72     74      1    1.2120e+02    5.8576e+02 ;     N1 - C6     - C5    
    71     81     80      1    1.1860e+02    5.8576e+02 ;     N1 - C2     - N3    
    71     81     82      1    1.2090e+02    6.6944e+02 ;     N1 - C2     - O2    
    72     71     81      1    1.2160e+02    5.8576e+02 ;     C6 - N1     - C2    
    72     74     75      1    1.1970e+02    4.1840e+02 ;     C6 - C5     - H5    
    72     74     76      1    1.1700e+02    5.2718e+02 ;     C6 - C5     - C4    
    73     72     74      1    1.1970e+02    4.1840e+02 ;     H6 - C6     - C5    
    74     76     77      1    1.2010e+02    5.8576e+02 ;     C5 - C4     - N4    
    74     76     80      1    1.2150e+02    5.8576e+02 ;     C5 - C4     - N3    
    75     74     76      1    1.2330e+02    4.1840e+02 ;     H5 - C5     - C4    
    76     77     78      1    1.2000e+02    4.1840e+02 ;     C4 - N4     - H41   
    76     77     79      1    1.2000e+02    4.1840e+02 ;     C4 - N4     - H42   
    76     80     81      1    1.2050e+02    5.8576e+02 ;     C4 - N3     - C2    
    77     76     80      1    1.1930e+02    5.8576e+02 ;     N4 - C4     - N3    
    78     77     79      1    1.2000e+02    2.9288e+02 ;    H41 - N4     - H42   
    80     81     82      1    1.2250e+02    6.6944e+02 ;     N3 - C2     - O2    
    83     85     86      1    1.0950e+02    4.1840e+02 ;    C3' - C2'    - H2'   
    83     85     87      1    1.0950e+02    4.1840e+02 ;    C3' - C2'    - H2''  
    83     88     89      1    1.2050e+02    8.3680e+02 ;    C3' - O3'    - P     
    84     83     85      1    1.0950e+02    4.1840e+02 ;    H3' - C3'    - C2'   
    84     83     88      1    1.0950e+02    4.1840e+02 ;    H3' - C3'    - O3'   
    85     83     88      1    1.0950e+02    4.1840e+02 ;    C2' - C3'    - O3'   
    86     85     87      1    1.0950e+02    2.9288e+02 ;    H2' - C2'    - H2''  
    88     89     90      1    1.0823e+02    8.3680e+02 ;    O3' - P      - OP1   
    88     89     91      1    1.0823e+02    8.3680e+02 ;    O3' - P      - OP2   
    88     89     92      1    1.0260e+02    3.7656e+02 ;    O3' - P      - O5'   
    89     92     93      1    1.2050e+02    8.3680e+02 ;      P - O5'    - C5'   
    90     89     91      1    1.1990e+02    1.1715e+03 ;    OP1 - P      - OP2   
    90     89     92      1    1.0823e+02    8.3680e+02 ;    OP1 - P      - O5'   
    91     89     92      1    1.0823e+02    8.3680e+02 ;    OP2 - P      - O5'   
    92     93     94      1    1.0950e+02    4.1840e+02 ;    O5' - C5'    - H5'   
    92     93     95      1    1.0950e+02    4.1840e+02 ;    O5' - C5'    - H5''  
    92     93     96      1    1.0950e+02    4.1840e+02 ;    O5' - C5'    - C4'   
    93     96     97      1    1.0950e+02    4.1840e+02 ;    C5' - C4'    - H4'   
    93     96     98      1    1.0950e+02    4.1840e+02 ;    C5' - C4'    - O4'   
    93     96    115      1    1.0950e+02    3.3472e+02 ;    C5' - C4'    - C3'   
    94     93     95      1    1.0950e+02    2.9288e+02 ;    H5' - C5'    - H5''  
    94     93     96      1    1.0950e+02    4.1840e+02 ;    H5' - C5'    - C4'   
    95     93     96      1    1.0950e+02    4.1840e+02 ;   H5'' - C5'    - C4'   
    96     98     99      1    1.0950e+02    5.0208e+02 ;    C4' - O4'    - C1'   
    96    115    116      1    1.0950e+02    4.1840e+02 ;    C4' - C3'    - H3'   
    96    115    117      1    1.0950e+02    3.3472e+02 ;    C4' - C3'    - C2'   
    96    115    120      1    1.0950e+02    4.1840e+02 ;    C4' - C3'    - O3'   
    97     96     98      1    1.0950e+02    4.1840e+02 ;    H4' - C4'    - O4'   
    97     96    115      1    1.0950e+02    4.1840e+02 ;    H4' - C4'    - C3'   
    98     96    115      1    1.0950e+02    4.1840e+02 ;    O4' - C4'    - C3'   
    98     99    100      1    1.0950e+02    4.1840e+02 ;    O4' - C1'    - H1'   
    98     99    101      1    1.0950e+02    4.1840e+02 ;    O4' - C1'    - N1    
    98     99    117      1    1.0950e+02    4.1840e+02 ;    O4' - C1'    - C2'   
    99    101    102      1    1.2120e+02    5.8576e+02 ;    C1' - N1     - C6    
    99    101    113      1    1.1760e+02    5.8576e+02 ;    C1' - N1     - C2    
    99    117    115      1    1.0950e+02    3.3472e+02 ;    C1' - C2'    - C3'   
    99    117    118      1    1.0950e+02    4.1840e+02 ;    C1' - C2'    - H2'   
    99    117    119      1    1.0950e+02    4.1840e+02 ;    C1' - C2'    - H2''  
   100     99    101      1    1.0950e+02    4.1840e+02 ;    H1' - C1'    - N1    
   100     99    117      1    1.0950e+02    4.1840e+02 ;    H1' - C1'    - C2'   
   101     99    117      1    1.0950e+02    4.1840e+02 ;     N1 - C1'    - C2'   
   101    102    103      1    1.1910e+02    4.1840e+02 ;     N1 - C6     - H6    
   101    102    104      1    1.2120e+02    5.8576e+02 ;     N1 - C6     - C5    
   101    113    111      1    1.1540e+02    5.8576e+02 ;     N1 - C2     - N3    
   101    113    114      1    1.2090e+02    6.6944e+02 ;     N1 - C2     - O2    
   102    101    113      1    1.2160e+02    5.8576e+02 ;     C6 - N1     - C2    
   102    104    105      1    1.1970e+02    5.8576e+02 ;     C6 - C5     - C7    
   102    104    109      1    1.2070e+02    5.2718e+02 ;     C6 - C5     - C4    
   103    102    104      1    1.1970e+02    4.1840e+02 ;     H6 - C6     - C5    
   104    105    106      1    1.0950e+02    4.1840e+02 ;     C5 - C7     - H71   
   104    105    107      1    1.0950e+02    4.1840e+02 ;     C5 - C7     - H72   
   104    105    108      1    1.0950e+02    4.1840e+02 ;     C5 - C7     - H73   
   104    109    110      1    1.2530e+02    6.6944e+02 ;     C5 - C4     - O4    
   104    109    111      1    1.1410e+02    5.8576e+02 ;     C5 - C4     - N3    
   105    104    109      1    1.1970e+02    5.8576e+02 ;     C7 - C5     - C4    
   106    105    107      1    1.0950e+02    2.9288e+02 ;    H71 - C7     - H72   
   106    105    108      1    1.0950e+02    2.9288e+02 ;    H71 - C7     - H73   
   107    105    108      1    1.0950e+02    2.9288e+02 ;    H72 - C7     - H73   
   109    111    112      1    1.1680e+02    4.1840e+02 ;     C4 - N3     - H3    
   109    111    113      1    1.2640e+02    5.8576e+02 ;     C4 - N3     - C2    
   110    109    111      1    1.2060e+02    6.6944e+02 ;     O4 - C4     - N3    
   111    113    114      1    1.2060e+02    6.6944e+02 ;     N3 - C2     - O2    
   112    111    113      1    1.1680e+02    4.1840e+02 ;     H3 - N3     - C2    
   115    117    118      1    1.0950e+02    4.1840e+02 ;    C3' - C2'    - H2'   
   115    117    119      1    1.0950e+02    4.1840e+02 ;    C3' - C2'    - H2''  
   115    120    121      1    1.2050e+02    8.3680e+02 ;    C3' - O3'    - P     
   116    115    117      1    1.0950e+02    4.1840e+02 ;    H3' - C3'    - C2'   
   116    115    120      1    1.0950e+02    4.1840e+02 ;    H3' - C3'    - O3'   
   117    115    120      1    1.0950e+02    4.1840e+02 ;    C2' - C3'    - O3'   
   118    117    119      1    1.0950e+02    2.9288e+02 ;    H2' - C2'    - H2''  
   120    121    122      1    1.0823e+02    8.3680e+02 ;    O3' - P      - OP1   
   120    121    123      1    1.0823e+02    8.3680e+02 ;    O3' - P      - OP2   
   120    121    124      1    1.0260e+02    3.7656e+02 ;    O3' - P      - O5'   
   121    124    125      1    1.2050e+02    8.3680e+02 ;      P - O5'    - C5'   
   122    121    123      1    1.1990e+02    1.1715e+03 ;    OP1 - P      - OP2   
   122    121    124      1    1.0823e+02    8.3680e+02 ;    OP1 - P      - O5'   
   123    121    124      1    1.0823e+02    8.3680e+02 ;    OP2 - P      - O5'   
   124    125    126      1    1.0950e+02    4.1840e+02 ;    O5' - C5'    - H5'   
   124    125    127      1    1.0950e+02    4.1840e+02 ;    O5' - C5'    - H5''  
   124    125    128      1    1.0950e+02    4.1840e+02 ;    O5' - C5'    - C4'   
   125    128    129      1    1.0950e+02    4.1840e+02 ;    C5' - C4'    - H4'   
   125    128    130      1    1.0950e+02    4.1840e+02 ;    C5' - C4'    - O4'   
   125    128    147      1    1.0950e+02    3.3472e+02 ;    C5' - C4'    - C3'   
   126    125    127      1    1.0950e+02    2.9288e+02 ;    H5' - C5'    - H5''  
   126    125    128      1    1.0950e+02    4.1840e+02 ;    H5' - C5'    - C4'   
   127    125    128      1    1.0950e+02    4.1840e+02 ;   H5'' - C5'    - C4'   
   128    130    131      1    1.0950e+02    5.0208e+02 ;    C4' - O4'    - C1'   
   128    147    148      1    1.0950e+02    4.1840e+02 ;    C4' - C3'    - H3'   
   128    147    149      1    1.0950e+02    3.3472e+02 ;    C4' - C3'    - C2'   
   128    147    152      1    1.0950e+02    4.1840e+02 ;    C4' - C3'    - O3'   
   129    128    130      1    1.0950e+02    4.1840e+02 ;    H4' - C4'    - O4'   
   129    128    147      1    1.0950e+02    4.1840e+02 ;    H4' - C4'    - C3'   
   130    128    147      1    1.0950e+02    4.1840e+02 ;    O4' - C4'    - C3'   
   130    131    132      1    1.0950e+02    4.1840e+02 ;    O4' - C1'    - H1'   
   130    131    133      1    1.0950e+02    4.1840e+02 ;    O4' - C1'    - N9    
   130    131    149      1    1.0950e+02    4.1840e+02 ;    O4' - C1'    - C2'   
   131    133    134      1    1.2880e+02    5.8576e+02 ;    C1' - N9     - C8    
   131    133    146      1    1.2580e+02    5.8576e+02 ;    C1' - N9     - C4    
   131    149    147      1    1.0950e+02    3.3472e+02 ;    C1' - C2'    - C3'   
   131    149    150      1    1.0950e+02    4.1840e+02 ;    C1' - C2'    - H2'   
   131    149    151      1    1.0950e+02    4.1840e+02 ;    C1' - C2'    - H2''  
   132    131    133      1    1.0950e+02    4.1840e+02 ;    H1' - C1'    - N9    
   132    131    149      1    1.0950e+02    4.1840e+02 ;    H1' - C1'    - C2'   
   133    131    149      1    1.0950e+02    4.1840e+02 ;     N9 - C1'    - C2'   
   133    134    135      1    1.2305e+02    4.1840e+02 ;     N9 - C8     - H8    
   133    134    136      1    1.1390e+02    5.8576e+02 ;     N9 - C8     - N7    
   133    146    137      1    1.0620e+02    5.8576e+02 ;     N9 - C4     - C5    
   133    146    145      1    1.2620e+02    5.8576e+02 ;     N9 - C4     - N3    
   134    133    146      1    1.0540e+02    5.8576e+02 ;     C8 - N9     - C4    
   134    136    137      1    1.0380e+02    5.8576e+02 ;     C8 - N7     - C5    
   135    134    136      1    1.2305e+02    4.1840e+02 ;     H8 - C8     - N7    
   136    137    138      1    1.3240e+02    5.8576e+02 ;     N7 - C5     - C6    
   136    137    146      1    1.1040e+02    5.8576e+02 ;     N7 - C5     - C4    
   137    138    139      1    1.2350e+02    5.8576e+02 ;     C5 - C6     - N6    
   137    138    142      1    1.1730e+02    5.8576e+02 ;     C5 - C6     - N1    
   137    146    145      1    1.2770e+02    5.8576e+02 ;     C5 - C4     - N3    
   138    137    146      1    1.1730e+02    5.2718e+02 ;     C6 - C5     - C4    
   138    139    140      1    1.2000e+02    4.1840e+02 ;     C6 - N6     - H61   
   138    139    141      1    1.2000e+02    4.1840e+02 ;     C6 - N6     - H62   
   138    142    143      1    1.1860e+02    5.8576e+02 ;     C6 - N1     - C2    
   139    138    142      1    1.1930e+02    5.8576e+02 ;     N6 - C6     - N1    
   140    139    141      1    1.2000e+02    2.9288e+02 ;    H61 - N6     - H62   
   142    143    144      1    1.1545e+02    4.1840e+02 ;     N1 - C2     - H2    
   142    143    145      1    1.2910e+02    5.8576e+02 ;     N1 - C2     - N3    
   143    145    146      1    1.1100e+02    5.8576e+02 ;     C2 - N3     - C4    
   144    143    145      1    1.1545e+02    4.1840e+02 ;     H2 - C2     - N3    
   147    149    150      1    1.0950e+02    4.1840e+02 ;    C3' - C2'    - H2'   
   147    149    151      1    1.0950e+02    4.1840e+02 ;    C3' - C2'    - H2''  
   147    152    153      1    1.2050e+02    8.3680e+02 ;    C3' - O3'    - P     
   148    147    149      1    1.0950e+02    4.1840e+02 ;    H3' - C3'    - C2'   
   148    147    152      1    1.0950e+02    4.1840e+02 ;    H3' - C3'    - O3'   
   149    147    152      1    1.0950e+02    4.1840e+02 ;    C2' - C3'    - O3'   
   150    149    151      1    1.0950e+02    2.9288e+02 ;    H2' - C2'    - H2''  
   152    153    154      1    1.0823e+02    8.3680e+02 ;    O3' - P      - OP1   
   152    153    155      1    1.0823e+02    8.3680e+02 ;    O3' - P      - OP2   
   152    153    156      1    1.0260e+02    3.7656e+02 ;    O3' - P      - O5'   
   153    156    157      1    1.2050e+02    8.3680e+02 ;      P - O5'    - C5'   
   154    153    155      1    1.1990e+02    1.1715e+03 ;    OP1 - P      - OP2   
   154    153    156      1    1.0823e+02    8.3680e+02 ;    OP1 - P      - O5'   
   155    153    156      1    1.0823e+02    8.3680e+02 ;    OP2 - P      - O5'   
   156    157    158      1    1.0950e+02    4.1840e+02 ;    O5' - C5'    - H5'   
   156    157    159      1    1.0950e+02    4.1840e+02 ;    O5' - C5'    - H5''  
   156    157    160      1    1.0950e+02    4.1840e+02 ;    O5' - C5'    - C4'   
   157    160    161      1    1.0950e+02    4.1840e+02 ;    C5' - C4'    - H4'   
   157    160    162      1    1.0950e+02    4.1840e+02 ;    C5' - C4'    - O4'   
   157    160    179      1    1.0950e+02    3.3472e+02 ;    C5' - C4'    - C3'   
   158    157    159      1    1.0950e+02    2.9288e+02 ;    H5' - C5'    - H5''  
   158    157    160      1    1.0950e+02    4.1840e+02 ;    H5' - C5'    - C4'   
   159    157    160      1    1.0950e+02    4.1840e+02 ;   H5'' - C5'    - C4'   
   160    162    163      1    1.0950e+02    5.0208e+02 ;    C4' - O4'    - C1'   
   160    179    180      1    1.0950e+02    4.1840e+02 ;    C4' - C3'    - H3'   
   160    179    181      1    1.0950e+02    3.3472e+02 ;    C4' - C3'    - C2'   
   160    179    184      1    1.0950e+02    4.1840e+02 ;    C4' - C3'    - O3'   
   161    160    162      1    1.0950e+02    4.1840e+02 ;    H4' - C4'    - O4'   
   161    160    179      1    1.0950e+02    4.1840e+02 ;    H4' - C4'    - C3'   
   162    160    179      1    1.0950e+02    4.1840e+02 ;    O4' - C4'    - C3'   
   162    163    164      1    1.0950e+02    4.1840e+02 ;    O4' - C1'    - H1'   
   162    163    165      1    1.0950e+02    4.1840e+02 ;    O4' - C1'    - N9    
   162    163    181      1    1.0950e+02    4.1840e+02 ;    O4' - C1'    - C2'   
   163    165    166      1    1.2880e+02    5.8576e+02 ;    C1' - N9     - C8    
   163    165    178      1    1.2580e+02    5.8576e+02 ;    C1' - N9     - C4    
   163    181    179      1    1.0950e+02    3.3472e+02 ;    C1' - C2'    - C3'   
   163    181    182      1    1.0950e+02    4.1840e+02 ;    C1' - C2'    - H2'   
   163    181    183      1    1.0950e+02    4.1840e+02 ;    C1' - C2'    - H2''  
   164    163    165      1    1.0950e+02    4.1840e+02 ;    H1' - C1'    - N9    
   164    163    181      1    1.0950e+02    4.1840e+02 ;    H1' - C1'    - C2'   
   165    163    181      1    1.0950e+02    4.1840e+02 ;     N9 - C1'    - C2'   
   165    166    167      1    1.2305e+02    4.1840e+02 ;     N9 - C8     - H8    
   165    166    168      1    1.1390e+02    5.8576e+02 ;     N9 - C8     - N7    
   165    178    169      1    1.0620e+02    5.8576e+02 ;     N9 - C4     - C5    
   165    178    177      1    1.2620e+02    5.8576e+02 ;     N9 - C4     - N3    
   166    165    178      1    1.0540e+02    5.8576e+02 ;     C8 - N9     - C4    
   166    168    169      1    1.0380e+02    5.8576e+02 ;     C8 - N7     - C5    
   167    166    168      1    1.2305e+02    4.1840e+02 ;     H8 - C8     - N7    
   168    169    170      1    1.3240e+02    5.8576e+02 ;     N7 - C5     - C6    
   168    169    178      1    1.1040e+02    5.8576e+02 ;     N7 - C5     - C4    
   169    170    171      1    1.2350e+02    5.8576e+02 ;     C5 - C6     - N6    
   169    170    174      1    1.1730e+02    5.8576e+02 ;     C5 - C6     - N1    
   169    178    177      1    1.2770e+02    5.8576e+02 ;     C5 - C4     - N3    
   170    169    178      1    1.1730e+02    5.2718e+02 ;     C6 - C5     - C4    
   170    171    172      1    1.2000e+02    4.1840e+02 ;     C6 - N6     - H61   
   170    171    173      1    1.2000e+02    4.1840e+02 ;     C6 - N6     - H62   
   170    174    175      1    1.1860e+02    5.8576e+02 ;     C6 - N1     - C2    
   171    170    174      1    1.1930e+02    5.8576e+02 ;     N6 - C6     - N1    
   172    171    173      1    1.2000e+02    2.9288e+02 ;    H61 - N6     - H62   
   174    175    176      1    1.1545e+02    4.1840e+02 ;     N1 - C2     - H2    
   174    175    177      1    1.2910e+02    5.8576e+02 ;     N1 - C2     - N3    
   175    177    178      1    1.1100e+02    5.8576e+02 ;     C2 - N3     - C4    
   176    175    177      1    1.1545e+02    4.1840e+02 ;     H2 - C2     - N3    
   179    181    182      1    1.0950e+02    4.1840e+02 ;    C3' - C2'    - H2'   
   179    181    183      1    1.0950e+02    4.1840e+02 ;    C3' - C2'    - H2''  
   179    184    185      1    1.2050e+02    8.3680e+02 ;    C3' - O3'    - P     
   180    179    181      1    1.0950e+02    4.1840e+02 ;    H3' - C3'    - C2'   
   180    179    184      1    1.0950e+02    4.1840e+02 ;    H3' - C3'    - O3'   
   181    179    184      1    1.0950e+02    4.1840e+02 ;    C2' - C3'    - O3'   
   182    181    183      1    1.0950e+02    2.9288e+02 ;    H2' - C2'    - H2''  
   184    185    186      1    1.0823e+02    8.3680e+02 ;    O3' - P      - OP1   
   184    185    187      1    1.0823e+02    8.3680e+02 ;    O3' - P      - OP2   
   184    185    188      1    1.0260e+02    3.7656e+02 ;    O3' - P      - O5'   
   185    188    189      1    1.2050e+02    8.3680e+02 ;      P - O5'    - C5'   
   186    185    187      1    1.1990e+02    1.1715e+03 ;    OP1 - P      - OP2   
   186    185    188      1    1.0823e+02    8.3680e+02 ;    OP1 - P      - O5'   
   187    185    188      1    1.0823e+02    8.3680e+02 ;    OP2 - P      - O5'   
   188    189    190      1    1.0950e+02    4.1840e+02 ;    O5' - C5'    - H5'   
   188    189    191      1    1.0950e+02    4.1840e+02 ;    O5' - C5'    - H5''  
   188    189    192      1    1.0950e+02    4.1840e+02 ;    O5' - C5'    - C4'   
   189    192    193      1    1.0950e+02    4.1840e+02 ;    C5' - C4'    - H4'   
   189    192    194      1    1.0950e+02    4.1840e+02 ;    C5' - C4'    - O4'   
   189    192    209      1    1.0950e+02    3.3472e+02 ;    C5' - C4'    - C3'   
   190    189    191      1    1.0950e+02    2.9288e+02 ;    H5' - C5'    - H5''  
   190    189    192      1    1.0950e+02    4.1840e+02 ;    H5' - C5'    - C4'   
   191    189    192      1    1.0950e+02    4.1840e+02 ;   H5'' - C5'    - C4'   
   192    194    195      1    1.0950e+02    5.0208e+02 ;    C4' - O4'    - C1'   
   192    209    210      1    1.0950e+02    4.1840e+02 ;    C4' - C3'    - H3'   
   192    209    211      1    1.0950e+02    3.3472e+02 ;    C4' - C3'    - C2'   
   192    209    214      1    1.0950e+02    4.1840e+02 ;    C4' - C3'    - O3'   
   193    192    194      1    1.0950e+02    4.1840e+02 ;    H4' - C4'    - O4'   
   193    192    209      1    1.0950e+02    4.1840e+02 ;    H4' - C4'    - C3'   
   194    192    209      1    1.0950e+02    4.1840e+02 ;    O4' - C4'    - C3'   
   194    195    196      1    1.0950e+02    4.1840e+02 ;    O4' - C1'    - H1'   
   194    195    197      1    1.0950e+02    4.1840e+02 ;    O4' - C1'    - N1    
   194    195    211      1    1.0950e+02    4.1840e+02 ;    O4' - C1'    - C2'   
   195    197    198      1    1.2120e+02    5.8576e+02 ;    C1' - N1     - C6    
   195    197    207      1    1.1760e+02    5.8576e+02 ;    C1' - N1     - C2    
   195    211    209      1    1.0950e+02    3.3472e+02 ;    C1' - C2'    - C3'   
   195    211    212      1    1.0950e+02    4.1840e+02 ;    C1' - C2'    - H2'   
   195    211    213      1    1.0950e+02    4.1840e+02 ;    C1' - C2'    - H2''  
   196    195    197      1    1.0950e+02    4.1840e+02 ;    H1' - C1'    - N1    
   196    195    211      1    1.0950e+02    4.1840e+02 ;    H1' - C1'    - C2'   
   197    195    211      1    1.0950e+02    4.1840e+02 ;     N1 - C1'    - C2'   
   197    198    199      1    1.1910e+02    4.1840e+02 ;     N1 - C6     - H6    
   197    198    200      1    1.2120e+02    5.8576e+02 ;     N1 - C6     - C5    
   197    207    206      1    1.1860e+02    5.8576e+02 ;     N1 - C2     - N3    
   197    207    208      1    1.2090e+02    6.6944e+02 ;     N1 - C2     - O2    
   198    197    207      1    1.2160e+02    5.8576e+02 ;     C6 - N1     - C2    
   198    200    201      1    1.1970e+02    4.1840e+02 ;     C6 - C5     - H5    
   198    200    202      1    1.1700e+02    5.2718e+02 ;     C6 - C5     - C4    
   199    198    200      1    1.1970e+02    4.1840e+02 ;     H6 - C6     - C5    
   200    202    203      1    1.2010e+02    5.8576e+02 ;     C5 - C4     - N4    
   200    202    206      1    1.2150e+02    5.8576e+02 ;     C5 - C4     - N3    
   201    200    202      1    1.2330e+02    4.1840e+02 ;     H5 - C5     - C4    
   202    203    204      1    1.2000e+02    4.1840e+02 ;     C4 - N4     - H41   
   202    203    205      1    1.2000e+02    4.1840e+02 ;     C4 - N4     - H42   
   202    206    207      1    1.2050e+02    5.8576e+02 ;     C4 - N3     - C2    
   203    202    206      1    1.1930e+02    5.8576e+02 ;     N4 - C4     - N3    
   204    203    205      1    1.2000e+02    2.9288e+02 ;    H41 - N4     - H42   
   206    207    208      1    1.2250e+02    6.6944e+02 ;     N3 - C2     - O2    
   209    211    212      1    1.0950e+02    4.1840e+02 ;    C3' - C2'    - H2'   
   209    211    213      1    1.0950e+02    4.1840e+02 ;    C3' - C2'    - H2''  
   209    214    215      1    1.2050e+02    8.3680e+02 ;    C3' - O3'    - P     
   210    209    211      1    1.0950e+02    4.1840e+02 ;    H3' - C3'    - C2'   
   210    209    214      1    1.0950e+02    4.1840e+02 ;    H3' - C3'    - O3'   
   211    209    214      1    1.0950e+02    4.1840e+02 ;    C2' - C3'    - O3'   
   212    211    213      1    1.0950e+02    2.9288e+02 ;    H2' - C2'    - H2''  
   214    215    216      1    1.0823e+02    8.3680e+02 ;    O3' - P      - OP1   
   214    215    217      1    1.0823e+02    8.3680e+02 ;    O3' - P      - OP2   
   214    215    218      1    1.0260e+02    3.7656e+02 ;    O3' - P      - O5'   
   215    218    219      1    1.2050e+02    8.3680e+02 ;      P - O5'    - C5'   
   216    215    217      1    1.1990e+02    1.1715e+03 ;    OP1 - P      - OP2   
   216    215    218      1    1.0823e+02    8.3680e+02 ;    OP1 - P      - O5'   
   217    215    218      1    1.0823e+02    8.3680e+02 ;    OP2 - P      - O5'   
   218    219    220      1    1.0950e+02    4.1840e+02 ;    O5' - C5'    - H5'   
   218    219    221      1    1.0950e+02    4.1840e+02 ;    O5' - C5'    - H5''  
   218    219    222      1    1.0950e+02    4.1840e+02 ;    O5' - C5'    - C4'   
   219    222    223      1    1.0950e+02    4.1840e+02 ;    C5' - C4'    - H4'   
   219    222    224      1    1.0950e+02    4.1840e+02 ;    C5' - C4'    - O4'   
   219    222    239      1    1.0950e+02    3.3472e+02 ;    C5' - C4'    - C3'   
   220    219    221      1    1.0950e+02    2.9288e+02 ;    H5' - C5'    - H5''  
   220    219    222      1    1.0950e+02    4.1840e+02 ;    H5' - C5'    - C4'   
   221    219    222      1    1.0950e+02    4.1840e+02 ;   H5'' - C5'    - C4'   
   222    224    225      1    1.0950e+02    5.0208e+02 ;    C4' - O4'    - C1'   
   222    239    240      1    1.0950e+02    4.1840e+02 ;    C4' - C3'    - H3'   
   222    239    241      1    1.0950e+02    3.3472e+02 ;    C4' - C3'    - C2'   
   222    239    244      1    1.0950e+02    4.1840e+02 ;    C4' - C3'    - O3'   
   223    222    224      1    1.0950e+02    4.1840e+02 ;    H4' - C4'    - O4'   
   223    222    239      1    1.0950e+02    4.1840e+02 ;    H4' - C4'    - C3'   
   224    222    239      1    1.0950e+02    4.1840e+02 ;    O4' - C4'    - C3'   
   224    225    226      1    1.0950e+02    4.1840e+02 ;    O4' - C1'    - H1'   
   224    225    227      1    1.0950e+02    4.1840e+02 ;    O4' - C1'    - N1    
   224    225    241      1    1.0950e+02    4.1840e+02 ;    O4' - C1'    - C2'   
   225    227    228      1    1.2120e+02    5.8576e+02 ;    C1' - N1     - C6    
   225    227    237      1    1.1760e+02    5.8576e+02 ;    C1' - N1     - C2    
   225    241    239      1    1.0950e+02    3.3472e+02 ;    C1' - C2'    - C3'   
   225    241    242      1    1.0950e+02    4.1840e+02 ;    C1' - C2'    - H2'   
   225    241    243      1    1.0950e+02    4.1840e+02 ;    C1' - C2'    - H2''  
   226    225    227      1    1.0950e+02    4.1840e+02 ;    H1' - C1'    - N1    
   226    225    241      1    1.0950e+02    4.1840e+02 ;    H1' - C1'    - C2'   
   227    225    241      1    1.0950e+02    4.1840e+02 ;     N1 - C1'    - C2'   
   227    228    229      1    1.1910e+02    4.1840e+02 ;     N1 - C6     - H6    
   227    228    230      1    1.2120e+02    5.8576e+02 ;     N1 - C6     - C5    
   227    237    236      1    1.1860e+02    5.8576e+02 ;     N1 - C2     - N3    
   227    237    238      1    1.2090e+02    6.6944e+02 ;     N1 - C2     - O2    
   228    227    237      1    1.2160e+02    5.8576e+02 ;     C6 - N1     - C2    
   228    230    231      1    1.1970e+02    4.1840e+02 ;     C6 - C5     - H5    
   228    230    232      1    1.1700e+02    5.2718e+02 ;     C6 - C5     - C4    
   229    228    230      1    1.1970e+02    4.1840e+02 ;     H6 - C6     - C5    
   230    232    233      1    1.2010e+02    5.8576e+02 ;     C5 - C4     - N4    
   230    232    236      1    1.2150e+02    5.8576e+02 ;     C5 - C4     - N3    
   231    230    232      1    1.2330e+02    4.1840e+02 ;     H5 - C5     - C4    
   232    233    234      1    1.2000e+02    4.1840e+02 ;     C4 - N4     - H41   
   232    233    235      1    1.2000e+02    4.1840e+02 ;     C4 - N4     - H42   
   232    236    237      1    1.2050e+02    5.8576e+02 ;     C4 - N3     - C2    
   233    232    236      1    1.1930e+02    5.8576e+02 ;     N4 - C4     - N3    
   234    233    235      1    1.2000e+02    2.9288e+02 ;    H41 - N4     - H42   
   236    237    238      1    1.2250e+02    6.6944e+02 ;     N3 - C2     - O2    
   239    241    242      1    1.0950e+02    4.1840e+02 ;    C3' - C2'    - H2'   
   239    241    243      1    1.0950e+02    4.1840e+02 ;    C3' - C2'    - H2''  
   239    244    245      1    1.2050e+02    8.3680e+02 ;    C3' - O3'    - P     
   240    239    241      1    1.0950e+02    4.1840e+02 ;    H3' - C3'    - C2'   
   240    239    244      1    1.0950e+02    4.1840e+02 ;    H3' - C3'    - O3'   
   241    239    244      1    1.0950e+02    4.1840e+02 ;    C2' - C3'    - O3'   
   242    241    243      1    1.0950e+02    2.9288e+02 ;    H2' - C2'    - H2''  
   244    245    246      1    1.0823e+02    8.3680e+02 ;    O3' - P      - OP1   
   244    245    247      1    1.0823e+02    8.3680e+02 ;    O3' - P      - OP2   
   244    245    248      1    1.0260e+02    3.7656e+02 ;    O3' - P      - O5'   
   245    248    249      1    1.2050e+02    8.3680e+02 ;      P - O5'    - C5'   
   246    245    247      1    1.1990e+02    1.1715e+03 ;    OP1 - P      - OP2   
   246    245    248      1    1.0823e+02    8.3680e+02 ;    OP1 - P      - O5'   
   247    245    248      1    1.0823e+02    8.3680e+02 ;    OP2 - P      - O5'   
   248    249    250      1    1.0950e+02    4.1840e+02 ;    O5' - C5'    - H5'   
   248    249    251      1    1.0950e+02    4.1840e+02 ;    O5' - C5'    - H5''  
   248    249    252      1    1.0950e+02    4.1840e+02 ;    O5' - C5'    - C4'   
   249    252    253      1    1.0950e+02    4.1840e+02 ;    C5' - C4'    - H4'   
   249    252    254      1    1.0950e+02    4.1840e+02 ;    C5' - C4'    - O4'   
   249    252    269      1    1.0950e+02    3.3472e+02 ;    C5' - C4'    - C3'   
   250    249    251      1    1.0950e+02    2.9288e+02 ;    H5' - C5'    - H5''  
   250    249    252      1    1.0950e+02    4.1840e+02 ;    H5' - C5'    - C4'   
   251    249    252      1    1.0950e+02    4.1840e+02 ;   H5'' - C5'    - C4'   
   252    254    255      1    1.0950e+02    5.0208e+02 ;    C4' - O4'    - C1'   
   252    269    270      1    1.0950e+02    4.1840e+02 ;    C4' - C3'    - H3'   
   252    269    271      1    1.0950e+02    3.3472e+02 ;    C4' - C3'    - C2'   
   252    269    274      1    1.0950e+02    4.1840e+02 ;    C4' - C3'    - O3'   
   253    252    254      1    1.0950e+02    4.1840e+02 ;    H4' - C4'    - O4'   
   253    252    269      1    1.0950e+02    4.1840e+02 ;    H4' - C4'    - C3'   
   254    252    269      1    1.0950e+02    4.1840e+02 ;    O4' - C4'    - C3'   
   254    255    256      1    1.0950e+02    4.1840e+02 ;    O4' - C1'    - H1'   
   254    255    257      1    1.0950e+02    4.1840e+02 ;    O4' - C1'    - N1    
   254    255    271      1    1.0950e+02    4.1840e+02 ;    O4' - C1'    - C2'   
   255    257    258      1    1.2120e+02    5.8576e+02 ;    C1' - N1     - C6    
   255    257    267      1    1.1760e+02    5.8576e+02 ;    C1' - N1     - C2    
   255    271    269      1    1.0950e+02    3.3472e+02 ;    C1' - C2'    - C3'   
   255    271    272      1    1.0950e+02    4.1840e+02 ;    C1' - C2'    - H2'   
   255    271    273      1    1.0950e+02    4.1840e+02 ;    C1' - C2'    - H2''  
   256    255    257      1    1.0950e+02    4.1840e+02 ;    H1' - C1'    - N1    
   256    255    271      1    1.0950e+02    4.1840e+02 ;    H1' - C1'    - C2'   
   257    255    271      1    1.0950e+02    4.1840e+02 ;     N1 - C1'    - C2'   
   257    258    259      1    1.1910e+02    4.1840e+02 ;     N1 - C6     - H6    
   257    258    260      1    1.2120e+02    5.8576e+02 ;     N1 - C6     - C5    
   257    267    266      1    1.1860e+02    5.8576e+02 ;     N1 - C2     - N3    
   257    267    268      1    1.2090e+02    6.6944e+02 ;     N1 - C2     - O2    
   258    257    267      1    1.2160e+02    5.8576e+02 ;     C6 - N1     - C2    
   258    260    261      1    1.1970e+02    4.1840e+02 ;     C6 - C5     - H5    
   258    260    262      1    1.1700e+02    5.2718e+02 ;     C6 - C5     - C4    
   259    258    260      1    1.1970e+02    4.1840e+02 ;     H6 - C6     - C5    
   260    262    263      1    1.2010e+02    5.8576e+02 ;     C5 - C4     - N4    
   260    262    266      1    1.2150e+02    5.8576e+02 ;     C5 - C4     - N3    
   261    260    262      1    1.2330e+02    4.1840e+02 ;     H5 - C5     - C4    
   262    263    264      1    1.2000e+02    4.1840e+02 ;     C4 - N4     - H41   
   262    263    265      1    1.2000e+02    4.1840e+02 ;     C4 - N4     - H42   
   262    266    267      1    1.2050e+02    5.8576e+02 ;     C4 - N3     - C2    
   263    262    266      1    1.1930e+02    5.8576e+02 ;     N4 - C4     - N3    
   264    263    265      1    1.2000e+02    2.9288e+02 ;    H41 - N4     - H42   
   266    267    268      1    1.2250e+02    6.6944e+02 ;     N3 - C2     - O2    
   269    271    272      1    1.0950e+02    4.1840e+02 ;    C3' - C2'    - H2'   
   269    271    273      1    1.0950e+02    4.1840e+02 ;    C3' - C2'    - H2''  
   269    274    275      1    1.2050e+02    8.3680e+02 ;    C3' - O3'    - P     
   270    269    271      1    1.0950e+02    4.1840e+02 ;    H3' - C3'    - C2'   
   270    269    274      1    1.0950e+02    4.1840e+02 ;    H3' - C3'    - O3'   
   271    269    274      1    1.0950e+02    4.1840e+02 ;    C2' - C3'    - O3'   
   272    271    273      1    1.0950e+02    2.9288e+02 ;    H2' - C2'    - H2''  
   274    275    276      1    1.0823e+02    8.3680e+02 ;    O3' - P      - OP1   
   274    275    277      1    1.0823e+02    8.3680e+02 ;    O3' - P      - OP2   
   274    275    278      1    1.0260e+02    3.7656e+02 ;    O3' - P      - O5'   
   275    278    279      1    1.2050e+02    8.3680e+02 ;      P - O5'    - C5'   
   276    275    277      1    1.1990e+02    1.1715e+03 ;    OP1 - P      - OP2   
   276    275    278      1    1.0823e+02    8.3680e+02 ;    OP1 - P      - O5'   
   277    275    278      1    1.0823e+02    8.3680e+02 ;    OP2 - P      - O5'   
   278    279    280      1    1.0950e+02    4.1840e+02 ;    O5' - C5'    - H5'   
   278    279    281      1    1.0950e+02    4.1840e+02 ;    O5' - C5'    - H5''  
   278    279    282      1    1.0950e+02    4.1840e+02 ;    O5' - C5'    - C4'   
   279    282    283      1    1.0950e+02    4.1840e+02 ;    C5' - C4'    - H4'   
   279    282    284      1    1.0950e+02    4.1840e+02 ;    C5' - C4'    - O4'   
   279    282    301      1    1.0950e+02    3.3472e+02 ;    C5' - C4'    - C3'   
   280    279    281      1    1.0950e+02    2.9288e+02 ;    H5' - C5'    - H5''  
   280    279    282      1    1.0950e+02    4.1840e+02 ;    H5' - C5'    - C4'   
   281    279    282      1    1.0950e+02    4.1840e+02 ;   H5'' - C5'    - C4'   
   282    284    285      1    1.0950e+02    5.0208e+02 ;    C4' - O4'    - C1'   
   282    301    302      1    1.0950e+02    4.1840e+02 ;    C4' - C3'    - H3'   
   282    301    303      1    1.0950e+02    3.3472e+02 ;    C4' - C3'    - C2'   
   282    301    306      1    1.0950e+02    4.1840e+02 ;    C4' - C3'    - O3'   
   283    282    284      1    1.0950e+02    4.1840e+02 ;    H4' - C4'    - O4'   
   283    282    301      1    1.0950e+02    4.1840e+02 ;    H4' - C4'    - C3'   
   284    282    301      1    1.0950e+02    4.1840e+02 ;    O4' - C4'    - C3'   
   284    285    286      1    1.0950e+02    4.1840e+02 ;    O4' - C1'    - H1'   
   284    285    287      1    1.0950e+02    4.1840e+02 ;    O4' - C1'    - N1    
   284    285    303      1    1.0950e+02    4.1840e+02 ;    O4' - C1'    - C2'   
   285    287    288      1    1.2120e+02    5.8576e+02 ;    C1' - N1     - C6    
   285    287    299      1    1.1760e+02    5.8576e+02 ;    C1' - N1     - C2    
   285    303    301      1    1.0950e+02    3.3472e+02 ;    C1' - C2'    - C3'   
   285    303    304      1    1.0950e+02    4.1840e+02 ;    C1' - C2'    - H2'   
   285    303    305      1    1.0950e+02    4.1840e+02 ;    C1' - C2'    - H2''  
   286    285    287      1    1.0950e+02    4.1840e+02 ;    H1' - C1'    - N1    
   286    285    303      1    1.0950e+02    4.1840e+02 ;    H1' - C1'    - C2'   
   287    285    303      1    1.0950e+02    4.1840e+02 ;     N1 - C1'    - C2'   
   287    288    289      1    1.1910e+02    4.1840e+02 ;     N1 - C6     - H6    
   287    288    290      1    1.2120e+02    5.8576e+02 ;     N1 - C6     - C5    
   287    299    297      1    1.1540e+02    5.8576e+02 ;     N1 - C2     - N3    
   287    299    300      1    1.2090e+02    6.6944e+02 ;     N1 - C2     - O2    
   288    287    299      1    1.2160e+02    5.8576e+02 ;     C6 - N1     - C2    
   288    290    291      1    1.1970e+02    5.8576e+02 ;     C6 - C5     - C7    
   288    290    295      1    1.2070e+02    5.2718e+02 ;     C6 - C5     - C4    
   289    288    290      1    1.1970e+02    4.1840e+02 ;     H6 - C6     - C5    
   290    291    292      1    1.0950e+02    4.1840e+02 ;     C5 - C7     - H71   
   290    291    293      1    1.0950e+02    4.1840e+02 ;     C5 - C7     - H72   
   290    291    294      1    1.0950e+02    4.1840e+02 ;     C5 - C7     - H73   
   290    295    296      1    1.2530e+02    6.6944e+02 ;     C5 - C4     - O4    
   290    295    297      1    1.1410e+02    5.8576e+02 ;     C5 - C4     - N3    
   291    290    295      1    1.1970e+02    5.8576e+02 ;     C7 - C5     - C4    
   292    291    293      1    1.0950e+02    2.9288e+02 ;    H71 - C7     - H72   
   292    291    294      1    1.0950e+02    2.9288e+02 ;    H71 - C7     - H73   
   293    291    294      1    1.0950e+02    2.9288e+02 ;    H72 - C7     - H73   
   295    297    298      1    1.1680e+02    4.1840e+02 ;     C4 - N3     - H3    
   295    297    299      1    1.2640e+02    5.8576e+02 ;     C4 - N3     - C2    
   296    295    297      1    1.2060e+02    6.6944e+02 ;     O4 - C4     - N3    
   297    299    300      1    1.2060e+02    6.6944e+02 ;     N3 - C2     - O2    
   298    297    299      1    1.1680e+02    4.1840e+02 ;     H3 - N3     - C2    
   301    303    304      1    1.0950e+02    4.1840e+02 ;    C3' - C2'    - H2'   
   301    303    305      1    1.0950e+02    4.1840e+02 ;    C3' - C2'    - H2''  
   301    306    307      1    1.2050e+02    8.3680e+02 ;    C3' - O3'    - P     
   302    301    303      1    1.0950e+02    4.1840e+02 ;    H3' - C3'    - C2'   
   302    301    306      1    1.0950e+02    4.1840e+02 ;    H3' - C3'    - O3'   
   303    301    306      1    1.0950e+02    4.1840e+02 ;    C2' - C3'    - O3'   
   304    303    305      1    1.0950e+02    2.9288e+02 ;    H2' - C2'    - H2''  
   306    307    308      1    1.0823e+02    8.3680e+02 ;    O3' - P      - OP1   
   306    307    309      1    1.0823e+02    8.3680e+02 ;    O3' - P      - OP2   
   306    307    310      1    1.0260e+02    3.7656e+02 ;    O3' - P      - O5'   
   307    310    311      1    1.2050e+02    8.3680e+02 ;      P - O5'    - C5'   
   308    307    309      1    1.1990e+02    1.1715e+03 ;    OP1 - P      - OP2   
   308    307    310      1    1.0823e+02    8.3680e+02 ;    OP1 - P      - O5'   
   309    307    310      1    1.0823e+02    8.3680e+02 ;    OP2 - P      - O5'   
   310    311    312      1    1.0950e+02    4.1840e+02 ;    O5' - C5'    - H5'   
   310    311    313      1    1.0950e+02    4.1840e+02 ;    O5' - C5'    - H5''  
   310    311    314      1    1.0950e+02    4.1840e+02 ;    O5' - C5'    - C4'   
   311    314    315      1    1.0950e+02    4.1840e+02 ;    C5' - C4'    - H4'   
   311    314    316      1    1.0950e+02    4.1840e+02 ;    C5' - C4'    - O4'   
   311    314    333      1    1.0950e+02    3.3472e+02 ;    C5' - C4'    - C3'   
   312    311    313      1    1.0950e+02    2.9288e+02 ;    H5' - C5'    - H5''  
   312    311    314      1    1.0950e+02    4.1840e+02 ;    H5' - C5'    - C4'   
   313    311    314      1    1.0950e+02    4.1840e+02 ;   H5'' - C5'    - C4'   
   314    316    317      1    1.0950e+02    5.0208e+02 ;    C4' - O4'    - C1'   
   314    333    334      1    1.0950e+02    4.1840e+02 ;    C4' - C3'    - H3'   
   314    333    335      1    1.0950e+02    3.3472e+02 ;    C4' - C3'    - C2'   
   314    333    338      1    1.0950e+02    4.1840e+02 ;    C4' - C3'    - O3'   
   315    314    316      1    1.0950e+02    4.1840e+02 ;    H4' - C4'    - O4'   
   315    314    333      1    1.0950e+02    4.1840e+02 ;    H4' - C4'    - C3'   
   316    314    333      1    1.0950e+02    4.1840e+02 ;    O4' - C4'    - C3'   
   316    317    318      1    1.0950e+02    4.1840e+02 ;    O4' - C1'    - H1'   
   316    317    319      1    1.0950e+02    4.1840e+02 ;    O4' - C1'    - N9    
   316    317    335      1    1.0950e+02    4.1840e+02 ;    O4' - C1'    - C2'   
   317    319    320      1    1.2880e+02    5.8576e+02 ;    C1' - N9     - C8    
   317    319    332      1    1.2580e+02    5.8576e+02 ;    C1' - N9     - C4    
   317    335    333      1    1.0950e+02    3.3472e+02 ;    C1' - C2'    - C3'   
   317    335    336      1    1.0950e+02    4.1840e+02 ;    C1' - C2'    - H2'   
   317    335    337      1    1.0950e+02    4.1840e+02 ;    C1' - C2'    - H2''  
   318    317    319      1    1.0950e+02    4.1840e+02 ;    H1' - C1'    - N9    
   318    317    335      1    1.0950e+02    4.1840e+02 ;    H1' - C1'    - C2'   
   319    317    335      1    1.0950e+02    4.1840e+02 ;     N9 - C1'    - C2'   
   319    320    321      1    1.2305e+02    4.1840e+02 ;     N9 - C8     - H8    
   319    320    322      1    1.1390e+02    5.8576e+02 ;     N9 - C8     - N7    
   319    332    323      1    1.0620e+02    5.8576e+02 ;     N9 - C4     - C5    
   319    332    331      1    1.2620e+02    5.8576e+02 ;     N9 - C4     - N3    
   320    319    332      1    1.0540e+02    5.8576e+02 ;     C8 - N9     - C4    
   320    322    323      1    1.0380e+02    5.8576e+02 ;     C8 - N7     - C5    
   321    320    322      1    1.2305e+02    4.1840e+02 ;     H8 - C8     - N7    
   322    323    324      1    1.3240e+02    5.8576e+02 ;     N7 - C5     - C6    
   322    323    332      1    1.1040e+02    5.8576e+02 ;     N7 - C5     - C4    
   323    324    325      1    1.2350e+02    5.8576e+02 ;     C5 - C6     - N6    
   323    324    328      1    1.1730e+02    5.8576e+02 ;     C5 - C6     - N1    
   323    332    331      1    1.2770e+02    5.8576e+02 ;     C5 - C4     - N3    
   324    323    332      1    1.1730e+02    5.2718e+02 ;     C6 - C5     - C4    
   324    325    326      1    1.2000e+02    4.1840e+02 ;     C6 - N6     - H61   
   324    325    327      1    1.2000e+02    4.1840e+02 ;     C6 - N6     - H62   
   324    328    329      1    1.1860e+02    5.8576e+02 ;     C6 - N1     - C2    
   325    324    328      1    1.1930e+02    5.8576e+02 ;     N6 - C6     - N1    
   326    325    327      1    1.2000e+02    2.9288e+02 ;    H61 - N6     - H62   
   328    329    330      1    1.1545e+02    4.1840e+02 ;     N1 - C2     - H2    
   328    329    331      1    1.2910e+02    5.8576e+02 ;     N1 - C2     - N3    
   329    331    332      1    1.1100e+02    5.8576e+02 ;     C2 - N3     - C4    
   330    329    331      1    1.1545e+02    4.1840e+02 ;     H2 - C2     - N3    
   333    335    336      1    1.0950e+02    4.1840e+02 ;    C3' - C2'    - H2'   
   333    335    337      1    1.0950e+02    4.1840e+02 ;    C3' - C2'    - H2''  
   333    338    339      1    1.2050e+02    8.3680e+02 ;    C3' - O3'    - P     
   334    333    335      1    1.0950e+02    4.1840e+02 ;    H3' - C3'    - C2'   
   334    333    338      1    1.0950e+02    4.1840e+02 ;    H3' - C3'    - O3'   
   335    333    338      1    1.0950e+02    4.1840e+02 ;    C2' - C3'    - O3'   
   336    335    337      1    1.0950e+02    2.9288e+02 ;    H2' - C2'    - H2''  
   338    339    340      1    1.0823e+02    8.3680e+02 ;    O3' - P      - OP1   
   338    339    341      1    1.0823e+02    8.3680e+02 ;    O3' - P      - OP2   
   338    339    342      1    1.0260e+02    3.7656e+02 ;    O3' - P      - O5'   
   339    342    343      1    1.2050e+02    8.3680e+02 ;      P - O5'    - C5'   
   340    339    341      1    1.1990e+02    1.1715e+03 ;    OP1 - P      - OP2   
   340    339    342      1    1.0823e+02    8.3680e+02 ;    OP1 - P      - O5'   
   341    339    342      1    1.0823e+02    8.3680e+02 ;    OP2 - P      - O5'   
   342    343    344      1    1.0950e+02    4.1840e+02 ;    O5' - C5'    - H5'   
   342    343    345      1    1.0950e+02    4.1840e+02 ;    O5' - C5'    - H5''  
   342    343    346      1    1.0950e+02    4.1840e+02 ;    O5' - C5'    - C4'   
   343    346    347      1    1.0950e+02    4.1840e+02 ;    C5' - C4'    - H4'   
   343    346    348      1    1.0950e+02    4.1840e+02 ;    C5' - C4'    - O4'   
   343    346    365      1    1.0950e+02    3.3472e+02 ;    C5' - C4'    - C3'   
   344    343    345      1    1.0950e+02    2.9288e+02 ;    H5' - C5'    - H5''  
   344    343    346      1    1.0950e+02    4.1840e+02 ;    H5' - C5'    - C4'   
   345    343    346      1    1.0950e+02    4.1840e+02 ;   H5'' - C5'    - C4'   
   346    348    349      1    1.0950e+02    5.0208e+02 ;    C4' - O4'    - C1'   
   346    365    366      1    1.0950e+02    4.1840e+02 ;    C4' - C3'    - H3'   
   346    365    367      1    1.0950e+02    3.3472e+02 ;    C4' - C3'    - C2'   
   346    365    370      1    1.0950e+02    4.1840e+02 ;    C4' - C3'    - O3'   
   347    346    348      1    1.0950e+02    4.1840e+02 ;    H4' - C4'    - O4'   
   347    346    365      1    1.0950e+02    4.1840e+02 ;    H4' - C4'    - C3'   
   348    346    365      1    1.0950e+02    4.1840e+02 ;    O4' - C4'    - C3'   
   348    349    350      1    1.0950e+02    4.1840e+02 ;    O4' - C1'    - H1'   
   348    349    351      1    1.0950e+02    4.1840e+02 ;    O4' - C1'    - N9    
   348    349    367      1    1.0950e+02    4.1840e+02 ;    O4' - C1'    - C2'   
   349    351    352      1    1.2880e+02    5.8576e+02 ;    C1' - N9     - C8    
   349    351    364      1    1.2580e+02    5.8576e+02 ;    C1' - N9     - C4    
   349    367    365      1    1.0950e+02    3.3472e+02 ;    C1' - C2'    - C3'   
   349    367    368      1    1.0950e+02    4.1840e+02 ;    C1' - C2'    - H2'   
   349    367    369      1    1.0950e+02    4.1840e+02 ;    C1' - C2'    - H2''  
   350    349    351      1    1.0950e+02    4.1840e+02 ;    H1' - C1'    - N9    
   350    349    367      1    1.0950e+02    4.1840e+02 ;    H1' - C1'    - C2'   
   351    349    367      1    1.0950e+02    4.1840e+02 ;     N9 - C1'    - C2'   
   351    352    353      1    1.2305e+02    4.1840e+02 ;     N9 - C8     - H8    
   351    352    354      1    1.1390e+02    5.8576e+02 ;     N9 - C8     - N7    
   351    364    355      1    1.0620e+02    5.8576e+02 ;     N9 - C4     - C5    
   351    364    363      1    1.2620e+02    5.8576e+02 ;     N9 - C4     - N3    
   352    351    364      1    1.0540e+02    5.8576e+02 ;     C8 - N9     - C4    
   352    354    355      1    1.0380e+02    5.8576e+02 ;     C8 - N7     - C5    
   353    352    354      1    1.2305e+02    4.1840e+02 ;     H8 - C8     - N7    
   354    355    356      1    1.3240e+02    5.8576e+02 ;     N7 - C5     - C6    
   354    355    364      1    1.1040e+02    5.8576e+02 ;     N7 - C5     - C4    
   355    356    357      1    1.2350e+02    5.8576e+02 ;     C5 - C6     - N6    
   355    356    360      1    1.1730e+02    5.8576e+02 ;     C5 - C6     - N1    
   355    364    363      1    1.2770e+02    5.8576e+02 ;     C5 - C4     - N3    
   356    355    364      1    1.1730e+02    5.2718e+02 ;     C6 - C5     - C4    
   356    357    358      1    1.2000e+02    4.1840e+02 ;     C6 - N6     - H61   
   356    357    359      1    1.2000e+02    4.1840e+02 ;     C6 - N6     - H62   
   356    360    361      1    1.1860e+02    5.8576e+02 ;     C6 - N1     - C2    
   357    356    360      1    1.1930e+02    5.8576e+02 ;     N6 - C6     - N1    
   358    357    359      1    1.2000e+02    2.9288e+02 ;    H61 - N6     - H62   
   360    361    362      1    1.1545e+02    4.1840e+02 ;     N1 - C2     - H2    
   360    361    363      1    1.2910e+02    5.8576e+02 ;     N1 - C2     - N3    
   361    363    364      1    1.1100e+02    5.8576e+02 ;     C2 - N3     - C4    
   362    361    363      1    1.1545e+02    4.1840e+02 ;     H2 - C2     - N3    
   365    367    368      1    1.0950e+02    4.1840e+02 ;    C3' - C2'    - H2'   
   365    367    369      1    1.0950e+02    4.1840e+02 ;    C3' - C2'    - H2''  
   365    370    371      1    1.2050e+02    8.3680e+02 ;    C3' - O3'    - P     
   366    365    367      1    1.0950e+02    4.1840e+02 ;    H3' - C3'    - C2'   
   366    365    370      1    1.0950e+02    4.1840e+02 ;    H3' - C3'    - O3'   
   367    365    370      1    1.0950e+02    4.1840e+02 ;    C2' - C3'    - O3'   
   368    367    369      1    1.0950e+02    2.9288e+02 ;    H2' - C2'    - H2''  
   370    371    372      1    1.0823e+02    8.3680e+02 ;    O3' - P      - OP1   
   370    371    373      1    1.0823e+02    8.3680e+02 ;    O3' - P      - OP2   
   370    371    374      1    1.0260e+02    3.7656e+02 ;    O3' - P      - O5'   
   373    371    372      1    1.1990e+02    1.1715e+03 ;    OP2 - P      - OP1   
   374    371    372      1    1.0823e+02    8.3680e+02 ;    O5' - P      - OP1   
   374    371    373      1    1.0823e+02    8.3680e+02 ;    O5' - P      - OP2   
   375    374    371      1    1.2050e+02    8.3680e+02 ;    C5' - O5'    - P     
   376    375    374      1    1.0950e+02    4.1840e+02 ;    H5' - C5'    - O5'   
   377    375    374      1    1.0950e+02    4.1840e+02 ;   H5'' - C5'    - O5'   
   377    375    376      1    1.0950e+02    2.9288e+02 ;   H5'' - C5'    - H5'   
   378    375    374      1    1.0950e+02    4.1840e+02 ;    C4' - C5'    - O5'   
   378    375    376      1    1.0950e+02    4.1840e+02 ;    C4' - C5'    - H5'   
   378    375    377      1    1.0950e+02    4.1840e+02 ;    C4' - C5'    - H5''  
   379    378    375      1    1.0950e+02    4.1840e+02 ;    H4' - C4'    - C5'   
   380    378    375      1    1.0950e+02    4.1840e+02 ;    O4' - C4'    - C5'   
   380    378    379      1    1.0950e+02    4.1840e+02 ;    O4' - C4'    - H4'   
   381    380    378      1    1.0950e+02    5.0208e+02 ;    C1' - O4'    - C4'   
   382    381    380      1    1.0950e+02    4.1840e+02 ;    H1' - C1'    - O4'   
   383    381    380      1    1.0950e+02    4.1840e+02 ;     N1 - C1'    - O4'   
   383    381    382      1    1.0950e+02    4.1840e+02 ;     N1 - C1'    - H1'   
   384    383    381      1    1.2120e+02    5.8576e+02 ;     C6 - N1     - C1'   
   385    384    383      1    1.1910e+02    4.1840e+02 ;     H6 - C6     - N1    
   386    384    383      1    1.2120e+02    5.8576e+02 ;     C5 - C6     - N1    
   386    384    385      1    1.1970e+02    4.1840e+02 ;     C5 - C6     - H6    
   387    386    384      1    1.1970e+02    4.1840e+02 ;     H5 - C5     - C6    
   388    386    384      1    1.1700e+02    5.2718e+02 ;     C4 - C5     - C6    
   388    386    387      1    1.2330e+02    4.1840e+02 ;     C4 - C5     - H5    
   388    392    401      1    1.1800e+02    4.1840e+02 ;     C4 - N3     - H3    
   389    388    386      1    1.2010e+02    5.8576e+02 ;     N4 - C4     - C5    
   390    389    388      1    1.2000e+02    4.1840e+02 ;    H41 - N4     - C4    
   391    389    388      1    1.2000e+02    4.1840e+02 ;    H42 - N4     - C4    
   391    389    390      1    1.2000e+02    2.9288e+02 ;    H42 - N4     - H41   
   392    388    386      1    1.2150e+02    5.8576e+02 ;     N3 - C4     - C5    
   392    388    389      1    1.1930e+02    5.8576e+02 ;     N3 - C4     - N4    
   392    393    383      1    1.1860e+02    5.8576e+02 ;     N3 - C2     - N1    
   393    383    381      1    1.1760e+02    5.8576e+02 ;     C2 - N1     - C1'   
   393    383    384      1    1.2160e+02    5.8576e+02 ;     C2 - N1     - C6    
   393    392    388      1    1.2050e+02    5.8576e+02 ;     C2 - N3     - C4    
   393    392    401      1    1.1680e+02    4.1840e+02 ;     C2 - N3     - H3    
   394    393    383      1    1.2090e+02    6.6944e+02 ;     O2 - C2     - N1    
   394    393    392      1    1.2250e+02    6.6944e+02 ;     O2 - C2     - N3    
   395    378    375      1    1.0950e+02    3.3472e+02 ;    C3' - C4'    - C5'   
   395    378    379      1    1.0950e+02    4.1840e+02 ;    C3' - C4'    - H4'   
   395    378    380      1    1.0950e+02    4.1840e+02 ;    C3' - C4'    - O4'   
   395    397    381      1    1.0950e+02    3.3472e+02 ;    C3' - C2'    - C1'   
   395    400    402      1    1.2050e+02    8.3680e+02 ;    C3' - O3'    - P     
   396    395    378      1    1.0950e+02    4.1840e+02 ;    H3' - C3'    - C4'   
   397    381    380      1    1.0950e+02    4.1840e+02 ;    C2' - C1'    - O4'   
   397    381    382      1    1.0950e+02    4.1840e+02 ;    C2' - C1'    - H1'   
   397    381    383      1    1.0950e+02    4.1840e+02 ;    C2' - C1'    - N1    
   397    395    378      1    1.0950e+02    3.3472e+02 ;    C2' - C3'    - C4'   
   397    395    396      1    1.0950e+02    4.1840e+02 ;    C2' - C3'    - H3'   
   398    397    381      1    1.0950e+02    4.1840e+02 ;    H2' - C2'    - C1'   
   398    397    395      1    1.0950e+02    4.1840e+02 ;    H2' - C2'    - C3'   
   399    397    381      1    1.0950e+02    4.1840e+02 ;   H2'' - C2'    - C1'   
   399    397    395      1    1.0950e+02    4.1840e+02 ;   H2'' - C2'    - C3'   
   399    397    398      1    1.0950e+02    2.9288e+02 ;   H2'' - C2'    - H2'   
   400    395    378      1    1.0950e+02    4.1840e+02 ;    O3' - C3'    - C4'   
   400    395    396      1    1.0950e+02    4.1840e+02 ;    O3' - C3'    - H3'   
   400    395    397      1    1.0950e+02    4.1840e+02 ;    O3' - C3'    - C2'   
   400    402    403      1    1.0823e+02    8.3680e+02 ;    O3' - P      - OP1   
   400    402    404      1    1.0823e+02    8.3680e+02 ;    O3' - P      - OP2   
   400    402    405      1    1.0260e+02    3.7656e+02 ;    O3' - P      - O5'   
   404    402    403      1    1.1990e+02    1.1715e+03 ;    OP2 - P      - OP1   
   405    402    403      1    1.0823e+02    8.3680e+02 ;    O5' - P      - OP1   
   405    402    404      1    1.0823e+02    8.3680e+02 ;    O5' - P      - OP2   
   406    405    402      1    1.2050e+02    8.3680e+02 ;    C5' - O5'    - P     
   407    406    405      1    1.0950e+02    4.1840e+02 ;    H5' - C5'    - O5'   
   408    406    405      1    1.0950e+02    4.1840e+02 ;   H5'' - C5'    - O5'   
   408    406    407      1    1.0950e+02    2.9288e+02 ;   H5'' - C5'    - H5'   
   409    406    405      1    1.0950e+02    4.1840e+02 ;    C4' - C5'    - O5'   
   409    406    407      1    1.0950e+02    4.1840e+02 ;    C4' - C5'    - H5'   
   409    406    408      1    1.0950e+02    4.1840e+02 ;    C4' - C5'    - H5''  
   410    409    406      1    1.0950e+02    4.1840e+02 ;    H4' - C4'    - C5'   
   411    409    406      1    1.0950e+02    4.1840e+02 ;    O4' - C4'    - C5'   
   411    409    410      1    1.0950e+02    4.1840e+02 ;    O4' - C4'    - H4'   
   412    411    409      1    1.0950e+02    5.0208e+02 ;    C1' - O4'    - C4'   
   413    412    411      1    1.0950e+02    4.1840e+02 ;    H1' - C1'    - O4'   
   414    412    411      1    1.0950e+02    4.1840e+02 ;     N1 - C1'    - O4'   
   414    412    413      1    1.0950e+02    4.1840e+02 ;     N1 - C1'    - H1'   
   415    414    412      1    1.2120e+02    5.8576e+02 ;     C6 - N1     - C1'   
   416    415    414      1    1.1910e+02    4.1840e+02 ;     H6 - C6     - N1    
   417    415    414      1    1.2120e+02    5.8576e+02 ;     C5 - C6     - N1    
   417    415    416      1    1.1970e+02    4.1840e+02 ;     C5 - C6     - H6    
   418    417    415      1    1.1970e+02    4.1840e+02 ;     H5 - C5     - C6    
   419    417    415      1    1.1700e+02    5.2718e+02 ;     C4 - C5     - C6    
   419    417    418      1    1.2330e+02    4.1840e+02 ;     C4 - C5     - H5    
   419    423    432      1    1.1800e+02    4.1840e+02 ;     C4 - N3     - H3    
   420    419    417      1    1.2010e+02    5.8576e+02 ;     N4 - C4     - C5    
   421    420    419      1    1.2000e+02    4.1840e+02 ;    H41 - N4     - C4    
   422    420    419      1    1.2000e+02    4.1840e+02 ;    H42 - N4     - C4    
   422    420    421      1    1.2000e+02    2.9288e+02 ;    H42 - N4     - H41   
   423    419    417      1    1.2150e+02    5.8576e+02 ;     N3 - C4     - C5    
   423    419    420      1    1.1930e+02    5.8576e+02 ;     N3 - C4     - N4    
   423    424    414      1    1.1860e+02    5.8576e+02 ;     N3 - C2     - N1    
   424    414    412      1    1.1760e+02    5.8576e+02 ;     C2 - N1     - C1'   
   424    414    415      1    1.2160e+02    5.8576e+02 ;     C2 - N1     - C6    
   424    423    419      1    1.2050e+02    5.8576e+02 ;     C2 - N3     - C4    
   424    423    432      1    1.1680e+02    4.1840e+02 ;     C2 - N3     - H3    
   425    424    414      1    1.2090e+02    6.6944e+02 ;     O2 - C2     - N1    
   425    424    423      1    1.2250e+02    6.6944e+02 ;     O2 - C2     - N3    
   426    409    406      1    1.0950e+02    3.3472e+02 ;    C3' - C4'    - C5'   
   426    409    410      1    1.0950e+02    4.1840e+02 ;    C3' - C4'    - H4'   
   426    409    411      1    1.0950e+02    4.1840e+02 ;    C3' - C4'    - O4'   
   426    428    412      1    1.0950e+02    3.3472e+02 ;    C3' - C2'    - C1'   
   426    431    433      1    1.2050e+02    8.3680e+02 ;    C3' - O3'    - P     
   427    426    409      1    1.0950e+02    4.1840e+02 ;    H3' - C3'    - C4'   
   428    412    411      1    1.0950e+02    4.1840e+02 ;    C2' - C1'    - O4'   
   428    412    413      1    1.0950e+02    4.1840e+02 ;    C2' - C1'    - H1'   
   428    412    414      1    1.0950e+02    4.1840e+02 ;    C2' - C1'    - N1    
   428    426    409      1    1.0950e+02    3.3472e+02 ;    C2' - C3'    - C4'   
   428    426    427      1    1.0950e+02    4.1840e+02 ;    C2' - C3'    - H3'   
   429    428    412      1    1.0950e+02    4.1840e+02 ;    H2' - C2'    - C1'   
   429    428    426      1    1.0950e+02    4.1840e+02 ;    H2' - C2'    - C3'   
   430    428    412      1    1.0950e+02    4.1840e+02 ;   H2'' - C2'    - C1'   
   430    428    426      1    1.0950e+02    4.1840e+02 ;   H2'' - C2'    - C3'   
   430    428    429      1    1.0950e+02    2.9288e+02 ;   H2'' - C2'    - H2'   
   431    426    409      1    1.0950e+02    4.1840e+02 ;    O3' - C3'    - C4'   
   431    426    427      1    1.0950e+02    4.1840e+02 ;    O3' - C3'    - H3'   
   431    426    428      1    1.0950e+02    4.1840e+02 ;    O3' - C3'    - C2'   
   431    433    434      1    1.0823e+02    8.3680e+02 ;    O3' - P      - OP1   
   431    433    435      1    1.0823e+02    8.3680e+02 ;    O3' - P      - OP2   
   431    433    436      1    1.0260e+02    3.7656e+02 ;    O3' - P      - O5'   
   435    433    434      1    1.1990e+02    1.1715e+03 ;    OP2 - P      - OP1   
   436    433    434      1    1.0823e+02    8.3680e+02 ;    O5' - P      - OP1   
   436    433    435      1    1.0823e+02    8.3680e+02 ;    O5' - P      - OP2   
   437    436    433      1    1.2050e+02    8.3680e+02 ;    C5' - O5'    - P     
   438    437    436      1    1.0950e+02    4.1840e+02 ;    H5' - C5'    - O5'   
   439    437    436      1    1.0950e+02    4.1840e+02 ;   H5'' - C5'    - O5'   
   439    437    438      1    1.0950e+02    2.9288e+02 ;   H5'' - C5'    - H5'   
   440    437    436      1    1.0950e+02    4.1840e+02 ;    C4' - C5'    - O5'   
   440    437    438      1    1.0950e+02    4.1840e+02 ;    C4' - C5'    - H5'   
   440    437    439      1    1.0950e+02    4.1840e+02 ;    C4' - C5'    - H5''  
   441    440    437      1    1.0950e+02    4.1840e+02 ;    H4' - C4'    - C5'   
   442    440    437      1    1.0950e+02    4.1840e+02 ;    O4' - C4'    - C5'   
   442    440    441      1    1.0950e+02    4.1840e+02 ;    O4' - C4'    - H4'   
   443    442    440      1    1.0950e+02    5.0208e+02 ;    C1' - O4'    - C4'   
   444    443    442      1    1.0950e+02    4.1840e+02 ;    H1' - C1'    - O4'   
   445    443    442      1    1.0950e+02    4.1840e+02 ;     N1 - C1'    - O4'   
   445    443    444      1    1.0950e+02    4.1840e+02 ;     N1 - C1'    - H1'   
   446    445    443      1    1.2120e+02    5.8576e+02 ;     C6 - N1     - C1'   
   447    446    445      1    1.1910e+02    4.1840e+02 ;     H6 - C6     - N1    
   448    446    445      1    1.2120e+02    5.8576e+02 ;     C5 - C6     - N1    
   448    446    447      1    1.1970e+02    4.1840e+02 ;     C5 - C6     - H6    
   449    448    446      1    1.1970e+02    4.1840e+02 ;     H5 - C5     - C6    
   450    448    446      1    1.1700e+02    5.2718e+02 ;     C4 - C5     - C6    
   450    448    449      1    1.2330e+02    4.1840e+02 ;     C4 - C5     - H5    
   450    454    463      1    1.1800e+02    4.1840e+02 ;     C4 - N3     - H3    
   451    450    448      1    1.2010e+02    5.8576e+02 ;     N4 - C4     - C5    
   452    451    450      1    1.2000e+02    4.1840e+02 ;    H41 - N4     - C4    
   453    451    450      1    1.2000e+02    4.1840e+02 ;    H42 - N4     - C4    
   453    451    452      1    1.2000e+02    2.9288e+02 ;    H42 - N4     - H41   
   454    450    448      1    1.2150e+02    5.8576e+02 ;     N3 - C4     - C5    
   454    450    451      1    1.1930e+02    5.8576e+02 ;     N3 - C4     - N4    
   454    455    445      1    1.1860e+02    5.8576e+02 ;     N3 - C2     - N1    
   455    445    443      1    1.1760e+02    5.8576e+02 ;     C2 - N1     - C1'   
   455    445    446      1    1.2160e+02    5.8576e+02 ;     C2 - N1     - C6    
   455    454    450      1    1.2050e+02    5.8576e+02 ;     C2 - N3     - C4    
   455    454    463      1    1.1680e+02    4.1840e+02 ;     C2 - N3     - H3    
   456    455    445      1    1.2090e+02    6.6944e+02 ;     O2 - C2     - N1    
   456    455    454      1    1.2250e+02    6.6944e+02 ;     O2 - C2     - N3    
   457    440    437      1    1.0950e+02    3.3472e+02 ;    C3' - C4'    - C5'   
   457    440    441      1    1.0950e+02    4.1840e+02 ;    C3' - C4'    - H4'   
   457    440    442      1    1.0950e+02    4.1840e+02 ;    C3' - C4'    - O4'   
   457    459    443      1    1.0950e+02    3.3472e+02 ;    C3' - C2'    - C1'   
   457    462    464      1    1.2050e+02    8.3680e+02 ;    C3' - O3'    - P     
   458    457    440      1    1.0950e+02    4.1840e+02 ;    H3' - C3'    - C4'   
   459    443    442      1    1.0950e+02    4.1840e+02 ;    C2' - C1'    - O4'   
   459    443    444      1    1.0950e+02    4.1840e+02 ;    C2' - C1'    - H1'   
   459    443    445      1    1.0950e+02    4.1840e+02 ;    C2' - C1'    - N1    
   459    457    440      1    1.0950e+02    3.3472e+02 ;    C2' - C3'    - C4'   
   459    457    458      1    1.0950e+02    4.1840e+02 ;    C2' - C3'    - H3'   
   460    459    443      1    1.0950e+02    4.1840e+02 ;    H2' - C2'    - C1'   
   460    459    457      1    1.0950e+02    4.1840e+02 ;    H2' - C2'    - C3'   
   461    459    443      1    1.0950e+02    4.1840e+02 ;   H2'' - C2'    - C1'   
   461    459    457      1    1.0950e+02    4.1840e+02 ;   H2'' - C2'    - C3'   
   461    459    460      1    1.0950e+02    2.9288e+02 ;   H2'' - C2'    - H2'   
   462    457    440      1    1.0950e+02    4.1840e+02 ;    O3' - C3'    - C4'   
   462    457    458      1    1.0950e+02    4.1840e+02 ;    O3' - C3'    - H3'   
   462    457    459      1    1.0950e+02    4.1840e+02 ;    O3' - C3'    - C2'   
   462    464    465      1    1.0823e+02    8.3680e+02 ;    O3' - P      - OP1   
   462    464    466      1    1.0823e+02    8.3680e+02 ;    O3' - P      - OP2   
   462    464    467      1    1.0260e+02    3.7656e+02 ;    O3' - P      - O5'   
   464    467    468      1    1.2050e+02    8.3680e+02 ;      P - O5'    - C5'   
   465    464    466      1    1.1990e+02    1.1715e+03 ;    OP1 - P      - OP2   
   465    464    467      1    1.0823e+02    8.3680e+02 ;    OP1 - P      - O5'   
   466    464    467      1    1.0823e+02    8.3680e+02 ;    OP2 - P      - O5'   
   467    468    469      1    1.0950e+02    4.1840e+02 ;    O5' - C5'    - H5'   
   467    468    470      1    1.0950e+02    4.1840e+02 ;    O5' - C5'    - H5''  
   467    468    471      1    1.0950e+02    4.1840e+02 ;    O5' - C5'    - C4'   
   468    471    472      1    1.0950e+02    4.1840e+02 ;    C5' - C4'    - H4'   
   468    471    473      1    1.0950e+02    4.1840e+02 ;    C5' - C4'    - O4'   
   468    471    490      1    1.0950e+02    3.3472e+02 ;    C5' - C4'    - C3'   
   469    468    470      1    1.0950e+02    2.9288e+02 ;    H5' - C5'    - H5''  
   469    468    471      1    1.0950e+02    4.1840e+02 ;    H5' - C5'    - C4'   
   470    468    471      1    1.0950e+02    4.1840e+02 ;   H5'' - C5'    - C4'   
   471    473    474      1    1.0950e+02    5.0208e+02 ;    C4' - O4'    - C1'   
   471    490    491      1    1.0950e+02    4.1840e+02 ;    C4' - C3'    - H3'   
   471    490    492      1    1.0950e+02    3.3472e+02 ;    C4' - C3'    - C2'   
   471    490    495      1    1.0950e+02    4.1840e+02 ;    C4' - C3'    - O3'   
   472    471    473      1    1.0950e+02    4.1840e+02 ;    H4' - C4'    - O4'   
   472    471    490      1    1.0950e+02    4.1840e+02 ;    H4' - C4'    - C3'   
   473    471    490      1    1.0950e+02    4.1840e+02 ;    O4' - C4'    - C3'   
   473    474    475      1    1.0950e+02    4.1840e+02 ;    O4' - C1'    - H1'   
   473    474    476      1    1.0950e+02    4.1840e+02 ;    O4' - C1'    - N1    
   473    474    492      1    1.0950e+02    4.1840e+02 ;    O4' - C1'    - C2'   
   474    476    477      1    1.2120e+02    5.8576e+02 ;    C1' - N1     - C6    
   474    476    488      1    1.1760e+02    5.8576e+02 ;    C1' - N1     - C2    
   474    492    490      1    1.0950e+02    3.3472e+02 ;    C1' - C2'    - C3'   
   474    492    493      1    1.0950e+02    4.1840e+02 ;    C1' - C2'    - H2'   
   474    492    494      1    1.0950e+02    4.1840e+02 ;    C1' - C2'    - H2''  
   475    474    476      1    1.0950e+02    4.1840e+02 ;    H1' - C1'    - N1    
   475    474    492      1    1.0950e+02    4.1840e+02 ;    H1' - C1'    - C2'   
   476    474    492      1    1.0950e+02    4.1840e+02 ;     N1 - C1'    - C2'   
   476    477    478      1    1.1910e+02    4.1840e+02 ;     N1 - C6     - H6    
   476    477    479      1    1.2120e+02    5.8576e+02 ;     N1 - C6     - C5    
   476    488    486      1    1.1540e+02    5.8576e+02 ;     N1 - C2     - N3    
   476    488    489      1    1.2090e+02    6.6944e+02 ;     N1 - C2     - O2    
   477    476    488      1    1.2160e+02    5.8576e+02 ;     C6 - N1     - C2    
   477    479    480      1    1.1970e+02    5.8576e+02 ;     C6 - C5     - C7    
   477    479    484      1    1.2070e+02    5.2718e+02 ;     C6 - C5     - C4    
   478    477    479      1    1.1970e+02    4.1840e+02 ;     H6 - C6     - C5    
   479    480    481      1    1.0950e+02    4.1840e+02 ;     C5 - C7     - H71   
   479    480    482      1    1.0950e+02    4.1840e+02 ;     C5 - C7     - H72   
   479    480    483      1    1.0950e+02    4.1840e+02 ;     C5 - C7     - H73   
   479    484    485      1    1.2530e+02    6.6944e+02 ;     C5 - C4     - O4    
   479    484    486      1    1.1410e+02    5.8576e+02 ;     C5 - C4     - N3    
   480    479    484      1    1.1970e+02    5.8576e+02 ;     C7 - C5     - C4    
   481    480    482      1    1.0950e+02    2.9288e+02 ;    H71 - C7     - H72   
   481    480    483      1    1.0950e+02    2.9288e+02 ;    H71 - C7     - H73   
   482    480    483      1    1.0950e+02    2.9288e+02 ;    H72 - C7     - H73   
   484    486    487      1    1.1680e+02    4.1840e+02 ;     C4 - N3     - H3    
   484    486    488      1    1.2640e+02    5.8576e+02 ;     C4 - N3     - C2    
   485    484    486      1    1.2060e+02    6.6944e+02 ;     O4 - C4     - N3    
   486    488    489      1    1.2060e+02    6.6944e+02 ;     N3 - C2     - O2    
   487    486    488      1    1.1680e+02    4.1840e+02 ;     H3 - N3     - C2    
   490    492    493      1    1.0950e+02    4.1840e+02 ;    C3' - C2'    - H2'   
   490    492    494      1    1.0950e+02    4.1840e+02 ;    C3' - C2'    - H2''  
   490    495    496      1    1.2050e+02    8.3680e+02 ;    C3' - O3'    - P     
   491    490    492      1    1.0950e+02    4.1840e+02 ;    H3' - C3'    - C2'   
   491    490    495      1    1.0950e+02    4.1840e+02 ;    H3' - C3'    - O3'   
   492    490    495      1    1.0950e+02    4.1840e+02 ;    C2' - C3'    - O3'   
   493    492    494      1    1.0950e+02    2.9288e+02 ;    H2' - C2'    - H2''  
   495    496    497      1    1.0823e+02    8.3680e+02 ;    O3' - P      - OP1   
   495    496    498      1    1.0823e+02    8.3680e+02 ;    O3' - P      - OP2   
   495    496    499      1    1.0260e+02    3.7656e+02 ;    O3' - P      - O5'   
   496    499    500      1    1.2050e+02    8.3680e+02 ;      P - O5'    - C5'   
   497    496    498      1    1.1990e+02    1.1715e+03 ;    OP1 - P      - OP2   
   497    496    499      1    1.0823e+02    8.3680e+02 ;    OP1 - P      - O5'   
   498    496    499      1    1.0823e+02    8.3680e+02 ;    OP2 - P      - O5'   
   499    500    501      1    1.0950e+02    4.1840e+02 ;    O5' - C5'    - H5'   
   499    500    502      1    1.0950e+02    4.1840e+02 ;    O5' - C5'    - H5''  
   499    500    503      1    1.0950e+02    4.1840e+02 ;    O5' - C5'    - C4'   
   500    503    504      1    1.0950e+02    4.1840e+02 ;    C5' - C4'    - H4'   
   500    503    505      1    1.0950e+02    4.1840e+02 ;    C5' - C4'    - O4'   
   500    503    522      1    1.0950e+02    3.3472e+02 ;    C5' - C4'    - C3'   
   501    500    502      1    1.0950e+02    2.9288e+02 ;    H5' - C5'    - H5''  
   501    500    503      1    1.0950e+02    4.1840e+02 ;    H5' - C5'    - C4'   
   502    500    503      1    1.0950e+02    4.1840e+02 ;   H5'' - C5'    - C4'   
   503    505    506      1    1.0950e+02    5.0208e+02 ;    C4' - O4'    - C1'   
   503    522    523      1    1.0950e+02    4.1840e+02 ;    C4' - C3'    - H3'   
   503    522    524      1    1.0950e+02    3.3472e+02 ;    C4' - C3'    - C2'   
   503    522    527      1    1.0950e+02    4.1840e+02 ;    C4' - C3'    - O3'   
   504    503    505      1    1.0950e+02    4.1840e+02 ;    H4' - C4'    - O4'   
   504    503    522      1    1.0950e+02    4.1840e+02 ;    H4' - C4'    - C3'   
   505    503    522      1    1.0950e+02    4.1840e+02 ;    O4' - C4'    - C3'   
   505    506    507      1    1.0950e+02    4.1840e+02 ;    O4' - C1'    - H1'   
   505    506    508      1    1.0950e+02    4.1840e+02 ;    O4' - C1'    - N9    
   505    506    524      1    1.0950e+02    4.1840e+02 ;    O4' - C1'    - C2'   
   506    508    509      1    1.2880e+02    5.8576e+02 ;    C1' - N9     - C8    
   506    508    521      1    1.2580e+02    5.8576e+02 ;    C1' - N9     - C4    
   506    524    522      1    1.0950e+02    3.3472e+02 ;    C1' - C2'    - C3'   
   506    524    525      1    1.0950e+02    4.1840e+02 ;    C1' - C2'    - H2'   
   506    524    526      1    1.0950e+02    4.1840e+02 ;    C1' - C2'    - H2''  
   507    506    508      1    1.0950e+02    4.1840e+02 ;    H1' - C1'    - N9    
   507    506    524      1    1.0950e+02    4.1840e+02 ;    H1' - C1'    - C2'   
   508    506    524      1    1.0950e+02    4.1840e+02 ;     N9 - C1'    - C2'   
   508    509    510      1    1.2305e+02    4.1840e+02 ;     N9 - C8     - H8    
   508    509    511      1    1.1390e+02    5.8576e+02 ;     N9 - C8     - N7    
   508    521    512      1    1.0620e+02    5.8576e+02 ;     N9 - C4     - C5    
   508    521    520      1    1.2620e+02    5.8576e+02 ;     N9 - C4     - N3    
   509    508    521      1    1.0540e+02    5.8576e+02 ;     C8 - N9     - C4    
   509    511    512      1    1.0380e+02    5.8576e+02 ;     C8 - N7     - C5    
   510    509    511      1    1.2305e+02    4.1840e+02 ;     H8 - C8     - N7    
   511    512    513      1    1.3240e+02    5.8576e+02 ;     N7 - C5     - C6    
   511    512    521      1    1.1040e+02    5.8576e+02 ;     N7 - C5     - C4    
   512    513    514      1    1.2350e+02    5.8576e+02 ;     C5 - C6     - N6    
   512    513    517      1    1.1730e+02    5.8576e+02 ;     C5 - C6     - N1    
   512    521    520      1    1.2770e+02    5.8576e+02 ;     C5 - C4     - N3    
   513    512    521      1    1.1730e+02    5.2718e+02 ;     C6 - C5     - C4    
   513    514    515      1    1.2000e+02    4.1840e+02 ;     C6 - N6     - H61   
   513    514    516      1    1.2000e+02    4.1840e+02 ;     C6 - N6     - H62   
   513    517    518      1    1.1860e+02    5.8576e+02 ;     C6 - N1     - C2    
   514    513    517      1    1.1930e+02    5.8576e+02 ;     N6 - C6     - N1    
   515    514    516      1    1.2000e+02    2.9288e+02 ;    H61 - N6     - H62   
   517    518    519      1    1.1545e+02    4.1840e+02 ;     N1 - C2     - H2    
   517    518    520      1    1.2910e+02    5.8576e+02 ;     N1 - C2     - N3    
   518    520    521      1    1.1100e+02    5.8576e+02 ;     C2 - N3     - C4    
   519    518    520      1    1.1545e+02    4.1840e+02 ;     H2 - C2     - N3    
   522    524    525      1    1.0950e+02    4.1840e+02 ;    C3' - C2'    - H2'   
   522    524    526      1    1.0950e+02    4.1840e+02 ;    C3' - C2'    - H2''  
   522    527    528      1    1.2050e+02    8.3680e+02 ;    C3' - O3'    - P     
   523    522    524      1    1.0950e+02    4.1840e+02 ;    H3' - C3'    - C2'   
   523    522    527      1    1.0950e+02    4.1840e+02 ;    H3' - C3'    - O3'   
   524    522    527      1    1.0950e+02    4.1840e+02 ;    C2' - C3'    - O3'   
   525    524    526      1    1.0950e+02    2.9288e+02 ;    H2' - C2'    - H2''  
   527    528    529      1    1.0823e+02    8.3680e+02 ;    O3' - P      - OP1   
   527    528    530      1    1.0823e+02    8.3680e+02 ;    O3' - P      - OP2   
   527    528    531      1    1.0260e+02    3.7656e+02 ;    O3' - P      - O5'   
   528    531    532      1    1.2050e+02    8.3680e+02 ;      P - O5'    - C5'   
   529    528    530      1    1.1990e+02    1.1715e+03 ;    OP1 - P      - OP2   
   529    528    531      1    1.0823e+02    8.3680e+02 ;    OP1 - P      - O5'   
   530    528    531      1    1.0823e+02    8.3680e+02 ;    OP2 - P      - O5'   
   531    532    533      1    1.0950e+02    4.1840e+02 ;    O5' - C5'    - H5'   
   531    532    534      1    1.0950e+02    4.1840e+02 ;    O5' - C5'    - H5''  
   531    532    535      1    1.0950e+02    4.1840e+02 ;    O5' - C5'    - C4'   
   532    535    536      1    1.0950e+02    4.1840e+02 ;    C5' - C4'    - H4'   
   532    535    537      1    1.0950e+02    4.1840e+02 ;    C5' - C4'    - O4'   
   532    535    554      1    1.0950e+02    3.3472e+02 ;    C5' - C4'    - C3'   
   533    532    534      1    1.0950e+02    2.9288e+02 ;    H5' - C5'    - H5''  
   533    532    535      1    1.0950e+02    4.1840e+02 ;    H5' - C5'    - C4'   
   534    532    535      1    1.0950e+02    4.1840e+02 ;   H5'' - C5'    - C4'   
   535    537    538      1    1.0950e+02    5.0208e+02 ;    C4' - O4'    - C1'   
   535    554    555      1    1.0950e+02    4.1840e+02 ;    C4' - C3'    - H3'   
   535    554    556      1    1.0950e+02    3.3472e+02 ;    C4' - C3'    - C2'   
   535    554    559      1    1.0950e+02    4.1840e+02 ;    C4' - C3'    - O3'   
   536    535    537      1    1.0950e+02    4.1840e+02 ;    H4' - C4'    - O4'   
   536    535    554      1    1.0950e+02    4.1840e+02 ;    H4' - C4'    - C3'   
   537    535    554      1    1.0950e+02    4.1840e+02 ;    O4' - C4'    - C3'   
   537    538    539      1    1.0950e+02    4.1840e+02 ;    O4' - C1'    - H1'   
   537    538    540      1    1.0950e+02    4.1840e+02 ;    O4' - C1'    - N9    
   537    538    556      1    1.0950e+02    4.1840e+02 ;    O4' - C1'    - C2'   
   538    540    541      1    1.2880e+02    5.8576e+02 ;    C1' - N9     - C8    
   538    540    553      1    1.2580e+02    5.8576e+02 ;    C1' - N9     - C4    
   538    556    554      1    1.0950e+02    3.3472e+02 ;    C1' - C2'    - C3'   
   538    556    557      1    1.0950e+02    4.1840e+02 ;    C1' - C2'    - H2'   
   538    556    558      1    1.0950e+02    4.1840e+02 ;    C1' - C2'    - H2''  
   539    538    540      1    1.0950e+02    4.1840e+02 ;    H1' - C1'    - N9    
   539    538    556      1    1.0950e+02    4.1840e+02 ;    H1' - C1'    - C2'   
   540    538    556      1    1.0950e+02    4.1840e+02 ;     N9 - C1'    - C2'   
   540    541    542      1    1.2305e+02    4.1840e+02 ;     N9 - C8     - H8    
   540    541    543      1    1.1390e+02    5.8576e+02 ;     N9 - C8     - N7    
   540    553    544      1    1.0620e+02    5.8576e+02 ;     N9 - C4     - C5    
   540    553    552      1    1.2620e+02    5.8576e+02 ;     N9 - C4     - N3    
   541    540    553      1    1.0540e+02    5.8576e+02 ;     C8 - N9     - C4    
   541    543    544      1    1.0380e+02    5.8576e+02 ;     C8 - N7     - C5    
   542    541    543      1    1.2305e+02    4.1840e+02 ;     H8 - C8     - N7    
   543    544    545      1    1.3240e+02    5.8576e+02 ;     N7 - C5     - C6    
   543    544    553      1    1.1040e+02    5.8576e+02 ;     N7 - C5     - C4    
   544    545    546      1    1.2350e+02    5.8576e+02 ;     C5 - C6     - N6    
   544    545    549      1    1.1730e+02    5.8576e+02 ;     C5 - C6     - N1    
   544    553    552      1    1.2770e+02    5.8576e+02 ;     C5 - C4     - N3    
   545    544    553      1    1.1730e+02    5.2718e+02 ;     C6 - C5     - C4    
   545    546    547      1    1.2000e+02    4.1840e+02 ;     C6 - N6     - H61   
   545    546    548      1    1.2000e+02    4.1840e+02 ;     C6 - N6     - H62   
   545    549    550      1    1.1860e+02    5.8576e+02 ;     C6 - N1     - C2    
   546    545    549      1    1.1930e+02    5.8576e+02 ;     N6 - C6     - N1    
   547    546    548      1    1.2000e+02    2.9288e+02 ;    H61 - N6     - H62   
   549    550    551      1    1.1545e+02    4.1840e+02 ;     N1 - C2     - H2    
   549    550    552      1    1.2910e+02    5.8576e+02 ;     N1 - C2     - N3    
   550    552    553      1    1.1100e+02    5.8576e+02 ;     C2 - N3     - C4    
   551    550    552      1    1.1545e+02    4.1840e+02 ;     H2 - C2     - N3    
   554    556    557      1    1.0950e+02    4.1840e+02 ;    C3' - C2'    - H2'   
   554    556    558      1    1.0950e+02    4.1840e+02 ;    C3' - C2'    - H2''  
   554    559    560      1    1.2050e+02    8.3680e+02 ;    C3' - O3'    - P     
   555    554    556      1    1.0950e+02    4.1840e+02 ;    H3' - C3'    - C2'   
   555    554    559      1    1.0950e+02    4.1840e+02 ;    H3' - C3'    - O3'   
   556    554    559      1    1.0950e+02    4.1840e+02 ;    C2' - C3'    - O3'   
   557    556    558      1    1.0950e+02    2.9288e+02 ;    H2' - C2'    - H2''  
   559    560    561      1    1.0823e+02    8.3680e+02 ;    O3' - P      - OP1   
   559    560    562      1    1.0823e+02    8.3680e+02 ;    O3' - P      - OP2   
   559    560    563      1    1.0260e+02    3.7656e+02 ;    O3' - P      - O5'   
   562    560    561      1    1.1990e+02    1.1715e+03 ;    OP2 - P      - OP1   
   563    560    561      1    1.0823e+02    8.3680e+02 ;    O5' - P      - OP1   
   563    560    562      1    1.0823e+02    8.3680e+02 ;    O5' - P      - OP2   
   564    563    560      1    1.2050e+02    8.3680e+02 ;    C5' - O5'    - P     
   565    564    563      1    1.0950e+02    4.1840e+02 ;    H5' - C5'    - O5'   
   566    564    563      1    1.0950e+02    4.1840e+02 ;   H5'' - C5'    - O5'   
   566    564    565      1    1.0950e+02    2.9288e+02 ;   H5'' - C5'    - H5'   
   567    564    563      1    1.0950e+02    4.1840e+02 ;    C4' - C5'    - O5'   
   567    564    565      1    1.0950e+02    4.1840e+02 ;    C4' - C5'    - H5'   
   567    564    566      1    1.0950e+02    4.1840e+02 ;    C4' - C5'    - H5''  
   568    567    564      1    1.0950e+02    4.1840e+02 ;    H4' - C4'    - C5'   
   569    567    564      1    1.0950e+02    4.1840e+02 ;    O4' - C4'    - C5'   
   569    567    568      1    1.0950e+02    4.1840e+02 ;    O4' - C4'    - H4'   
   570    569    567      1    1.0950e+02    5.0208e+02 ;    C1' - O4'    - C4'   
   571    570    569      1    1.0950e+02    4.1840e+02 ;    H1' - C1'    - O4'   
   572    570    569      1    1.0950e+02    4.1840e+02 ;     N1 - C1'    - O4'   
   572    570    571      1    1.0950e+02    4.1840e+02 ;     N1 - C1'    - H1'   
   573    572    570      1    1.2120e+02    5.8576e+02 ;     C6 - N1     - C1'   
   574    573    572      1    1.1910e+02    4.1840e+02 ;     H6 - C6     - N1    
   575    573    572      1    1.2120e+02    5.8576e+02 ;     C5 - C6     - N1    
   575    573    574      1    1.1970e+02    4.1840e+02 ;     C5 - C6     - H6    
   576    575    573      1    1.1970e+02    4.1840e+02 ;     H5 - C5     - C6    
   577    575    573      1    1.1700e+02    5.2718e+02 ;     C4 - C5     - C6    
   577    575    576      1    1.2330e+02    4.1840e+02 ;     C4 - C5     - H5    
   577    581    590      1    1.1800e+02    4.1840e+02 ;     C4 - N3     - H3    
   578    577    575      1    1.2010e+02    5.8576e+02 ;     N4 - C4     - C5    
   579    578    577      1    1.2000e+02    4.1840e+02 ;    H41 - N4     - C4    
   580    578    577      1    1.2000e+02    4.1840e+02 ;    H42 - N4     - C4    
   580    578    579      1    1.2000e+02    2.9288e+02 ;    H42 - N4     - H41   
   581    577    575      1    1.2150e+02    5.8576e+02 ;     N3 - C4     - C5    
   581    577    578      1    1.1930e+02    5.8576e+02 ;     N3 - C4     - N4    
   581    582    572      1    1.1860e+02    5.8576e+02 ;     N3 - C2     - N1    
   582    572    570      1    1.1760e+02    5.8576e+02 ;     C2 - N1     - C1'   
   582    572    573      1    1.2160e+02    5.8576e+02 ;     C2 - N1     - C6    
   582    581    577      1    1.2050e+02    5.8576e+02 ;     C2 - N3     - C4    
   582    581    590      1    1.1680e+02    4.1840e+02 ;     C2 - N3     - H3    
   583    582    572      1    1.2090e+02    6.6944e+02 ;     O2 - C2     - N1    
   583    582    581      1    1.2250e+02    6.6944e+02 ;     O2 - C2     - N3    
   584    567    564      1    1.0950e+02    3.3472e+02 ;    C3' - C4'    - C5'   
   584    567    568      1    1.0950e+02    4.1840e+02 ;    C3' - C4'    - H4'   
   584    567    569      1    1.0950e+02    4.1840e+02 ;    C3' - C4'    - O4'   
   584    586    570      1    1.0950e+02    3.3472e+02 ;    C3' - C2'    - C1'   
   584    589    591      1    1.2050e+02    8.3680e+02 ;    C3' - O3'    - P     
   585    584    567      1    1.0950e+02    4.1840e+02 ;    H3' - C3'    - C4'   
   586    570    569      1    1.0950e+02    4.1840e+02 ;    C2' - C1'    - O4'   
   586    570    571      1    1.0950e+02    4.1840e+02 ;    C2' - C1'    - H1'   
   586    570    572      1    1.0950e+02    4.1840e+02 ;    C2' - C1'    - N1    
   586    584    567      1    1.0950e+02    3.3472e+02 ;    C2' - C3'    - C4'   
   586    584    585      1    1.0950e+02    4.1840e+02 ;    C2' - C3'    - H3'   
   587    586    570      1    1.0950e+02    4.1840e+02 ;    H2' - C2'    - C1'   
   587    586    584      1    1.0950e+02    4.1840e+02 ;    H2' - C2'    - C3'   
   588    586    570      1    1.0950e+02    4.1840e+02 ;   H2'' - C2'    - C1'   
   588    586    584      1    1.0950e+02    4.1840e+02 ;   H2'' - C2'    - C3'   
   588    586    587      1    1.0950e+02    2.9288e+02 ;   H2'' - C2'    - H2'   
   589    584    567      1    1.0950e+02    4.1840e+02 ;    O3' - C3'    - C4'   
   589    584    585      1    1.0950e+02    4.1840e+02 ;    O3' - C3'    - H3'   
   589    584    586      1    1.0950e+02    4.1840e+02 ;    O3' - C3'    - C2'   
   589    591    592      1    1.0823e+02    8.3680e+02 ;    O3' - P      - OP1   
   589    591    593      1    1.0823e+02    8.3680e+02 ;    O3' - P      - OP2   
   589    591    594      1    1.0260e+02    3.7656e+02 ;    O3' - P      - O5'   
   593    591    592      1    1.1990e+02    1.1715e+03 ;    OP2 - P      - OP1   
   594    591    592      1    1.0823e+02    8.3680e+02 ;    O5' - P      - OP1   
   594    591    593      1    1.0823e+02    8.3680e+02 ;    O5' - P      - OP2   
   595    594    591      1    1.2050e+02    8.3680e+02 ;    C5' - O5'    - P     
   596    595    594      1    1.0950e+02    4.1840e+02 ;    H5' - C5'    - O5'   
   597    595    594      1    1.0950e+02    4.1840e+02 ;   H5'' - C5'    - O5'   
   597    595    596      1    1.0950e+02    2.9288e+02 ;   H5'' - C5'    - H5'   
   598    595    594      1    1.0950e+02    4.1840e+02 ;    C4' - C5'    - O5'   
   598    595    596      1    1.0950e+02    4.1840e+02 ;    C4' - C5'    - H5'   
   598    595    597      1    1.0950e+02    4.1840e+02 ;    C4' - C5'    - H5''  
   599    598    595      1    1.0950e+02    4.1840e+02 ;    H4' - C4'    - C5'   
   600    598    595      1    1.0950e+02    4.1840e+02 ;    O4' - C4'    - C5'   
   600    598    599      1    1.0950e+02    4.1840e+02 ;    O4' - C4'    - H4'   
   601    600    598      1    1.0950e+02    5.0208e+02 ;    C1' - O4'    - C4'   
   602    601    600      1    1.0950e+02    4.1840e+02 ;    H1' - C1'    - O4'   
   603    601    600      1    1.0950e+02    4.1840e+02 ;     N1 - C1'    - O4'   
   603    601    602      1    1.0950e+02    4.1840e+02 ;     N1 - C1'    - H1'   
   604    603    601      1    1.2120e+02    5.8576e+02 ;     C6 - N1     - C1'   
   605    604    603      1    1.1910e+02    4.1840e+02 ;     H6 - C6     - N1    
   606    604    603      1    1.2120e+02    5.8576e+02 ;     C5 - C6     - N1    
   606    604    605      1    1.1970e+02    4.1840e+02 ;     C5 - C6     - H6    
   607    606    604      1    1.1970e+02    4.1840e+02 ;     H5 - C5     - C6    
   608    606    604      1    1.1700e+02    5.2718e+02 ;     C4 - C5     - C6    
   608    606    607      1    1.2330e+02    4.1840e+02 ;     C4 - C5     - H5    
   608    612    621      1    1.1800e+02    4.1840e+02 ;     C4 - N3     - H3    
   609    608    606      1    1.2010e+02    5.8576e+02 ;     N4 - C4     - C5    
   610    609    608      1    1.2000e+02    4.1840e+02 ;    H41 - N4     - C4    
   611    609    608      1    1.2000e+02    4.1840e+02 ;    H42 - N4     - C4    
   611    609    610      1    1.2000e+02    2.9288e+02 ;    H42 - N4     - H41   
   612    608    606      1    1.2150e+02    5.8576e+02 ;     N3 - C4     - C5    
   612    608    609      1    1.1930e+02    5.8576e+02 ;     N3 - C4     - N4    
   612    613    603      1    1.1860e+02    5.8576e+02 ;     N3 - C2     - N1    
   613    603    601      1    1.1760e+02    5.8576e+02 ;     C2 - N1     - C1'   
   613    603    604      1    1.2160e+02    5.8576e+02 ;     C2 - N1     - C6    
   613    612    608      1    1.2050e+02    5.8576e+02 ;     C2 - N3     - C4    
   613    612    621      1    1.1680e+02    4.1840e+02 ;     C2 - N3     - H3    
   614    613    603      1    1.2090e+02    6.6944e+02 ;     O2 - C2     - N1    
   614    613    612      1    1.2250e+02    6.6944e+02 ;     O2 - C2     - N3    
   615    598    595      1    1.0950e+02    3.3472e+02 ;    C3' - C4'    - C5'   
   615    598    599      1    1.0950e+02    4.1840e+02 ;    C3' - C4'    - H4'   
   615    598    600      1    1.0950e+02    4.1840e+02 ;    C3' - C4'    - O4'   
   615    617    601      1    1.0950e+02    3.3472e+02 ;    C3' - C2'    - C1'   
   615    620    622      1    1.2050e+02    8.3680e+02 ;    C3' - O3'    - P     
   616    615    598      1    1.0950e+02    4.1840e+02 ;    H3' - C3'    - C4'   
   617    601    600      1    1.0950e+02    4.1840e+02 ;    C2' - C1'    - O4'   
   617    601    602      1    1.0950e+02    4.1840e+02 ;    C2' - C1'    - H1'   
   617    601    603      1    1.0950e+02    4.1840e+02 ;    C2' - C1'    - N1    
   617    615    598      1    1.0950e+02    3.3472e+02 ;    C2' - C3'    - C4'   
   617    615    616      1    1.0950e+02    4.1840e+02 ;    C2' - C3'    - H3'   
   618    617    601      1    1.0950e+02    4.1840e+02 ;    H2' - C2'    - C1'   
   618    617    615      1    1.0950e+02    4.1840e+02 ;    H2' - C2'    - C3'   
   619    617    601      1    1.0950e+02    4.1840e+02 ;   H2'' - C2'    - C1'   
   619    617    615      1    1.0950e+02    4.1840e+02 ;   H2'' - C2'    - C3'   
   619    617    618      1    1.0950e+02    2.9288e+02 ;   H2'' - C2'    - H2'   
   620    615    598      1    1.0950e+02    4.1840e+02 ;    O3' - C3'    - C4'   
   620    615    616      1    1.0950e+02    4.1840e+02 ;    O3' - C3'    - H3'   
   620    615    617      1    1.0950e+02    4.1840e+02 ;    O3' - C3'    - C2'   
   620    622    623      1    1.0823e+02    8.3680e+02 ;    O3' - P      - OP1   
   620    622    624      1    1.0823e+02    8.3680e+02 ;    O3' - P      - OP2   
   620    622    625      1    1.0260e+02    3.7656e+02 ;    O3' - P      - O5'   
   624    622    623      1    1.1990e+02    1.1715e+03 ;    OP2 - P      - OP1   
   625    622    623      1    1.0823e+02    8.3680e+02 ;    O5' - P      - OP1   
   625    622    624      1    1.0823e+02    8.3680e+02 ;    O5' - P      - OP2   
   626    625    622      1    1.2050e+02    8.3680e+02 ;    C5' - O5'    - P     
   627    626    625      1    1.0950e+02    4.1840e+02 ;    H5' - C5'    - O5'   
   628    626    625      1    1.0950e+02    4.1840e+02 ;   H5'' - C5'    - O5'   
   628    626    627      1    1.0950e+02    2.9288e+02 ;   H5'' - C5'    - H5'   
   629    626    625      1    1.0950e+02    4.1840e+02 ;    C4' - C5'    - O5'   
   629    626    627      1    1.0950e+02    4.1840e+02 ;    C4' - C5'    - H5'   
   629    626    628      1    1.0950e+02    4.1840e+02 ;    C4' - C5'    - H5''  
   630    629    626      1    1.0950e+02    4.1840e+02 ;    H4' - C4'    - C5'   
   631    629    626      1    1.0950e+02    4.1840e+02 ;    O4' - C4'    - C5'   
   631    629    630      1    1.0950e+02    4.1840e+02 ;    O4' - C4'    - H4'   
   632    631    629      1    1.0950e+02    5.0208e+02 ;    C1' - O4'    - C4'   
   633    632    631      1    1.0950e+02    4.1840e+02 ;    H1' - C1'    - O4'   
   634    632    631      1    1.0950e+02    4.1840e+02 ;     N1 - C1'    - O4'   
   634    632    633      1    1.0950e+02    4.1840e+02 ;     N1 - C1'    - H1'   
   635    634    632      1    1.2120e+02    5.8576e+02 ;     C6 - N1     - C1'   
   636    635    634      1    1.1910e+02    4.1840e+02 ;     H6 - C6     - N1    
   637    635    634      1    1.2120e+02    5.8576e+02 ;     C5 - C6     - N1    
   637    635    636      1    1.1970e+02    4.1840e+02 ;     C5 - C6     - H6    
   638    637    635      1    1.1970e+02    4.1840e+02 ;     H5 - C5     - C6    
   639    637    635      1    1.1700e+02    5.2718e+02 ;     C4 - C5     - C6    
   639    637    638      1    1.2330e+02    4.1840e+02 ;     C4 - C5     - H5    
   639    643    652      1    1.1800e+02    4.1840e+02 ;     C4 - N3     - H3    
   640    639    637      1    1.2010e+02    5.8576e+02 ;     N4 - C4     - C5    
   641    640    639      1    1.2000e+02    4.1840e+02 ;    H41 - N4     - C4    
   642    640    639      1    1.2000e+02    4.1840e+02 ;    H42 - N4     - C4    
   642    640    641      1    1.2000e+02    2.9288e+02 ;    H42 - N4     - H41   
   643    639    637      1    1.2150e+02    5.8576e+02 ;     N3 - C4     - C5    
   643    639    640      1    1.1930e+02    5.8576e+02 ;     N3 - C4     - N4    
   643    644    634      1    1.1860e+02    5.8576e+02 ;     N3 - C2     - N1    
   644    634    632      1    1.1760e+02    5.8576e+02 ;     C2 - N1     - C1'   
   644    634    635      1    1.2160e+02    5.8576e+02 ;     C2 - N1     - C6    
   644    643    639      1    1.2050e+02    5.8576e+02 ;     C2 - N3     - C4    
   644    643    652      1    1.1680e+02    4.1840e+02 ;     C2 - N3     - H3    
   645    644    634      1    1.2090e+02    6.6944e+02 ;     O2 - C2     - N1    
   645    644    643      1    1.2250e+02    6.6944e+02 ;     O2 - C2     - N3    
   646    629    626      1    1.0950e+02    3.3472e+02 ;    C3' - C4'    - C5'   
   646    629    630      1    1.0950e+02    4.1840e+02 ;    C3' - C4'    - H4'   
   646    629    631      1    1.0950e+02    4.1840e+02 ;    C3' - C4'    - O4'   
   646    648    632      1    1.0950e+02    3.3472e+02 ;    C3' - C2'    - C1'   
   646    651    653      1    1.2050e+02    8.3680e+02 ;    C3' - O3'    - P     
   647    646    629      1    1.0950e+02    4.1840e+02 ;    H3' - C3'    - C4'   
   648    632    631      1    1.0950e+02    4.1840e+02 ;    C2' - C1'    - O4'   
   648    632    633      1    1.0950e+02    4.1840e+02 ;    C2' - C1'    - H1'   
   648    632    634      1    1.0950e+02    4.1840e+02 ;    C2' - C1'    - N1    
   648    646    629      1    1.0950e+02    3.3472e+02 ;    C2' - C3'    - C4'   
   648    646    647      1    1.0950e+02    4.1840e+02 ;    C2' - C3'    - H3'   
   649    648    632      1    1.0950e+02    4.1840e+02 ;    H2' - C2'    - C1'   
   649    648    646      1    1.0950e+02    4.1840e+02 ;    H2' - C2'    - C3'   
   650    648    632      1    1.0950e+02    4.1840e+02 ;   H2'' - C2'    - C1'   
   650    648    646      1    1.0950e+02    4.1840e+02 ;   H2'' - C2'    - C3'   
   650    648    649      1    1.0950e+02    2.9288e+02 ;   H2'' - C2'    - H2'   
   651    646    629      1    1.0950e+02    4.1840e+02 ;    O3' - C3'    - C4'   
   651    646    647      1    1.0950e+02    4.1840e+02 ;    O3' - C3'    - H3'   
   651    646    648      1    1.0950e+02    4.1840e+02 ;    O3' - C3'    - C2'   
   651    653    654      1    1.0823e+02    8.3680e+02 ;    O3' - P      - OP1   
   651    653    655      1    1.0823e+02    8.3680e+02 ;    O3' - P      - OP2   
   651    653    656      1    1.0260e+02    3.7656e+02 ;    O3' - P      - O5'   
   653    656    657      1    1.2050e+02    8.3680e+02 ;      P - O5'    - C5'   
   654    653    655      1    1.1990e+02    1.1715e+03 ;    OP1 - P      - OP2   
   654    653    656      1    1.0823e+02    8.3680e+02 ;    OP1 - P      - O5'   
   655    653    656      1    1.0823e+02    8.3680e+02 ;    OP2 - P      - O5'   
   656    657    658      1    1.0950e+02    4.1840e+02 ;    O5' - C5'    - H5'   
   656    657    659      1    1.0950e+02    4.1840e+02 ;    O5' - C5'    - H5''  
   656    657    660      1    1.0950e+02    4.1840e+02 ;    O5' - C5'    - C4'   
   657    660    661      1    1.0950e+02    4.1840e+02 ;    C5' - C4'    - H4'   
   657    660    662      1    1.0950e+02    4.1840e+02 ;    C5' - C4'    - O4'   
   657    660    679      1    1.0950e+02    3.3472e+02 ;    C5' - C4'    - C3'   
   658    657    659      1    1.0950e+02    2.9288e+02 ;    H5' - C5'    - H5''  
   658    657    660      1    1.0950e+02    4.1840e+02 ;    H5' - C5'    - C4'   
   659    657    660      1    1.0950e+02    4.1840e+02 ;   H5'' - C5'    - C4'   
   660    662    663      1    1.0950e+02    5.0208e+02 ;    C4' - O4'    - C1'   
   660    679    680      1    1.0950e+02    4.1840e+02 ;    C4' - C3'    - H3'   
   660    679    681      1    1.0950e+02    3.3472e+02 ;    C4' - C3'    - C2'   
   660    679    684      1    1.0950e+02    4.1840e+02 ;    C4' - C3'    - O3'   
   661    660    662      1    1.0950e+02    4.1840e+02 ;    H4' - C4'    - O4'   
   661    660    679      1    1.0950e+02    4.1840e+02 ;    H4' - C4'    - C3'   
   662    660    679      1    1.0950e+02    4.1840e+02 ;    O4' - C4'    - C3'   
   662    663    664      1    1.0950e+02    4.1840e+02 ;    O4' - C1'    - H1'   
   662    663    665      1    1.0950e+02    4.1840e+02 ;    O4' - C1'    - N1    
   662    663    681      1    1.0950e+02    4.1840e+02 ;    O4' - C1'    - C2'   
   663    665    666      1    1.2120e+02    5.8576e+02 ;    C1' - N1     - C6    
   663    665    677      1    1.1760e+02    5.8576e+02 ;    C1' - N1     - C2    
   663    681    679      1    1.0950e+02    3.3472e+02 ;    C1' - C2'    - C3'   
   663    681    682      1    1.0950e+02    4.1840e+02 ;    C1' - C2'    - H2'   
   663    681    683      1    1.0950e+02    4.1840e+02 ;    C1' - C2'    - H2''  
   664    663    665      1    1.0950e+02    4.1840e+02 ;    H1' - C1'    - N1    
   664    663    681      1    1.0950e+02    4.1840e+02 ;    H1' - C1'    - C2'   
   665    663    681      1    1.0950e+02    4.1840e+02 ;     N1 - C1'    - C2'   
   665    666    667      1    1.1910e+02    4.1840e+02 ;     N1 - C6     - H6    
   665    666    668      1    1.2120e+02    5.8576e+02 ;     N1 - C6     - C5    
   665    677    675      1    1.1540e+02    5.8576e+02 ;     N1 - C2     - N3    
   665    677    678      1    1.2090e+02    6.6944e+02 ;     N1 - C2     - O2    
   666    665    677      1    1.2160e+02    5.8576e+02 ;     C6 - N1     - C2    
   666    668    669      1    1.1970e+02    5.8576e+02 ;     C6 - C5     - C7    
   666    668    673      1    1.2070e+02    5.2718e+02 ;     C6 - C5     - C4    
   667    666    668      1    1.1970e+02    4.1840e+02 ;     H6 - C6     - C5    
   668    669    670      1    1.0950e+02    4.1840e+02 ;     C5 - C7     - H71   
   668    669    671      1    1.0950e+02    4.1840e+02 ;     C5 - C7     - H72   
   668    669    672      1    1.0950e+02    4.1840e+02 ;     C5 - C7     - H73   
   668    673    674      1    1.2530e+02    6.6944e+02 ;     C5 - C4     - O4    
   668    673    675      1    1.1410e+02    5.8576e+02 ;     C5 - C4     - N3    
   669    668    673      1    1.1970e+02    5.8576e+02 ;     C7 - C5     - C4    
   670    669    671      1    1.0950e+02    2.9288e+02 ;    H71 - C7     - H72   
   670    669    672      1    1.0950e+02    2.9288e+02 ;    H71 - C7     - H73   
   671    669    672      1    1.0950e+02    2.9288e+02 ;    H72 - C7     - H73   
   673    675    676      1    1.1680e+02    4.1840e+02 ;     C4 - N3     - H3    
   673    675    677      1    1.2640e+02    5.8576e+02 ;     C4 - N3     - C2    
   674    673    675      1    1.2060e+02    6.6944e+02 ;     O4 - C4     - N3    
   675    677    678      1    1.2060e+02    6.6944e+02 ;     N3 - C2     - O2    
   676    675    677      1    1.1680e+02    4.1840e+02 ;     H3 - N3     - C2    
   679    681    682      1    1.0950e+02    4.1840e+02 ;    C3' - C2'    - H2'   
   679    681    683      1    1.0950e+02    4.1840e+02 ;    C3' - C2'    - H2''  
   679    684    685      1    1.0850e+02    4.6024e+02 ;    C3' - O3'    - HO3'  
   680    679    681      1    1.0950e+02    4.1840e+02 ;    H3' - C3'    - C2'   
   680    679    684      1    1.0950e+02    4.1840e+02 ;    H3' - C3'    - O3'   
   681    679    684      1    1.0950e+02    4.1840e+02 ;    C2' - C3'    - O3'   
   682    681    683      1    1.0950e+02    2.9288e+02 ;    H2' - C2'    - H2''  

[ dihedrals ] ; propers
; for gromacs 4.5 or higher, using funct 9
;    i      j      k      l   func   phase     kd      pn
     1      2      3      4      9     0.00   0.69733   3 ;   HO5'-   O5'-   C5'-   H5'
     1      2      3      5      9     0.00   0.69733   3 ;   HO5'-   O5'-   C5'-  H5''
     1      2      3      6      9     0.00   0.69733   3 ;   HO5'-   O5'-   C5'-   C4'
     2      3      6      7      9     0.00   0.00000   0 ;    O5'-   C5'-   C4'-   H4'
     2      3      6      7      9     0.00   1.04600   1 ;    O5'-   C5'-   C4'-   H4'
     2      3      6      8      9     0.00   0.65084   3 ;    O5'-   C5'-   C4'-   O4'
     3      6      8      9      9     0.00   1.60247   3 ;    C5'-   C4'-   O4'-   C1'
     3      6      8      9      9   180.00   0.41840   2 ;    C5'-   C4'-   O4'-   C1'
     3      6     23     24      9     0.00   0.65084   3 ;    C5'-   C4'-   C3'-   H3'
     3      6     23     25      9     0.00   0.65084   3 ;    C5'-   C4'-   C3'-   C2'
     3      6     23     28      9     0.00   0.65084   3 ;    C5'-   C4'-   C3'-   O3'
     4      3      6      7      9     0.00   0.65084   3 ;    H5'-   C5'-   C4'-   H4'
     4      3      6      8      9     0.00   0.00000   0 ;    H5'-   C5'-   C4'-   O4'
     4      3      6      8      9     0.00   1.04600   1 ;    H5'-   C5'-   C4'-   O4'
     4      3      6     23      9     0.00   0.66944   3 ;    H5'-   C5'-   C4'-   C3'
     5      3      6      7      9     0.00   0.65084   3 ;   H5''-   C5'-   C4'-   H4'
     5      3      6      8      9     0.00   0.00000   0 ;   H5''-   C5'-   C4'-   O4'
     5      3      6      8      9     0.00   1.04600   1 ;   H5''-   C5'-   C4'-   O4'
     5      3      6     23      9     0.00   0.66944   3 ;   H5''-   C5'-   C4'-   C3'
     6      8      9     10      9     0.00   1.60387   3 ;    C4'-   O4'-   C1'-   H1'
     6      8      9     11      9     0.00   1.60247   3 ;    C4'-   O4'-   C1'-    N1
     6      8      9     11      9     0.00   2.71960   2 ;    C4'-   O4'-   C1'-    N1
     6      8      9     25      9     0.00   1.60247   3 ;    C4'-   O4'-   C1'-   C2'
     6      8      9     25      9   180.00   0.41840   2 ;    C4'-   O4'-   C1'-   C2'
     6     23     25     26      9     0.00   0.65084   3 ;    C4'-   C3'-   C2'-   H2'
     6     23     25     27      9     0.00   0.65084   3 ;    C4'-   C3'-   C2'-  H2''
     7      6      8      9      9     0.00   1.60387   3 ;    H4'-   C4'-   O4'-   C1'
     7      6     23     24      9     0.00   0.65084   3 ;    H4'-   C4'-   C3'-   H3'
     7      6     23     25      9     0.00   0.65084   3 ;    H4'-   C4'-   C3'-   C2'
     7      6     23     28      9     0.00   0.65084   3 ;    H4'-   C4'-   C3'-   O3'
     8      6     23     24      9     0.00   0.65084   3 ;    O4'-   C4'-   C3'-   H3'
     8      6     23     28      9     0.00   0.60250   3 ;    O4'-   C4'-   C3'-   O3'
     8      6     23     28      9     0.00   4.91620   2 ;    O4'-   C4'-   C3'-   O3'
     8      9     11     21      9     0.00   0.00000   0 ;    O4'-   C1'-    N1-    C2
     8      9     25     23      9     0.00   0.65084   3 ;    O4'-   C1'-   C2'-   C3'
     8      9     25     26      9     0.00   0.00000   0 ;    O4'-   C1'-   C2'-   H2'
     8      9     25     26      9     0.00   1.04600   1 ;    O4'-   C1'-   C2'-   H2'
     8      9     25     27      9     0.00   0.00000   0 ;    O4'-   C1'-   C2'-  H2''
     8      9     25     27      9     0.00   1.04600   1 ;    O4'-   C1'-   C2'-  H2''
     9      8      6     23      9     0.00   1.60373   3 ;    C1'-   O4'-   C4'-   C3'
     9      8      6     23      9   180.00   0.41840   2 ;    C1'-   O4'-   C4'-   C3'
     9     11     12     13      9   180.00   7.74040   2 ;    C1'-    N1-    C6-    H6
     9     11     12     14      9   180.00   7.74040   2 ;    C1'-    N1-    C6-    C5
     9     11     21     20      9   180.00   6.06680   2 ;    C1'-    N1-    C2-    N3
     9     11     21     22      9   180.00   6.06680   2 ;    C1'-    N1-    C2-    O2
     9     25     23     24      9     0.00   0.65084   3 ;    C1'-   C2'-   C3'-   H3'
     9     25     23     28      9     0.00   0.65084   3 ;    C1'-   C2'-   C3'-   O3'
    10      9     11     12      9     0.00   0.00000   0 ;    H1'-   C1'-    N1-    C6
    10      9     11     21      9     0.00   0.00000   0 ;    H1'-   C1'-    N1-    C2
    10      9     25     23      9     0.00   0.65084   3 ;    H1'-   C1'-   C2'-   C3'
    10      9     25     26      9     0.00   0.65084   3 ;    H1'-   C1'-   C2'-   H2'
    10      9     25     27      9     0.00   0.65084   3 ;    H1'-   C1'-   C2'-  H2''
    11      9     25     23      9     0.00   0.65084   3 ;     N1-   C1'-   C2'-   C3'
    11      9     25     26      9     0.00   0.65084   3 ;     N1-   C1'-   C2'-   H2'
    11      9     25     27      9     0.00   0.65084   3 ;     N1-   C1'-   C2'-  H2''
    11     12     14     15      9   180.00  27.82360   2 ;     N1-    C6-    C5-    H5
    11     12     14     16      9   180.00  27.82360   2 ;     N1-    C6-    C5-    C4
    11     21     20     16      9   180.00  16.73600   2 ;     N1-    C2-    N3-    C4
    12     11      9     25      9     0.00   0.00000   0 ;     C6-    N1-   C1'-   C2'
    12     11     21     20      9   180.00   6.06680   2 ;     C6-    N1-    C2-    N3
    12     11     21     22      9   180.00   6.06680   2 ;     C6-    N1-    C2-    O2
    12     14     16     17      9   180.00  10.66920   2 ;     C6-    C5-    C4-    N4
    12     14     16     20      9   180.00  10.66920   2 ;     C6-    C5-    C4-    N3
    13     12     11     21      9   180.00   7.74040   2 ;     H6-    C6-    N1-    C2
    13     12     14     15      9   180.00  27.82360   2 ;     H6-    C6-    C5-    H5
    13     12     14     16      9   180.00  27.82360   2 ;     H6-    C6-    C5-    C4
    14     12     11     21      9   180.00   7.74040   2 ;     C5-    C6-    N1-    C2
    14     16     17     18      9   180.00  10.04160   2 ;     C5-    C4-    N4-   H41
    14     16     17     19      9   180.00  10.04160   2 ;     C5-    C4-    N4-   H42
    14     16     20     21      9   180.00  20.08320   2 ;     C5-    C4-    N3-    C2
    15     14     16     17      9   180.00  10.66920   2 ;     H5-    C5-    C4-    N4
    15     14     16     20      9   180.00  10.66920   2 ;     H5-    C5-    C4-    N3
    16     20     21     22      9   180.00  16.73600   2 ;     C4-    N3-    C2-    O2
    17     16     20     21      9   180.00  20.08320   2 ;     N4-    C4-    N3-    C2
    18     17     16     20      9   180.00  10.04160   2 ;    H41-    N4-    C4-    N3
    19     17     16     20      9   180.00  10.04160   2 ;    H42-    N4-    C4-    N3
    21     11      9     25      9     0.00   0.00000   0 ;     C2-    N1-   C1'-   C2'
    23     28     29     30      9     0.00   1.04600   3 ;    C3'-   O3'-     P-   OP1
    23     28     29     31      9     0.00   1.04600   3 ;    C3'-   O3'-     P-   OP2
    24     23     25     26      9     0.00   0.65084   3 ;    H3'-   C3'-   C2'-   H2'
    24     23     25     27      9     0.00   0.65084   3 ;    H3'-   C3'-   C2'-  H2''
    24     23     28     29      9     0.00   1.60387   3 ;    H3'-   C3'-   O3'-     P
    26     25     23     28      9     0.00   0.65084   3 ;    H2'-   C2'-   C3'-   O3'
    27     25     23     28      9     0.00   0.65084   3 ;   H2''-   C2'-   C3'-   O3'
    29     32     33     34      9     0.00   1.60387   3 ;      P-   O5'-   C5'-   H5'
    29     32     33     35      9     0.00   1.60387   3 ;      P-   O5'-   C5'-  H5''
    29     32     33     36      9     0.00   1.60387   3 ;      P-   O5'-   C5'-   C4'
    30     29     32     33      9     0.00   1.04600   3 ;    OP1-     P-   O5'-   C5'
    31     29     32     33      9     0.00   1.04600   3 ;    OP2-     P-   O5'-   C5'
    32     33     36     37      9     0.00   0.00000   0 ;    O5'-   C5'-   C4'-   H4'
    32     33     36     37      9     0.00   1.04600   1 ;    O5'-   C5'-   C4'-   H4'
    32     33     36     38      9     0.00   0.65084   3 ;    O5'-   C5'-   C4'-   O4'
    33     36     38     39      9     0.00   1.60247   3 ;    C5'-   C4'-   O4'-   C1'
    33     36     38     39      9   180.00   0.41840   2 ;    C5'-   C4'-   O4'-   C1'
    33     36     53     54      9     0.00   0.65084   3 ;    C5'-   C4'-   C3'-   H3'
    33     36     53     55      9     0.00   0.65084   3 ;    C5'-   C4'-   C3'-   C2'
    33     36     53     58      9     0.00   0.65084   3 ;    C5'-   C4'-   C3'-   O3'
    34     33     36     37      9     0.00   0.65084   3 ;    H5'-   C5'-   C4'-   H4'
    34     33     36     38      9     0.00   0.00000   0 ;    H5'-   C5'-   C4'-   O4'
    34     33     36     38      9     0.00   1.04600   1 ;    H5'-   C5'-   C4'-   O4'
    34     33     36     53      9     0.00   0.66944   3 ;    H5'-   C5'-   C4'-   C3'
    35     33     36     37      9     0.00   0.65084   3 ;   H5''-   C5'-   C4'-   H4'
    35     33     36     38      9     0.00   0.00000   0 ;   H5''-   C5'-   C4'-   O4'
    35     33     36     38      9     0.00   1.04600   1 ;   H5''-   C5'-   C4'-   O4'
    35     33     36     53      9     0.00   0.66944   3 ;   H5''-   C5'-   C4'-   C3'
    36     38     39     40      9     0.00   1.60387   3 ;    C4'-   O4'-   C1'-   H1'
    36     38     39     41      9     0.00   1.60247   3 ;    C4'-   O4'-   C1'-    N1
    36     38     39     41      9     0.00   2.71960   2 ;    C4'-   O4'-   C1'-    N1
    36     38     39     55      9     0.00   1.60247   3 ;    C4'-   O4'-   C1'-   C2'
    36     38     39     55      9   180.00   0.41840   2 ;    C4'-   O4'-   C1'-   C2'
    36     53     55     56      9     0.00   0.65084   3 ;    C4'-   C3'-   C2'-   H2'
    36     53     55     57      9     0.00   0.65084   3 ;    C4'-   C3'-   C2'-  H2''
    37     36     38     39      9     0.00   1.60387   3 ;    H4'-   C4'-   O4'-   C1'
    37     36     53     54      9     0.00   0.65084   3 ;    H4'-   C4'-   C3'-   H3'
    37     36     53     55      9     0.00   0.65084   3 ;    H4'-   C4'-   C3'-   C2'
    37     36     53     58      9     0.00   0.65084   3 ;    H4'-   C4'-   C3'-   O3'
    38     36     53     54      9     0.00   0.65084   3 ;    O4'-   C4'-   C3'-   H3'
    38     36     53     58      9     0.00   0.60250   3 ;    O4'-   C4'-   C3'-   O3'
    38     36     53     58      9     0.00   4.91620   2 ;    O4'-   C4'-   C3'-   O3'
    38     39     41     51      9     0.00   0.00000   0 ;    O4'-   C1'-    N1-    C2
    38     39     55     53      9     0.00   0.65084   3 ;    O4'-   C1'-   C2'-   C3'
    38     39     55     56      9     0.00   0.00000   0 ;    O4'-   C1'-   C2'-   H2'
    38     39     55     56      9     0.00   1.04600   1 ;    O4'-   C1'-   C2'-   H2'
    38     39     55     57      9     0.00   0.00000   0 ;    O4'-   C1'-   C2'-  H2''
    38     39     55     57      9     0.00   1.04600   1 ;    O4'-   C1'-   C2'-  H2''
    39     38     36     53      9     0.00   1.60373   3 ;    C1'-   O4'-   C4'-   C3'
    39     38     36     53      9   180.00   0.41840   2 ;    C1'-   O4'-   C4'-   C3'
    39     41     42     43      9   180.00   7.74040   2 ;    C1'-    N1-    C6-    H6
    39     41     42     44      9   180.00   7.74040   2 ;    C1'-    N1-    C6-    C5
    39     41     51     50      9   180.00   6.06680   2 ;    C1'-    N1-    C2-    N3
    39     41     51     52      9   180.00   6.06680   2 ;    C1'-    N1-    C2-    O2
    39     55     53     54      9     0.00   0.65084   3 ;    C1'-   C2'-   C3'-   H3'
    39     55     53     58      9     0.00   0.65084   3 ;    C1'-   C2'-   C3'-   O3'
    40     39     41     42      9     0.00   0.00000   0 ;    H1'-   C1'-    N1-    C6
    40     39     41     51      9     0.00   0.00000   0 ;    H1'-   C1'-    N1-    C2
    40     39     55     53      9     0.00   0.65084   3 ;    H1'-   C1'-   C2'-   C3'
    40     39     55     56      9     0.00   0.65084   3 ;    H1'-   C1'-   C2'-   H2'
    40     39     55     57      9     0.00   0.65084   3 ;    H1'-   C1'-   C2'-  H2''
    41     39     55     53      9     0.00   0.65084   3 ;     N1-   C1'-   C2'-   C3'
    41     39     55     56      9     0.00   0.65084   3 ;     N1-   C1'-   C2'-   H2'
    41     39     55     57      9     0.00   0.65084   3 ;     N1-   C1'-   C2'-  H2''
    41     42     44     45      9   180.00  27.82360   2 ;     N1-    C6-    C5-    H5
    41     42     44     46      9   180.00  27.82360   2 ;     N1-    C6-    C5-    C4
    41     51     50     46      9   180.00  16.73600   2 ;     N1-    C2-    N3-    C4
    42     41     39     55      9     0.00   0.00000   0 ;     C6-    N1-   C1'-   C2'
    42     41     51     50      9   180.00   6.06680   2 ;     C6-    N1-    C2-    N3
    42     41     51     52      9   180.00   6.06680   2 ;     C6-    N1-    C2-    O2
    42     44     46     47      9   180.00  10.66920   2 ;     C6-    C5-    C4-    N4
    42     44     46     50      9   180.00  10.66920   2 ;     C6-    C5-    C4-    N3
    43     42     41     51      9   180.00   7.74040   2 ;     H6-    C6-    N1-    C2
    43     42     44     45      9   180.00  27.82360   2 ;     H6-    C6-    C5-    H5
    43     42     44     46      9   180.00  27.82360   2 ;     H6-    C6-    C5-    C4
    44     42     41     51      9   180.00   7.74040   2 ;     C5-    C6-    N1-    C2
    44     46     47     48      9   180.00  10.04160   2 ;     C5-    C4-    N4-   H41
    44     46     47     49      9   180.00  10.04160   2 ;     C5-    C4-    N4-   H42
    44     46     50     51      9   180.00  20.08320   2 ;     C5-    C4-    N3-    C2
    45     44     46     47      9   180.00  10.66920   2 ;     H5-    C5-    C4-    N4
    45     44     46     50      9   180.00  10.66920   2 ;     H5-    C5-    C4-    N3
    46     50     51     52      9   180.00  16.73600   2 ;     C4-    N3-    C2-    O2
    47     46     50     51      9   180.00  20.08320   2 ;     N4-    C4-    N3-    C2
    48     47     46     50      9   180.00  10.04160   2 ;    H41-    N4-    C4-    N3
    49     47     46     50      9   180.00  10.04160   2 ;    H42-    N4-    C4-    N3
    51     41     39     55      9     0.00   0.00000   0 ;     C2-    N1-   C1'-   C2'
    53     58     59     60      9     0.00   1.04600   3 ;    C3'-   O3'-     P-   OP1
    53     58     59     61      9     0.00   1.04600   3 ;    C3'-   O3'-     P-   OP2
    54     53     55     56      9     0.00   0.65084   3 ;    H3'-   C3'-   C2'-   H2'
    54     53     55     57      9     0.00   0.65084   3 ;    H3'-   C3'-   C2'-  H2''
    54     53     58     59      9     0.00   1.60387   3 ;    H3'-   C3'-   O3'-     P
    56     55     53     58      9     0.00   0.65084   3 ;    H2'-   C2'-   C3'-   O3'
    57     55     53     58      9     0.00   0.65084   3 ;   H2''-   C2'-   C3'-   O3'
    59     62     63     64      9     0.00   1.60387   3 ;      P-   O5'-   C5'-   H5'
    59     62     63     65      9     0.00   1.60387   3 ;      P-   O5'-   C5'-  H5''
    59     62     63     66      9     0.00   1.60387   3 ;      P-   O5'-   C5'-   C4'
    60     59     62     63      9     0.00   1.04600   3 ;    OP1-     P-   O5'-   C5'
    61     59     62     63      9     0.00   1.04600   3 ;    OP2-     P-   O5'-   C5'
    62     63     66     67      9     0.00   0.00000   0 ;    O5'-   C5'-   C4'-   H4'
    62     63     66     67      9     0.00   1.04600   1 ;    O5'-   C5'-   C4'-   H4'
    62     63     66     68      9     0.00   0.65084   3 ;    O5'-   C5'-   C4'-   O4'
    63     66     68     69      9     0.00   1.60247   3 ;    C5'-   C4'-   O4'-   C1'
    63     66     68     69      9   180.00   0.41840   2 ;    C5'-   C4'-   O4'-   C1'
    63     66     83     84      9     0.00   0.65084   3 ;    C5'-   C4'-   C3'-   H3'
    63     66     83     85      9     0.00   0.65084   3 ;    C5'-   C4'-   C3'-   C2'
    63     66     83     88      9     0.00   0.65084   3 ;    C5'-   C4'-   C3'-   O3'
    64     63     66     67      9     0.00   0.65084   3 ;    H5'-   C5'-   C4'-   H4'
    64     63     66     68      9     0.00   0.00000   0 ;    H5'-   C5'-   C4'-   O4'
    64     63     66     68      9     0.00   1.04600   1 ;    H5'-   C5'-   C4'-   O4'
    64     63     66     83      9     0.00   0.66944   3 ;    H5'-   C5'-   C4'-   C3'
    65     63     66     67      9     0.00   0.65084   3 ;   H5''-   C5'-   C4'-   H4'
    65     63     66     68      9     0.00   0.00000   0 ;   H5''-   C5'-   C4'-   O4'
    65     63     66     68      9     0.00   1.04600   1 ;   H5''-   C5'-   C4'-   O4'
    65     63     66     83      9     0.00   0.66944   3 ;   H5''-   C5'-   C4'-   C3'
    66     68     69     70      9     0.00   1.60387   3 ;    C4'-   O4'-   C1'-   H1'
    66     68     69     71      9     0.00   1.60247   3 ;    C4'-   O4'-   C1'-    N1
    66     68     69     71      9     0.00   2.71960   2 ;    C4'-   O4'-   C1'-    N1
    66     68     69     85      9     0.00   1.60247   3 ;    C4'-   O4'-   C1'-   C2'
    66     68     69     85      9   180.00   0.41840   2 ;    C4'-   O4'-   C1'-   C2'
    66     83     85     86      9     0.00   0.65084   3 ;    C4'-   C3'-   C2'-   H2'
    66     83     85     87      9     0.00   0.65084   3 ;    C4'-   C3'-   C2'-  H2''
    67     66     68     69      9     0.00   1.60387   3 ;    H4'-   C4'-   O4'-   C1'
    67     66     83     84      9     0.00   0.65084   3 ;    H4'-   C4'-   C3'-   H3'
    67     66     83     85      9     0.00   0.65084   3 ;    H4'-   C4'-   C3'-   C2'
    67     66     83     88      9     0.00   0.65084   3 ;    H4'-   C4'-   C3'-   O3'
    68     66     83     84      9     0.00   0.65084   3 ;    O4'-   C4'-   C3'-   H3'
    68     66     83     88      9     0.00   0.60250   3 ;    O4'-   C4'-   C3'-   O3'
    68     66     83     88      9     0.00   4.91620   2 ;    O4'-   C4'-   C3'-   O3'
    68     69     71     81      9     0.00   0.00000   0 ;    O4'-   C1'-    N1-    C2
    68     69     85     83      9     0.00   0.65084   3 ;    O4'-   C1'-   C2'-   C3'
    68     69     85     86      9     0.00   0.00000   0 ;    O4'-   C1'-   C2'-   H2'
    68     69     85     86      9     0.00   1.04600   1 ;    O4'-   C1'-   C2'-   H2'
    68     69     85     87      9     0.00   0.00000   0 ;    O4'-   C1'-   C2'-  H2''
    68     69     85     87      9     0.00   1.04600   1 ;    O4'-   C1'-   C2'-  H2''
    69     68     66     83      9     0.00   1.60373   3 ;    C1'-   O4'-   C4'-   C3'
    69     68     66     83      9   180.00   0.41840   2 ;    C1'-   O4'-   C4'-   C3'
    69     71     72     73      9   180.00   7.74040   2 ;    C1'-    N1-    C6-    H6
    69     71     72     74      9   180.00   7.74040   2 ;    C1'-    N1-    C6-    C5
    69     71     81     80      9   180.00   6.06680   2 ;    C1'-    N1-    C2-    N3
    69     71     81     82      9   180.00   6.06680   2 ;    C1'-    N1-    C2-    O2
    69     85     83     84      9     0.00   0.65084   3 ;    C1'-   C2'-   C3'-   H3'
    69     85     83     88      9     0.00   0.65084   3 ;    C1'-   C2'-   C3'-   O3'
    70     69     71     72      9     0.00   0.00000   0 ;    H1'-   C1'-    N1-    C6
    70     69     71     81      9     0.00   0.00000   0 ;    H1'-   C1'-    N1-    C2
    70     69     85     83      9     0.00   0.65084   3 ;    H1'-   C1'-   C2'-   C3'
    70     69     85     86      9     0.00   0.65084   3 ;    H1'-   C1'-   C2'-   H2'
    70     69     85     87      9     0.00   0.65084   3 ;    H1'-   C1'-   C2'-  H2''
    71     69     85     83      9     0.00   0.65084   3 ;     N1-   C1'-   C2'-   C3'
    71     69     85     86      9     0.00   0.65084   3 ;     N1-   C1'-   C2'-   H2'
    71     69     85     87      9     0.00   0.65084   3 ;     N1-   C1'-   C2'-  H2''
    71     72     74     75      9   180.00  27.82360   2 ;     N1-    C6-    C5-    H5
    71     72     74     76      9   180.00  27.82360   2 ;     N1-    C6-    C5-    C4
    71     81     80     76      9   180.00  16.73600   2 ;     N1-    C2-    N3-    C4
    72     71     69     85      9     0.00   0.00000   0 ;     C6-    N1-   C1'-   C2'
    72     71     81     80      9   180.00   6.06680   2 ;     C6-    N1-    C2-    N3
    72     71     81     82      9   180.00   6.06680   2 ;     C6-    N1-    C2-    O2
    72     74     76     77      9   180.00  10.66920   2 ;     C6-    C5-    C4-    N4
    72     74     76     80      9   180.00  10.66920   2 ;     C6-    C5-    C4-    N3
    73     72     71     81      9   180.00   7.74040   2 ;     H6-    C6-    N1-    C2
    73     72     74     75      9   180.00  27.82360   2 ;     H6-    C6-    C5-    H5
    73     72     74     76      9   180.00  27.82360   2 ;     H6-    C6-    C5-    C4
    74     72     71     81      9   180.00   7.74040   2 ;     C5-    C6-    N1-    C2
    74     76     77     78      9   180.00  10.04160   2 ;     C5-    C4-    N4-   H41
    74     76     77     79      9   180.00  10.04160   2 ;     C5-    C4-    N4-   H42
    74     76     80     81      9   180.00  20.08320   2 ;     C5-    C4-    N3-    C2
    75     74     76     77      9   180.00  10.66920   2 ;     H5-    C5-    C4-    N4
    75     74     76     80      9   180.00  10.66920   2 ;     H5-    C5-    C4-    N3
    76     80     81     82      9   180.00  16.73600   2 ;     C4-    N3-    C2-    O2
    77     76     80     81      9   180.00  20.08320   2 ;     N4-    C4-    N3-    C2
    78     77     76     80      9   180.00  10.04160   2 ;    H41-    N4-    C4-    N3
    79     77     76     80      9   180.00  10.04160   2 ;    H42-    N4-    C4-    N3
    81     71     69     85      9     0.00   0.00000   0 ;     C2-    N1-   C1'-   C2'
    83     88     89     90      9     0.00   1.04600   3 ;    C3'-   O3'-     P-   OP1
    83     88     89     91      9     0.00   1.04600   3 ;    C3'-   O3'-     P-   OP2
    84     83     85     86      9     0.00   0.65084   3 ;    H3'-   C3'-   C2'-   H2'
    84     83     85     87      9     0.00   0.65084   3 ;    H3'-   C3'-   C2'-  H2''
    84     83     88     89      9     0.00   1.60387   3 ;    H3'-   C3'-   O3'-     P
    86     85     83     88      9     0.00   0.65084   3 ;    H2'-   C2'-   C3'-   O3'
    87     85     83     88      9     0.00   0.65084   3 ;   H2''-   C2'-   C3'-   O3'
    89     92     93     94      9     0.00   1.60387   3 ;      P-   O5'-   C5'-   H5'
    89     92     93     95      9     0.00   1.60387   3 ;      P-   O5'-   C5'-  H5''
    89     92     93     96      9     0.00   1.60387   3 ;      P-   O5'-   C5'-   C4'
    90     89     92     93      9     0.00   1.04600   3 ;    OP1-     P-   O5'-   C5'
    91     89     92     93      9     0.00   1.04600   3 ;    OP2-     P-   O5'-   C5'
    92     93     96     97      9     0.00   0.00000   0 ;    O5'-   C5'-   C4'-   H4'
    92     93     96     97      9     0.00   1.04600   1 ;    O5'-   C5'-   C4'-   H4'
    92     93     96     98      9     0.00   0.65084   3 ;    O5'-   C5'-   C4'-   O4'
    93     96     98     99      9     0.00   1.60247   3 ;    C5'-   C4'-   O4'-   C1'
    93     96     98     99      9   180.00   0.41840   2 ;    C5'-   C4'-   O4'-   C1'
    93     96    115    116      9     0.00   0.65084   3 ;    C5'-   C4'-   C3'-   H3'
    93     96    115    117      9     0.00   0.65084   3 ;    C5'-   C4'-   C3'-   C2'
    93     96    115    120      9     0.00   0.65084   3 ;    C5'-   C4'-   C3'-   O3'
    94     93     96     97      9     0.00   0.65084   3 ;    H5'-   C5'-   C4'-   H4'
    94     93     96     98      9     0.00   0.00000   0 ;    H5'-   C5'-   C4'-   O4'
    94     93     96     98      9     0.00   1.04600   1 ;    H5'-   C5'-   C4'-   O4'
    94     93     96    115      9     0.00   0.66944   3 ;    H5'-   C5'-   C4'-   C3'
    95     93     96     97      9     0.00   0.65084   3 ;   H5''-   C5'-   C4'-   H4'
    95     93     96     98      9     0.00   0.00000   0 ;   H5''-   C5'-   C4'-   O4'
    95     93     96     98      9     0.00   1.04600   1 ;   H5''-   C5'-   C4'-   O4'
    95     93     96    115      9     0.00   0.66944   3 ;   H5''-   C5'-   C4'-   C3'
    96     98     99    100      9     0.00   1.60387   3 ;    C4'-   O4'-   C1'-   H1'
    96     98     99    101      9     0.00   1.60247   3 ;    C4'-   O4'-   C1'-    N1
    96     98     99    101      9     0.00   2.71960   2 ;    C4'-   O4'-   C1'-    N1
    96     98     99    117      9     0.00   1.60247   3 ;    C4'-   O4'-   C1'-   C2'
    96     98     99    117      9   180.00   0.41840   2 ;    C4'-   O4'-   C1'-   C2'
    96    115    117    118      9     0.00   0.65084   3 ;    C4'-   C3'-   C2'-   H2'
    96    115    117    119      9     0.00   0.65084   3 ;    C4'-   C3'-   C2'-  H2''
    97     96     98     99      9     0.00   1.60387   3 ;    H4'-   C4'-   O4'-   C1'
    97     96    115    116      9     0.00   0.65084   3 ;    H4'-   C4'-   C3'-   H3'
    97     96    115    117      9     0.00   0.65084   3 ;    H4'-   C4'-   C3'-   C2'
    97     96    115    120      9     0.00   0.65084   3 ;    H4'-   C4'-   C3'-   O3'
    98     96    115    116      9     0.00   0.65084   3 ;    O4'-   C4'-   C3'-   H3'
    98     96    115    120      9     0.00   0.60250   3 ;    O4'-   C4'-   C3'-   O3'
    98     96    115    120      9     0.00   4.91620   2 ;    O4'-   C4'-   C3'-   O3'
    98     99    101    113      9     0.00   0.00000   0 ;    O4'-   C1'-    N1-    C2
    98     99    117    115      9     0.00   0.65084   3 ;    O4'-   C1'-   C2'-   C3'
    98     99    117    118      9     0.00   0.00000   0 ;    O4'-   C1'-   C2'-   H2'
    98     99    117    118      9     0.00   1.04600   1 ;    O4'-   C1'-   C2'-   H2'
    98     99    117    119      9     0.00   0.00000   0 ;    O4'-   C1'-   C2'-  H2''
    98     99    117    119      9     0.00   1.04600   1 ;    O4'-   C1'-   C2'-  H2''
    99     98     96    115      9     0.00   1.60373   3 ;    C1'-   O4'-   C4'-   C3'
    99     98     96    115      9   180.00   0.41840   2 ;    C1'-   O4'-   C4'-   C3'
    99    101    102    103      9   180.00   7.74040   2 ;    C1'-    N1-    C6-    H6
    99    101    102    104      9   180.00   7.74040   2 ;    C1'-    N1-    C6-    C5
    99    101    113    111      9   180.00   6.06680   2 ;    C1'-    N1-    C2-    N3
    99    101    113    114      9   180.00   6.06680   2 ;    C1'-    N1-    C2-    O2
    99    117    115    116      9     0.00   0.65084   3 ;    C1'-   C2'-   C3'-   H3'
    99    117    115    120      9     0.00   0.65084   3 ;    C1'-   C2'-   C3'-   O3'
   100     99    101    102      9     0.00   0.00000   0 ;    H1'-   C1'-    N1-    C6
   100     99    101    113      9     0.00   0.00000   0 ;    H1'-   C1'-    N1-    C2
   100     99    117    115      9     0.00   0.65084   3 ;    H1'-   C1'-   C2'-   C3'
   100     99    117    118      9     0.00   0.65084   3 ;    H1'-   C1'-   C2'-   H2'
   100     99    117    119      9     0.00   0.65084   3 ;    H1'-   C1'-   C2'-  H2''
   101     99    117    115      9     0.00   0.65084   3 ;     N1-   C1'-   C2'-   C3'
   101     99    117    118      9     0.00   0.65084   3 ;     N1-   C1'-   C2'-   H2'
   101     99    117    119      9     0.00   0.65084   3 ;     N1-   C1'-   C2'-  H2''
   101    102    104    105      9   180.00  27.82360   2 ;     N1-    C6-    C5-    C7
   101    102    104    109      9   180.00  27.82360   2 ;     N1-    C6-    C5-    C4
   101    113    111    109      9   180.00   5.64840   2 ;     N1-    C2-    N3-    C4
   101    113    111    112      9   180.00   5.64840   2 ;     N1-    C2-    N3-    H3
   102    101     99    117      9     0.00   0.00000   0 ;     C6-    N1-   C1'-   C2'
   102    101    113    111      9   180.00   6.06680   2 ;     C6-    N1-    C2-    N3
   102    101    113    114      9   180.00   6.06680   2 ;     C6-    N1-    C2-    O2
   102    104    105    106      9     0.00   4.81160   1 ;     C6-    C5-    C7-   H71
   102    104    105    106      9   180.00   1.58992   3 ;     C6-    C5-    C7-   H71
   102    104    105    107      9     0.00   4.81160   1 ;     C6-    C5-    C7-   H72
   102    104    105    107      9   180.00   1.58992   3 ;     C6-    C5-    C7-   H72
   102    104    105    108      9     0.00   4.81160   1 ;     C6-    C5-    C7-   H73
   102    104    105    108      9   180.00   1.58992   3 ;     C6-    C5-    C7-   H73
   102    104    109    110      9     0.00   1.25520   3 ;     C6-    C5-    C4-    O4
   102    104    109    110      9   180.00   9.10020   2 ;     C6-    C5-    C4-    O4
   102    104    109    111      9   180.00   9.10020   2 ;     C6-    C5-    C4-    N3
   103    102    101    113      9   180.00   7.74040   2 ;     H6-    C6-    N1-    C2
   103    102    104    105      9   180.00  27.82360   2 ;     H6-    C6-    C5-    C7
   103    102    104    109      9   180.00  27.82360   2 ;     H6-    C6-    C5-    C4
   104    102    101    113      9   180.00   7.74040   2 ;     C5-    C6-    N1-    C2
   104    109    111    112      9   180.00   5.64840   2 ;     C5-    C4-    N3-    H3
   104    109    111    113      9   180.00   5.64840   2 ;     C5-    C4-    N3-    C2
   105    104    109    110      9   180.00   9.10020   2 ;     C7-    C5-    C4-    O4
   105    104    109    111      9   180.00   9.10020   2 ;     C7-    C5-    C4-    N3
   106    105    104    109      9     0.00   0.00000   0 ;    H71-    C7-    C5-    C4
   107    105    104    109      9     0.00   0.00000   0 ;    H72-    C7-    C5-    C4
   108    105    104    109      9     0.00   0.00000   0 ;    H73-    C7-    C5-    C4
   109    111    113    114      9   180.00   5.64840   2 ;     C4-    N3-    C2-    O2
   110    109    111    112      9   180.00   5.64840   2 ;     O4-    C4-    N3-    H3
   110    109    111    113      9   180.00   5.64840   2 ;     O4-    C4-    N3-    C2
   112    111    113    114      9   180.00   5.64840   2 ;     H3-    N3-    C2-    O2
   113    101     99    117      9     0.00   0.00000   0 ;     C2-    N1-   C1'-   C2'
   115    120    121    122      9     0.00   1.04600   3 ;    C3'-   O3'-     P-   OP1
   115    120    121    123      9     0.00   1.04600   3 ;    C3'-   O3'-     P-   OP2
   116    115    117    118      9     0.00   0.65084   3 ;    H3'-   C3'-   C2'-   H2'
   116    115    117    119      9     0.00   0.65084   3 ;    H3'-   C3'-   C2'-  H2''
   116    115    120    121      9     0.00   1.60387   3 ;    H3'-   C3'-   O3'-     P
   118    117    115    120      9     0.00   0.65084   3 ;    H2'-   C2'-   C3'-   O3'
   119    117    115    120      9     0.00   0.65084   3 ;   H2''-   C2'-   C3'-   O3'
   121    124    125    126      9     0.00   1.60387   3 ;      P-   O5'-   C5'-   H5'
   121    124    125    127      9     0.00   1.60387   3 ;      P-   O5'-   C5'-  H5''
   121    124    125    128      9     0.00   1.60387   3 ;      P-   O5'-   C5'-   C4'
   122    121    124    125      9     0.00   1.04600   3 ;    OP1-     P-   O5'-   C5'
   123    121    124    125      9     0.00   1.04600   3 ;    OP2-     P-   O5'-   C5'
   124    125    128    129      9     0.00   0.00000   0 ;    O5'-   C5'-   C4'-   H4'
   124    125    128    129      9     0.00   1.04600   1 ;    O5'-   C5'-   C4'-   H4'
   124    125    128    130      9     0.00   0.65084   3 ;    O5'-   C5'-   C4'-   O4'
   125    128    130    131      9     0.00   1.60247   3 ;    C5'-   C4'-   O4'-   C1'
   125    128    130    131      9   180.00   0.41840   2 ;    C5'-   C4'-   O4'-   C1'
   125    128    147    148      9     0.00   0.65084   3 ;    C5'-   C4'-   C3'-   H3'
   125    128    147    149      9     0.00   0.65084   3 ;    C5'-   C4'-   C3'-   C2'
   125    128    147    152      9     0.00   0.65084   3 ;    C5'-   C4'-   C3'-   O3'
   126    125    128    129      9     0.00   0.65084   3 ;    H5'-   C5'-   C4'-   H4'
   126    125    128    130      9     0.00   0.00000   0 ;    H5'-   C5'-   C4'-   O4'
   126    125    128    130      9     0.00   1.04600   1 ;    H5'-   C5'-   C4'-   O4'
   126    125    128    147      9     0.00   0.66944   3 ;    H5'-   C5'-   C4'-   C3'
   127    125    128    129      9     0.00   0.65084   3 ;   H5''-   C5'-   C4'-   H4'
   127    125    128    130      9     0.00   0.00000   0 ;   H5''-   C5'-   C4'-   O4'
   127    125    128    130      9     0.00   1.04600   1 ;   H5''-   C5'-   C4'-   O4'
   127    125    128    147      9     0.00   0.66944   3 ;   H5''-   C5'-   C4'-   C3'
   128    130    131    132      9     0.00   1.60387   3 ;    C4'-   O4'-   C1'-   H1'
   128    130    131    133      9     0.00   1.60247   3 ;    C4'-   O4'-   C1'-    N9
   128    130    131    133      9     0.00   2.71960   2 ;    C4'-   O4'-   C1'-    N9
   128    130    131    149      9     0.00   1.60247   3 ;    C4'-   O4'-   C1'-   C2'
   128    130    131    149      9   180.00   0.41840   2 ;    C4'-   O4'-   C1'-   C2'
   128    147    149    150      9     0.00   0.65084   3 ;    C4'-   C3'-   C2'-   H2'
   128    147    149    151      9     0.00   0.65084   3 ;    C4'-   C3'-   C2'-  H2''
   129    128    130    131      9     0.00   1.60387   3 ;    H4'-   C4'-   O4'-   C1'
   129    128    147    148      9     0.00   0.65084   3 ;    H4'-   C4'-   C3'-   H3'
   129    128    147    149      9     0.00   0.65084   3 ;    H4'-   C4'-   C3'-   C2'
   129    128    147    152      9     0.00   0.65084   3 ;    H4'-   C4'-   C3'-   O3'
   130    128    147    148      9     0.00   0.65084   3 ;    O4'-   C4'-   C3'-   H3'
   130    128    147    152      9     0.00   0.60250   3 ;    O4'-   C4'-   C3'-   O3'
   130    128    147    152      9     0.00   4.91620   2 ;    O4'-   C4'-   C3'-   O3'
   130    131    133    134      9     0.70   7.99144   2 ;    O4'-   C1'-    N9-    C8
   130    131    133    146      9     0.00   0.00000   0 ;    O4'-   C1'-    N9-    C4
   130    131    149    147      9     0.00   0.65084   3 ;    O4'-   C1'-   C2'-   C3'
   130    131    149    150      9     0.00   0.00000   0 ;    O4'-   C1'-   C2'-   H2'
   130    131    149    150      9     0.00   1.04600   1 ;    O4'-   C1'-   C2'-   H2'
   130    131    149    151      9     0.00   0.00000   0 ;    O4'-   C1'-   C2'-  H2''
   130    131    149    151      9     0.00   1.04600   1 ;    O4'-   C1'-   C2'-  H2''
   131    130    128    147      9     0.00   1.60373   3 ;    C1'-   O4'-   C4'-   C3'
   131    130    128    147      9   180.00   0.41840   2 ;    C1'-   O4'-   C4'-   C3'
   131    133    134    135      9   180.00   7.11280   2 ;    C1'-    N9-    C8-    H8
   131    133    134    136      9   180.00   7.11280   2 ;    C1'-    N9-    C8-    N7
   131    133    146    137      9   180.00   6.90360   2 ;    C1'-    N9-    C4-    C5
   131    133    146    145      9   180.00   6.90360   2 ;    C1'-    N9-    C4-    N3
   131    149    147    148      9     0.00   0.65084   3 ;    C1'-   C2'-   C3'-   H3'
   131    149    147    152      9     0.00   0.65084   3 ;    C1'-   C2'-   C3'-   O3'
   132    131    133    134      9     0.00   0.00000   0 ;    H1'-   C1'-    N9-    C8
   132    131    133    146      9     0.00   0.00000   0 ;    H1'-   C1'-    N9-    C4
   132    131    149    147      9     0.00   0.65084   3 ;    H1'-   C1'-   C2'-   C3'
   132    131    149    150      9     0.00   0.65084   3 ;    H1'-   C1'-   C2'-   H2'
   132    131    149    151      9     0.00   0.65084   3 ;    H1'-   C1'-   C2'-  H2''
   133    131    149    147      9     0.00   0.65084   3 ;     N9-   C1'-   C2'-   C3'
   133    131    149    150      9     0.00   0.65084   3 ;     N9-   C1'-   C2'-   H2'
   133    131    149    151      9     0.00   0.65084   3 ;     N9-   C1'-   C2'-  H2''
   133    134    136    137      9   180.00  41.84000   2 ;     N9-    C8-    N7-    C5
   133    146    137    136      9   180.00  22.80280   2 ;     N9-    C4-    C5-    N7
   133    146    137    138      9   180.00  22.80280   2 ;     N9-    C4-    C5-    C6
   133    146    145    143      9   180.00  17.36360   2 ;     N9-    C4-    N3-    C2
   134    133    131    149      9     0.00   0.00000   0 ;     C8-    N9-   C1'-   C2'
   134    133    146    137      9   180.00   6.90360   2 ;     C8-    N9-    C4-    C5
   134    133    146    145      9   180.00   6.90360   2 ;     C8-    N9-    C4-    N3
   134    136    137    138      9   180.00  10.66920   2 ;     C8-    N7-    C5-    C6
   134    136    137    146      9   180.00  10.66920   2 ;     C8-    N7-    C5-    C4
   135    134    133    146      9   180.00   7.11280   2 ;     H8-    C8-    N9-    C4
   135    134    136    137      9   180.00  41.84000   2 ;     H8-    C8-    N7-    C5
   136    134    133    146      9   180.00   7.11280   2 ;     N7-    C8-    N9-    C4
   136    137    138    139      9   180.00  14.64400   2 ;     N7-    C5-    C6-    N6
   136    137    138    142      9   180.00  14.64400   2 ;     N7-    C5-    C6-    N1
   136    137    146    145      9   180.00  22.80280   2 ;     N7-    C5-    C4-    N3
   137    138    139    140      9   180.00  10.04160   2 ;     C5-    C6-    N6-   H61
   137    138    139    141      9   180.00  10.04160   2 ;     C5-    C6-    N6-   H62
   137    138    142    143      9   180.00  20.08320   2 ;     C5-    C6-    N1-    C2
   137    146    145    143      9   180.00  17.36360   2 ;     C5-    C4-    N3-    C2
   138    137    146    145      9   180.00  22.80280   2 ;     C6-    C5-    C4-    N3
   138    142    143    144      9   180.00  28.45120   2 ;     C6-    N1-    C2-    H2
   138    142    143    145      9   180.00  28.45120   2 ;     C6-    N1-    C2-    N3
   139    138    137    146      9   180.00  14.64400   2 ;     N6-    C6-    C5-    C4
   139    138    142    143      9   180.00  20.08320   2 ;     N6-    C6-    N1-    C2
   140    139    138    142      9   180.00  10.04160   2 ;    H61-    N6-    C6-    N1
   141    139    138    142      9   180.00  10.04160   2 ;    H62-    N6-    C6-    N1
   142    138    137    146      9   180.00  14.64400   2 ;     N1-    C6-    C5-    C4
   142    143    145    146      9   180.00  28.45120   2 ;     N1-    C2-    N3-    C4
   144    143    145    146      9   180.00  28.45120   2 ;     H2-    C2-    N3-    C4
   146    133    131    149      9     0.00   0.00000   0 ;     C4-    N9-   C1'-   C2'
   147    152    153    154      9     0.00   1.04600   3 ;    C3'-   O3'-     P-   OP1
   147    152    153    155      9     0.00   1.04600   3 ;    C3'-   O3'-     P-   OP2
   148    147    149    150      9     0.00   0.65084   3 ;    H3'-   C3'-   C2'-   H2'
   148    147    149    151      9     0.00   0.65084   3 ;    H3'-   C3'-   C2'-  H2''
   148    147    152    153      9     0.00   1.60387   3 ;    H3'-   C3'-   O3'-     P
   150    149    147    152      9     0.00   0.65084   3 ;    H2'-   C2'-   C3'-   O3'
   151    149    147    152      9     0.00   0.65084   3 ;   H2''-   C2'-   C3'-   O3'
   153    156    157    158      9     0.00   1.60387   3 ;      P-   O5'-   C5'-   H5'
   153    156    157    159      9     0.00   1.60387   3 ;      P-   O5'-   C5'-  H5''
   153    156    157    160      9     0.00   1.60387   3 ;      P-   O5'-   C5'-   C4'
   154    153    156    157      9     0.00   1.04600   3 ;    OP1-     P-   O5'-   C5'
   155    153    156    157      9     0.00   1.04600   3 ;    OP2-     P-   O5'-   C5'
   156    157    160    161      9     0.00   0.00000   0 ;    O5'-   C5'-   C4'-   H4'
   156    157    160    161      9     0.00   1.04600   1 ;    O5'-   C5'-   C4'-   H4'
   156    157    160    162      9     0.00   0.65084   3 ;    O5'-   C5'-   C4'-   O4'
   157    160    162    163      9     0.00   1.60247   3 ;    C5'-   C4'-   O4'-   C1'
   157    160    162    163      9   180.00   0.41840   2 ;    C5'-   C4'-   O4'-   C1'
   157    160    179    180      9     0.00   0.65084   3 ;    C5'-   C4'-   C3'-   H3'
   157    160    179    181      9     0.00   0.65084   3 ;    C5'-   C4'-   C3'-   C2'
   157    160    179    184      9     0.00   0.65084   3 ;    C5'-   C4'-   C3'-   O3'
   158    157    160    161      9     0.00   0.65084   3 ;    H5'-   C5'-   C4'-   H4'
   158    157    160    162      9     0.00   0.00000   0 ;    H5'-   C5'-   C4'-   O4'
   158    157    160    162      9     0.00   1.04600   1 ;    H5'-   C5'-   C4'-   O4'
   158    157    160    179      9     0.00   0.66944   3 ;    H5'-   C5'-   C4'-   C3'
   159    157    160    161      9     0.00   0.65084   3 ;   H5''-   C5'-   C4'-   H4'
   159    157    160    162      9     0.00   0.00000   0 ;   H5''-   C5'-   C4'-   O4'
   159    157    160    162      9     0.00   1.04600   1 ;   H5''-   C5'-   C4'-   O4'
   159    157    160    179      9     0.00   0.66944   3 ;   H5''-   C5'-   C4'-   C3'
   160    162    163    164      9     0.00   1.60387   3 ;    C4'-   O4'-   C1'-   H1'
   160    162    163    165      9     0.00   1.60247   3 ;    C4'-   O4'-   C1'-    N9
   160    162    163    165      9     0.00   2.71960   2 ;    C4'-   O4'-   C1'-    N9
   160    162    163    181      9     0.00   1.60247   3 ;    C4'-   O4'-   C1'-   C2'
   160    162    163    181      9   180.00   0.41840   2 ;    C4'-   O4'-   C1'-   C2'
   160    179    181    182      9     0.00   0.65084   3 ;    C4'-   C3'-   C2'-   H2'
   160    179    181    183      9     0.00   0.65084   3 ;    C4'-   C3'-   C2'-  H2''
   161    160    162    163      9     0.00   1.60387   3 ;    H4'-   C4'-   O4'-   C1'
   161    160    179    180      9     0.00   0.65084   3 ;    H4'-   C4'-   C3'-   H3'
   161    160    179    181      9     0.00   0.65084   3 ;    H4'-   C4'-   C3'-   C2'
   161    160    179    184      9     0.00   0.65084   3 ;    H4'-   C4'-   C3'-   O3'
   162    160    179    180      9     0.00   0.65084   3 ;    O4'-   C4'-   C3'-   H3'
   162    160    179    184      9     0.00   0.60250   3 ;    O4'-   C4'-   C3'-   O3'
   162    160    179    184      9     0.00   4.91620   2 ;    O4'-   C4'-   C3'-   O3'
   162    163    165    166      9     0.70   7.99144   2 ;    O4'-   C1'-    N9-    C8
   162    163    165    178      9     0.00   0.00000   0 ;    O4'-   C1'-    N9-    C4
   162    163    181    179      9     0.00   0.65084   3 ;    O4'-   C1'-   C2'-   C3'
   162    163    181    182      9     0.00   0.00000   0 ;    O4'-   C1'-   C2'-   H2'
   162    163    181    182      9     0.00   1.04600   1 ;    O4'-   C1'-   C2'-   H2'
   162    163    181    183      9     0.00   0.00000   0 ;    O4'-   C1'-   C2'-  H2''
   162    163    181    183      9     0.00   1.04600   1 ;    O4'-   C1'-   C2'-  H2''
   163    162    160    179      9     0.00   1.60373   3 ;    C1'-   O4'-   C4'-   C3'
   163    162    160    179      9   180.00   0.41840   2 ;    C1'-   O4'-   C4'-   C3'
   163    165    166    167      9   180.00   7.11280   2 ;    C1'-    N9-    C8-    H8
   163    165    166    168      9   180.00   7.11280   2 ;    C1'-    N9-    C8-    N7
   163    165    178    169      9   180.00   6.90360   2 ;    C1'-    N9-    C4-    C5
   163    165    178    177      9   180.00   6.90360   2 ;    C1'-    N9-    C4-    N3
   163    181    179    180      9     0.00   0.65084   3 ;    C1'-   C2'-   C3'-   H3'
   163    181    179    184      9     0.00   0.65084   3 ;    C1'-   C2'-   C3'-   O3'
   164    163    165    166      9     0.00   0.00000   0 ;    H1'-   C1'-    N9-    C8
   164    163    165    178      9     0.00   0.00000   0 ;    H1'-   C1'-    N9-    C4
   164    163    181    179      9     0.00   0.65084   3 ;    H1'-   C1'-   C2'-   C3'
   164    163    181    182      9     0.00   0.65084   3 ;    H1'-   C1'-   C2'-   H2'
   164    163    181    183      9     0.00   0.65084   3 ;    H1'-   C1'-   C2'-  H2''
   165    163    181    179      9     0.00   0.65084   3 ;     N9-   C1'-   C2'-   C3'
   165    163    181    182      9     0.00   0.65084   3 ;     N9-   C1'-   C2'-   H2'
   165    163    181    183      9     0.00   0.65084   3 ;     N9-   C1'-   C2'-  H2''
   165    166    168    169      9   180.00  41.84000   2 ;     N9-    C8-    N7-    C5
   165    178    169    168      9   180.00  22.80280   2 ;     N9-    C4-    C5-    N7
   165    178    169    170      9   180.00  22.80280   2 ;     N9-    C4-    C5-    C6
   165    178    177    175      9   180.00  17.36360   2 ;     N9-    C4-    N3-    C2
   166    165    163    181      9     0.00   0.00000   0 ;     C8-    N9-   C1'-   C2'
   166    165    178    169      9   180.00   6.90360   2 ;     C8-    N9-    C4-    C5
   166    165    178    177      9   180.00   6.90360   2 ;     C8-    N9-    C4-    N3
   166    168    169    170      9   180.00  10.66920   2 ;     C8-    N7-    C5-    C6
   166    168    169    178      9   180.00  10.66920   2 ;     C8-    N7-    C5-    C4
   167    166    165    178      9   180.00   7.11280   2 ;     H8-    C8-    N9-    C4
   167    166    168    169      9   180.00  41.84000   2 ;     H8-    C8-    N7-    C5
   168    166    165    178      9   180.00   7.11280   2 ;     N7-    C8-    N9-    C4
   168    169    170    171      9   180.00  14.64400   2 ;     N7-    C5-    C6-    N6
   168    169    170    174      9   180.00  14.64400   2 ;     N7-    C5-    C6-    N1
   168    169    178    177      9   180.00  22.80280   2 ;     N7-    C5-    C4-    N3
   169    170    171    172      9   180.00  10.04160   2 ;     C5-    C6-    N6-   H61
   169    170    171    173      9   180.00  10.04160   2 ;     C5-    C6-    N6-   H62
   169    170    174    175      9   180.00  20.08320   2 ;     C5-    C6-    N1-    C2
   169    178    177    175      9   180.00  17.36360   2 ;     C5-    C4-    N3-    C2
   170    169    178    177      9   180.00  22.80280   2 ;     C6-    C5-    C4-    N3
   170    174    175    176      9   180.00  28.45120   2 ;     C6-    N1-    C2-    H2
   170    174    175    177      9   180.00  28.45120   2 ;     C6-    N1-    C2-    N3
   171    170    169    178      9   180.00  14.64400   2 ;     N6-    C6-    C5-    C4
   171    170    174    175      9   180.00  20.08320   2 ;     N6-    C6-    N1-    C2
   172    171    170    174      9   180.00  10.04160   2 ;    H61-    N6-    C6-    N1
   173    171    170    174      9   180.00  10.04160   2 ;    H62-    N6-    C6-    N1
   174    170    169    178      9   180.00  14.64400   2 ;     N1-    C6-    C5-    C4
   174    175    177    178      9   180.00  28.45120   2 ;     N1-    C2-    N3-    C4
   176    175    177    178      9   180.00  28.45120   2 ;     H2-    C2-    N3-    C4
   178    165    163    181      9     0.00   0.00000   0 ;     C4-    N9-   C1'-   C2'
   179    184    185    186      9     0.00   1.04600   3 ;    C3'-   O3'-     P-   OP1
   179    184    185    187      9     0.00   1.04600   3 ;    C3'-   O3'-     P-   OP2
   180    179    181    182      9     0.00   0.65084   3 ;    H3'-   C3'-   C2'-   H2'
   180    179    181    183      9     0.00   0.65084   3 ;    H3'-   C3'-   C2'-  H2''
   180    179    184    185      9     0.00   1.60387   3 ;    H3'-   C3'-   O3'-     P
   182    181    179    184      9     0.00   0.65084   3 ;    H2'-   C2'-   C3'-   O3'
   183    181    179    184      9     0.00   0.65084   3 ;   H2''-   C2'-   C3'-   O3'
   185    188    189    190      9     0.00   1.60387   3 ;      P-   O5'-   C5'-   H5'
   185    188    189    191      9     0.00   1.60387   3 ;      P-   O5'-   C5'-  H5''
   185    188    189    192      9     0.00   1.60387   3 ;      P-   O5'-   C5'-   C4'
   186    185    188    189      9     0.00   1.04600   3 ;    OP1-     P-   O5'-   C5'
   187    185    188    189      9     0.00   1.04600   3 ;    OP2-     P-   O5'-   C5'
   188    189    192    193      9     0.00   0.00000   0 ;    O5'-   C5'-   C4'-   H4'
   188    189    192    193      9     0.00   1.04600   1 ;    O5'-   C5'-   C4'-   H4'
   188    189    192    194      9     0.00   0.65084   3 ;    O5'-   C5'-   C4'-   O4'
   189    192    194    195      9     0.00   1.60247   3 ;    C5'-   C4'-   O4'-   C1'
   189    192    194    195      9   180.00   0.41840   2 ;    C5'-   C4'-   O4'-   C1'
   189    192    209    210      9     0.00   0.65084   3 ;    C5'-   C4'-   C3'-   H3'
   189    192    209    211      9     0.00   0.65084   3 ;    C5'-   C4'-   C3'-   C2'
   189    192    209    214      9     0.00   0.65084   3 ;    C5'-   C4'-   C3'-   O3'
   190    189    192    193      9     0.00   0.65084   3 ;    H5'-   C5'-   C4'-   H4'
   190    189    192    194      9     0.00   0.00000   0 ;    H5'-   C5'-   C4'-   O4'
   190    189    192    194      9     0.00   1.04600   1 ;    H5'-   C5'-   C4'-   O4'
   190    189    192    209      9     0.00   0.66944   3 ;    H5'-   C5'-   C4'-   C3'
   191    189    192    193      9     0.00   0.65084   3 ;   H5''-   C5'-   C4'-   H4'
   191    189    192    194      9     0.00   0.00000   0 ;   H5''-   C5'-   C4'-   O4'
   191    189    192    194      9     0.00   1.04600   1 ;   H5''-   C5'-   C4'-   O4'
   191    189    192    209      9     0.00   0.66944   3 ;   H5''-   C5'-   C4'-   C3'
   192    194    195    196      9     0.00   1.60387   3 ;    C4'-   O4'-   C1'-   H1'
   192    194    195    197      9     0.00   1.60247   3 ;    C4'-   O4'-   C1'-    N1
   192    194    195    197      9     0.00   2.71960   2 ;    C4'-   O4'-   C1'-    N1
   192    194    195    211      9     0.00   1.60247   3 ;    C4'-   O4'-   C1'-   C2'
   192    194    195    211      9   180.00   0.41840   2 ;    C4'-   O4'-   C1'-   C2'
   192    209    211    212      9     0.00   0.65084   3 ;    C4'-   C3'-   C2'-   H2'
   192    209    211    213      9     0.00   0.65084   3 ;    C4'-   C3'-   C2'-  H2''
   193    192    194    195      9     0.00   1.60387   3 ;    H4'-   C4'-   O4'-   C1'
   193    192    209    210      9     0.00   0.65084   3 ;    H4'-   C4'-   C3'-   H3'
   193    192    209    211      9     0.00   0.65084   3 ;    H4'-   C4'-   C3'-   C2'
   193    192    209    214      9     0.00   0.65084   3 ;    H4'-   C4'-   C3'-   O3'
   194    192    209    210      9     0.00   0.65084   3 ;    O4'-   C4'-   C3'-   H3'
   194    192    209    214      9     0.00   0.60250   3 ;    O4'-   C4'-   C3'-   O3'
   194    192    209    214      9     0.00   4.91620   2 ;    O4'-   C4'-   C3'-   O3'
   194    195    197    207      9     0.00   0.00000   0 ;    O4'-   C1'-    N1-    C2
   194    195    211    209      9     0.00   0.65084   3 ;    O4'-   C1'-   C2'-   C3'
   194    195    211    212      9     0.00   0.00000   0 ;    O4'-   C1'-   C2'-   H2'
   194    195    211    212      9     0.00   1.04600   1 ;    O4'-   C1'-   C2'-   H2'
   194    195    211    213      9     0.00   0.00000   0 ;    O4'-   C1'-   C2'-  H2''
   194    195    211    213      9     0.00   1.04600   1 ;    O4'-   C1'-   C2'-  H2''
   195    194    192    209      9     0.00   1.60373   3 ;    C1'-   O4'-   C4'-   C3'
   195    194    192    209      9   180.00   0.41840   2 ;    C1'-   O4'-   C4'-   C3'
   195    197    198    199      9   180.00   7.74040   2 ;    C1'-    N1-    C6-    H6
   195    197    198    200      9   180.00   7.74040   2 ;    C1'-    N1-    C6-    C5
   195    197    207    206      9   180.00   6.06680   2 ;    C1'-    N1-    C2-    N3
   195    197    207    208      9   180.00   6.06680   2 ;    C1'-    N1-    C2-    O2
   195    211    209    210      9     0.00   0.65084   3 ;    C1'-   C2'-   C3'-   H3'
   195    211    209    214      9     0.00   0.65084   3 ;    C1'-   C2'-   C3'-   O3'
   196    195    197    198      9     0.00   0.00000   0 ;    H1'-   C1'-    N1-    C6
   196    195    197    207      9     0.00   0.00000   0 ;    H1'-   C1'-    N1-    C2
   196    195    211    209      9     0.00   0.65084   3 ;    H1'-   C1'-   C2'-   C3'
   196    195    211    212      9     0.00   0.65084   3 ;    H1'-   C1'-   C2'-   H2'
   196    195    211    213      9     0.00   0.65084   3 ;    H1'-   C1'-   C2'-  H2''
   197    195    211    209      9     0.00   0.65084   3 ;     N1-   C1'-   C2'-   C3'
   197    195    211    212      9     0.00   0.65084   3 ;     N1-   C1'-   C2'-   H2'
   197    195    211    213      9     0.00   0.65084   3 ;     N1-   C1'-   C2'-  H2''
   197    198    200    201      9   180.00  27.82360   2 ;     N1-    C6-    C5-    H5
   197    198    200    202      9   180.00  27.82360   2 ;     N1-    C6-    C5-    C4
   197    207    206    202      9   180.00  16.73600   2 ;     N1-    C2-    N3-    C4
   198    197    195    211      9     0.00   0.00000   0 ;     C6-    N1-   C1'-   C2'
   198    197    207    206      9   180.00   6.06680   2 ;     C6-    N1-    C2-    N3
   198    197    207    208      9   180.00   6.06680   2 ;     C6-    N1-    C2-    O2
   198    200    202    203      9   180.00  10.66920   2 ;     C6-    C5-    C4-    N4
   198    200    202    206      9   180.00  10.66920   2 ;     C6-    C5-    C4-    N3
   199    198    197    207      9   180.00   7.74040   2 ;     H6-    C6-    N1-    C2
   199    198    200    201      9   180.00  27.82360   2 ;     H6-    C6-    C5-    H5
   199    198    200    202      9   180.00  27.82360   2 ;     H6-    C6-    C5-    C4
   200    198    197    207      9   180.00   7.74040   2 ;     C5-    C6-    N1-    C2
   200    202    203    204      9   180.00  10.04160   2 ;     C5-    C4-    N4-   H41
   200    202    203    205      9   180.00  10.04160   2 ;     C5-    C4-    N4-   H42
   200    202    206    207      9   180.00  20.08320   2 ;     C5-    C4-    N3-    C2
   201    200    202    203      9   180.00  10.66920   2 ;     H5-    C5-    C4-    N4
   201    200    202    206      9   180.00  10.66920   2 ;     H5-    C5-    C4-    N3
   202    206    207    208      9   180.00  16.73600   2 ;     C4-    N3-    C2-    O2
   203    202    206    207      9   180.00  20.08320   2 ;     N4-    C4-    N3-    C2
   204    203    202    206      9   180.00  10.04160   2 ;    H41-    N4-    C4-    N3
   205    203    202    206      9   180.00  10.04160   2 ;    H42-    N4-    C4-    N3
   207    197    195    211      9     0.00   0.00000   0 ;     C2-    N1-   C1'-   C2'
   209    214    215    216      9     0.00   1.04600   3 ;    C3'-   O3'-     P-   OP1
   209    214    215    217      9     0.00   1.04600   3 ;    C3'-   O3'-     P-   OP2
   210    209    211    212      9     0.00   0.65084   3 ;    H3'-   C3'-   C2'-   H2'
   210    209    211    213      9     0.00   0.65084   3 ;    H3'-   C3'-   C2'-  H2''
   210    209    214    215      9     0.00   1.60387   3 ;    H3'-   C3'-   O3'-     P
   212    211    209    214      9     0.00   0.65084   3 ;    H2'-   C2'-   C3'-   O3'
   213    211    209    214      9     0.00   0.65084   3 ;   H2''-   C2'-   C3'-   O3'
   215    218    219    220      9     0.00   1.60387   3 ;      P-   O5'-   C5'-   H5'
   215    218    219    221      9     0.00   1.60387   3 ;      P-   O5'-   C5'-  H5''
   215    218    219    222      9     0.00   1.60387   3 ;      P-   O5'-   C5'-   C4'
   216    215    218    219      9     0.00   1.04600   3 ;    OP1-     P-   O5'-   C5'
   217    215    218    219      9     0.00   1.04600   3 ;    OP2-     P-   O5'-   C5'
   218    219    222    223      9     0.00   0.00000   0 ;    O5'-   C5'-   C4'-   H4'
   218    219    222    223      9     0.00   1.04600   1 ;    O5'-   C5'-   C4'-   H4'
   218    219    222    224      9     0.00   0.65084   3 ;    O5'-   C5'-   C4'-   O4'
   219    222    224    225      9     0.00   1.60247   3 ;    C5'-   C4'-   O4'-   C1'
   219    222    224    225      9   180.00   0.41840   2 ;    C5'-   C4'-   O4'-   C1'
   219    222    239    240      9     0.00   0.65084   3 ;    C5'-   C4'-   C3'-   H3'
   219    222    239    241      9     0.00   0.65084   3 ;    C5'-   C4'-   C3'-   C2'
   219    222    239    244      9     0.00   0.65084   3 ;    C5'-   C4'-   C3'-   O3'
   220    219    222    223      9     0.00   0.65084   3 ;    H5'-   C5'-   C4'-   H4'
   220    219    222    224      9     0.00   0.00000   0 ;    H5'-   C5'-   C4'-   O4'
   220    219    222    224      9     0.00   1.04600   1 ;    H5'-   C5'-   C4'-   O4'
   220    219    222    239      9     0.00   0.66944   3 ;    H5'-   C5'-   C4'-   C3'
   221    219    222    223      9     0.00   0.65084   3 ;   H5''-   C5'-   C4'-   H4'
   221    219    222    224      9     0.00   0.00000   0 ;   H5''-   C5'-   C4'-   O4'
   221    219    222    224      9     0.00   1.04600   1 ;   H5''-   C5'-   C4'-   O4'
   221    219    222    239      9     0.00   0.66944   3 ;   H5''-   C5'-   C4'-   C3'
   222    224    225    226      9     0.00   1.60387   3 ;    C4'-   O4'-   C1'-   H1'
   222    224    225    227      9     0.00   1.60247   3 ;    C4'-   O4'-   C1'-    N1
   222    224    225    227      9     0.00   2.71960   2 ;    C4'-   O4'-   C1'-    N1
   222    224    225    241      9     0.00   1.60247   3 ;    C4'-   O4'-   C1'-   C2'
   222    224    225    241      9   180.00   0.41840   2 ;    C4'-   O4'-   C1'-   C2'
   222    239    241    242      9     0.00   0.65084   3 ;    C4'-   C3'-   C2'-   H2'
   222    239    241    243      9     0.00   0.65084   3 ;    C4'-   C3'-   C2'-  H2''
   223    222    224    225      9     0.00   1.60387   3 ;    H4'-   C4'-   O4'-   C1'
   223    222    239    240      9     0.00   0.65084   3 ;    H4'-   C4'-   C3'-   H3'
   223    222    239    241      9     0.00   0.65084   3 ;    H4'-   C4'-   C3'-   C2'
   223    222    239    244      9     0.00   0.65084   3 ;    H4'-   C4'-   C3'-   O3'
   224    222    239    240      9     0.00   0.65084   3 ;    O4'-   C4'-   C3'-   H3'
   224    222    239    244      9     0.00   0.60250   3 ;    O4'-   C4'-   C3'-   O3'
   224    222    239    244      9     0.00   4.91620   2 ;    O4'-   C4'-   C3'-   O3'
   224    225    227    237      9     0.00   0.00000   0 ;    O4'-   C1'-    N1-    C2
   224    225    241    239      9     0.00   0.65084   3 ;    O4'-   C1'-   C2'-   C3'
   224    225    241    242      9     0.00   0.00000   0 ;    O4'-   C1'-   C2'-   H2'
   224    225    241    242      9     0.00   1.04600   1 ;    O4'-   C1'-   C2'-   H2'
   224    225    241    243      9     0.00   0.00000   0 ;    O4'-   C1'-   C2'-  H2''
   224    225    241    243      9     0.00   1.04600   1 ;    O4'-   C1'-   C2'-  H2''
   225    224    222    239      9     0.00   1.60373   3 ;    C1'-   O4'-   C4'-   C3'
   225    224    222    239      9   180.00   0.41840   2 ;    C1'-   O4'-   C4'-   C3'
   225    227    228    229      9   180.00   7.74040   2 ;    C1'-    N1-    C6-    H6
   225    227    228    230      9   180.00   7.74040   2 ;    C1'-    N1-    C6-    C5
   225    227    237    236      9   180.00   6.06680   2 ;    C1'-    N1-    C2-    N3
   225    227    237    238      9   180.00   6.06680   2 ;    C1'-    N1-    C2-    O2
   225    241    239    240      9     0.00   0.65084   3 ;    C1'-   C2'-   C3'-   H3'
   225    241    239    244      9     0.00   0.65084   3 ;    C1'-   C2'-   C3'-   O3'
   226    225    227    228      9     0.00   0.00000   0 ;    H1'-   C1'-    N1-    C6
   226    225    227    237      9     0.00   0.00000   0 ;    H1'-   C1'-    N1-    C2
   226    225    241    239      9     0.00   0.65084   3 ;    H1'-   C1'-   C2'-   C3'
   226    225    241    242      9     0.00   0.65084   3 ;    H1'-   C1'-   C2'-   H2'
   226    225    241    243      9     0.00   0.65084   3 ;    H1'-   C1'-   C2'-  H2''
   227    225    241    239      9     0.00   0.65084   3 ;     N1-   C1'-   C2'-   C3'
   227    225    241    242      9     0.00   0.65084   3 ;     N1-   C1'-   C2'-   H2'
   227    225    241    243      9     0.00   0.65084   3 ;     N1-   C1'-   C2'-  H2''
   227    228    230    231      9   180.00  27.82360   2 ;     N1-    C6-    C5-    H5
   227    228    230    232      9   180.00  27.82360   2 ;     N1-    C6-    C5-    C4
   227    237    236    232      9   180.00  16.73600   2 ;     N1-    C2-    N3-    C4
   228    227    225    241      9     0.00   0.00000   0 ;     C6-    N1-   C1'-   C2'
   228    227    237    236      9   180.00   6.06680   2 ;     C6-    N1-    C2-    N3
   228    227    237    238      9   180.00   6.06680   2 ;     C6-    N1-    C2-    O2
   228    230    232    233      9   180.00  10.66920   2 ;     C6-    C5-    C4-    N4
   228    230    232    236      9   180.00  10.66920   2 ;     C6-    C5-    C4-    N3
   229    228    227    237      9   180.00   7.74040   2 ;     H6-    C6-    N1-    C2
   229    228    230    231      9   180.00  27.82360   2 ;     H6-    C6-    C5-    H5
   229    228    230    232      9   180.00  27.82360   2 ;     H6-    C6-    C5-    C4
   230    228    227    237      9   180.00   7.74040   2 ;     C5-    C6-    N1-    C2
   230    232    233    234      9   180.00  10.04160   2 ;     C5-    C4-    N4-   H41
   230    232    233    235      9   180.00  10.04160   2 ;     C5-    C4-    N4-   H42
   230    232    236    237      9   180.00  20.08320   2 ;     C5-    C4-    N3-    C2
   231    230    232    233      9   180.00  10.66920   2 ;     H5-    C5-    C4-    N4
   231    230    232    236      9   180.00  10.66920   2 ;     H5-    C5-    C4-    N3
   232    236    237    238      9   180.00  16.73600   2 ;     C4-    N3-    C2-    O2
   233    232    236    237      9   180.00  20.08320   2 ;     N4-    C4-    N3-    C2
   234    233    232    236      9   180.00  10.04160   2 ;    H41-    N4-    C4-    N3
   235    233    232    236      9   180.00  10.04160   2 ;    H42-    N4-    C4-    N3
   237    227    225    241      9     0.00   0.00000   0 ;     C2-    N1-   C1'-   C2'
   239    244    245    246      9     0.00   1.04600   3 ;    C3'-   O3'-     P-   OP1
   239    244    245    247      9     0.00   1.04600   3 ;    C3'-   O3'-     P-   OP2
   240    239    241    242      9     0.00   0.65084   3 ;    H3'-   C3'-   C2'-   H2'
   240    239    241    243      9     0.00   0.65084   3 ;    H3'-   C3'-   C2'-  H2''
   240    239    244    245      9     0.00   1.60387   3 ;    H3'-   C3'-   O3'-     P
   242    241    239    244      9     0.00   0.65084   3 ;    H2'-   C2'-   C3'-   O3'
   243    241    239    244      9     0.00   0.65084   3 ;   H2''-   C2'-   C3'-   O3'
   245    248    249    250      9     0.00   1.60387   3 ;      P-   O5'-   C5'-   H5'
   245    248    249    251      9     0.00   1.60387   3 ;      P-   O5'-   C5'-  H5''
   245    248    249    252      9     0.00   1.60387   3 ;      P-   O5'-   C5'-   C4'
   246    245    248    249      9     0.00   1.04600   3 ;    OP1-     P-   O5'-   C5'
   247    245    248    249      9     0.00   1.04600   3 ;    OP2-     P-   O5'-   C5'
   248    249    252    253      9     0.00   0.00000   0 ;    O5'-   C5'-   C4'-   H4'
   248    249    252    253      9     0.00   1.04600   1 ;    O5'-   C5'-   C4'-   H4'
   248    249    252    254      9     0.00   0.65084   3 ;    O5'-   C5'-   C4'-   O4'
   249    252    254    255      9     0.00   1.60247   3 ;    C5'-   C4'-   O4'-   C1'
   249    252    254    255      9   180.00   0.41840   2 ;    C5'-   C4'-   O4'-   C1'
   249    252    269    270      9     0.00   0.65084   3 ;    C5'-   C4'-   C3'-   H3'
   249    252    269    271      9     0.00   0.65084   3 ;    C5'-   C4'-   C3'-   C2'
   249    252    269    274      9     0.00   0.65084   3 ;    C5'-   C4'-   C3'-   O3'
   250    249    252    253      9     0.00   0.65084   3 ;    H5'-   C5'-   C4'-   H4'
   250    249    252    254      9     0.00   0.00000   0 ;    H5'-   C5'-   C4'-   O4'
   250    249    252    254      9     0.00   1.04600   1 ;    H5'-   C5'-   C4'-   O4'
   250    249    252    269      9     0.00   0.66944   3 ;    H5'-   C5'-   C4'-   C3'
   251    249    252    253      9     0.00   0.65084   3 ;   H5''-   C5'-   C4'-   H4'
   251    249    252    254      9     0.00   0.00000   0 ;   H5''-   C5'-   C4'-   O4'
   251    249    252    254      9     0.00   1.04600   1 ;   H5''-   C5'-   C4'-   O4'
   251    249    252    269      9     0.00   0.66944   3 ;   H5''-   C5'-   C4'-   C3'
   252    254    255    256      9     0.00   1.60387   3 ;    C4'-   O4'-   C1'-   H1'
   252    254    255    257      9     0.00   1.60247   3 ;    C4'-   O4'-   C1'-    N1
   252    254    255    257      9     0.00   2.71960   2 ;    C4'-   O4'-   C1'-    N1
   252    254    255    271      9     0.00   1.60247   3 ;    C4'-   O4'-   C1'-   C2'
   252    254    255    271      9   180.00   0.41840   2 ;    C4'-   O4'-   C1'-   C2'
   252    269    271    272      9     0.00   0.65084   3 ;    C4'-   C3'-   C2'-   H2'
   252    269    271    273      9     0.00   0.65084   3 ;    C4'-   C3'-   C2'-  H2''
   253    252    254    255      9     0.00   1.60387   3 ;    H4'-   C4'-   O4'-   C1'
   253    252    269    270      9     0.00   0.65084   3 ;    H4'-   C4'-   C3'-   H3'
   253    252    269    271      9     0.00   0.65084   3 ;    H4'-   C4'-   C3'-   C2'
   253    252    269    274      9     0.00   0.65084   3 ;    H4'-   C4'-   C3'-   O3'
   254    252    269    270      9     0.00   0.65084   3 ;    O4'-   C4'-   C3'-   H3'
   254    252    269    274      9     0.00   0.60250   3 ;    O4'-   C4'-   C3'-   O3'
   254    252    269    274      9     0.00   4.91620   2 ;    O4'-   C4'-   C3'-   O3'
   254    255    257    267      9     0.00   0.00000   0 ;    O4'-   C1'-    N1-    C2
   254    255    271    269      9     0.00   0.65084   3 ;    O4'-   C1'-   C2'-   C3'
   254    255    271    272      9     0.00   0.00000   0 ;    O4'-   C1'-   C2'-   H2'
   254    255    271    272      9     0.00   1.04600   1 ;    O4'-   C1'-   C2'-   H2'
   254    255    271    273      9     0.00   0.00000   0 ;    O4'-   C1'-   C2'-  H2''
   254    255    271    273      9     0.00   1.04600   1 ;    O4'-   C1'-   C2'-  H2''
   255    254    252    269      9     0.00   1.60373   3 ;    C1'-   O4'-   C4'-   C3'
   255    254    252    269      9   180.00   0.41840   2 ;    C1'-   O4'-   C4'-   C3'
   255    257    258    259      9   180.00   7.74040   2 ;    C1'-    N1-    C6-    H6
   255    257    258    260      9   180.00   7.74040   2 ;    C1'-    N1-    C6-    C5
   255    257    267    266      9   180.00   6.06680   2 ;    C1'-    N1-    C2-    N3
   255    257    267    268      9   180.00   6.06680   2 ;    C1'-    N1-    C2-    O2
   255    271    269    270      9     0.00   0.65084   3 ;    C1'-   C2'-   C3'-   H3'
   255    271    269    274      9     0.00   0.65084   3 ;    C1'-   C2'-   C3'-   O3'
   256    255    257    258      9     0.00   0.00000   0 ;    H1'-   C1'-    N1-    C6
   256    255    257    267      9     0.00   0.00000   0 ;    H1'-   C1'-    N1-    C2
   256    255    271    269      9     0.00   0.65084   3 ;    H1'-   C1'-   C2'-   C3'
   256    255    271    272      9     0.00   0.65084   3 ;    H1'-   C1'-   C2'-   H2'
   256    255    271    273      9     0.00   0.65084   3 ;    H1'-   C1'-   C2'-  H2''
   257    255    271    269      9     0.00   0.65084   3 ;     N1-   C1'-   C2'-   C3'
   257    255    271    272      9     0.00   0.65084   3 ;     N1-   C1'-   C2'-   H2'
   257    255    271    273      9     0.00   0.65084   3 ;     N1-   C1'-   C2'-  H2''
   257    258    260    261      9   180.00  27.82360   2 ;     N1-    C6-    C5-    H5
   257    258    260    262      9   180.00  27.82360   2 ;     N1-    C6-    C5-    C4
   257    267    266    262      9   180.00  16.73600   2 ;     N1-    C2-    N3-    C4
   258    257    255    271      9     0.00   0.00000   0 ;     C6-    N1-   C1'-   C2'
   258    257    267    266      9   180.00   6.06680   2 ;     C6-    N1-    C2-    N3
   258    257    267    268      9   180.00   6.06680   2 ;     C6-    N1-    C2-    O2
   258    260    262    263      9   180.00  10.66920   2 ;     C6-    C5-    C4-    N4
   258    260    262    266      9   180.00  10.66920   2 ;     C6-    C5-    C4-    N3
   259    258    257    267      9   180.00   7.74040   2 ;     H6-    C6-    N1-    C2
   259    258    260    261      9   180.00  27.82360   2 ;     H6-    C6-    C5-    H5
   259    258    260    262      9   180.00  27.82360   2 ;     H6-    C6-    C5-    C4
   260    258    257    267      9   180.00   7.74040   2 ;     C5-    C6-    N1-    C2
   260    262    263    264      9   180.00  10.04160   2 ;     C5-    C4-    N4-   H41
   260    262    263    265      9   180.00  10.04160   2 ;     C5-    C4-    N4-   H42
   260    262    266    267      9   180.00  20.08320   2 ;     C5-    C4-    N3-    C2
   261    260    262    263      9   180.00  10.66920   2 ;     H5-    C5-    C4-    N4
   261    260    262    266      9   180.00  10.66920   2 ;     H5-    C5-    C4-    N3
   262    266    267    268      9   180.00  16.73600   2 ;     C4-    N3-    C2-    O2
   263    262    266    267      9   180.00  20.08320   2 ;     N4-    C4-    N3-    C2
   264    263    262    266      9   180.00  10.04160   2 ;    H41-    N4-    C4-    N3
   265    263    262    266      9   180.00  10.04160   2 ;    H42-    N4-    C4-    N3
   267    257    255    271      9     0.00   0.00000   0 ;     C2-    N1-   C1'-   C2'
   269    274    275    276      9     0.00   1.04600   3 ;    C3'-   O3'-     P-   OP1
   269    274    275    277      9     0.00   1.04600   3 ;    C3'-   O3'-     P-   OP2
   270    269    271    272      9     0.00   0.65084   3 ;    H3'-   C3'-   C2'-   H2'
   270    269    271    273      9     0.00   0.65084   3 ;    H3'-   C3'-   C2'-  H2''
   270    269    274    275      9     0.00   1.60387   3 ;    H3'-   C3'-   O3'-     P
   272    271    269    274      9     0.00   0.65084   3 ;    H2'-   C2'-   C3'-   O3'
   273    271    269    274      9     0.00   0.65084   3 ;   H2''-   C2'-   C3'-   O3'
   275    278    279    280      9     0.00   1.60387   3 ;      P-   O5'-   C5'-   H5'
   275    278    279    281      9     0.00   1.60387   3 ;      P-   O5'-   C5'-  H5''
   275    278    279    282      9     0.00   1.60387   3 ;      P-   O5'-   C5'-   C4'
   276    275    278    279      9     0.00   1.04600   3 ;    OP1-     P-   O5'-   C5'
   277    275    278    279      9     0.00   1.04600   3 ;    OP2-     P-   O5'-   C5'
   278    279    282    283      9     0.00   0.00000   0 ;    O5'-   C5'-   C4'-   H4'
   278    279    282    283      9     0.00   1.04600   1 ;    O5'-   C5'-   C4'-   H4'
   278    279    282    284      9     0.00   0.65084   3 ;    O5'-   C5'-   C4'-   O4'
   279    282    284    285      9     0.00   1.60247   3 ;    C5'-   C4'-   O4'-   C1'
   279    282    284    285      9   180.00   0.41840   2 ;    C5'-   C4'-   O4'-   C1'
   279    282    301    302      9     0.00   0.65084   3 ;    C5'-   C4'-   C3'-   H3'
   279    282    301    303      9     0.00   0.65084   3 ;    C5'-   C4'-   C3'-   C2'
   279    282    301    306      9     0.00   0.65084   3 ;    C5'-   C4'-   C3'-   O3'
   280    279    282    283      9     0.00   0.65084   3 ;    H5'-   C5'-   C4'-   H4'
   280    279    282    284      9     0.00   0.00000   0 ;    H5'-   C5'-   C4'-   O4'
   280    279    282    284      9     0.00   1.04600   1 ;    H5'-   C5'-   C4'-   O4'
   280    279    282    301      9     0.00   0.66944   3 ;    H5'-   C5'-   C4'-   C3'
   281    279    282    283      9     0.00   0.65084   3 ;   H5''-   C5'-   C4'-   H4'
   281    279    282    284      9     0.00   0.00000   0 ;   H5''-   C5'-   C4'-   O4'
   281    279    282    284      9     0.00   1.04600   1 ;   H5''-   C5'-   C4'-   O4'
   281    279    282    301      9     0.00   0.66944   3 ;   H5''-   C5'-   C4'-   C3'
   282    284    285    286      9     0.00   1.60387   3 ;    C4'-   O4'-   C1'-   H1'
   282    284    285    287      9     0.00   1.60247   3 ;    C4'-   O4'-   C1'-    N1
   282    284    285    287      9     0.00   2.71960   2 ;    C4'-   O4'-   C1'-    N1
   282    284    285    303      9     0.00   1.60247   3 ;    C4'-   O4'-   C1'-   C2'
   282    284    285    303      9   180.00   0.41840   2 ;    C4'-   O4'-   C1'-   C2'
   282    301    303    304      9     0.00   0.65084   3 ;    C4'-   C3'-   C2'-   H2'
   282    301    303    305      9     0.00   0.65084   3 ;    C4'-   C3'-   C2'-  H2''
   283    282    284    285      9     0.00   1.60387   3 ;    H4'-   C4'-   O4'-   C1'
   283    282    301    302      9     0.00   0.65084   3 ;    H4'-   C4'-   C3'-   H3'
   283    282    301    303      9     0.00   0.65084   3 ;    H4'-   C4'-   C3'-   C2'
   283    282    301    306      9     0.00   0.65084   3 ;    H4'-   C4'-   C3'-   O3'
   284    282    301    302      9     0.00   0.65084   3 ;    O4'-   C4'-   C3'-   H3'
   284    282    301    306      9     0.00   0.60250   3 ;    O4'-   C4'-   C3'-   O3'
   284    282    301    306      9     0.00   4.91620   2 ;    O4'-   C4'-   C3'-   O3'
   284    285    287    299      9     0.00   0.00000   0 ;    O4'-   C1'-    N1-    C2
   284    285    303    301      9     0.00   0.65084   3 ;    O4'-   C1'-   C2'-   C3'
   284    285    303    304      9     0.00   0.00000   0 ;    O4'-   C1'-   C2'-   H2'
   284    285    303    304      9     0.00   1.04600   1 ;    O4'-   C1'-   C2'-   H2'
   284    285    303    305      9     0.00   0.00000   0 ;    O4'-   C1'-   C2'-  H2''
   284    285    303    305      9     0.00   1.04600   1 ;    O4'-   C1'-   C2'-  H2''
   285    284    282    301      9     0.00   1.60373   3 ;    C1'-   O4'-   C4'-   C3'
   285    284    282    301      9   180.00   0.41840   2 ;    C1'-   O4'-   C4'-   C3'
   285    287    288    289      9   180.00   7.74040   2 ;    C1'-    N1-    C6-    H6
   285    287    288    290      9   180.00   7.74040   2 ;    C1'-    N1-    C6-    C5
   285    287    299    297      9   180.00   6.06680   2 ;    C1'-    N1-    C2-    N3
   285    287    299    300      9   180.00   6.06680   2 ;    C1'-    N1-    C2-    O2
   285    303    301    302      9     0.00   0.65084   3 ;    C1'-   C2'-   C3'-   H3'
   285    303    301    306      9     0.00   0.65084   3 ;    C1'-   C2'-   C3'-   O3'
   286    285    287    288      9     0.00   0.00000   0 ;    H1'-   C1'-    N1-    C6
   286    285    287    299      9     0.00   0.00000   0 ;    H1'-   C1'-    N1-    C2
   286    285    303    301      9     0.00   0.65084   3 ;    H1'-   C1'-   C2'-   C3'
   286    285    303    304      9     0.00   0.65084   3 ;    H1'-   C1'-   C2'-   H2'
   286    285    303    305      9     0.00   0.65084   3 ;    H1'-   C1'-   C2'-  H2''
   287    285    303    301      9     0.00   0.65084   3 ;     N1-   C1'-   C2'-   C3'
   287    285    303    304      9     0.00   0.65084   3 ;     N1-   C1'-   C2'-   H2'
   287    285    303    305      9     0.00   0.65084   3 ;     N1-   C1'-   C2'-  H2''
   287    288    290    291      9   180.00  27.82360   2 ;     N1-    C6-    C5-    C7
   287    288    290    295      9   180.00  27.82360   2 ;     N1-    C6-    C5-    C4
   287    299    297    295      9   180.00   5.64840   2 ;     N1-    C2-    N3-    C4
   287    299    297    298      9   180.00   5.64840   2 ;     N1-    C2-    N3-    H3
   288    287    285    303      9     0.00   0.00000   0 ;     C6-    N1-   C1'-   C2'
   288    287    299    297      9   180.00   6.06680   2 ;     C6-    N1-    C2-    N3
   288    287    299    300      9   180.00   6.06680   2 ;     C6-    N1-    C2-    O2
   288    290    291    292      9     0.00   4.81160   1 ;     C6-    C5-    C7-   H71
   288    290    291    292      9   180.00   1.58992   3 ;     C6-    C5-    C7-   H71
   288    290    291    293      9     0.00   4.81160   1 ;     C6-    C5-    C7-   H72
   288    290    291    293      9   180.00   1.58992   3 ;     C6-    C5-    C7-   H72
   288    290    291    294      9     0.00   4.81160   1 ;     C6-    C5-    C7-   H73
   288    290    291    294      9   180.00   1.58992   3 ;     C6-    C5-    C7-   H73
   288    290    295    296      9     0.00   1.25520   3 ;     C6-    C5-    C4-    O4
   288    290    295    296      9   180.00   9.10020   2 ;     C6-    C5-    C4-    O4
   288    290    295    297      9   180.00   9.10020   2 ;     C6-    C5-    C4-    N3
   289    288    287    299      9   180.00   7.74040   2 ;     H6-    C6-    N1-    C2
   289    288    290    291      9   180.00  27.82360   2 ;     H6-    C6-    C5-    C7
   289    288    290    295      9   180.00  27.82360   2 ;     H6-    C6-    C5-    C4
   290    288    287    299      9   180.00   7.74040   2 ;     C5-    C6-    N1-    C2
   290    295    297    298      9   180.00   5.64840   2 ;     C5-    C4-    N3-    H3
   290    295    297    299      9   180.00   5.64840   2 ;     C5-    C4-    N3-    C2
   291    290    295    296      9   180.00   9.10020   2 ;     C7-    C5-    C4-    O4
   291    290    295    297      9   180.00   9.10020   2 ;     C7-    C5-    C4-    N3
   292    291    290    295      9     0.00   0.00000   0 ;    H71-    C7-    C5-    C4
   293    291    290    295      9     0.00   0.00000   0 ;    H72-    C7-    C5-    C4
   294    291    290    295      9     0.00   0.00000   0 ;    H73-    C7-    C5-    C4
   295    297    299    300      9   180.00   5.64840   2 ;     C4-    N3-    C2-    O2
   296    295    297    298      9   180.00   5.64840   2 ;     O4-    C4-    N3-    H3
   296    295    297    299      9   180.00   5.64840   2 ;     O4-    C4-    N3-    C2
   298    297    299    300      9   180.00   5.64840   2 ;     H3-    N3-    C2-    O2
   299    287    285    303      9     0.00   0.00000   0 ;     C2-    N1-   C1'-   C2'
   301    306    307    308      9     0.00   1.04600   3 ;    C3'-   O3'-     P-   OP1
   301    306    307    309      9     0.00   1.04600   3 ;    C3'-   O3'-     P-   OP2
   302    301    303    304      9     0.00   0.65084   3 ;    H3'-   C3'-   C2'-   H2'
   302    301    303    305      9     0.00   0.65084   3 ;    H3'-   C3'-   C2'-  H2''
   302    301    306    307      9     0.00   1.60387   3 ;    H3'-   C3'-   O3'-     P
   304    303    301    306      9     0.00   0.65084   3 ;    H2'-   C2'-   C3'-   O3'
   305    303    301    306      9     0.00   0.65084   3 ;   H2''-   C2'-   C3'-   O3'
   307    310    311    312      9     0.00   1.60387   3 ;      P-   O5'-   C5'-   H5'
   307    310    311    313      9     0.00   1.60387   3 ;      P-   O5'-   C5'-  H5''
   307    310    311    314      9     0.00   1.60387   3 ;      P-   O5'-   C5'-   C4'
   308    307    310    311      9     0.00   1.04600   3 ;    OP1-     P-   O5'-   C5'
   309    307    310    311      9     0.00   1.04600   3 ;    OP2-     P-   O5'-   C5'
   310    311    314    315      9     0.00   0.00000   0 ;    O5'-   C5'-   C4'-   H4'
   310    311    314    315      9     0.00   1.04600   1 ;    O5'-   C5'-   C4'-   H4'
   310    311    314    316      9     0.00   0.65084   3 ;    O5'-   C5'-   C4'-   O4'
   311    314    316    317      9     0.00   1.60247   3 ;    C5'-   C4'-   O4'-   C1'
   311    314    316    317      9   180.00   0.41840   2 ;    C5'-   C4'-   O4'-   C1'
   311    314    333    334      9     0.00   0.65084   3 ;    C5'-   C4'-   C3'-   H3'
   311    314    333    335      9     0.00   0.65084   3 ;    C5'-   C4'-   C3'-   C2'
   311    314    333    338      9     0.00   0.65084   3 ;    C5'-   C4'-   C3'-   O3'
   312    311    314    315      9     0.00   0.65084   3 ;    H5'-   C5'-   C4'-   H4'
   312    311    314    316      9     0.00   0.00000   0 ;    H5'-   C5'-   C4'-   O4'
   312    311    314    316      9     0.00   1.04600   1 ;    H5'-   C5'-   C4'-   O4'
   312    311    314    333      9     0.00   0.66944   3 ;    H5'-   C5'-   C4'-   C3'
   313    311    314    315      9     0.00   0.65084   3 ;   H5''-   C5'-   C4'-   H4'
   313    311    314    316      9     0.00   0.00000   0 ;   H5''-   C5'-   C4'-   O4'
   313    311    314    316      9     0.00   1.04600   1 ;   H5''-   C5'-   C4'-   O4'
   313    311    314    333      9     0.00   0.66944   3 ;   H5''-   C5'-   C4'-   C3'
   314    316    317    318      9     0.00   1.60387   3 ;    C4'-   O4'-   C1'-   H1'
   314    316    317    319      9     0.00   1.60247   3 ;    C4'-   O4'-   C1'-    N9
   314    316    317    319      9     0.00   2.71960   2 ;    C4'-   O4'-   C1'-    N9
   314    316    317    335      9     0.00   1.60247   3 ;    C4'-   O4'-   C1'-   C2'
   314    316    317    335      9   180.00   0.41840   2 ;    C4'-   O4'-   C1'-   C2'
   314    333    335    336      9     0.00   0.65084   3 ;    C4'-   C3'-   C2'-   H2'
   314    333    335    337      9     0.00   0.65084   3 ;    C4'-   C3'-   C2'-  H2''
   315    314    316    317      9     0.00   1.60387   3 ;    H4'-   C4'-   O4'-   C1'
   315    314    333    334      9     0.00   0.65084   3 ;    H4'-   C4'-   C3'-   H3'
   315    314    333    335      9     0.00   0.65084   3 ;    H4'-   C4'-   C3'-   C2'
   315    314    333    338      9     0.00   0.65084   3 ;    H4'-   C4'-   C3'-   O3'
   316    314    333    334      9     0.00   0.65084   3 ;    O4'-   C4'-   C3'-   H3'
   316    314    333    338      9     0.00   0.60250   3 ;    O4'-   C4'-   C3'-   O3'
   316    314    333    338      9     0.00   4.91620   2 ;    O4'-   C4'-   C3'-   O3'
   316    317    319    320      9     0.70   7.99144   2 ;    O4'-   C1'-    N9-    C8
   316    317    319    332      9     0.00   0.00000   0 ;    O4'-   C1'-    N9-    C4
   316    317    335    333      9     0.00   0.65084   3 ;    O4'-   C1'-   C2'-   C3'
   316    317    335    336      9     0.00   0.00000   0 ;    O4'-   C1'-   C2'-   H2'
   316    317    335    336      9     0.00   1.04600   1 ;    O4'-   C1'-   C2'-   H2'
   316    317    335    337      9     0.00   0.00000   0 ;    O4'-   C1'-   C2'-  H2''
   316    317    335    337      9     0.00   1.04600   1 ;    O4'-   C1'-   C2'-  H2''
   317    316    314    333      9     0.00   1.60373   3 ;    C1'-   O4'-   C4'-   C3'
   317    316    314    333      9   180.00   0.41840   2 ;    C1'-   O4'-   C4'-   C3'
   317    319    320    321      9   180.00   7.11280   2 ;    C1'-    N9-    C8-    H8
   317    319    320    322      9   180.00   7.11280   2 ;    C1'-    N9-    C8-    N7
   317    319    332    323      9   180.00   6.90360   2 ;    C1'-    N9-    C4-    C5
   317    319    332    331      9   180.00   6.90360   2 ;    C1'-    N9-    C4-    N3
   317    335    333    334      9     0.00   0.65084   3 ;    C1'-   C2'-   C3'-   H3'
   317    335    333    338      9     0.00   0.65084   3 ;    C1'-   C2'-   C3'-   O3'
   318    317    319    320      9     0.00   0.00000   0 ;    H1'-   C1'-    N9-    C8
   318    317    319    332      9     0.00   0.00000   0 ;    H1'-   C1'-    N9-    C4
   318    317    335    333      9     0.00   0.65084   3 ;    H1'-   C1'-   C2'-   C3'
   318    317    335    336      9     0.00   0.65084   3 ;    H1'-   C1'-   C2'-   H2'
   318    317    335    337      9     0.00   0.65084   3 ;    H1'-   C1'-   C2'-  H2''
   319    317    335    333      9     0.00   0.65084   3 ;     N9-   C1'-   C2'-   C3'
   319    317    335    336      9     0.00   0.65084   3 ;     N9-   C1'-   C2'-   H2'
   319    317    335    337      9     0.00   0.65084   3 ;     N9-   C1'-   C2'-  H2''
   319    320    322    323      9   180.00  41.84000   2 ;     N9-    C8-    N7-    C5
   319    332    323    322      9   180.00  22.80280   2 ;     N9-    C4-    C5-    N7
   319    332    323    324      9   180.00  22.80280   2 ;     N9-    C4-    C5-    C6
   319    332    331    329      9   180.00  17.36360   2 ;     N9-    C4-    N3-    C2
   320    319    317    335      9     0.00   0.00000   0 ;     C8-    N9-   C1'-   C2'
   320    319    332    323      9   180.00   6.90360   2 ;     C8-    N9-    C4-    C5
   320    319    332    331      9   180.00   6.90360   2 ;     C8-    N9-    C4-    N3
   320    322    323    324      9   180.00  10.66920   2 ;     C8-    N7-    C5-    C6
   320    322    323    332      9   180.00  10.66920   2 ;     C8-    N7-    C5-    C4
   321    320    319    332      9   180.00   7.11280   2 ;     H8-    C8-    N9-    C4
   321    320    322    323      9   180.00  41.84000   2 ;     H8-    C8-    N7-    C5
   322    320    319    332      9   180.00   7.11280   2 ;     N7-    C8-    N9-    C4
   322    323    324    325      9   180.00  14.64400   2 ;     N7-    C5-    C6-    N6
   322    323    324    328      9   180.00  14.64400   2 ;     N7-    C5-    C6-    N1
   322    323    332    331      9   180.00  22.80280   2 ;     N7-    C5-    C4-    N3
   323    324    325    326      9   180.00  10.04160   2 ;     C5-    C6-    N6-   H61
   323    324    325    327      9   180.00  10.04160   2 ;     C5-    C6-    N6-   H62
   323    324    328    329      9   180.00  20.08320   2 ;     C5-    C6-    N1-    C2
   323    332    331    329      9   180.00  17.36360   2 ;     C5-    C4-    N3-    C2
   324    323    332    331      9   180.00  22.80280   2 ;     C6-    C5-    C4-    N3
   324    328    329    330      9   180.00  28.45120   2 ;     C6-    N1-    C2-    H2
   324    328    329    331      9   180.00  28.45120   2 ;     C6-    N1-    C2-    N3
   325    324    323    332      9   180.00  14.64400   2 ;     N6-    C6-    C5-    C4
   325    324    328    329      9   180.00  20.08320   2 ;     N6-    C6-    N1-    C2
   326    325    324    328      9   180.00  10.04160   2 ;    H61-    N6-    C6-    N1
   327    325    324    328      9   180.00  10.04160   2 ;    H62-    N6-    C6-    N1
   328    324    323    332      9   180.00  14.64400   2 ;     N1-    C6-    C5-    C4
   328    329    331    332      9   180.00  28.45120   2 ;     N1-    C2-    N3-    C4
   330    329    331    332      9   180.00  28.45120   2 ;     H2-    C2-    N3-    C4
   332    319    317    335      9     0.00   0.00000   0 ;     C4-    N9-   C1'-   C2'
   333    338    339    340      9     0.00   1.04600   3 ;    C3'-   O3'-     P-   OP1
   333    338    339    341      9     0.00   1.04600   3 ;    C3'-   O3'-     P-   OP2
   334    333    335    336      9     0.00   0.65084   3 ;    H3'-   C3'-   C2'-   H2'
   334    333    335    337      9     0.00   0.65084   3 ;    H3'-   C3'-   C2'-  H2''
   334    333    338    339      9     0.00   1.60387   3 ;    H3'-   C3'-   O3'-     P
   336    335    333    338      9     0.00   0.65084   3 ;    H2'-   C2'-   C3'-   O3'
   337    335    333    338      9     0.00   0.65084   3 ;   H2''-   C2'-   C3'-   O3'
   339    342    343    344      9     0.00   1.60387   3 ;      P-   O5'-   C5'-   H5'
   339    342    343    345      9     0.00   1.60387   3 ;      P-   O5'-   C5'-  H5''
   339    342    343    346      9     0.00   1.60387   3 ;      P-   O5'-   C5'-   C4'
   340    339    342    343      9     0.00   1.04600   3 ;    OP1-     P-   O5'-   C5'
   341    339    342    343      9     0.00   1.04600   3 ;    OP2-     P-   O5'-   C5'
   342    343    346    347      9     0.00   0.00000   0 ;    O5'-   C5'-   C4'-   H4'
   342    343    346    347      9     0.00   1.04600   1 ;    O5'-   C5'-   C4'-   H4'
   342    343    346    348      9     0.00   0.65084   3 ;    O5'-   C5'-   C4'-   O4'
   343    346    348    349      9     0.00   1.60247   3 ;    C5'-   C4'-   O4'-   C1'
   343    346    348    349      9   180.00   0.41840   2 ;    C5'-   C4'-   O4'-   C1'
   343    346    365    366      9     0.00   0.65084   3 ;    C5'-   C4'-   C3'-   H3'
   343    346    365    367      9     0.00   0.65084   3 ;    C5'-   C4'-   C3'-   C2'
   343    346    365    370      9     0.00   0.65084   3 ;    C5'-   C4'-   C3'-   O3'
   344    343    346    347      9     0.00   0.65084   3 ;    H5'-   C5'-   C4'-   H4'
   344    343    346    348      9     0.00   0.00000   0 ;    H5'-   C5'-   C4'-   O4'
   344    343    346    348      9     0.00   1.04600   1 ;    H5'-   C5'-   C4'-   O4'
   344    343    346    365      9     0.00   0.66944   3 ;    H5'-   C5'-   C4'-   C3'
   345    343    346    347      9     0.00   0.65084   3 ;   H5''-   C5'-   C4'-   H4'
   345    343    346    348      9     0.00   0.00000   0 ;   H5''-   C5'-   C4'-   O4'
   345    343    346    348      9     0.00   1.04600   1 ;   H5''-   C5'-   C4'-   O4'
   345    343    346    365      9     0.00   0.66944   3 ;   H5''-   C5'-   C4'-   C3'
   346    348    349    350      9     0.00   1.60387   3 ;    C4'-   O4'-   C1'-   H1'
   346    348    349    351      9     0.00   1.60247   3 ;    C4'-   O4'-   C1'-    N9
   346    348    349    351      9     0.00   2.71960   2 ;    C4'-   O4'-   C1'-    N9
   346    348    349    367      9     0.00   1.60247   3 ;    C4'-   O4'-   C1'-   C2'
   346    348    349    367      9   180.00   0.41840   2 ;    C4'-   O4'-   C1'-   C2'
   346    365    367    368      9     0.00   0.65084   3 ;    C4'-   C3'-   C2'-   H2'
   346    365    367    369      9     0.00   0.65084   3 ;    C4'-   C3'-   C2'-  H2''
   347    346    348    349      9     0.00   1.60387   3 ;    H4'-   C4'-   O4'-   C1'
   347    346    365    366      9     0.00   0.65084   3 ;    H4'-   C4'-   C3'-   H3'
   347    346    365    367      9     0.00   0.65084   3 ;    H4'-   C4'-   C3'-   C2'
   347    346    365    370      9     0.00   0.65084   3 ;    H4'-   C4'-   C3'-   O3'
   348    346    365    366      9     0.00   0.65084   3 ;    O4'-   C4'-   C3'-   H3'
   348    346    365    370      9     0.00   0.60250   3 ;    O4'-   C4'-   C3'-   O3'
   348    346    365    370      9     0.00   4.91620   2 ;    O4'-   C4'-   C3'-   O3'
   348    349    351    352      9     0.70   7.99144   2 ;    O4'-   C1'-    N9-    C8
   348    349    351    364      9     0.00   0.00000   0 ;    O4'-   C1'-    N9-    C4
   348    349    367    365      9     0.00   0.65084   3 ;    O4'-   C1'-   C2'-   C3'
   348    349    367    368      9     0.00   0.00000   0 ;    O4'-   C1'-   C2'-   H2'
   348    349    367    368      9     0.00   1.04600   1 ;    O4'-   C1'-   C2'-   H2'
   348    349    367    369      9     0.00   0.00000   0 ;    O4'-   C1'-   C2'-  H2''
   348    349    367    369      9     0.00   1.04600   1 ;    O4'-   C1'-   C2'-  H2''
   349    348    346    365      9     0.00   1.60373   3 ;    C1'-   O4'-   C4'-   C3'
   349    348    346    365      9   180.00   0.41840   2 ;    C1'-   O4'-   C4'-   C3'
   349    351    352    353      9   180.00   7.11280   2 ;    C1'-    N9-    C8-    H8
   349    351    352    354      9   180.00   7.11280   2 ;    C1'-    N9-    C8-    N7
   349    351    364    355      9   180.00   6.90360   2 ;    C1'-    N9-    C4-    C5
   349    351    364    363      9   180.00   6.90360   2 ;    C1'-    N9-    C4-    N3
   349    367    365    366      9     0.00   0.65084   3 ;    C1'-   C2'-   C3'-   H3'
   349    367    365    370      9     0.00   0.65084   3 ;    C1'-   C2'-   C3'-   O3'
   350    349    351    352      9     0.00   0.00000   0 ;    H1'-   C1'-    N9-    C8
   350    349    351    364      9     0.00   0.00000   0 ;    H1'-   C1'-    N9-    C4
   350    349    367    365      9     0.00   0.65084   3 ;    H1'-   C1'-   C2'-   C3'
   350    349    367    368      9     0.00   0.65084   3 ;    H1'-   C1'-   C2'-   H2'
   350    349    367    369      9     0.00   0.65084   3 ;    H1'-   C1'-   C2'-  H2''
   351    349    367    365      9     0.00   0.65084   3 ;     N9-   C1'-   C2'-   C3'
   351    349    367    368      9     0.00   0.65084   3 ;     N9-   C1'-   C2'-   H2'
   351    349    367    369      9     0.00   0.65084   3 ;     N9-   C1'-   C2'-  H2''
   351    352    354    355      9   180.00  41.84000   2 ;     N9-    C8-    N7-    C5
   351    364    355    354      9   180.00  22.80280   2 ;     N9-    C4-    C5-    N7
   351    364    355    356      9   180.00  22.80280   2 ;     N9-    C4-    C5-    C6
   351    364    363    361      9   180.00  17.36360   2 ;     N9-    C4-    N3-    C2
   352    351    349    367      9     0.00   0.00000   0 ;     C8-    N9-   C1'-   C2'
   352    351    364    355      9   180.00   6.90360   2 ;     C8-    N9-    C4-    C5
   352    351    364    363      9   180.00   6.90360   2 ;     C8-    N9-    C4-    N3
   352    354    355    356      9   180.00  10.66920   2 ;     C8-    N7-    C5-    C6
   352    354    355    364      9   180.00  10.66920   2 ;     C8-    N7-    C5-    C4
   353    352    351    364      9   180.00   7.11280   2 ;     H8-    C8-    N9-    C4
   353    352    354    355      9   180.00  41.84000   2 ;     H8-    C8-    N7-    C5
   354    352    351    364      9   180.00   7.11280   2 ;     N7-    C8-    N9-    C4
   354    355    356    357      9   180.00  14.64400   2 ;     N7-    C5-    C6-    N6
   354    355    356    360      9   180.00  14.64400   2 ;     N7-    C5-    C6-    N1
   354    355    364    363      9   180.00  22.80280   2 ;     N7-    C5-    C4-    N3
   355    356    357    358      9   180.00  10.04160   2 ;     C5-    C6-    N6-   H61
   355    356    357    359      9   180.00  10.04160   2 ;     C5-    C6-    N6-   H62
   355    356    360    361      9   180.00  20.08320   2 ;     C5-    C6-    N1-    C2
   355    364    363    361      9   180.00  17.36360   2 ;     C5-    C4-    N3-    C2
   356    355    364    363      9   180.00  22.80280   2 ;     C6-    C5-    C4-    N3
   356    360    361    362      9   180.00  28.45120   2 ;     C6-    N1-    C2-    H2
   356    360    361    363      9   180.00  28.45120   2 ;     C6-    N1-    C2-    N3
   357    356    355    364      9   180.00  14.64400   2 ;     N6-    C6-    C5-    C4
   357    356    360    361      9   180.00  20.08320   2 ;     N6-    C6-    N1-    C2
   358    357    356    360      9   180.00  10.04160   2 ;    H61-    N6-    C6-    N1
   359    357    356    360      9   180.00  10.04160   2 ;    H62-    N6-    C6-    N1
   360    356    355    364      9   180.00  14.64400   2 ;     N1-    C6-    C5-    C4
   360    361    363    364      9   180.00  28.45120   2 ;     N1-    C2-    N3-    C4
   362    361    363    364      9   180.00  28.45120   2 ;     H2-    C2-    N3-    C4
   364    351    349    367      9     0.00   0.00000   0 ;     C4-    N9-   C1'-   C2'
   365    370    371    372      9     0.00   1.04600   3 ;    C3'-   O3'-     P-   OP1
   365    370    371    373      9     0.00   1.04600   3 ;    C3'-   O3'-     P-   OP2
   366    365    367    368      9     0.00   0.65084   3 ;    H3'-   C3'-   C2'-   H2'
   366    365    367    369      9     0.00   0.65084   3 ;    H3'-   C3'-   C2'-  H2''
   366    365    370    371      9     0.00   1.60387   3 ;    H3'-   C3'-   O3'-     P
   368    367    365    370      9     0.00   0.65084   3 ;    H2'-   C2'-   C3'-   O3'
   369    367    365    370      9     0.00   0.65084   3 ;   H2''-   C2'-   C3'-   O3'
   375    374    371    372      9     0.00   1.04600   3 ;    C5'-   O5'-     P-   OP1
   375    374    371    373      9     0.00   1.04600   3 ;    C5'-   O5'-     P-   OP2
   376    375    374    371      9     0.00   1.60387   3 ;    H5'-   C5'-   O5'-     P
   377    375    374    371      9     0.00   1.60387   3 ;   H5''-   C5'-   O5'-     P
   378    375    374    371      9     0.00   1.60387   3 ;    C4'-   C5'-   O5'-     P
   378    395    400    402      9     0.00   1.60387   3 ;    C4'-   C3'-   O3'-     P
   379    378    375    374      9     0.00   0.00000   0 ;    H4'-   C4'-   C5'-   O5'
   379    378    375    374      9     0.00   1.04600   1 ;    H4'-   C4'-   C5'-   O5'
   379    378    375    376      9     0.00   0.65084   3 ;    H4'-   C4'-   C5'-   H5'
   379    378    375    377      9     0.00   0.65084   3 ;    H4'-   C4'-   C5'-  H5''
   380    378    375    374      9     0.00   0.65084   3 ;    O4'-   C4'-   C5'-   O5'
   380    378    375    376      9     0.00   0.00000   0 ;    O4'-   C4'-   C5'-   H5'
   380    378    375    376      9     0.00   1.04600   1 ;    O4'-   C4'-   C5'-   H5'
   380    378    375    377      9     0.00   0.00000   0 ;    O4'-   C4'-   C5'-  H5''
   380    378    375    377      9     0.00   1.04600   1 ;    O4'-   C4'-   C5'-  H5''
   381    380    378    375      9     0.00   1.60247   3 ;    C1'-   O4'-   C4'-   C5'
   381    380    378    375      9   180.00   0.41840   2 ;    C1'-   O4'-   C4'-   C5'
   381    380    378    379      9     0.00   1.60387   3 ;    C1'-   O4'-   C4'-   H4'
   381    397    395    378      9     0.00   0.75312   3 ;    C1'-   C2'-   C3'-   C4'
   381    397    395    378      9   180.00   0.83680   1 ;    C1'-   C2'-   C3'-   C4'
   381    397    395    378      9   180.00   1.04600   2 ;    C1'-   C2'-   C3'-   C4'
   382    381    380    378      9     0.00   1.60387   3 ;    H1'-   C1'-   O4'-   C4'
   383    381    380    378      9     0.00   1.60247   3 ;     N1-   C1'-   O4'-   C4'
   383    381    380    378      9     0.00   2.71960   2 ;     N1-   C1'-   O4'-   C4'
   383    393    392    401      9   180.00  16.73600   2 ;     N1-    C2-    N3-    H3
   384    383    381    382      9     0.00   0.00000   0 ;     C6-    N1-   C1'-   H1'
   385    384    383    381      9   180.00   7.74040   2 ;     H6-    C6-    N1-   C1'
   386    384    383    381      9   180.00   7.74040   2 ;     C5-    C6-    N1-   C1'
   386    388    392    401      9   180.00  20.08320   2 ;     C5-    C4-    N3-    H3
   387    386    384    383      9   180.00  27.82360   2 ;     H5-    C5-    C6-    N1
   387    386    384    385      9   180.00  27.82360   2 ;     H5-    C5-    C6-    H6
   388    386    384    383      9   180.00  27.82360   2 ;     C4-    C5-    C6-    N1
   388    386    384    385      9   180.00  27.82360   2 ;     C4-    C5-    C6-    H6
   388    392    393    383      9   180.00  16.73600   2 ;     C4-    N3-    C2-    N1
   389    388    386    384      9   180.00  10.66920   2 ;     N4-    C4-    C5-    C6
   389    388    386    387      9   180.00  10.66920   2 ;     N4-    C4-    C5-    H5
   389    388    392    401      9   180.00  20.08320   2 ;     N4-    C4-    N3-    H3
   390    389    388    386      9   180.00  10.04160   2 ;    H41-    N4-    C4-    C5
   391    389    388    386      9   180.00  10.04160   2 ;    H42-    N4-    C4-    C5
   392    388    386    384      9   180.00  10.66920   2 ;     N3-    C4-    C5-    C6
   392    388    386    387      9   180.00  10.66920   2 ;     N3-    C4-    C5-    H5
   392    388    389    390      9   180.00  10.04160   2 ;     N3-    C4-    N4-   H41
   392    388    389    391      9   180.00  10.04160   2 ;     N3-    C4-    N4-   H42
   392    393    383    381      9   180.00   6.06680   2 ;     N3-    C2-    N1-   C1'
   392    393    383    384      9   180.00   6.06680   2 ;     N3-    C2-    N1-    C6
   393    383    381    380      9     0.00   0.00000   0 ;     C2-    N1-   C1'-   O4'
   393    383    381    382      9     0.00   0.00000   0 ;     C2-    N1-   C1'-   H1'
   393    383    384    385      9   180.00   7.74040   2 ;     C2-    N1-    C6-    H6
   393    383    384    386      9   180.00   7.74040   2 ;     C2-    N1-    C6-    C5
   393    392    388    386      9   180.00  20.08320   2 ;     C2-    N3-    C4-    C5
   393    392    388    389      9   180.00  20.08320   2 ;     C2-    N3-    C4-    N4
   394    393    383    381      9   180.00   6.06680   2 ;     O2-    C2-    N1-   C1'
   394    393    383    384      9   180.00   6.06680   2 ;     O2-    C2-    N1-    C6
   394    393    392    388      9   180.00  16.73600   2 ;     O2-    C2-    N3-    C4
   394    393    392    401      9   180.00  16.73600   2 ;     O2-    C2-    N3-    H3
   395    378    375    376      9     0.00   0.65084   3 ;    C3'-   C4'-   C5'-   H5'
   395    378    375    377      9     0.00   0.65084   3 ;    C3'-   C4'-   C5'-  H5''
   395    378    380    381      9     0.00   1.60247   3 ;    C3'-   C4'-   O4'-   C1'
   395    378    380    381      9   180.00   0.41840   2 ;    C3'-   C4'-   O4'-   C1'
   395    397    381    380      9     0.00   0.65084   3 ;    C3'-   C2'-   C1'-   O4'
   395    397    381    382      9     0.00   0.65084   3 ;    C3'-   C2'-   C1'-   H1'
   395    397    381    383      9     0.00   0.65084   3 ;    C3'-   C2'-   C1'-    N1
   395    400    402    403      9     0.00   1.04600   3 ;    C3'-   O3'-     P-   OP1
   395    400    402    404      9     0.00   1.04600   3 ;    C3'-   O3'-     P-   OP2
   395    400    402    405      9     0.00   1.04600   3 ;    C3'-   O3'-     P-   O5'
   395    400    402    405      9     0.00   5.02080   2 ;    C3'-   O3'-     P-   O5'
   396    395    378    375      9     0.00   0.65084   3 ;    H3'-   C3'-   C4'-   C5'
   396    395    378    379      9     0.00   0.65084   3 ;    H3'-   C3'-   C4'-   H4'
   396    395    378    380      9     0.00   0.00000   0 ;    H3'-   C3'-   C4'-   O4'
   396    395    378    380      9     0.00   1.04600   1 ;    H3'-   C3'-   C4'-   O4'
   396    395    397    381      9     0.00   0.65084   3 ;    H3'-   C3'-   C2'-   C1'
   396    395    400    402      9     0.00   1.60387   3 ;    H3'-   C3'-   O3'-     P
   397    381    380    378      9     0.00   1.60247   3 ;    C2'-   C1'-   O4'-   C4'
   397    381    380    378      9   180.00   0.41840   2 ;    C2'-   C1'-   O4'-   C4'
   397    381    383    384      9     0.00   0.00000   0 ;    C2'-   C1'-    N1-    C6
   397    381    383    393      9     0.00   0.00000   0 ;    C2'-   C1'-    N1-    C2
   397    395    378    375      9     0.00   0.75312   3 ;    C2'-   C3'-   C4'-   C5'
   397    395    378    375      9   180.00   0.83680   1 ;    C2'-   C3'-   C4'-   C5'
   397    395    378    375      9   180.00   1.04600   2 ;    C2'-   C3'-   C4'-   C5'
   397    395    378    379      9     0.00   0.65084   3 ;    C2'-   C3'-   C4'-   H4'
   397    395    378    380      9     0.00   0.65084   3 ;    C2'-   C3'-   C4'-   O4'
   397    395    400    402      9     0.00   1.60387   3 ;    C2'-   C3'-   O3'-     P
   398    397    381    380      9     0.00   0.00000   0 ;    H2'-   C2'-   C1'-   O4'
   398    397    381    380      9     0.00   1.04600   1 ;    H2'-   C2'-   C1'-   O4'
   398    397    381    382      9     0.00   0.65084   3 ;    H2'-   C2'-   C1'-   H1'
   398    397    381    383      9     0.00   0.65084   3 ;    H2'-   C2'-   C1'-    N1
   398    397    395    378      9     0.00   0.66944   3 ;    H2'-   C2'-   C3'-   C4'
   398    397    395    396      9     0.00   0.65084   3 ;    H2'-   C2'-   C3'-   H3'
   399    397    381    380      9     0.00   0.00000   0 ;   H2''-   C2'-   C1'-   O4'
   399    397    381    380      9     0.00   1.04600   1 ;   H2''-   C2'-   C1'-   O4'
   399    397    381    382      9     0.00   0.65084   3 ;   H2''-   C2'-   C1'-   H1'
   399    397    381    383      9     0.00   0.65084   3 ;   H2''-   C2'-   C1'-    N1
   399    397    395    378      9     0.00   0.66944   3 ;   H2''-   C2'-   C3'-   C4'
   399    397    395    396      9     0.00   0.65084   3 ;   H2''-   C2'-   C3'-   H3'
   400    395    378    375      9     0.00   0.65084   3 ;    O3'-   C3'-   C4'-   C5'
   400    395    378    379      9     0.00   0.00000   0 ;    O3'-   C3'-   C4'-   H4'
   400    395    378    379      9     0.00   1.04600   1 ;    O3'-   C3'-   C4'-   H4'
   400    395    378    380      9     0.00   0.60250   3 ;    O3'-   C3'-   C4'-   O4'
   400    395    378    380      9     0.00   4.91620   2 ;    O3'-   C3'-   C4'-   O4'
   400    395    397    381      9     0.00   0.65084   3 ;    O3'-   C3'-   C2'-   C1'
   400    395    397    398      9     0.00   0.00000   0 ;    O3'-   C3'-   C2'-   H2'
   400    395    397    398      9     0.00   1.04600   1 ;    O3'-   C3'-   C2'-   H2'
   400    395    397    399      9     0.00   0.00000   0 ;    O3'-   C3'-   C2'-  H2''
   400    395    397    399      9     0.00   1.04600   1 ;    O3'-   C3'-   C2'-  H2''
   406    405    402    403      9     0.00   1.04600   3 ;    C5'-   O5'-     P-   OP1
   406    405    402    404      9     0.00   1.04600   3 ;    C5'-   O5'-     P-   OP2
   407    406    405    402      9     0.00   1.60387   3 ;    H5'-   C5'-   O5'-     P
   408    406    405    402      9     0.00   1.60387   3 ;   H5''-   C5'-   O5'-     P
   409    406    405    402      9     0.00   1.60387   3 ;    C4'-   C5'-   O5'-     P
   409    426    431    433      9     0.00   1.60387   3 ;    C4'-   C3'-   O3'-     P
   410    409    406    405      9     0.00   0.00000   0 ;    H4'-   C4'-   C5'-   O5'
   410    409    406    405      9     0.00   1.04600   1 ;    H4'-   C4'-   C5'-   O5'
   410    409    406    407      9     0.00   0.65084   3 ;    H4'-   C4'-   C5'-   H5'
   410    409    406    408      9     0.00   0.65084   3 ;    H4'-   C4'-   C5'-  H5''
   411    409    406    405      9     0.00   0.65084   3 ;    O4'-   C4'-   C5'-   O5'
   411    409    406    407      9     0.00   0.00000   0 ;    O4'-   C4'-   C5'-   H5'
   411    409    406    407      9     0.00   1.04600   1 ;    O4'-   C4'-   C5'-   H5'
   411    409    406    408      9     0.00   0.00000   0 ;    O4'-   C4'-   C5'-  H5''
   411    409    406    408      9     0.00   1.04600   1 ;    O4'-   C4'-   C5'-  H5''
   412    411    409    406      9     0.00   1.60247   3 ;    C1'-   O4'-   C4'-   C5'
   412    411    409    406      9   180.00   0.41840   2 ;    C1'-   O4'-   C4'-   C5'
   412    411    409    410      9     0.00   1.60387   3 ;    C1'-   O4'-   C4'-   H4'
   412    428    426    409      9     0.00   0.75312   3 ;    C1'-   C2'-   C3'-   C4'
   412    428    426    409      9   180.00   0.83680   1 ;    C1'-   C2'-   C3'-   C4'
   412    428    426    409      9   180.00   1.04600   2 ;    C1'-   C2'-   C3'-   C4'
   413    412    411    409      9     0.00   1.60387   3 ;    H1'-   C1'-   O4'-   C4'
   414    412    411    409      9     0.00   1.60247   3 ;     N1-   C1'-   O4'-   C4'
   414    412    411    409      9     0.00   2.71960   2 ;     N1-   C1'-   O4'-   C4'
   414    424    423    432      9   180.00  16.73600   2 ;     N1-    C2-    N3-    H3
   415    414    412    413      9     0.00   0.00000   0 ;     C6-    N1-   C1'-   H1'
   416    415    414    412      9   180.00   7.74040   2 ;     H6-    C6-    N1-   C1'
   417    415    414    412      9   180.00   7.74040   2 ;     C5-    C6-    N1-   C1'
   417    419    423    432      9   180.00  20.08320   2 ;     C5-    C4-    N3-    H3
   418    417    415    414      9   180.00  27.82360   2 ;     H5-    C5-    C6-    N1
   418    417    415    416      9   180.00  27.82360   2 ;     H5-    C5-    C6-    H6
   419    417    415    414      9   180.00  27.82360   2 ;     C4-    C5-    C6-    N1
   419    417    415    416      9   180.00  27.82360   2 ;     C4-    C5-    C6-    H6
   419    423    424    414      9   180.00  16.73600   2 ;     C4-    N3-    C2-    N1
   420    419    417    415      9   180.00  10.66920   2 ;     N4-    C4-    C5-    C6
   420    419    417    418      9   180.00  10.66920   2 ;     N4-    C4-    C5-    H5
   420    419    423    432      9   180.00  20.08320   2 ;     N4-    C4-    N3-    H3
   421    420    419    417      9   180.00  10.04160   2 ;    H41-    N4-    C4-    C5
   422    420    419    417      9   180.00  10.04160   2 ;    H42-    N4-    C4-    C5
   423    419    417    415      9   180.00  10.66920   2 ;     N3-    C4-    C5-    C6
   423    419    417    418      9   180.00  10.66920   2 ;     N3-    C4-    C5-    H5
   423    419    420    421      9   180.00  10.04160   2 ;     N3-    C4-    N4-   H41
   423    419    420    422      9   180.00  10.04160   2 ;     N3-    C4-    N4-   H42
   423    424    414    412      9   180.00   6.06680   2 ;     N3-    C2-    N1-   C1'
   423    424    414    415      9   180.00   6.06680   2 ;     N3-    C2-    N1-    C6
   424    414    412    411      9     0.00   0.00000   0 ;     C2-    N1-   C1'-   O4'
   424    414    412    413      9     0.00   0.00000   0 ;     C2-    N1-   C1'-   H1'
   424    414    415    416      9   180.00   7.74040   2 ;     C2-    N1-    C6-    H6
   424    414    415    417      9   180.00   7.74040   2 ;     C2-    N1-    C6-    C5
   424    423    419    417      9   180.00  20.08320   2 ;     C2-    N3-    C4-    C5
   424    423    419    420      9   180.00  20.08320   2 ;     C2-    N3-    C4-    N4
   425    424    414    412      9   180.00   6.06680   2 ;     O2-    C2-    N1-   C1'
   425    424    414    415      9   180.00   6.06680   2 ;     O2-    C2-    N1-    C6
   425    424    423    419      9   180.00  16.73600   2 ;     O2-    C2-    N3-    C4
   425    424    423    432      9   180.00  16.73600   2 ;     O2-    C2-    N3-    H3
   426    409    406    407      9     0.00   0.65084   3 ;    C3'-   C4'-   C5'-   H5'
   426    409    406    408      9     0.00   0.65084   3 ;    C3'-   C4'-   C5'-  H5''
   426    409    411    412      9     0.00   1.60247   3 ;    C3'-   C4'-   O4'-   C1'
   426    409    411    412      9   180.00   0.41840   2 ;    C3'-   C4'-   O4'-   C1'
   426    428    412    411      9     0.00   0.65084   3 ;    C3'-   C2'-   C1'-   O4'
   426    428    412    413      9     0.00   0.65084   3 ;    C3'-   C2'-   C1'-   H1'
   426    428    412    414      9     0.00   0.65084   3 ;    C3'-   C2'-   C1'-    N1
   426    431    433    434      9     0.00   1.04600   3 ;    C3'-   O3'-     P-   OP1
   426    431    433    435      9     0.00   1.04600   3 ;    C3'-   O3'-     P-   OP2
   426    431    433    436      9     0.00   1.04600   3 ;    C3'-   O3'-     P-   O5'
   426    431    433    436      9     0.00   5.02080   2 ;    C3'-   O3'-     P-   O5'
   427    426    409    406      9     0.00   0.65084   3 ;    H3'-   C3'-   C4'-   C5'
   427    426    409    410      9     0.00   0.65084   3 ;    H3'-   C3'-   C4'-   H4'
   427    426    409    411      9     0.00   0.00000   0 ;    H3'-   C3'-   C4'-   O4'
   427    426    409    411      9     0.00   1.04600   1 ;    H3'-   C3'-   C4'-   O4'
   427    426    428    412      9     0.00   0.65084   3 ;    H3'-   C3'-   C2'-   C1'
   427    426    431    433      9     0.00   1.60387   3 ;    H3'-   C3'-   O3'-     P
   428    412    411    409      9     0.00   1.60247   3 ;    C2'-   C1'-   O4'-   C4'
   428    412    411    409      9   180.00   0.41840   2 ;    C2'-   C1'-   O4'-   C4'
   428    412    414    415      9     0.00   0.00000   0 ;    C2'-   C1'-    N1-    C6
   428    412    414    424      9     0.00   0.00000   0 ;    C2'-   C1'-    N1-    C2
   428    426    409    406      9     0.00   0.75312   3 ;    C2'-   C3'-   C4'-   C5'
   428    426    409    406      9   180.00   0.83680   1 ;    C2'-   C3'-   C4'-   C5'
   428    426    409    406      9   180.00   1.04600   2 ;    C2'-   C3'-   C4'-   C5'
   428    426    409    410      9     0.00   0.65084   3 ;    C2'-   C3'-   C4'-   H4'
   428    426    409    411      9     0.00   0.65084   3 ;    C2'-   C3'-   C4'-   O4'
   428    426    431    433      9     0.00   1.60387   3 ;    C2'-   C3'-   O3'-     P
   429    428    412    411      9     0.00   0.00000   0 ;    H2'-   C2'-   C1'-   O4'
   429    428    412    411      9     0.00   1.04600   1 ;    H2'-   C2'-   C1'-   O4'
   429    428    412    413      9     0.00   0.65084   3 ;    H2'-   C2'-   C1'-   H1'
   429    428    412    414      9     0.00   0.65084   3 ;    H2'-   C2'-   C1'-    N1
   429    428    426    409      9     0.00   0.66944   3 ;    H2'-   C2'-   C3'-   C4'
   429    428    426    427      9     0.00   0.65084   3 ;    H2'-   C2'-   C3'-   H3'
   430    428    412    411      9     0.00   0.00000   0 ;   H2''-   C2'-   C1'-   O4'
   430    428    412    411      9     0.00   1.04600   1 ;   H2''-   C2'-   C1'-   O4'
   430    428    412    413      9     0.00   0.65084   3 ;   H2''-   C2'-   C1'-   H1'
   430    428    412    414      9     0.00   0.65084   3 ;   H2''-   C2'-   C1'-    N1
   430    428    426    409      9     0.00   0.66944   3 ;   H2''-   C2'-   C3'-   C4'
   430    428    426    427      9     0.00   0.65084   3 ;   H2''-   C2'-   C3'-   H3'
   431    426    409    406      9     0.00   0.65084   3 ;    O3'-   C3'-   C4'-   C5'
   431    426    409    410      9     0.00   0.00000   0 ;    O3'-   C3'-   C4'-   H4'
   431    426    409    410      9     0.00   1.04600   1 ;    O3'-   C3'-   C4'-   H4'
   431    426    409    411      9     0.00   0.60250   3 ;    O3'-   C3'-   C4'-   O4'
   431    426    409    411      9     0.00   4.91620   2 ;    O3'-   C3'-   C4'-   O4'
   431    426    428    412      9     0.00   0.65084   3 ;    O3'-   C3'-   C2'-   C1'
   431    426    428    429      9     0.00   0.00000   0 ;    O3'-   C3'-   C2'-   H2'
   431    426    428    429      9     0.00   1.04600   1 ;    O3'-   C3'-   C2'-   H2'
   431    426    428    430      9     0.00   0.00000   0 ;    O3'-   C3'-   C2'-  H2''
   431    426    428    430      9     0.00   1.04600   1 ;    O3'-   C3'-   C2'-  H2''
   437    436    433    434      9     0.00   1.04600   3 ;    C5'-   O5'-     P-   OP1
   437    436    433    435      9     0.00   1.04600   3 ;    C5'-   O5'-     P-   OP2
   438    437    436    433      9     0.00   1.60387   3 ;    H5'-   C5'-   O5'-     P
   439    437    436    433      9     0.00   1.60387   3 ;   H5''-   C5'-   O5'-     P
   440    437    436    433      9     0.00   1.60387   3 ;    C4'-   C5'-   O5'-     P
   440    457    462    464      9     0.00   1.60387   3 ;    C4'-   C3'-   O3'-     P
   441    440    437    436      9     0.00   0.00000   0 ;    H4'-   C4'-   C5'-   O5'
   441    440    437    436      9     0.00   1.04600   1 ;    H4'-   C4'-   C5'-   O5'
   441    440    437    438      9     0.00   0.65084   3 ;    H4'-   C4'-   C5'-   H5'
   441    440    437    439      9     0.00   0.65084   3 ;    H4'-   C4'-   C5'-  H5''
   442    440    437    436      9     0.00   0.65084   3 ;    O4'-   C4'-   C5'-   O5'
   442    440    437    438      9     0.00   0.00000   0 ;    O4'-   C4'-   C5'-   H5'
   442    440    437    438      9     0.00   1.04600   1 ;    O4'-   C4'-   C5'-   H5'
   442    440    437    439      9     0.00   0.00000   0 ;    O4'-   C4'-   C5'-  H5''
   442    440    437    439      9     0.00   1.04600   1 ;    O4'-   C4'-   C5'-  H5''
   443    442    440    437      9     0.00   1.60247   3 ;    C1'-   O4'-   C4'-   C5'
   443    442    440    437      9   180.00   0.41840   2 ;    C1'-   O4'-   C4'-   C5'
   443    442    440    441      9     0.00   1.60387   3 ;    C1'-   O4'-   C4'-   H4'
   443    459    457    440      9     0.00   0.75312   3 ;    C1'-   C2'-   C3'-   C4'
   443    459    457    440      9   180.00   0.83680   1 ;    C1'-   C2'-   C3'-   C4'
   443    459    457    440      9   180.00   1.04600   2 ;    C1'-   C2'-   C3'-   C4'
   444    443    442    440      9     0.00   1.60387   3 ;    H1'-   C1'-   O4'-   C4'
   445    443    442    440      9     0.00   1.60247   3 ;     N1-   C1'-   O4'-   C4'
   445    443    442    440      9     0.00   2.71960   2 ;     N1-   C1'-   O4'-   C4'
   445    455    454    463      9   180.00  16.73600   2 ;     N1-    C2-    N3-    H3
   446    445    443    444      9     0.00   0.00000   0 ;     C6-    N1-   C1'-   H1'
   447    446    445    443      9   180.00   7.74040   2 ;     H6-    C6-    N1-   C1'
   448    446    445    443      9   180.00   7.74040   2 ;     C5-    C6-    N1-   C1'
   448    450    454    463      9   180.00  20.08320   2 ;     C5-    C4-    N3-    H3
   449    448    446    445      9   180.00  27.82360   2 ;     H5-    C5-    C6-    N1
   449    448    446    447      9   180.00  27.82360   2 ;     H5-    C5-    C6-    H6
   450    448    446    445      9   180.00  27.82360   2 ;     C4-    C5-    C6-    N1
   450    448    446    447      9   180.00  27.82360   2 ;     C4-    C5-    C6-    H6
   450    454    455    445      9   180.00  16.73600   2 ;     C4-    N3-    C2-    N1
   451    450    448    446      9   180.00  10.66920   2 ;     N4-    C4-    C5-    C6
   451    450    448    449      9   180.00  10.66920   2 ;     N4-    C4-    C5-    H5
   451    450    454    463      9   180.00  20.08320   2 ;     N4-    C4-    N3-    H3
   452    451    450    448      9   180.00  10.04160   2 ;    H41-    N4-    C4-    C5
   453    451    450    448      9   180.00  10.04160   2 ;    H42-    N4-    C4-    C5
   454    450    448    446      9   180.00  10.66920   2 ;     N3-    C4-    C5-    C6
   454    450    448    449      9   180.00  10.66920   2 ;     N3-    C4-    C5-    H5
   454    450    451    452      9   180.00  10.04160   2 ;     N3-    C4-    N4-   H41
   454    450    451    453      9   180.00  10.04160   2 ;     N3-    C4-    N4-   H42
   454    455    445    443      9   180.00   6.06680   2 ;     N3-    C2-    N1-   C1'
   454    455    445    446      9   180.00   6.06680   2 ;     N3-    C2-    N1-    C6
   455    445    443    442      9     0.00   0.00000   0 ;     C2-    N1-   C1'-   O4'
   455    445    443    444      9     0.00   0.00000   0 ;     C2-    N1-   C1'-   H1'
   455    445    446    447      9   180.00   7.74040   2 ;     C2-    N1-    C6-    H6
   455    445    446    448      9   180.00   7.74040   2 ;     C2-    N1-    C6-    C5
   455    454    450    448      9   180.00  20.08320   2 ;     C2-    N3-    C4-    C5
   455    454    450    451      9   180.00  20.08320   2 ;     C2-    N3-    C4-    N4
   456    455    445    443      9   180.00   6.06680   2 ;     O2-    C2-    N1-   C1'
   456    455    445    446      9   180.00   6.06680   2 ;     O2-    C2-    N1-    C6
   456    455    454    450      9   180.00  16.73600   2 ;     O2-    C2-    N3-    C4
   456    455    454    463      9   180.00  16.73600   2 ;     O2-    C2-    N3-    H3
   457    440    437    438      9     0.00   0.65084   3 ;    C3'-   C4'-   C5'-   H5'
   457    440    437    439      9     0.00   0.65084   3 ;    C3'-   C4'-   C5'-  H5''
   457    440    442    443      9     0.00   1.60247   3 ;    C3'-   C4'-   O4'-   C1'
   457    440    442    443      9   180.00   0.41840   2 ;    C3'-   C4'-   O4'-   C1'
   457    459    443    442      9     0.00   0.65084   3 ;    C3'-   C2'-   C1'-   O4'
   457    459    443    444      9     0.00   0.65084   3 ;    C3'-   C2'-   C1'-   H1'
   457    459    443    445      9     0.00   0.65084   3 ;    C3'-   C2'-   C1'-    N1
   457    462    464    465      9     0.00   1.04600   3 ;    C3'-   O3'-     P-   OP1
   457    462    464    466      9     0.00   1.04600   3 ;    C3'-   O3'-     P-   OP2
   457    462    464    467      9     0.00   1.04600   3 ;    C3'-   O3'-     P-   O5'
[truncated: 110,308 more chars]
