# Supplementary material for: Stability and Existence of Noncanonical I-motif DNA Structures in Computer Simulations Based on Atomistic and Coarse-Grained Force Fields
Source: Molecules. 2022 Aug 1;27(15):4915. doi: 10.3390/molecules27154915 (PMC9370271; doi:10.3390/molecules27154915)
Supplement: Supplementary file 1 [file molecules-27-04915-s001.zip › supporting/oxdna.imotif_seq_dep]

##############################
####  PROGRAM PARAMETERS  ####
##############################
sim_type = MC
backend = CPU
backend_precision = double
#debug = 1
seed = 42

##############################
####    SIM PARAMETERS    ####
##############################
steps = 100000000
newtonian_steps = 103
diff_coeff = 2.50
thermostat = john

list_type = cells
ensemble = nvt
delta_translation = 0.22
delta_rotation = 0.22

interaction_type = DNA2
salt_concentration = 0.15

use_average_seq = 0
seq_dep_file =oxDNA2_sequence_dependent_parameters.txt

T = 310 K
dt = 0.003
verlet_skin = 0.5

##############################
####    INPUT / OUTPUT    ####
##############################
topology = imotif.input.top
conf_file = imotif.input.dat
lastconf_file = imotif1.seqdep_conf.dat
trajectory_file = imotif1.seqdep.dat
refresh_vel = 1
log_file = imotif1.seqdep.log.dat
no_stdout_energy = 1
restart_step_counter = 1
energy_file = imotif1.seqdep.energy.dat
print_conf_interval = 100000
print_energy_every = 100000
time_scale = linear
external_forces = 0

data_output_1 = {
	print_every = 100000
	name = imotif1.seqdep.hb_energy.dat
	col_1 = {
		type = step
	}
	col_2 = {
		type = hb_energy
	}
}
