# Supplementary material for: Stability and Existence of Noncanonical I-motif DNA Structures in Computer Simulations Based on Atomistic and Coarse-Grained Force Fields
Source: Molecules. 2022 Aug 1;27(15):4915. doi: 10.3390/molecules27154915 (PMC9370271; doi:10.3390/molecules27154915)
Supplement: Supplementary file 1 [file molecules-27-04915-s001.zip › supporting/ccctaa.pdb]

ATOM      1 HO5' DC5     1      30.020  63.350   6.000  0.00  0.00           H  
ATOM      2  O5' DC5     1      29.760  63.090   6.880  0.00  0.00           O  
ATOM      3  C5' DC5     1      30.880  62.820   7.690  0.00  0.00           C  
ATOM      4  H5' DC5     1      31.670  63.560   7.510  0.00  0.00           H  
ATOM      5 H5'' DC5     1      31.200  61.790   7.490  0.00  0.00           H  
ATOM      6  C4' DC5     1      30.450  63.020   9.150  0.00  0.00           C  
ATOM      7  H4' DC5     1      31.360  62.740   9.740  0.00  0.00           H  
ATOM      8  O4' DC5     1      30.190  64.410   9.400  0.00  0.00           O  
ATOM      9  C1' DC5     1      28.900  64.540   9.920  0.00  0.00           C  
ATOM     10  H1' DC5     1      28.900  64.680  10.960  0.00  0.00           H  
ATOM     11  N1  DC5     1      28.260  65.800   9.340  0.00  0.00           N  
ATOM     12  C6  DC5     1      28.440  66.080   8.030  0.00  0.00           C  
ATOM     13  H6  DC5     1      29.080  65.440   7.460  0.00  0.00           H  
ATOM     14  C5  DC5     1      27.750  67.140   7.500  0.00  0.00           C  
ATOM     15  H5  DC5     1      27.750  67.330   6.480  0.00  0.00           H  
ATOM     16  C4  DC5     1      26.970  67.880   8.390  0.00  0.00           C  
ATOM     17  N4  DC5     1      26.350  68.900   7.860  0.00  0.00           N  
ATOM     18  H41 DC5     1      26.040  69.660   8.460  0.00  0.00           H  
ATOM     19  H42 DC5     1      26.560  68.990   6.840  0.00  0.00           H  
ATOM     20  N3  DC5     1      26.910  67.700   9.690  0.00  0.00           N  
ATOM     21  C2  DC5     1      27.520  66.640  10.190  0.00  0.00           C  
ATOM     22  O2  DC5     1      27.320  66.390  11.410  0.00  0.00           O  
ATOM     23  C3' DC5     1      29.320  62.210   9.640  0.00  0.00           C  
ATOM     24  H3' DC5     1      29.240  61.300   9.050  0.00  0.00           H  
ATOM     25  C2' DC5     1      28.180  63.190   9.510  0.00  0.00           C  
ATOM     26  H2' DC5     1      27.730  63.260   8.560  0.00  0.00           H  
ATOM     27 H2'' DC5     1      27.370  63.030  10.260  0.00  0.00           H  
ATOM     28  O3' DC5     1      29.540  61.920  11.020  0.00  0.00           O  
ATOM     29  P    DC     2      29.590  60.440  11.660  0.00  0.00           P  
ATOM     30  OP1  DC     2      29.830  60.480  13.090  0.00  0.00           O  
ATOM     31  OP2  DC     2      30.540  59.690  10.890  0.00  0.00           O1-
ATOM     32  O5'  DC     2      28.190  59.860  11.470  0.00  0.00           O  
ATOM     33  C5'  DC     2      27.660  59.420  10.270  0.00  0.00           C  
ATOM     34  H5'  DC     2      28.370  58.650   9.840  0.00  0.00           H  
ATOM     35 H5''  DC     2      27.430  60.230   9.560  0.00  0.00           H  
ATOM     36  C4'  DC     2      26.340  58.640  10.420  0.00  0.00           C  
ATOM     37  H4'  DC     2      25.580  59.260  10.870  0.00  0.00           H  
ATOM     38  O4'  DC     2      25.740  58.150   9.190  0.00  0.00           O  
ATOM     39  C1'  DC     2      25.300  56.770   9.390  0.00  0.00           C  
ATOM     40  H1'  DC     2      24.290  56.910   9.780  0.00  0.00           H  
ATOM     41  N1   DC     2      25.250  55.990   8.150  0.00  0.00           N  
ATOM     42  C6   DC     2      26.400  55.640   7.440  0.00  0.00           C  
ATOM     43  H6   DC     2      27.350  56.180   7.740  0.00  0.00           H  
ATOM     44  C5   DC     2      26.430  54.790   6.400  0.00  0.00           C  
ATOM     45  H5   DC     2      27.330  54.610   5.780  0.00  0.00           H  
ATOM     46  C4   DC     2      25.180  54.200   6.070  0.00  0.00           C  
ATOM     47  N4   DC     2      25.110  53.480   5.010  0.00  0.00           N  
ATOM     48  H41  DC     2      24.220  53.200   4.660  0.00  0.00           H  
ATOM     49  H42  DC     2      25.960  52.940   4.780  0.00  0.00           H  
ATOM     50  N3   DC     2      24.050  54.530   6.630  0.00  0.00           N  
ATOM     51  C2   DC     2      24.050  55.480   7.660  0.00  0.00           C  
ATOM     52  O2   DC     2      22.970  55.880   8.100  0.00  0.00           O  
ATOM     53  C3'  DC     2      26.500  57.430  11.390  0.00  0.00           C  
ATOM     54  H3'  DC     2      27.430  57.360  11.810  0.00  0.00           H  
ATOM     55  C2'  DC     2      26.240  56.220  10.500  0.00  0.00           C  
ATOM     56  H2'  DC     2      27.180  55.740  10.100  0.00  0.00           H  
ATOM     57 H2''  DC     2      25.780  55.410  11.050  0.00  0.00           H  
ATOM     58  O3'  DC     2      25.550  57.640  12.400  0.00  0.00           O  
ATOM     59  P    DC     3      25.570  56.660  13.650  0.00  0.00           P  
ATOM     60  OP1  DC     3      24.580  57.200  14.600  0.00  0.00           O  
ATOM     61  OP2  DC     3      26.900  56.440  14.200  0.00  0.00           O1-
ATOM     62  O5'  DC     3      24.960  55.240  13.140  0.00  0.00           O  
ATOM     63  C5'  DC     3      23.550  54.980  12.960  0.00  0.00           C  
ATOM     64  H5'  DC     3      23.190  55.800  12.300  0.00  0.00           H  
ATOM     65 H5''  DC     3      23.000  55.050  13.930  0.00  0.00           H  
ATOM     66  C4'  DC     3      23.300  53.740  12.180  0.00  0.00           C  
ATOM     67  H4'  DC     3      22.240  53.800  11.930  0.00  0.00           H  
ATOM     68  O4'  DC     3      24.010  53.670  10.910  0.00  0.00           O  
ATOM     69  C1'  DC     3      24.310  52.290  10.620  0.00  0.00           C  
ATOM     70  H1'  DC     3      23.470  51.760  10.390  0.00  0.00           H  
ATOM     71  N1   DC     3      25.400  52.140   9.540  0.00  0.00           N  
ATOM     72  C6   DC     3      26.620  52.830   9.620  0.00  0.00           C  
ATOM     73  H6   DC     3      26.800  53.480  10.520  0.00  0.00           H  
ATOM     74  C5   DC     3      27.620  52.600   8.720  0.00  0.00           C  
ATOM     75  H5   DC     3      28.490  53.150   8.840  0.00  0.00           H  
ATOM     76  C4   DC     3      27.370  51.740   7.630  0.00  0.00           C  
ATOM     77  N4   DC     3      28.310  51.610   6.790  0.00  0.00           N  
ATOM     78  H41  DC     3      28.130  51.070   5.990  0.00  0.00           H  
ATOM     79  H42  DC     3      29.240  52.040   6.850  0.00  0.00           H  
ATOM     80  N3   DC     3      26.220  51.110   7.510  0.00  0.00           N  
ATOM     81  C2   DC     3      25.180  51.350   8.370  0.00  0.00           C  
ATOM     82  O2   DC     3      24.060  50.930   8.070  0.00  0.00           O  
ATOM     83  C3'  DC     3      23.680  52.420  12.930  0.00  0.00           C  
ATOM     84  H3'  DC     3      23.880  52.490  13.940  0.00  0.00           H  
ATOM     85  C2'  DC     3      24.880  51.900  12.060  0.00  0.00           C  
ATOM     86  H2'  DC     3      25.760  52.460  12.270  0.00  0.00           H  
ATOM     87 H2''  DC     3      25.050  50.810  12.080  0.00  0.00           H  
ATOM     88  O3'  DC     3      22.710  51.370  12.850  0.00  0.00           O  
ATOM     89  P    DT     4      21.850  50.860  14.080  0.00  0.00           P  
ATOM     90  OP1  DT     4      21.080  49.660  13.700  0.00  0.00           O  
ATOM     91  OP2  DT     4      21.090  52.000  14.700  0.00  0.00           O1-
ATOM     92  O5'  DT     4      22.880  50.410  15.170  0.00  0.00           O  
ATOM     93  C5'  DT     4      23.190  51.270  16.330  0.00  0.00           C  
ATOM     94  H5'  DT     4      22.390  51.360  17.020  0.00  0.00           H  
ATOM     95 H5''  DT     4      23.380  52.400  16.050  0.00  0.00           H  
ATOM     96  C4'  DT     4      24.370  50.860  17.200  0.00  0.00           C  
ATOM     97  H4'  DT     4      25.250  50.640  16.540  0.00  0.00           H  
ATOM     98  O4'  DT     4      24.650  51.790  18.190  0.00  0.00           O  
ATOM     99  C1'  DT     4      24.340  51.300  19.430  0.00  0.00           C  
ATOM    100  H1'  DT     4      25.200  50.850  19.850  0.00  0.00           H  
ATOM    101  N1   DT     4      23.810  52.360  20.300  0.00  0.00           N  
ATOM    102  C6   DT     4      22.540  52.850  20.090  0.00  0.00           C  
ATOM    103  H6   DT     4      21.900  52.530  19.270  0.00  0.00           H  
ATOM    104  C5   DT     4      21.970  53.800  20.870  0.00  0.00           C  
ATOM    105  C7   DT     4      20.540  54.270  20.490  0.00  0.00           C  
ATOM    106  H71  DT     4      20.150  54.480  21.380  0.00  0.00           H  
ATOM    107  H72  DT     4      19.890  53.420  20.140  0.00  0.00           H  
ATOM    108  H73  DT     4      20.450  55.210  19.900  0.00  0.00           H  
ATOM    109  C4   DT     4      22.690  54.270  22.050  0.00  0.00           C  
ATOM    110  O4   DT     4      22.320  55.130  22.810  0.00  0.00           O  
ATOM    111  N3   DT     4      23.960  53.800  22.190  0.00  0.00           N  
ATOM    112  H3   DT     4      24.470  54.180  22.950  0.00  0.00           H  
ATOM    113  C2   DT     4      24.610  52.860  21.370  0.00  0.00           C  
ATOM    114  O2   DT     4      25.760  52.570  21.520  0.00  0.00           O  
ATOM    115  C3'  DT     4      24.150  49.530  17.920  0.00  0.00           C  
ATOM    116  H3'  DT     4      23.480  48.890  17.290  0.00  0.00           H  
ATOM    117  C2'  DT     4      23.460  50.140  19.120  0.00  0.00           C  
ATOM    118  H2'  DT     4      22.430  50.420  18.830  0.00  0.00           H  
ATOM    119 H2''  DT     4      23.290  49.490  20.020  0.00  0.00           H  
ATOM    120  O3'  DT     4      25.420  48.920  18.270  0.00  0.00           O  
ATOM    121  P    DA     5      25.470  47.640  19.160  0.00  0.00           P  
ATOM    122  OP1  DA     5      26.820  47.060  19.070  0.00  0.00           O  
ATOM    123  OP2  DA     5      24.300  46.800  18.680  0.00  0.00           O1-
ATOM    124  O5'  DA     5      25.140  47.950  20.670  0.00  0.00           O  
ATOM    125  C5'  DA     5      26.200  48.250  21.580  0.00  0.00           C  
ATOM    126  H5'  DA     5      26.740  49.160  21.260  0.00  0.00           H  
ATOM    127 H5''  DA     5      26.930  47.400  21.600  0.00  0.00           H  
ATOM    128  C4'  DA     5      25.820  48.610  23.040  0.00  0.00           C  
ATOM    129  H4'  DA     5      26.710  48.780  23.610  0.00  0.00           H  
ATOM    130  O4'  DA     5      25.080  49.770  22.990  0.00  0.00           O  
ATOM    131  C1'  DA     5      24.030  49.620  23.960  0.00  0.00           C  
ATOM    132  H1'  DA     5      24.550  49.910  24.910  0.00  0.00           H  
ATOM    133  N9   DA     5      22.850  50.450  23.630  0.00  0.00           N  
ATOM    134  C8   DA     5      21.920  50.350  22.680  0.00  0.00           C  
ATOM    135  H8   DA     5      21.950  49.540  21.920  0.00  0.00           H  
ATOM    136  N7   DA     5      20.860  51.140  22.860  0.00  0.00           N  
ATOM    137  C5   DA     5      21.180  51.850  24.030  0.00  0.00           C  
ATOM    138  C6   DA     5      20.550  52.890  24.780  0.00  0.00           C  
ATOM    139  N6   DA     5      19.300  53.320  24.740  0.00  0.00           N  
ATOM    140  H61  DA     5      19.050  53.930  25.530  0.00  0.00           H  
ATOM    141  H62  DA     5      18.590  53.090  24.030  0.00  0.00           H  
ATOM    142  N1   DA     5      21.190  53.460  25.860  0.00  0.00           N  
ATOM    143  C2   DA     5      22.380  53.020  26.150  0.00  0.00           C  
ATOM    144  H2   DA     5      22.840  53.590  26.970  0.00  0.00           H  
ATOM    145  N3   DA     5      23.190  52.130  25.480  0.00  0.00           N  
ATOM    146  C4   DA     5      22.460  51.510  24.420  0.00  0.00           C  
ATOM    147  C3'  DA     5      25.060  47.530  23.880  0.00  0.00           C  
ATOM    148  H3'  DA     5      25.050  46.550  23.350  0.00  0.00           H  
ATOM    149  C2'  DA     5      23.690  48.130  23.860  0.00  0.00           C  
ATOM    150  H2'  DA     5      23.190  47.970  22.820  0.00  0.00           H  
ATOM    151 H2''  DA     5      23.100  47.750  24.690  0.00  0.00           H  
ATOM    152  O3'  DA     5      25.500  47.480  25.180  0.00  0.00           O  
ATOM    153  P    DA     6      25.950  46.010  25.770  0.00  0.00           P  
ATOM    154  OP1  DA     6      27.000  45.510  24.830  0.00  0.00           O  
ATOM    155  OP2  DA     6      24.730  45.240  25.920  0.00  0.00           O1-
ATOM    156  O5'  DA     6      26.650  46.440  27.230  0.00  0.00           O  
ATOM    157  C5'  DA     6      25.910  46.690  28.430  0.00  0.00           C  
ATOM    158  H5'  DA     6      25.020  46.060  28.370  0.00  0.00           H  
ATOM    159 H5''  DA     6      25.630  47.720  28.470  0.00  0.00           H  
ATOM    160  C4'  DA     6      26.830  46.200  29.600  0.00  0.00           C  
ATOM    161  H4'  DA     6      27.700  46.820  29.650  0.00  0.00           H  
ATOM    162  O4'  DA     6      26.130  46.340  30.830  0.00  0.00           O  
ATOM    163  C1'  DA     6      26.040  45.130  31.540  0.00  0.00           C  
ATOM    164  H1'  DA     6      26.770  44.960  32.280  0.00  0.00           H  
ATOM    165  N9   DA     6      24.690  45.170  32.250  0.00  0.00           N  
ATOM    166  C8   DA     6      23.450  44.700  31.890  0.00  0.00           C  
ATOM    167  H8   DA     6      23.290  44.260  30.950  0.00  0.00           H  
ATOM    168  N7   DA     6      22.480  44.700  32.800  0.00  0.00           N  
ATOM    169  C5   DA     6      23.100  45.390  33.810  0.00  0.00           C  
ATOM    170  C6   DA     6      22.730  45.820  35.120  0.00  0.00           C  
ATOM    171  N6   DA     6      21.550  45.730  35.600  0.00  0.00           N  
ATOM    172  H61  DA     6      21.440  46.110  36.560  0.00  0.00           H  
ATOM    173  H62  DA     6      20.760  45.470  35.050  0.00  0.00           H  
ATOM    174  N1   DA     6      23.650  46.390  35.940  0.00  0.00           N  
ATOM    175  C2   DA     6      24.890  46.370  35.540  0.00  0.00           C  
ATOM    176  H2   DA     6      25.560  46.900  36.190  0.00  0.00           H  
ATOM    177  N3   DA     6      25.450  45.990  34.410  0.00  0.00           N  
ATOM    178  C4   DA     6      24.480  45.490  33.550  0.00  0.00           C  
ATOM    179  C3'  DA     6      27.290  44.740  29.550  0.00  0.00           C  
ATOM    180  H3'  DA     6      27.350  44.340  28.550  0.00  0.00           H  
ATOM    181  C2'  DA     6      26.190  44.100  30.470  0.00  0.00           C  
ATOM    182  H2'  DA     6      25.230  43.980  29.970  0.00  0.00           H  
ATOM    183 H2''  DA     6      26.510  43.120  30.890  0.00  0.00           H  
ATOM    184  O3'  DA     6      28.580  44.720  30.280  0.00  0.00           O  
ATOM    185  P    DC     7      29.410  43.400  30.580  0.00  0.00           P  
ATOM    186  OP1  DC     7      30.870  43.740  30.400  0.00  0.00           O  
ATOM    187  OP2  DC     7      28.690  42.390  29.800  0.00  0.00           O1-
ATOM    188  O5'  DC     7      29.170  43.150  32.150  0.00  0.00           O  
ATOM    189  C5'  DC     7      29.630  44.150  33.090  0.00  0.00           C  
ATOM    190  H5'  DC     7      28.950  44.950  32.970  0.00  0.00           H  
ATOM    191 H5''  DC     7      30.650  44.400  32.940  0.00  0.00           H  
ATOM    192  C4'  DC     7      29.560  43.870  34.600  0.00  0.00           C  
ATOM    193  H4'  DC     7      30.100  44.670  35.100  0.00  0.00           H  
ATOM    194  O4'  DC     7      28.260  43.880  35.090  0.00  0.00           O  
ATOM    195  C1'  DC     7      27.920  42.570  35.570  0.00  0.00           C  
ATOM    196  H1'  DC     7      28.100  42.550  36.620  0.00  0.00           H  
ATOM    197  N1   DC     7      26.490  42.160  35.370  0.00  0.00           N  
ATOM    198  C6   DC     7      25.990  41.750  34.220  0.00  0.00           C  
ATOM    199  H6   DC     7      26.720  41.680  33.320  0.00  0.00           H  
ATOM    200  C5   DC     7      24.650  41.670  34.020  0.00  0.00           C  
ATOM    201  H5   DC     7      24.270  41.330  33.130  0.00  0.00           H  
ATOM    202  C4   DC     7      23.800  42.000  35.110  0.00  0.00           C  
ATOM    203  N4   DC     7      22.520  42.020  34.920  0.00  0.00           N  
ATOM    204  H41  DC     7      21.990  42.090  35.750  0.00  0.00           H  
ATOM    205  H42  DC     7      22.240  41.720  34.060  0.00  0.00           H  
ATOM    206  N3   DC     7      24.220  42.370  36.290  0.00  0.00           N  
ATOM    207  C2   DC     7      25.620  42.500  36.400  0.00  0.00           C  
ATOM    208  O2   DC     7      26.050  42.950  37.490  0.00  0.00           O  
ATOM    209  C3'  DC     7      30.220  42.520  34.970  0.00  0.00           C  
ATOM    210  H3'  DC     7      30.970  42.300  34.190  0.00  0.00           H  
ATOM    211  C2'  DC     7      28.990  41.590  34.980  0.00  0.00           C  
ATOM    212  H2'  DC     7      28.830  41.250  33.910  0.00  0.00           H  
ATOM    213 H2''  DC     7      29.030  40.730  35.620  0.00  0.00           H  
ATOM    214  O3'  DC     7      30.830  42.780  36.290  0.00  0.00           O  
ATOM    215  P    DC     8      31.600  41.590  37.000  0.00  0.00           P  
ATOM    216  OP1  DC     8      32.340  42.290  38.060  0.00  0.00           O  
ATOM    217  OP2  DC     8      32.300  40.850  35.940  0.00  0.00           O1-
ATOM    218  O5'  DC     8      30.590  40.580  37.610  0.00  0.00           O  
ATOM    219  C5'  DC     8      29.750  41.040  38.700  0.00  0.00           C  
ATOM    220  H5'  DC     8      29.410  42.110  38.650  0.00  0.00           H  
ATOM    221 H5''  DC     8      30.350  40.970  39.590  0.00  0.00           H  
ATOM    222  C4'  DC     8      28.520  40.110  38.990  0.00  0.00           C  
ATOM    223  H4'  DC     8      27.960  40.590  39.710  0.00  0.00           H  
ATOM    224  O4'  DC     8      27.820  39.900  37.730  0.00  0.00           O  
ATOM    225  C1'  DC     8      27.270  38.560  37.790  0.00  0.00           C  
ATOM    226  H1'  DC     8      26.380  38.560  38.470  0.00  0.00           H  
ATOM    227  N1   DC     8      26.790  38.380  36.410  0.00  0.00           N  
ATOM    228  C6   DC     8      27.600  38.250  35.340  0.00  0.00           C  
ATOM    229  H6   DC     8      28.560  38.690  35.380  0.00  0.00           H  
ATOM    230  C5   DC     8      27.220  37.740  34.150  0.00  0.00           C  
ATOM    231  H5   DC     8      27.770  37.730  33.230  0.00  0.00           H  
ATOM    232  C4   DC     8      25.860  37.310  34.150  0.00  0.00           C  
ATOM    233  N4   DC     8      25.220  36.810  33.110  0.00  0.00           N  
ATOM    234  H41  DC     8      24.260  36.500  33.230  0.00  0.00           H  
ATOM    235  H42  DC     8      25.730  36.420  32.320  0.00  0.00           H  
ATOM    236  N3   DC     8      24.990  37.440  35.160  0.00  0.00           N  
ATOM    237  C2   DC     8      25.420  38.100  36.230  0.00  0.00           C  
ATOM    238  O2   DC     8      24.560  38.500  37.060  0.00  0.00           O  
ATOM    239  C3'  DC     8      28.900  38.700  39.560  0.00  0.00           C  
ATOM    240  H3'  DC     8      29.960  38.600  39.820  0.00  0.00           H  
ATOM    241  C2'  DC     8      28.370  37.790  38.400  0.00  0.00           C  
ATOM    242  H2'  DC     8      29.190  37.690  37.700  0.00  0.00           H  
ATOM    243 H2''  DC     8      28.050  36.790  38.730  0.00  0.00           H  
ATOM    244  O3'  DC     8      28.080  38.540  40.740  0.00  0.00           O  
ATOM    245  P    DC     9      28.660  38.800  42.200  0.00  0.00           P  
ATOM    246  OP1  DC     9      27.570  38.450  43.130  0.00  0.00           O  
ATOM    247  OP2  DC     9      29.260  40.160  42.230  0.00  0.00           O1-
ATOM    248  O5'  DC     9      29.830  37.750  42.370  0.00  0.00           O  
ATOM    249  C5'  DC     9      29.600  36.380  42.560  0.00  0.00           C  
ATOM    250  H5'  DC     9      29.040  36.060  41.670  0.00  0.00           H  
ATOM    251 H5''  DC     9      28.810  36.180  43.250  0.00  0.00           H  
ATOM    252  C4'  DC     9      30.830  35.510  42.850  0.00  0.00           C  
ATOM    253  H4'  DC     9      30.540  34.460  43.090  0.00  0.00           H  
ATOM    254  O4'  DC     9      31.710  35.400  41.680  0.00  0.00           O  
ATOM    255  C1'  DC     9      32.880  36.080  41.900  0.00  0.00           C  
ATOM    256  H1'  DC     9      33.610  35.240  41.990  0.00  0.00           H  
ATOM    257  N1   DC     9      33.410  36.980  40.810  0.00  0.00           N  
ATOM    258  C6   DC     9      32.670  38.080  40.360  0.00  0.00           C  
ATOM    259  H6   DC     9      31.760  38.360  40.830  0.00  0.00           H  
ATOM    260  C5   DC     9      33.140  38.880  39.330  0.00  0.00           C  
ATOM    261  H5   DC     9      32.550  39.630  39.020  0.00  0.00           H  
ATOM    262  C4   DC     9      34.480  38.550  38.860  0.00  0.00           C  
ATOM    263  N4   DC     9      35.130  39.370  38.080  0.00  0.00           N  
ATOM    264  H41  DC     9      35.900  39.040  37.630  0.00  0.00           H  
ATOM    265  H42  DC     9      34.620  40.150  37.620  0.00  0.00           H  
ATOM    266  N3   DC     9      35.160  37.540  39.290  0.00  0.00           N  
ATOM    267  C2   DC     9      34.670  36.770  40.310  0.00  0.00           C  
ATOM    268  O2   DC     9      35.360  35.860  40.730  0.00  0.00           O  
ATOM    269  C3'  DC     9      31.680  36.040  43.930  0.00  0.00           C  
ATOM    270  H3'  DC     9      31.120  36.760  44.530  0.00  0.00           H  
ATOM    271  C2'  DC     9      32.910  36.770  43.240  0.00  0.00           C  
ATOM    272  H2'  DC     9      32.810  37.860  43.220  0.00  0.00           H  
ATOM    273 H2''  DC     9      33.860  36.600  43.800  0.00  0.00           H  
ATOM    274  O3'  DC     9      32.320  35.110  44.710  0.00  0.00           O  
ATOM    275  P    DT    10      32.140  35.080  46.270  0.00  0.00           P  
ATOM    276  OP1  DT    10      30.710  35.050  46.550  0.00  0.00           O  
ATOM    277  OP2  DT    10      33.020  36.070  46.870  0.00  0.00           O1-
ATOM    278  O5'  DT    10      32.660  33.630  46.550  0.00  0.00           O  
ATOM    279  C5'  DT    10      34.040  33.270  46.470  0.00  0.00           C  
ATOM    280  H5'  DT    10      34.640  33.760  47.210  0.00  0.00           H  
ATOM    281 H5''  DT    10      34.430  33.600  45.530  0.00  0.00           H  
ATOM    282  C4'  DT    10      34.220  31.760  46.670  0.00  0.00           C  
ATOM    283  H4'  DT    10      33.600  31.210  45.960  0.00  0.00           H  
ATOM    284  O4'  DT    10      35.610  31.500  46.500  0.00  0.00           O  
ATOM    285  C1'  DT    10      36.240  31.240  47.730  0.00  0.00           C  
ATOM    286  H1'  DT    10      36.300  30.150  47.710  0.00  0.00           H  
ATOM    287  N1   DT    10      37.620  31.800  47.830  0.00  0.00           N  
ATOM    288  C6   DT    10      37.930  33.160  47.780  0.00  0.00           C  
ATOM    289  H6   DT    10      37.150  33.910  47.610  0.00  0.00           H  
ATOM    290  C5   DT    10      39.190  33.570  47.900  0.00  0.00           C  
ATOM    291  C7   DT    10      39.600  35.100  47.850  0.00  0.00           C  
ATOM    292  H71  DT    10      38.670  35.700  47.420  0.00  0.00           H  
ATOM    293  H72  DT    10      40.400  35.070  47.070  0.00  0.00           H  
ATOM    294  H73  DT    10      40.010  35.490  48.770  0.00  0.00           H  
ATOM    295  C4   DT    10      40.260  32.610  48.140  0.00  0.00           C  
ATOM    296  O4   DT    10      41.470  32.770  48.380  0.00  0.00           O  
ATOM    297  N3   DT    10      39.910  31.320  48.150  0.00  0.00           N  
ATOM    298  H3   DT    10      40.630  30.650  48.320  0.00  0.00           H  
ATOM    299  C2   DT    10      38.630  30.870  48.170  0.00  0.00           C  
ATOM    300  O2   DT    10      38.410  29.740  48.370  0.00  0.00           O  
ATOM    301  C3'  DT    10      33.920  31.390  48.110  0.00  0.00           C  
ATOM    302  H3'  DT    10      33.130  32.110  48.450  0.00  0.00           H  
ATOM    303  C2'  DT    10      35.230  31.590  48.820  0.00  0.00           C  
ATOM    304  H2'  DT    10      35.370  32.600  49.130  0.00  0.00           H  
ATOM    305 H2''  DT    10      35.330  30.980  49.670  0.00  0.00           H  
ATOM    306  O3'  DT    10      33.570  29.980  48.120  0.00  0.00           O  
ATOM    307  P    DA    11      32.630  29.390  49.250  0.00  0.00           P  
ATOM    308  OP1  DA    11      31.890  28.230  48.650  0.00  0.00           O  
ATOM    309  OP2  DA    11      31.810  30.440  49.870  0.00  0.00           O1-
ATOM    310  O5'  DA    11      33.550  28.770  50.350  0.00  0.00           O  
ATOM    311  C5'  DA    11      34.590  27.970  49.960  0.00  0.00           C  
ATOM    312  H5'  DA    11      35.060  28.390  49.030  0.00  0.00           H  
ATOM    313 H5''  DA    11      34.180  27.060  49.640  0.00  0.00           H  
ATOM    314  C4'  DA    11      35.700  27.780  51.010  0.00  0.00           C  
ATOM    315  H4'  DA    11      36.180  26.800  50.840  0.00  0.00           H  
ATOM    316  O4'  DA    11      36.700  28.850  50.900  0.00  0.00           O  
ATOM    317  C1'  DA    11      36.830  29.410  52.180  0.00  0.00           C  
ATOM    318  H1'  DA    11      37.610  28.840  52.730  0.00  0.00           H  
ATOM    319  N9   DA    11      37.360  30.770  51.970  0.00  0.00           N  
ATOM    320  C8   DA    11      36.630  31.910  51.970  0.00  0.00           C  
ATOM    321  H8   DA    11      35.640  31.850  52.070  0.00  0.00           H  
ATOM    322  N7   DA    11      37.190  33.060  51.700  0.00  0.00           N  
ATOM    323  C5   DA    11      38.590  32.610  51.630  0.00  0.00           C  
ATOM    324  C6   DA    11      39.890  33.250  51.610  0.00  0.00           C  
ATOM    325  N6   DA    11      40.160  34.550  51.560  0.00  0.00           N  
ATOM    326  H61  DA    11      41.070  34.830  51.880  0.00  0.00           H  
ATOM    327  H62  DA    11      39.330  35.180  51.500  0.00  0.00           H  
ATOM    328  N1   DA    11      41.050  32.550  51.710  0.00  0.00           N  
ATOM    329  C2   DA    11      40.870  31.280  51.890  0.00  0.00           C  
ATOM    330  H2   DA    11      41.760  30.780  52.090  0.00  0.00           H  
ATOM    331  N3   DA    11      39.760  30.560  51.970  0.00  0.00           N  
ATOM    332  C4   DA    11      38.680  31.260  51.760  0.00  0.00           C  
ATOM    333  C3'  DA    11      35.110  27.750  52.400  0.00  0.00           C  
ATOM    334  H3'  DA    11      33.990  27.590  52.560  0.00  0.00           H  
ATOM    335  C2'  DA    11      35.400  29.240  52.770  0.00  0.00           C  
ATOM    336  H2'  DA    11      34.670  29.850  52.230  0.00  0.00           H  
ATOM    337 H2''  DA    11      35.320  29.430  53.840  0.00  0.00           H  
ATOM    338  O3'  DA    11      35.840  26.810  53.110  0.00  0.00           O  
ATOM    339  P    DA    12      35.670  26.470  54.700  0.00  0.00           P  
ATOM    340  OP1  DA    12      36.230  25.120  54.920  0.00  0.00           O  
ATOM    341  OP2  DA    12      34.290  26.720  55.070  0.00  0.00           O1-
ATOM    342  O5'  DA    12      36.690  27.540  55.390  0.00  0.00           O  
ATOM    343  C5'  DA    12      38.100  27.440  55.210  0.00  0.00           C  
ATOM    344  H5'  DA    12      38.250  27.410  54.110  0.00  0.00           H  
ATOM    345 H5''  DA    12      38.420  26.460  55.600  0.00  0.00           H  
ATOM    346  C4'  DA    12      39.000  28.600  55.800  0.00  0.00           C  
ATOM    347  H4'  DA    12      40.010  28.280  55.710  0.00  0.00           H  
ATOM    348  O4'  DA    12      38.810  29.780  55.070  0.00  0.00           O  
ATOM    349  C1'  DA    12      38.500  30.820  55.950  0.00  0.00           C  
ATOM    350  H1'  DA    12      39.340  31.470  56.300  0.00  0.00           H  
ATOM    351  N9   DA    12      37.380  31.690  55.540  0.00  0.00           N  
ATOM    352  C8   DA    12      36.020  31.410  55.570  0.00  0.00           C  
ATOM    353  H8   DA    12      35.630  30.410  55.880  0.00  0.00           H  
ATOM    354  N7   DA    12      35.240  32.340  55.130  0.00  0.00           N  
ATOM    355  C5   DA    12      36.130  33.370  54.880  0.00  0.00           C  
ATOM    356  C6   DA    12      36.010  34.660  54.280  0.00  0.00           C  
ATOM    357  N6   DA    12      34.940  35.100  53.670  0.00  0.00           N  
ATOM    358  H61  DA    12      35.110  35.820  53.060  0.00  0.00           H  
ATOM    359  H62  DA    12      34.320  34.360  53.320  0.00  0.00           H  
ATOM    360  N1   DA    12      37.070  35.410  54.230  0.00  0.00           N  
ATOM    361  C2   DA    12      38.220  34.980  54.540  0.00  0.00           C  
ATOM    362  H2   DA    12      39.030  35.610  54.270  0.00  0.00           H  
ATOM    363  N3   DA    12      38.520  33.720  54.870  0.00  0.00           N  
ATOM    364  C4   DA    12      37.410  32.990  55.090  0.00  0.00           C  
ATOM    365  C3'  DA    12      38.710  28.850  57.250  0.00  0.00           C  
ATOM    366  H3'  DA    12      38.030  28.090  57.720  0.00  0.00           H  
ATOM    367  C2'  DA    12      38.020  30.150  57.200  0.00  0.00           C  
ATOM    368  H2'  DA    12      36.990  29.770  57.300  0.00  0.00           H  
ATOM    369 H2''  DA    12      38.210  30.810  58.030  0.00  0.00           H  
ATOM    370  O3'  DA    12      39.980  28.930  57.930  0.00  0.00           O  
ATOM    371  P   DCP    13      40.930  27.710  58.370  0.00  0.00           P  
ATOM    372  OP1 DCP    13      42.340  28.130  58.360  0.00  0.00           O  
ATOM    373  OP2 DCP    13      40.560  26.510  57.560  0.00  0.00           O  
ATOM    374  O5' DCP    13      40.540  27.300  59.880  0.00  0.00           O  
ATOM    375  C5' DCP    13      40.660  28.170  61.060  0.00  0.00           C  
ATOM    376  H5' DCP    13      39.950  29.020  61.050  0.00  0.00           H  
ATOM    377 H5'' DCP    13      41.620  28.600  60.990  0.00  0.00           H  
ATOM    378  C4' DCP    13      40.650  27.330  62.370  0.00  0.00           C  
ATOM    379  H4' DCP    13      41.040  27.930  63.230  0.00  0.00           H  
ATOM    380  O4' DCP    13      39.330  26.810  62.640  0.00  0.00           O  
ATOM    381  C1' DCP    13      39.500  25.530  63.030  0.00  0.00           C  
ATOM    382  H1' DCP    13      39.820  25.430  64.080  0.00  0.00           H  
ATOM    383  N1  DCP    13      38.290  24.720  62.860  0.00  0.00           N  
ATOM    384  C6  DCP    13      37.730  24.500  61.620  0.00  0.00           C  
ATOM    385  H6  DCP    13      38.300  24.820  60.730  0.00  0.00           H  
ATOM    386  C5  DCP    13      36.520  23.870  61.500  0.00  0.00           C  
ATOM    387  H5  DCP    13      36.000  23.720  60.590  0.00  0.00           H  
ATOM    388  C4  DCP    13      35.950  23.330  62.760  0.00  0.00           C  
ATOM    389  N4  DCP    13      34.850  22.680  62.750  0.00  0.00           N  
ATOM    390  H41 DCP    13      34.430  22.400  63.620  0.00  0.00           H  
ATOM    391  H42 DCP    13      34.440  22.400  61.820  0.00  0.00           H  
ATOM    392  N3  DCP    13      36.560  23.470  63.950  0.00  0.00           N  
ATOM    393  C2  DCP    13      37.700  24.170  64.060  0.00  0.00           C  
ATOM    394  O2  DCP    13      38.170  24.320  65.200  0.00  0.00           O  
ATOM    395  C3' DCP    13      41.550  26.170  62.130  0.00  0.00           C  
ATOM    396  H3' DCP    13      42.020  26.080  61.140  0.00  0.00           H  
ATOM    397  C2' DCP    13      40.680  24.950  62.310  0.00  0.00           C  
ATOM    398  H2' DCP    13      40.350  24.630  61.380  0.00  0.00           H  
ATOM    399 H2'' DCP    13      41.310  24.200  62.800  0.00  0.00           H  
ATOM    400  O3' DCP    13      42.580  26.030  63.130  0.00  0.00           O  
ATOM    401  H3  DCP    13      36.110  23.200  64.840  0.00  0.00           H  
ATOM    402  P   DCP    14      43.880  26.990  63.190  0.00  0.00           P  
ATOM    403  OP1 DCP    14      43.570  28.040  64.140  0.00  0.00           O  
ATOM    404  OP2 DCP    14      44.220  27.350  61.770  0.00  0.00           O  
ATOM    405  O5' DCP    14      45.080  26.090  63.800  0.00  0.00           O  
ATOM    406  C5' DCP    14      45.650  24.880  63.230  0.00  0.00           C  
ATOM    407  H5' DCP    14      45.880  25.100  62.170  0.00  0.00           H  
ATOM    408 H5'' DCP    14      44.990  24.000  63.070  0.00  0.00           H  
ATOM    409  C4' DCP    14      46.970  24.360  63.820  0.00  0.00           C  
ATOM    410  H4' DCP    14      47.280  23.460  63.320  0.00  0.00           H  
ATOM    411  O4' DCP    14      48.160  25.180  63.660  0.00  0.00           O  
ATOM    412  C1' DCP    14      49.000  25.160  64.840  0.00  0.00           C  
ATOM    413  H1' DCP    14      49.770  24.340  64.880  0.00  0.00           H  
ATOM    414  N1  DCP    14      49.530  26.510  65.120  0.00  0.00           N  
ATOM    415  C6  DCP    14      48.960  27.670  64.620  0.00  0.00           C  
ATOM    416  H6  DCP    14      48.260  27.600  63.830  0.00  0.00           H  
ATOM    417  C5  DCP    14      49.430  28.890  65.050  0.00  0.00           C  
ATOM    418  H5  DCP    14      48.860  29.780  64.660  0.00  0.00           H  
ATOM    419  C4  DCP    14      50.440  28.940  66.090  0.00  0.00           C  
ATOM    420  N4  DCP    14      50.710  30.140  66.580  0.00  0.00           N  
ATOM    421  H41 DCP    14      51.240  30.150  67.470  0.00  0.00           H  
ATOM    422  H42 DCP    14      50.400  30.970  66.050  0.00  0.00           H  
ATOM    423  N3  DCP    14      50.870  27.800  66.590  0.00  0.00           N  
ATOM    424  C2  DCP    14      50.420  26.640  66.200  0.00  0.00           C  
ATOM    425  O2  DCP    14      50.850  25.680  66.860  0.00  0.00           O  
ATOM    426  C3' DCP    14      46.780  24.060  65.330  0.00  0.00           C  
ATOM    427  H3' DCP    14      45.800  24.410  65.670  0.00  0.00           H  
ATOM    428  C2' DCP    14      47.970  24.850  65.960  0.00  0.00           C  
ATOM    429  H2' DCP    14      47.590  25.740  66.460  0.00  0.00           H  
ATOM    430 H2'' DCP    14      48.460  24.330  66.680  0.00  0.00           H  
ATOM    431  O3' DCP    14      46.890  22.660  65.480  0.00  0.00           O  
ATOM    432  H3  DCP    14      51.540  27.750  67.340  0.00  0.00           H  
ATOM    433  P   DCP    15      46.270  21.830  66.750  0.00  0.00           P  
ATOM    434  OP1 DCP    15      46.430  20.390  66.420  0.00  0.00           O  
ATOM    435  OP2 DCP    15      44.920  22.330  67.160  0.00  0.00           O  
ATOM    436  O5' DCP    15      47.290  22.110  68.000  0.00  0.00           O  
ATOM    437  C5' DCP    15      48.580  21.540  68.110  0.00  0.00           C  
ATOM    438  H5' DCP    15      49.030  21.630  67.110  0.00  0.00           H  
ATOM    439 H5'' DCP    15      48.490  20.440  68.290  0.00  0.00           H  
ATOM    440  C4' DCP    15      49.500  22.260  69.140  0.00  0.00           C  
ATOM    441  H4' DCP    15      50.500  21.960  69.000  0.00  0.00           H  
ATOM    442  O4' DCP    15      49.420  23.680  69.010  0.00  0.00           O  
ATOM    443  C1' DCP    15      49.030  24.250  70.290  0.00  0.00           C  
ATOM    444  H1' DCP    15      49.910  24.270  70.870  0.00  0.00           H  
ATOM    445  N1  DCP    15      48.310  25.540  70.200  0.00  0.00           N  
ATOM    446  C6  DCP    15      47.020  25.560  69.680  0.00  0.00           C  
ATOM    447  H6  DCP    15      46.720  24.640  69.180  0.00  0.00           H  
ATOM    448  C5  DCP    15      46.380  26.750  69.620  0.00  0.00           C  
ATOM    449  H5  DCP    15      45.430  26.810  69.040  0.00  0.00           H  
ATOM    450  C4  DCP    15      46.960  27.910  70.220  0.00  0.00           C  
ATOM    451  N4  DCP    15      46.260  29.000  70.290  0.00  0.00           N  
ATOM    452  H41 DCP    15      46.490  29.900  70.610  0.00  0.00           H  
ATOM    453  H42 DCP    15      45.490  29.050  69.640  0.00  0.00           H  
ATOM    454  N3  DCP    15      48.120  27.770  70.790  0.00  0.00           N  
ATOM    455  C2  DCP    15      48.850  26.700  70.780  0.00  0.00           C  
ATOM    456  O2  DCP    15      50.010  26.720  71.230  0.00  0.00           O  
ATOM    457  C3' DCP    15      49.050  21.980  70.570  0.00  0.00           C  
ATOM    458  H3' DCP    15      48.410  21.080  70.720  0.00  0.00           H  
ATOM    459  C2' DCP    15      48.170  23.130  70.840  0.00  0.00           C  
ATOM    460  H2' DCP    15      47.230  23.030  70.430  0.00  0.00           H  
ATOM    461 H2'' DCP    15      48.000  23.300  71.910  0.00  0.00           H  
ATOM    462  O3' DCP    15      50.180  22.170  71.450  0.00  0.00           O  
ATOM    463  H3  DCP    15      48.490  28.640  71.090  0.00  0.00           H  
ATOM    464  P    DT    16      50.290  21.420  72.850  0.00  0.00           P  
ATOM    465  OP1  DT    16      48.980  21.060  73.340  0.00  0.00           O  
ATOM    466  OP2  DT    16      51.050  22.350  73.720  0.00  0.00           O1-
ATOM    467  O5'  DT    16      51.090  20.060  72.730  0.00  0.00           O  
ATOM    468  C5'  DT    16      52.430  20.130  72.290  0.00  0.00           C  
ATOM    469  H5'  DT    16      53.090  20.630  73.060  0.00  0.00           H  
ATOM    470 H5''  DT    16      52.430  20.610  71.370  0.00  0.00           H  
ATOM    471  C4'  DT    16      52.880  18.660  72.050  0.00  0.00           C  
ATOM    472  H4'  DT    16      52.430  18.340  71.040  0.00  0.00           H  
ATOM    473  O4'  DT    16      54.280  18.690  71.830  0.00  0.00           O  
ATOM    474  C1'  DT    16      55.040  17.740  72.620  0.00  0.00           C  
ATOM    475  H1'  DT    16      55.210  16.820  72.050  0.00  0.00           H  
ATOM    476  N1   DT    16      56.470  18.120  73.060  0.00  0.00           N  
ATOM    477  C6   DT    16      56.660  19.320  73.780  0.00  0.00           C  
ATOM    478  H6   DT    16      55.800  19.990  73.920  0.00  0.00           H  
ATOM    479  C5   DT    16      57.810  19.600  74.370  0.00  0.00           C  
ATOM    480  C7   DT    16      57.890  20.970  75.150  0.00  0.00           C  
ATOM    481  H71  DT    16      58.930  21.370  75.080  0.00  0.00           H  
ATOM    482  H72  DT    16      57.180  21.810  74.780  0.00  0.00           H  
ATOM    483  H73  DT    16      57.750  20.710  76.200  0.00  0.00           H  
ATOM    484  C4   DT    16      58.920  18.660  74.200  0.00  0.00           C  
ATOM    485  O4   DT    16      60.000  18.770  74.680  0.00  0.00           O  
ATOM    486  N3   DT    16      58.730  17.610  73.270  0.00  0.00           N  
ATOM    487  H3   DT    16      59.470  16.960  73.120  0.00  0.00           H  
ATOM    488  C2   DT    16      57.490  17.250  72.740  0.00  0.00           C  
ATOM    489  O2   DT    16      57.430  16.250  72.020  0.00  0.00           O  
ATOM    490  C3'  DT    16      52.610  17.610  73.150  0.00  0.00           C  
ATOM    491  H3'  DT    16      51.730  17.730  73.780  0.00  0.00           H  
ATOM    492  C2'  DT    16      54.000  17.620  73.780  0.00  0.00           C  
ATOM    493  H2'  DT    16      54.020  18.520  74.460  0.00  0.00           H  
ATOM    494 H2''  DT    16      54.220  16.650  74.220  0.00  0.00           H  
ATOM    495  O3'  DT    16      52.500  16.310  72.510  0.00  0.00           O  
ATOM    496  P    DA    17      51.500  15.140  73.040  0.00  0.00           P  
ATOM    497  OP1  DA    17      51.090  14.460  71.780  0.00  0.00           O  
ATOM    498  OP2  DA    17      50.480  15.840  73.880  0.00  0.00           O1-
ATOM    499  O5'  DA    17      52.250  14.170  73.990  0.00  0.00           O  
ATOM    500  C5'  DA    17      53.380  13.390  73.560  0.00  0.00           C  
ATOM    501  H5'  DA    17      53.820  13.920  72.740  0.00  0.00           H  
ATOM    502 H5''  DA    17      53.010  12.400  73.200  0.00  0.00           H  
ATOM    503  C4'  DA    17      54.380  13.010  74.640  0.00  0.00           C  
ATOM    504  H4'  DA    17      55.200  12.370  74.220  0.00  0.00           H  
ATOM    505  O4'  DA    17      54.990  14.230  75.090  0.00  0.00           O  
ATOM    506  C1'  DA    17      54.770  14.370  76.530  0.00  0.00           C  
ATOM    507  H1'  DA    17      55.640  13.970  77.060  0.00  0.00           H  
ATOM    508  N9   DA    17      54.750  15.860  76.880  0.00  0.00           N  
ATOM    509  C8   DA    17      53.720  16.640  77.000  0.00  0.00           C  
ATOM    510  H8   DA    17      52.720  16.310  76.710  0.00  0.00           H  
ATOM    511  N7   DA    17      53.930  17.890  77.390  0.00  0.00           N  
ATOM    512  C5   DA    17      55.310  17.870  77.600  0.00  0.00           C  
ATOM    513  C6   DA    17      56.270  18.810  78.070  0.00  0.00           C  
ATOM    514  N6   DA    17      55.990  20.050  78.390  0.00  0.00           N  
ATOM    515  H61  DA    17      56.680  20.760  78.620  0.00  0.00           H  
ATOM    516  H62  DA    17      55.060  20.380  78.230  0.00  0.00           H  
ATOM    517  N1   DA    17      57.560  18.460  78.180  0.00  0.00           N  
ATOM    518  C2   DA    17      57.920  17.240  77.840  0.00  0.00           C  
ATOM    519  H2   DA    17      59.000  17.130  77.980  0.00  0.00           H  
ATOM    520  N3   DA    17      57.120  16.230  77.310  0.00  0.00           N  
ATOM    521  C4   DA    17      55.830  16.640  77.280  0.00  0.00           C  
ATOM    522  C3'  DA    17      53.730  12.380  75.930  0.00  0.00           C  
ATOM    523  H3'  DA    17      52.810  11.780  75.780  0.00  0.00           H  
ATOM    524  C2'  DA    17      53.540  13.580  76.820  0.00  0.00           C  
ATOM    525  H2'  DA    17      52.630  14.130  76.540  0.00  0.00           H  
ATOM    526 H2''  DA    17      53.580  13.310  77.880  0.00  0.00           H  
ATOM    527  O3'  DA    17      54.780  11.440  76.310  0.00  0.00           O  
ATOM    528  P    DA    18      54.800  10.750  77.810  0.00  0.00           P  
ATOM    529  OP1  DA    18      55.790   9.650  77.750  0.00  0.00           O  
ATOM    530  OP2  DA    18      53.440  10.440  78.220  0.00  0.00           O1-
ATOM    531  O5'  DA    18      55.450  11.840  78.830  0.00  0.00           O  
ATOM    532  C5'  DA    18      56.870  11.980  78.940  0.00  0.00           C  
ATOM    533  H5'  DA    18      57.210  12.000  77.860  0.00  0.00           H  
ATOM    534 H5''  DA    18      57.370  11.140  79.270  0.00  0.00           H  
ATOM    535  C4'  DA    18      57.500  13.120  79.760  0.00  0.00           C  
ATOM    536  H4'  DA    18      58.580  13.120  79.520  0.00  0.00           H  
ATOM    537  O4'  DA    18      56.840  14.390  79.560  0.00  0.00           O  
ATOM    538  C1'  DA    18      56.240  14.850  80.790  0.00  0.00           C  
ATOM    539  H1'  DA    18      56.980  15.440  81.410  0.00  0.00           H  
ATOM    540  N9   DA    18      55.030  15.710  80.630  0.00  0.00           N  
ATOM    541  C8   DA    18      53.730  15.370  80.380  0.00  0.00           C  
ATOM    542  H8   DA    18      53.400  14.420  80.180  0.00  0.00           H  
ATOM    543  N7   DA    18      52.880  16.350  80.400  0.00  0.00           N  
ATOM    544  C5   DA    18      53.670  17.420  80.790  0.00  0.00           C  
ATOM    545  C6   DA    18      53.340  18.760  80.950  0.00  0.00           C  
ATOM    546  N6   DA    18      52.090  19.210  80.760  0.00  0.00           N  
ATOM    547  H61  DA    18      51.940  20.140  80.850  0.00  0.00           H  
ATOM    548  H62  DA    18      51.270  18.630  80.510  0.00  0.00           H  
ATOM    549  N1   DA    18      54.310  19.650  81.380  0.00  0.00           N  
ATOM    550  C2   DA    18      55.510  19.190  81.590  0.00  0.00           C  
ATOM    551  H2   DA    18      56.170  19.930  82.010  0.00  0.00           H  
ATOM    552  N3   DA    18      56.000  17.950  81.400  0.00  0.00           N  
ATOM    553  C4   DA    18      54.980  17.050  81.040  0.00  0.00           C  
ATOM    554  C3'  DA    18      57.190  12.820  81.250  0.00  0.00           C  
ATOM    555  H3'  DA    18      57.100  11.750  81.380  0.00  0.00           H  
ATOM    556  C2'  DA    18      55.900  13.560  81.610  0.00  0.00           C  
ATOM    557  H2'  DA    18      55.090  12.860  81.200  0.00  0.00           H  
ATOM    558 H2''  DA    18      55.870  13.610  82.680  0.00  0.00           H  
ATOM    559  O3'  DA    18      58.260  13.350  82.060  0.00  0.00           O  
ATOM    560  P   DCP    19      59.450  12.420  82.700  0.00  0.00           P  
ATOM    561  OP1 DCP    19      60.630  13.180  82.860  0.00  0.00           O  
ATOM    562  OP2 DCP    19      59.480  11.130  82.000  0.00  0.00           O  
ATOM    563  O5' DCP    19      58.730  12.360  84.140  0.00  0.00           O  
ATOM    564  C5' DCP    19      57.630  11.480  84.380  0.00  0.00           C  
ATOM    565  H5' DCP    19      57.440  10.860  83.490  0.00  0.00           H  
ATOM    566 H5'' DCP    19      56.750  12.150  84.580  0.00  0.00           H  
ATOM    567  C4' DCP    19      57.860  10.500  85.610  0.00  0.00           C  
ATOM    568  H4' DCP    19      56.950   9.830  85.720  0.00  0.00           H  
ATOM    569  O4' DCP    19      59.090   9.760  85.330  0.00  0.00           O  
ATOM    570  C1' DCP    19      59.820   9.620  86.590  0.00  0.00           C  
ATOM    571  H1' DCP    19      59.310   8.900  87.150  0.00  0.00           H  
ATOM    572  N1  DCP    19      61.250   9.290  86.350  0.00  0.00           N  
ATOM    573  C6  DCP    19      61.870   9.940  85.320  0.00  0.00           C  
ATOM    574  H6  DCP    19      61.350  10.750  84.810  0.00  0.00           H  
ATOM    575  C5  DCP    19      63.210   9.710  85.080  0.00  0.00           C  
ATOM    576  H5  DCP    19      63.790  10.190  84.300  0.00  0.00           H  
ATOM    577  C4  DCP    19      63.800   8.750  85.960  0.00  0.00           C  
ATOM    578  N4  DCP    19      65.060   8.350  85.800  0.00  0.00           N  
ATOM    579  H41 DCP    19      65.480   7.700  86.420  0.00  0.00           H  
ATOM    580  H42 DCP    19      65.570   8.940  85.140  0.00  0.00           H  
ATOM    581  N3  DCP    19      63.110   8.050  86.850  0.00  0.00           N  
ATOM    582  C2  DCP    19      61.850   8.380  87.130  0.00  0.00           C  
ATOM    583  O2  DCP    19      61.300   7.870  88.130  0.00  0.00           O  
ATOM    584  C3' DCP    19      58.220  11.190  86.950  0.00  0.00           C  
ATOM    585  H3' DCP    19      58.190  12.240  86.940  0.00  0.00           H  
ATOM    586  C2' DCP    19      59.660  10.930  87.220  0.00  0.00           C  
ATOM    587  H2' DCP    19      60.290  11.760  86.830  0.00  0.00           H  
ATOM    588 H2'' DCP    19      59.850  10.940  88.230  0.00  0.00           H  
ATOM    589  O3' DCP    19      57.300  10.630  87.900  0.00  0.00           O  
ATOM    590  H3  DCP    19      63.530   7.250  87.420  0.00  0.00           H  
ATOM    591  P   DCP    20      56.890  11.270  89.290  0.00  0.00           P  
ATOM    592  OP1 DCP    20      55.600  10.730  89.620  0.00  0.00           O  
ATOM    593  OP2 DCP    20      56.980  12.750  89.210  0.00  0.00           O  
ATOM    594  O5' DCP    20      57.910  10.770  90.290  0.00  0.00           O  
ATOM    595  C5' DCP    20      57.920  11.100  91.730  0.00  0.00           C  
ATOM    596  H5' DCP    20      56.870  10.930  92.060  0.00  0.00           H  
ATOM    597 H5'' DCP    20      58.130  12.200  91.820  0.00  0.00           H  
ATOM    598  C4' DCP    20      58.790  10.180  92.650  0.00  0.00           C  
ATOM    599  H4' DCP    20      58.520  10.480  93.680  0.00  0.00           H  
ATOM    600  O4' DCP    20      58.540   8.750  92.460  0.00  0.00           O  
ATOM    601  C1' DCP    20      59.490   8.180  91.650  0.00  0.00           C  
ATOM    602  H1' DCP    20      60.020   7.560  92.350  0.00  0.00           H  
ATOM    603  N1  DCP    20      58.910   7.370  90.520  0.00  0.00           N  
ATOM    604  C6  DCP    20      57.780   7.750  89.830  0.00  0.00           C  
ATOM    605  H6  DCP    20      57.240   8.580  90.230  0.00  0.00           H  
ATOM    606  C5  DCP    20      57.480   7.130  88.670  0.00  0.00           C  
ATOM    607  H5  DCP    20      56.560   7.360  88.190  0.00  0.00           H  
ATOM    608  C4  DCP    20      58.370   6.150  88.140  0.00  0.00           C  
ATOM    609  N4  DCP    20      58.090   5.490  87.040  0.00  0.00           N  
ATOM    610  H41 DCP    20      58.810   5.040  86.440  0.00  0.00           H  
ATOM    611  H42 DCP    20      57.270   5.740  86.610  0.00  0.00           H  
ATOM    612  N3  DCP    20      59.460   5.850  88.790  0.00  0.00           N  
ATOM    613  C2  DCP    20      59.720   6.350  90.010  0.00  0.00           C  
ATOM    614  O2  DCP    20      60.650   5.850  90.610  0.00  0.00           O  
ATOM    615  C3' DCP    20      60.220  10.280  92.320  0.00  0.00           C  
ATOM    616  H3' DCP    20      60.390  11.290  91.820  0.00  0.00           H  
ATOM    617  C2' DCP    20      60.380   9.300  91.130  0.00  0.00           C  
ATOM    618  H2' DCP    20      60.090   9.730  90.250  0.00  0.00           H  
ATOM    619 H2'' DCP    20      61.370   8.900  91.010  0.00  0.00           H  
ATOM    620  O3' DCP    20      61.140   9.980  93.370  0.00  0.00           O  
ATOM    621  H3  DCP    20      60.130   5.090  88.430  0.00  0.00           H  
ATOM    622  P   DCP    21      61.510  11.050  94.540  0.00  0.00           P  
ATOM    623  OP1 DCP    21      62.540  10.480  95.390  0.00  0.00           O  
ATOM    624  OP2 DCP    21      60.220  11.500  95.160  0.00  0.00           O  
ATOM    625  O5' DCP    21      62.210  12.300  93.720  0.00  0.00           O  
ATOM    626  C5' DCP    21      61.510  13.620  93.560  0.00  0.00           C  
ATOM    627  H5' DCP    21      60.420  13.460  93.780  0.00  0.00           H  
ATOM    628 H5'' DCP    21      61.480  14.030  92.550  0.00  0.00           H  
ATOM    629  C4' DCP    21      61.960  14.690  94.540  0.00  0.00           C  
ATOM    630  H4' DCP    21      61.310  15.580  94.470  0.00  0.00           H  
ATOM    631  O4' DCP    21      61.860  14.240  95.870  0.00  0.00           O  
ATOM    632  C1' DCP    21      62.750  15.020  96.590  0.00  0.00           C  
ATOM    633  H1' DCP    21      62.210  15.960  96.680  0.00  0.00           H  
ATOM    634  N1  DCP    21      63.070  14.620  98.030  0.00  0.00           N  
ATOM    635  C6  DCP    21      62.760  13.320  98.530  0.00  0.00           C  
ATOM    636  H6  DCP    21      62.390  12.580  97.860  0.00  0.00           H  
ATOM    637  C5  DCP    21      63.230  12.970  99.770  0.00  0.00           C  
ATOM    638  H5  DCP    21      63.010  11.910 100.080  0.00  0.00           H  
ATOM    639  C4  DCP    21      64.010  13.890 100.570  0.00  0.00           C  
ATOM    640  N4  DCP    21      64.330  13.620 101.760  0.00  0.00           N  
ATOM    641  H41 DCP    21      64.640  14.340 102.420  0.00  0.00           H  
ATOM    642  H42 DCP    21      64.250  12.650 102.080  0.00  0.00           H  
ATOM    643  N3  DCP    21      64.230  15.110 100.140  0.00  0.00           N  
ATOM    644  C2  DCP    21      63.790  15.490  98.890  0.00  0.00           C  
ATOM    645  O2  DCP    21      63.940  16.660  98.550  0.00  0.00           O  
ATOM    646  C3' DCP    21      63.470  14.910  94.280  0.00  0.00           C  
ATOM    647  H3' DCP    21      64.000  14.080  93.760  0.00  0.00           H  
ATOM    648  C2' DCP    21      63.940  15.240  95.670  0.00  0.00           C  
ATOM    649  H2' DCP    21      64.750  14.490  95.960  0.00  0.00           H  
ATOM    650 H2'' DCP    21      64.370  16.300  95.840  0.00  0.00           H  
ATOM    651  O3' DCP    21      63.670  16.150  93.680  0.00  0.00           O  
ATOM    652  H3  DCP    21      64.700  15.750 100.680  0.00  0.00           H  
ATOM    653  P   DT3    22      63.650  16.380  92.070  0.00  0.00           P  
ATOM    654  OP1 DT3    22      64.470  15.290  91.510  0.00  0.00           O  
ATOM    655  OP2 DT3    22      64.080  17.750  91.880  0.00  0.00           O  
ATOM    656  O5' DT3    22      62.230  16.120  91.530  0.00  0.00           O  
ATOM    657  C5' DT3    22      61.190  17.110  91.510  0.00  0.00           C  
ATOM    658  H5' DT3    22      61.610  18.000  91.060  0.00  0.00           H  
ATOM    659 H5'' DT3    22      60.980  17.430  92.570  0.00  0.00           H  
ATOM    660  C4' DT3    22      60.030  16.590  90.710  0.00  0.00           C  
ATOM    661  H4' DT3    22      59.240  17.380  90.740  0.00  0.00           H  
ATOM    662  O4' DT3    22      60.520  16.500  89.360  0.00  0.00           O  
ATOM    663  C1' DT3    22      60.280  15.190  88.810  0.00  0.00           C  
ATOM    664  H1' DT3    22      59.320  15.060  88.280  0.00  0.00           H  
ATOM    665  N1  DT3    22      61.260  14.760  87.700  0.00  0.00           N  
ATOM    666  C6  DT3    22      62.560  14.370  88.030  0.00  0.00           C  
ATOM    667  H6  DT3    22      62.840  14.470  89.050  0.00  0.00           H  
ATOM    668  C5  DT3    22      63.360  13.830  87.040  0.00  0.00           C  
ATOM    669  C7  DT3    22      64.840  13.480  87.410  0.00  0.00           C  
ATOM    670  H71 DT3    22      65.460  13.850  86.560  0.00  0.00           H  
ATOM    671  H72 DT3    22      64.870  12.440  87.360  0.00  0.00           H  
ATOM    672  H73 DT3    22      65.200  13.870  88.330  0.00  0.00           H  
ATOM    673  C4  DT3    22      62.940  13.530  85.700  0.00  0.00           C  
ATOM    674  O4  DT3    22      63.620  12.860  84.920  0.00  0.00           O  
ATOM    675  N3  DT3    22      61.620  13.860  85.450  0.00  0.00           N  
ATOM    676  H3  DT3    22      61.240  13.680  84.530  0.00  0.00           H  
ATOM    677  C2  DT3    22      60.790  14.550  86.380  0.00  0.00           C  
ATOM    678  O2  DT3    22      59.820  15.090  85.940  0.00  0.00           O  
ATOM    679  C3' DT3    22      59.340  15.260  90.960  0.00  0.00           C  
ATOM    680  H3' DT3    22      59.480  14.970  92.020  0.00  0.00           H  
ATOM    681  C2' DT3    22      60.110  14.310  90.050  0.00  0.00           C  
ATOM    682  H2' DT3    22      61.030  14.120  90.570  0.00  0.00           H  
ATOM    683 H2'' DT3    22      59.530  13.510  89.770  0.00  0.00           H  
ATOM    684  O3' DT3    22      57.920  15.260  90.560  0.00  0.00           O  
ATOM    685 HO3' DT3    22      57.660  14.270  90.300  0.00  0.00           H  
END
