# Supplementary material for: Stability and Existence of Noncanonical I-motif DNA Structures in Computer Simulations Based on Atomistic and Coarse-Grained Force Fields
Source: Molecules. 2022 Aug 1;27(15):4915. doi: 10.3390/molecules27154915 (PMC9370271; doi:10.3390/molecules27154915)
Supplement: Supplementary file 1 [file molecules-27-04915-s001.zip › supporting/martini.imotif.gro]

Martini system from imotif1.gro
 1387
    1DC     BB2    1   3.407   3.140   1.862  0.3097  0.3015  0.5094
    1DC     BB3    2   3.320   3.088   2.036 -0.3977 -0.0276  0.2734
    1DC     SC1    3   3.096   3.189   1.968  0.0205  0.0178 -0.0665
    1DC     SC2    4   3.001   3.224   2.164  0.2286  0.0414  0.0318
    1DC     SC3    5   2.830   3.200   1.937 -0.0109  0.0783  0.2063
    2DC     BB1    6   3.629   2.955   2.174  0.0150 -0.1215  0.2861
    2DC     BB2    7   3.481   2.812   2.479 -0.0328  0.0531  0.1215
    2DC     BB3    8   3.465   2.610   2.473  0.7398 -0.4405  0.0178
    2DC     SC1    9   3.224   2.607   2.334 -0.0820  0.3231  0.0494
    2DC     SC2   10   3.145   2.410   2.392  0.2986  0.1143 -0.1268
    2DC     SC3   11   2.982   2.571   2.223  0.0604 -0.1240 -0.1277
    3DC     BB1   12   3.702   2.522   2.685  0.1899  0.1374  0.0986
    3DC     BB2   13   3.769   2.589   3.040 -0.0259  0.0283 -0.5924
    3DC     BB3   14   3.750   2.455   3.171  0.1626  0.1728  0.0940
    3DC     SC1   15   3.488   2.439   3.101 -0.2822  0.1519  0.0465
    3DC     SC2   16   3.364   2.438   3.283 -0.2481 -0.3605  0.0738
    3DC     SC3   17   3.247   2.337   3.043 -0.2555  0.2087 -0.1708
    4DT     BB1   18   4.010   2.418   3.343  0.2437 -0.0119  0.0297
    4DT     BB2   19   3.910   2.198   3.635  0.4667 -0.1005 -0.3157
    4DT     BB3   20   3.702   2.237   3.636 -0.0365  0.2123 -0.4477
    4DT     SC1   21   3.675   2.442   3.777  0.5305  0.1768  0.0667
    4DT     SC2   22   3.535   2.393   3.936  0.3109 -0.1841 -0.2311
    4DT     SC3   23   3.601   2.690   3.831 -0.2073 -0.0050 -0.0624
    5DA     BB1   24   3.484   1.966   3.563 -0.0668  0.0051 -0.0245
    5DA     BB2   25   3.382   1.794   3.861  0.5058 -0.2030  0.4003
    5DA     BB3   26   3.185   1.806   3.867 -0.1814 -0.1967 -0.1320
    5DA     SC1   27   3.255   2.101   3.878  0.1914 -0.0945 -0.0159
    5DA     SC2   28   3.222   2.232   4.063 -0.2253 -0.0241 -0.1350
    5DA     SC3   29   3.172   2.414   3.875  0.2647  0.2130 -0.0462
    5DA     SC4   30   3.291   2.186   3.745 -0.0162  0.0329  0.0075
    6DA     BB1   31   3.052   1.486   3.776 -0.2117 -0.1541 -0.1602
    6DA     BB2   32   2.774   1.650   3.637 -0.2298  0.3791  0.1139
    6DA     BB3   33   2.797   1.774   3.486 -0.0776 -0.2387 -0.3846
    6DA     SC1   34   2.855   2.002   3.666  0.1016 -0.0497  0.0608
    6DA     SC2   35   2.794   2.013   3.887 -0.2931  0.0666 -0.0506
    6DA     SC3   36   2.915   2.249   3.894 -0.1698  0.0045 -0.0680
    6DA     SC4   37   2.961   2.121   3.640  0.0932 -0.0535  0.0078
    7DC     BB1   38   2.634   1.653   3.221  0.2908 -0.0408 -0.1328
    7DC     BB2   39   2.608   2.016   3.121  0.5621 -0.0748 -0.0595
    7DC     BB3   40   2.701   2.072   2.968 -0.4676 -0.2785 -0.1783
    7DC     SC1   41   2.865   2.147   3.171  0.0388 -0.0123 -0.1367
    7DC     SC2   42   2.914   2.355   3.120 -0.0158  0.0373  0.0115
    7DC     SC3   43   3.077   2.225   3.314  0.0226 -0.0611 -0.0859
    8DC     BB1   44   2.543   1.949   2.698 -0.0778 -0.2429  0.6470
    8DC     BB2   45   2.562   2.307   2.665  0.1557 -0.1305  0.1899
    8DC     BB3   46   2.685   2.393   2.543  0.3234  0.0416  0.3558
    8DC     SC1   47   2.879   2.467   2.664 -0.2461  0.1340  0.1882
    8DC     SC2   48   2.962   2.647   2.569 -0.0394 -0.0391  0.0348
    8DC     SC3   49   3.142   2.482   2.716 -0.2179 -0.1460  0.1345
    9DC     BB1   50   2.491   2.485   2.283  0.0724 -0.0218 -0.1037
    9DC     BB2   51   2.450   2.742   2.498  0.3246 -0.0103  0.5472
    9DC     BB3   52   2.492   2.909   2.383 -0.1500 -0.4606 -0.1161
    9DC     SC1   53   2.749   2.869   2.428 -0.1111  0.0194 -0.1524
    9DC     SC2   54   2.810   3.078   2.393  0.0986  0.0327  0.2689
    9DC     SC3   55   2.995   2.874   2.323 -0.1513 -0.0231 -0.2489
   10DT     BB1   56   2.195   3.049   2.274 -0.2952 -0.0574  0.1228
   10DT     BB2   57   2.356   3.187   1.980  0.1320 -0.0833  0.2421
   10DT     BB3   58   2.359   3.061   1.837  0.2462 -0.2923  0.0938
   10DT     SC1   59   2.582   2.961   1.934 -0.1900  0.0557  0.1493
   10DT     SC2   60   2.705   2.935   1.757 -0.5099 -0.3279 -0.0239
   10DT     SC3   61   2.766   2.806   2.045 -0.2032 -0.0377  0.0430
   11DA     BB1   62   2.244   3.330   1.643 -0.0989  0.0464 -0.2307
   11DA     BB2   63   2.425   3.591   1.806  0.0547  0.4303 -0.0174
   11DA     BB3   64   2.559   3.699   1.703 -0.1912  0.1532 -0.3607
   11DA     SC1   65   2.745   3.466   1.720  0.2789 -0.0706  0.0390
   11DA     SC2   66   2.974   3.448   1.721  0.2732 -0.1651 -0.1546
   11DA     SC3   67   2.922   3.209   1.615 -0.0367 -0.1731  0.0078
   11DA     SC4   68   2.668   3.336   1.663  0.0748 -0.0017  0.1531
   12DA     BB1   69   2.472   4.010   1.614 -0.1763 -0.0062 -0.1818
   12DA     BB2   70   2.317   4.141   1.897 -0.3281 -0.0440 -0.1026
   12DA     BB3   71   2.239   4.006   2.009  0.0281 -0.2443 -0.3776
   12DA     SC1   72   2.051   3.939   1.800  0.1278 -0.4949  0.2000
   12DA     SC2   73   1.826   3.895   1.798  0.0042  0.0574 -0.5885
   12DA     SC3   74   1.858   3.814   1.547 -0.0079 -0.2085 -0.5058
   12DA     SC4   75   2.108   3.911   1.651 -0.2243 -0.1729 -0.0041
   13DC     BB1   76   2.406   3.975   2.311  0.0652 -0.0925 -0.0774
   13DC     BB2   77   2.338   3.642   2.347 -0.0599  0.2468 -0.1220
   13DC     BB3   78   2.482   3.570   2.454  0.0566 -0.2859  0.2841
   13DC     SC1   79   2.637   3.562   2.241 -0.2372  0.0387 -0.2472
   13DC     SC2   80   2.696   3.352   2.213  0.0313  0.0627  0.1009
   13DC     SC3   81   2.842   3.550   2.069 -0.0096  0.0336  0.0194
   14DC     BB1   82   2.337   3.482   2.755  0.0718 -0.3536 -0.0541
   14DC     BB2   83   2.422   3.138   2.770 -0.2007  0.1068  0.2892
   14DC     BB3   84   2.531   3.032   2.892 -0.0373  0.3697  0.2459
   14DC     SC1   85   2.754   3.000   2.750 -0.0966 -0.1049 -0.1983
   14DC     SC2   86   2.842   2.811   2.821  0.1477  0.0214 -0.1589
   14DC     SC3   87   3.014   2.993   2.685  0.0049  0.3788  0.1310
   15DC     BB1   88   2.276   2.882   3.051  0.0173 -0.1193  0.1301
   15DC     BB2   89   2.289   2.536   3.065 -0.0698  0.1492 -0.4313
   15DC     BB3   90   2.379   2.446   3.222  0.0997 -0.0396  0.0969
   15DC     SC1   91   2.586   2.616   3.194 -0.2294 -0.3725  0.1061
   15DC     SC2   92   2.696   2.573   3.008 -0.1199 -0.2299  0.1371
   15DC     SC3   93   2.805   2.770   3.183 -0.5250  0.0545  0.0760
   16DT     BB1   94   2.115   2.329   3.352  0.0360 -0.2048 -0.2243
   16DT     BB2   95   1.970   2.315   3.652  0.1994 -0.4462 -0.0304
   16DT     BB3   96   2.107   2.313   3.784 -0.0064  0.1208  0.0316
   16DT     SC1   97   2.170   2.121   3.643 -0.3226 -0.3542  0.3313
   16DT     SC2   98   2.094   1.950   3.752  0.1726 -0.6207  0.2736
   16DT     SC3   99   2.306   1.936   3.511  0.0253  0.0618  0.0945
   17DA     BB1  100   2.163   2.594   3.934 -0.1544 -0.2004 -0.2454
   17DA     BB2  101   2.354   2.444   4.175  0.3638  0.1286 -0.2381
   17DA     BB3  102   2.528   2.397   4.124 -0.3117 -0.3238 -0.0750
   17DA     SC1  103   2.475   2.123   4.001  0.1561  0.2581  0.2595
   17DA     SC2  104   2.397   1.923   4.083  0.1560  0.1574  0.0176
   17DA     SC3  105   2.402   1.845   3.828  0.1031 -0.0833  0.0894
   17DA     SC4  106   2.479   2.122   3.839  0.2579 -0.1312  0.2572
   18DA     BB1  107   2.688   2.692   4.132 -0.1567 -0.1540  0.2791
   18DA     BB2  108   2.842   2.727   3.787 -0.2128  0.2042 -0.4039
   18DA     BB3  109   2.737   2.779   3.640 -0.6234 -0.3078  0.5772
   18DA     SC1  110   2.673   2.495   3.585  0.3382 -0.0727  0.0298
   18DA     SC2  111   2.759   2.364   3.418  0.0139  0.0143 -0.2116
   18DA     SC3  112   2.612   2.170   3.525  0.1361  0.0401  0.0055
   18DA     SC4  113   2.564   2.413   3.672  0.0888  0.1019 -0.1116
   19DC     BB1  114   2.912   3.046   3.560  0.0607 -0.1649 -0.0624
   19DC     BB2  115   3.214   2.979   3.717  0.2240 -0.0774 -0.1593
   19DC     BB3  116   3.314   2.902   3.569  0.2294 -0.3208  0.4177
   19DC     SC1  117   3.200   2.672   3.623 -0.1992 -0.1252  0.1242
   19DC     SC2  118   3.372   2.536   3.600 -0.0846 -0.0003  0.2323
   19DC     SC3  119   3.112   2.429   3.554  0.0443 -0.1029 -0.2838
   20DC     BB1  120   3.382   3.155   3.337 -0.0277  0.3791 -0.0357
   20DC     BB2  121   3.462   2.931   3.086 -0.0431  0.2825 -0.3791
   20DC     BB3  122   3.302   2.925   2.989  0.1490 -0.1416  0.0834
   20DC     SC1  123   3.215   2.730   3.129  0.0090 -0.0205 -0.1017
   20DC     SC2  124   3.078   2.623   2.994  0.2515 -0.4181 -0.0442
   20DC     SC3  125   3.051   2.575   3.274  0.0535  0.0475  0.0226
   21DC     BB1  126   3.386   3.208   2.824  0.0542  0.1739  0.0492
   21DC     BB2  127   3.351   3.260   2.467 -0.2015  0.0441 -0.2131
   21DC     BB3  128   3.266   3.436   2.439  0.0926  0.0810  0.0166
   21DC     SC1  129   3.027   3.315   2.501  0.1440 -0.2166  0.4819
   21DC     SC2  130   2.905   3.473   2.409  0.3745 -0.1079  0.3562
   21DC     SC3  131   2.795   3.334   2.632 -0.0053 -0.0636  0.2002
   22DT     BB1  132   3.477   3.652   2.253  0.0129  0.0194 -0.2482
   22DT     BB2  133   3.336   3.557   1.958 -0.2860  0.1767  0.2640
   22DT     BB3  134   3.342   3.704   1.830 -0.0414 -0.1480 -0.1360
   22DT     SC1  135   3.086   3.778   1.864  0.1910  0.1925 -0.0628
   22DT     SC2  136   2.969   3.793   1.681 -0.3862 -0.5943  0.2131
   22DT     SC3  137   2.880   3.908   1.969  0.2181  0.0648  0.1513
   23W        W  138   0.410   3.083   2.643  0.0955 -0.2809  0.1647
   24W        W  139   0.242   2.165   2.504  0.2822 -0.1247  0.3339
   25W        W  140   3.020   2.209   0.608  0.0143 -0.2170 -0.0937
   26W        W  141   1.691   1.074   1.178 -0.2225 -0.0407  0.0458
   27W        W  142   0.784   1.359   1.291 -0.2487  0.1411 -0.0892
   28W        W  143   1.302   1.880   0.728 -0.0464  0.4427  0.0926
   29W        W  144   5.531   0.787   2.924  0.1105 -0.4224 -0.1236
   30W        W  145   0.973   5.313   2.390 -0.2878  0.3705  0.0676
   31W        W  146   2.205   5.392   1.860  0.1429 -0.0186 -0.0769
   32W        W  147   2.671   0.600   3.081 -0.2085 -0.1148  0.0111
   33W        W  148   0.170   0.357   2.141  0.2509 -0.0993  0.0790
   34W        W  149   5.414   1.996   3.635 -0.0277 -0.1688  0.1156
   35W        W  150   0.142   1.429   1.763 -0.0269  0.1154 -0.1043
   36W        W  151   0.799   0.912   3.034  0.2806 -0.1534 -0.1269
   37W        W  152   3.365   0.761   1.721 -0.0509  0.2670 -0.0784
   38W        W  153   1.669   1.853   2.057  0.2942 -0.1993 -0.0990
   39W        W  154   1.833   3.050   1.898 -0.0259 -0.1053 -0.3284
   40W        W  155   0.683   1.949   2.032  0.0052  0.2330  0.0090
   41W        W  156   0.986   1.363   2.739  0.2312  0.0326  0.0623
   42W        W  157   2.911   1.278   3.301  0.0462  0.0694 -0.1484
   43W        W  158   1.087   2.721   1.365  0.0791  0.3093  0.1710
   44W        W  159   1.400   1.433   2.076  0.0776 -0.0876 -0.0303
   45W        W  160   1.560   2.029   1.606  0.0993 -0.2711 -0.0733
   46W        W  161   1.549   2.416   3.471  0.3573 -0.1741 -0.1659
   47W        W  162   0.355   0.644   3.157  0.0942 -0.0105 -0.0225
   48W        W  163   0.692   0.519   1.310  0.0370  0.2764  0.0326
   49W        W  164   1.051   2.625   1.892 -0.0129 -0.0545 -0.0576
   50W        W  165   2.500   0.743   1.970 -0.0516  0.0463 -0.1175
   51W        W  166   3.219   0.701   0.078  0.0568 -0.1522 -0.1438
   52W        W  167   3.213   1.262   2.409 -0.1254 -0.0439  0.0941
   53W        W  168   3.167   2.859   0.525  0.2176  0.3537  0.1041
   54W        W  169   1.019   3.058   0.110  0.0436 -0.1806  0.0402
   55W        W  170   1.410   2.826   0.307  0.0710 -0.1797 -0.2273
   56W        W  171   2.692   1.012   2.834  0.1590  0.1582  0.2341
   57W        W  172   2.538   1.540   1.436 -0.1717 -0.0993  0.2692
   58W        W  173   2.643   1.294   0.685  0.1088 -0.1745  0.0954
   59W        W  174   1.457   0.926   1.577 -0.1829 -0.1615 -0.3213
   60W        W  175   3.005   1.415   1.087 -0.1973 -0.2688  0.0062
   61W        W  176   2.080   0.659   0.991  0.0370 -0.0272  0.0398
   62W        W  177   0.065   1.385   0.787  0.0715  0.1674 -0.1031
   63W        W  178   2.926   0.478   1.808 -0.3741 -0.2301 -0.1154
   64W        W  179   0.463   2.453   1.621  0.2214 -0.0767  0.2299
   65W        W  180   2.860   1.501   0.164  0.3407  0.2273  0.3208
   66W        W  181   0.045   2.618   1.924  0.3141  0.1865  0.0909
   67W        W  182   1.026   2.531   2.398 -0.0310 -0.4023 -0.1854
   68W        W  183   1.120   0.032   1.904 -0.1966 -0.0907  0.3181
   69W        W  184   3.322   5.434   1.140  0.0316  0.0638  0.0301
   70W        W  185   0.580   2.189   5.483 -0.0746  0.3512 -0.1498
   71W        W  186   0.462   2.302   0.779  0.1733  0.2754 -0.4984
   72W        W  187   1.906   2.345   1.035 -0.2224 -0.1887  0.1447
   73W        W  188   2.183   0.982   1.432  0.2375 -0.0594 -0.2051
   74W        W  189   3.383   2.350   1.483 -0.1956  0.1147  0.0507
   75W        W  190   2.073   2.477   2.580 -0.2723 -0.1140  0.0721
   76W        W  191   5.453   1.701   1.181  0.0737  0.2402 -0.2670
   77W        W  192   2.230   1.311   0.954  0.0093 -0.0447 -0.0629
   78W        W  193   2.158   1.917   1.245  0.1073  0.1185 -0.1351
   79W        W  194   0.533   1.285   2.519  0.1486 -0.2001 -0.1692
   80W        W  195   5.558   0.668   1.024  0.1285 -0.0821  0.1445
   81W        W  196   1.960   0.742   1.812 -0.0031 -0.0526  0.0600
   82W        W  197   1.870   0.643   2.989  0.1596  0.1178 -0.2492
   83W        W  198   1.783   0.264   3.353  0.0603  0.1116 -0.2185
   84W        W  199   2.473   0.689   2.478 -0.3584  0.0465  0.0332
   85W        W  200   2.507   0.596   1.299  0.0098  0.3113 -0.3818
   86W        W  201   1.351   0.910   0.690 -0.1618 -0.1733 -0.0202
   87W        W  202   1.088   0.248   2.623  0.0871 -0.1236  0.0582
   88W        W  203   3.022   0.642   1.353  0.2051  0.1342 -0.0163
   89W        W  204   0.869   3.079   2.811 -0.0364  0.2723  0.1150
   90W        W  205   0.566   0.482   0.774 -0.0412  0.0272 -0.2096
   91W        W  206   2.703   0.105   1.437 -0.0861 -0.1093 -0.1349
   92W        W  207   0.396   1.842   1.533  0.0224 -0.1176 -0.0620
   93W        W  208   2.421   0.878   5.317  0.0930  0.3184  0.0007
   94W        W  209   3.133   2.714   1.759 -0.0623  0.0160 -0.1998
   95W        W  210   1.782   1.229   2.896 -0.2796  0.0973  0.2016
   96W        W  211   2.509   2.858   0.402 -0.1150 -0.0742 -0.3770
   97W        W  212   2.007   0.173   1.428 -0.4028  0.0866 -0.0540
   98W        W  213   0.342   1.658   2.257 -0.5013 -0.1992 -0.2734
   99W        W  214   2.007   2.882   1.426  0.0886  0.1819  0.1813
  100W        W  215   3.016   0.838   2.122  0.0542  0.0302 -0.2370
  101W        W  216   3.019   2.030   0.160 -0.3903  0.2112 -0.2243
  102W        W  217   1.597   1.810   1.134 -0.0864  0.0826 -0.1610
  103W        W  218   3.230   5.289   2.937  0.1856 -0.2838  0.0455
  104W        W  219   1.864   1.265   1.817 -0.0262 -0.2157  0.2318
  105W        W  220   3.128   0.953   0.982 -0.2168  0.2411 -0.0093
  106W        W  221   2.951   0.967   0.503  0.0016  0.3868  0.0079
  107W        W  222   2.618   1.895   1.016  0.0430  0.0388  0.1966
  108W        W  223   1.994   2.313   1.584 -0.2539  0.1897 -0.0219
  109W        W  224   3.023   1.339   1.974  0.2066  0.1071  0.1632
  110W        W  225   3.106   1.995   2.698  0.0317 -0.0333 -0.0681
  111W        W  226   2.061   2.543   0.546  0.3695  0.4036  0.1160
  112W        W  227   2.145   0.441   2.131 -0.4279  0.0264  0.0713
  113W        W  228   2.984   0.184   1.027 -0.1055 -0.1995 -0.0911
  114W        W  229   2.844   1.602   2.445  0.2418 -0.1556  0.2028
  115W        W  230   0.097   0.978   1.940  0.0615  0.0856 -0.0741
  116W        W  231   3.216   0.966   2.888 -0.0169  0.1963  0.2054
  117W        W  232   2.138   2.672   1.967  0.0847  0.2585 -0.0422
  118W        W  233   1.767   2.894   0.742  0.0775  0.0168 -0.0874
  119W        W  234   1.751   5.539   1.991  0.1560 -0.0150  0.1695
  120W        W  235   0.208   2.520   5.313 -0.1591 -0.2178  0.3297
  121W        W  236   1.254   1.325   1.148  0.2450 -0.0184 -0.0796
  122W        W  237   1.294   0.430   0.938 -0.1156 -0.3982 -0.0280
  123W        W  238   2.432   0.211   0.991 -0.0793  0.2107 -0.3452
  124W        W  239   1.211   2.100   2.136  0.0902  0.1599 -0.1407
  125W        W  240   1.542   2.628   1.178  0.2744 -0.2293 -0.0306
  126W        W  241   0.706   0.628   0.297 -0.0830  0.4154  0.0765
  127W        W  242   1.785   1.476   2.409  0.0019  0.0781  0.1604
  128W        W  243   5.376   1.816   1.681  0.0787  0.0878  0.0065
  129W        W  244   2.082   2.056   0.332  0.1227  0.0559  0.3800
  130W        W  245   1.045   5.531   0.850  0.1032 -0.1723  0.0889
  131W        W  246   2.771   5.433   2.743 -0.2257 -0.1101 -0.0486
  132W        W  247   1.355   2.120   3.011 -0.0712  0.0982 -0.1763
  133W        W  248   2.105   2.080   2.971 -0.0222  0.1504  0.1688
  134W        W  249   0.991   0.699   1.839 -0.0322  0.1529 -0.2336
  135W        W  250   0.449   0.926   1.059 -0.0005 -0.1814  0.0939
  136W        W  251   0.415   2.861   0.664 -0.1912 -0.3471 -0.2889
  137W        W  252   0.938   2.213   0.397 -0.0503  0.2570  0.2963
  138W        W  253   2.092   1.753   1.717 -0.1774  0.0287  0.0119
  139W        W  254   2.306   1.552   2.244  0.0533  0.2002 -0.2188
  140W        W  255   2.922   2.527   0.206 -0.0775 -0.2201  0.0903
  141W        W  256   1.678   0.527   1.334  0.0622  0.0709 -0.0206
  142W        W  257   3.456   0.917   0.449  0.1932  0.1476 -0.2448
  143W        W  258   0.505   2.425   2.159  0.1679  0.1562  0.2187
  144W        W  259   5.465   2.932   0.642 -0.2288  0.0526  0.0989
  145W        W  260   1.548   0.944   2.055 -0.1618  0.0598 -0.3083
  146W        W  261   2.822   3.224   0.695  0.0060  0.4057 -0.0330
  147W        W  262   1.631   1.746   0.404 -0.2582 -0.1218 -0.0235
  148W        W  263   1.013   0.892   1.240 -0.4725  0.1930 -0.2190
  149W        W  264   2.706   0.645   0.861  0.0290  0.2298  0.1160
  150W        W  265   0.484   0.231   0.005 -0.1379 -0.1473 -0.1379
  151W        W  266   1.475   2.690   2.211  0.1378  0.1578  0.1555
  152W        W  267   1.103   2.507   0.063  0.1457 -0.3430  0.1592
  153W        W  268   5.463   2.044   0.724 -0.1742  0.0445  0.1120
  154W        W  269   0.888   1.768   3.181  0.0214  0.1098 -0.0067
  155W        W  270   1.834   0.736   2.484 -0.3123 -0.0044 -0.1775
  156W        W  271   0.930   5.568   1.379 -0.2066  0.0862  0.2744
  157W        W  272   2.159   0.453   0.449 -0.3837 -0.1228  0.1362
  158W        W  273   0.282   1.358   1.307 -0.0151  0.2845 -0.0697
  159W        W  274   2.657   0.020   1.936  0.0447  0.1575  0.0864
  160W        W  275   0.237   0.814   0.586  0.1687 -0.1350 -0.1760
  161W        W  276   3.748   1.512   0.014 -0.3287 -0.1393  0.0967
  162W        W  277   0.608   0.912   2.099  0.0510  0.0694  0.4499
  163W        W  278   1.415   1.149   2.566 -0.4097 -0.1690 -0.3341
  164W        W  279   0.573   2.231   2.928 -0.0746 -0.1348 -0.0026
  165W        W  280   1.827   2.319   2.123 -0.1748 -0.1301 -0.2247
  166W        W  281   1.942   2.923   0.199 -0.1304 -0.0413  0.2830
  167W        W  282   0.932   2.575   2.933  0.0086  0.2702 -0.1205
  168W        W  283   0.566   1.766   2.732 -0.0445 -0.1923  0.1921
  169W        W  284   1.742   1.976   3.357 -0.3131  0.1937  0.0948
  170W        W  285   3.542   2.086   2.383 -0.0418  0.0588  0.2906
  171W        W  286   3.411   1.912   0.413 -0.0407  0.0511  0.0292
  172W        W  287   2.555   2.344   0.472 -0.1184  0.2704  0.0311
  173W        W  288   2.148   1.614   3.128  0.2659 -0.0527 -0.0357
  174W        W  289   0.358   2.295   3.399 -0.2059  0.2022  0.0116
  175W        W  290   3.691   0.855   3.128  0.0705  0.1779 -0.0117
  176W        W  291   1.015   3.529   3.042  0.0762  0.0107 -0.3741
  177W        W  292   0.513   5.081   1.317  0.0590  0.0209 -0.0094
  178W        W  293   2.774   2.712   0.813 -0.3118  0.0112  0.0535
  179W        W  294   1.755   2.409   2.992 -0.3719 -0.2648  0.1101
  180W        W  295   2.799   0.324   2.291 -0.1788  0.3424  0.0198
  181W        W  296   2.370   3.402   0.877 -0.2373 -0.1801 -0.0093
  182W        W  297   0.711   0.380   2.236  0.0570 -0.2354 -0.0012
  183W        W  298   1.425   1.612   3.155  0.2228 -0.2590  0.3520
  184W        W  299   1.411   2.392   0.746 -0.0187 -0.1717  0.0717
  185W        W  300   0.325   0.792   2.555 -0.0439  0.1444 -0.0978
  186W        W  301   2.278   2.829   0.863  0.2796 -0.1512 -0.2970
  187W        W  302   3.573   1.314   1.757  0.1662  0.0035  0.2281
  188W        W  303   2.283   3.268   0.227 -0.3046 -0.0484  0.0299
  189W        W  304   0.124   2.565   2.882  0.1166  0.2259  0.3406
  190W        W  305   1.098   1.069   2.254  0.2358 -0.0647  0.0249
  191W        W  306   2.141   1.016   2.198 -0.4590  0.0851 -0.0588
  192W        W  307   1.664   2.315   0.339  0.2614  0.2287  0.2075
  193W        W  308   3.263   1.782   2.119 -0.0894 -0.1821  0.3411
  194W        W  309   2.999   3.047   1.109  0.0112 -0.1202  0.0090
  195W        W  310   1.173   0.474   1.434 -0.0653  0.1565 -0.0075
  196W        W  311   1.074   1.806   1.232 -0.1483 -0.0095  0.0926
  197W        W  312   2.935   3.313   3.108 -0.3120 -0.3743 -0.4258
  198W        W  313   2.096   1.969   2.453  0.0774 -0.2910 -0.1879
  199W        W  314   0.651   1.436   0.247 -0.1118  0.1260 -0.1563
  200W        W  315   3.013   0.498   0.480  0.0895  0.3584 -0.2972
  201W        W  316   1.580   0.094   2.856 -0.0390 -0.0024  0.2638
  202W        W  317   2.853   2.667   1.339 -0.0311  0.1403  0.0245
  203W        W  318   1.113   1.231   1.742 -0.1861  0.1698  0.0935
  204W        W  319   1.365   1.680   2.524 -0.2866 -0.3226 -0.1716
  205W        W  320   0.851   0.756   2.541 -0.0199 -0.0410 -0.3296
  206W        W  321   0.462   2.840   3.128 -0.3251 -0.4435  0.1896
  207W        W  322   0.938   2.801   0.554  0.5162  0.1320  0.2833
  208W        W  323   2.970   2.247   1.097  0.0001  0.1757  0.1806
  209W        W  324   3.304   1.345   0.349 -0.2960 -0.1186 -0.1206
  210W        W  325   1.286   2.249   1.204 -0.1717  0.0650  0.0929
  211W        W  326   2.486   1.450   2.766  0.3119 -0.1051  0.1053
  212W        W  327   0.978   2.072   2.614  0.1248  0.0703  0.0712
  213W        W  328   3.112   0.161   3.116  0.0685 -0.0930  0.0083
  214W        W  329   0.379   0.332   2.718  0.4471 -0.2511  0.2161
  215W        W  330   1.178   1.144   0.003 -0.0844 -0.1864  0.1491
  216W        W  331   0.073   2.715   2.408  0.0676 -0.3084  0.1032
  217W        W  332   1.463   2.323   2.536 -0.1024  0.0129 -0.1820
  218W        W  333   0.338   1.765   0.975  0.3316  0.0892 -0.4484
  219W        W  334   0.461   2.929   2.112 -0.0338 -0.3222  0.0329
  220W        W  335   3.028   1.693   0.618 -0.1535 -0.1789  0.2799
  221W        W  336   2.731   2.374   1.814 -0.1900 -0.0322 -0.0270
  222W        W  337   0.294   1.182   2.961  0.0686 -0.1074 -0.0779
  223W        W  338   3.299   0.114   0.600 -0.0489  0.2871 -0.0052
  224W        W  339   1.671   1.443   0.800 -0.1979 -0.1732 -0.0871
  225W        W  340   2.566   0.722   0.195  0.0171 -0.1209  0.4294
  226W        W  341   2.603   1.152   2.350  0.0732 -0.0346  0.1567
  227W        W  342   0.937   2.423   0.971 -0.0757 -0.0768 -0.0871
  228W        W  343   2.861   1.016   1.649  0.0154 -0.0766  0.2534
  229W        W  344   1.537   0.411   1.822 -0.3722 -0.2193 -0.2999
  230W        W  345   2.366   0.333   1.713 -0.0219 -0.3129 -0.1713
  231W        W  346   0.281   2.684   1.190  0.1931  0.1247  0.1074
  232W        W  347   0.290   1.906   0.408  0.0660  0.0006 -0.3424
  233W        W  348   1.364   2.754   3.080  0.3158  0.0728  0.5123
  234W        W  349   2.979   1.776   1.506 -0.1230  0.0608 -0.2330
  235W        W  350   2.541   1.803   0.502 -0.2514  0.1411  0.2789
  236W        W  351   2.400   1.213   1.808  0.3886 -0.0196  0.0165
  237W        W  352   0.211   2.121   1.940 -0.1741  0.4269 -0.0585
  238W        W  353   0.792   0.873   0.707  0.0352 -0.2339  0.0834
  239W        W  354   1.985   1.459   1.355  0.0704  0.2135  0.0488
  240W        W  355   0.555   2.652   2.609  0.2478  0.0493  0.0126
  241W        W  356   0.983   3.032   3.388  0.4127  0.2043  0.3189
  242W        W  357   2.636   1.104   1.176 -0.0271 -0.0343  0.0448
  243W        W  358   1.510   1.526   1.543 -0.0206 -0.2807 -0.0887
  244W        W  359   0.928   2.982   2.298 -0.0164  0.1372  0.1371
  245W        W  360   0.036   1.607   2.702 -0.0400  0.0471 -0.1371
  246W        W  361   2.323   2.087   2.003 -0.0956 -0.1131  0.0618
  247W        W  362   0.851   1.977   0.798  0.0664 -0.0220  0.3643
  248W        W  363   1.471   0.037   1.385 -0.2231 -0.0140 -0.0462
  249W        W  364   0.555   2.533   0.281  0.0405  0.0782 -0.0400
  250W        W  365   2.144   1.447   0.465 -0.0624 -0.3603 -0.0425
  251W        W  366   1.784   0.218   2.435  0.0211 -0.0221  0.1349
  252W        W  367   3.277   0.201   0.037  0.2960  0.0761 -0.1785
  253W        W  368   3.014   1.428   2.835 -0.3329 -0.5477 -0.3404
  254W        W  369   3.607   2.035   2.876 -0.0879 -0.0935 -0.3008
  255W        W  370   0.688   2.898   1.605 -0.1090  0.0115 -0.0911
  256W        W  371   3.337   1.974   0.960  0.3384  0.0150 -0.1273
  257W        W  372   1.828   0.166   0.941  0.0115  0.2472  0.0962
  258W        W  373   1.252   2.981   0.802  0.3602  0.0417 -0.2949
  259W        W  374   1.255   0.421   2.209  0.2162 -0.1455 -0.1792
  260W        W  375   0.061   2.491   0.392  0.1457 -0.1753  0.0563
  261W        W  376   2.564   2.021   1.494 -0.1208  0.3221 -0.2114
  262W        W  377   1.279   2.947   2.612 -0.0007  0.0597  0.0273
  263W        W  378   0.555   0.970   1.561  0.0289 -0.2496  0.3014
  264W        W  379   1.515   2.480   1.752  0.0787  0.1255  0.0541
  265W        W  380   0.074   0.172   0.804  0.0733  0.0349 -0.3670
  266W        W  381   2.298   0.923   0.624  0.2089 -0.0872 -0.1105
  267W        W  382   3.230   2.276   1.935  0.1455 -0.3526 -0.0766
  268W        W  383   1.293   3.029   1.817 -0.1140  0.0242  0.2349
  269W        W  384   2.014   0.028   0.147 -0.2401  0.3721 -0.0789
  270W        W  385   0.064   3.019   1.609 -0.1087 -0.2307  0.1989
  271W        W  386   2.399   1.180   3.211  0.1089  0.0161 -0.1338
  272W        W  387   0.662   1.433   0.764 -0.0964  0.2984  0.1641
  273W        W  388   1.134   1.379   0.514  0.1778 -0.1875  0.0515
  274W        W  389   1.104   1.737   1.731  0.2683  0.3251  0.0277
  275W        W  390   1.520   3.453   1.701  0.0820 -0.0148 -0.2951
  276W        W  391   2.426   2.369   1.086 -0.0845 -0.0808  0.2904
  277W        W  392   1.848   1.011   0.716 -0.1809 -0.2649  0.0652
  278W        W  393   1.613   1.255   0.295  0.2092 -0.0671 -0.3989
  279W        W  394   3.440   1.088   1.327  0.0017  0.3509 -0.1194
  280W        W  395   1.986   1.836   0.810 -0.2983 -0.0062 -0.0894
  281W        W  396   1.461   0.553   2.749 -0.0396  0.0308 -0.0560
  282W        W  397   0.909   1.593   2.311  0.2666  0.2101 -0.3582
  283W        W  398   2.208   0.603   3.398 -0.2259 -0.3235  0.1036
  284W        W  399   1.767   1.764   2.841 -0.0447 -0.2264 -0.1715
  285W        W  400   0.618   2.189   1.225 -0.1769  0.1702  0.1010
  286W        W  401   0.660   1.375   1.907  0.0473 -0.1120  0.1066
  287W        W  402   2.202   0.978   2.784 -0.5306 -0.1164 -0.0042
  288W        W  403   2.402   2.583   1.553  0.0051 -0.0069  0.1105
  289W        W  404   1.528   3.210   2.302 -0.5726 -0.3080  0.1606
  290W        W  405   2.876   2.042   2.208  0.0532  0.1258 -0.1889
  291W        W  406   0.995   2.197   1.623 -0.0045 -0.0183  0.0119
  292W        W  407   2.644   1.689   1.893  0.1762 -0.0172  0.1547
  293W        W  408   1.326   0.938   3.008  0.2541 -0.0076  0.1574
  294W        W  409   1.661   3.319   0.508 -0.3295  0.0647 -0.0237
  295W        W  410   1.825   2.787   3.311 -0.0488 -0.0381 -0.2955
  296W        W  411   1.240   1.288   5.118  0.0082 -0.2353  0.1991
  297W        W  412   1.478   3.099   3.414 -0.0704  0.3453 -0.0224
  298W        W  413   1.263   1.828   5.109  0.0437 -0.1458  0.1671
  299W        W  414   1.540   1.942   3.897 -0.2970 -0.4682 -0.0465
  300W        W  415   1.849   0.380   4.667  0.1162  0.0425 -0.3307
  301W        W  416   2.323   1.419   3.619 -0.1807 -0.0988  0.1434
  302W        W  417   3.069   0.894   5.121 -0.1183 -0.2122 -0.1149
  303W        W  418   1.443   2.097   5.516  0.1204  0.2063 -0.2505
  304W        W  419   2.212   2.524   5.076  0.2843 -0.0335  0.1673
  305W        W  420   0.747   2.613   4.519 -0.2303  0.1159 -0.4025
  306W        W  421   1.471   1.560   5.467 -0.3496 -0.2691 -0.0422
  307W        W  422   1.988   2.189   5.404  0.2049 -0.0442  0.4108
  308W        W  423   3.136   2.080   4.589 -0.1535  0.0461  0.1243
  309W        W  424   2.871   0.523   5.319  0.0653  0.1675  0.2297
  310W        W  425   3.126   0.780   3.338 -0.0090  0.1159  0.0744
  311W        W  426   5.506   3.356   3.677  0.1751 -0.0109  0.2557
  312W        W  427   0.983   3.543   4.482 -0.1054 -0.2055  0.0144
  313W        W  428   2.620   1.305   4.700  0.3116 -0.0049 -0.2457
  314W        W  429   0.810   1.736   5.304 -0.0043  0.0434  0.0509
  315W        W  430   2.798   1.765   4.759 -0.2057 -0.3321  0.0427
  316W        W  431   1.819   1.224   4.454  0.0202  0.5111 -0.2116
  317W        W  432   5.254   0.417   4.945 -0.1120 -0.0612 -0.0274
  318W        W  433   2.876   1.411   5.142  0.1698  0.3042 -0.1162
  319W        W  434   0.453   2.902   4.985 -0.1418 -0.0963 -0.0055
  320W        W  435   2.702   0.915   3.553 -0.0551 -0.1881  0.0838
  321W        W  436   5.321   2.588   0.039  0.1104 -0.0818  0.3381
  322W        W  437   1.571   2.314   4.566  0.0756 -0.2685  0.1733
  323W        W  438   0.615   1.713   3.605 -0.1892 -0.7364  0.0082
  324W        W  439   0.537   1.240   3.375 -0.0302  0.0374 -0.0127
  325W        W  440   0.530   2.397   4.982 -0.0150 -0.2537  0.2625
  326W        W  441   1.799   1.161   3.972  0.0103 -0.0538  0.0161
  327W        W  442   2.635   3.189   4.529 -0.5505  0.0666  0.1604
  328W        W  443   3.529   2.482   4.406  0.2540 -0.1540  0.4446
  329W        W  444   1.736   1.705   4.574 -0.0635  0.0554 -0.0782
  330W        W  445   1.939   2.071   4.305 -0.2050 -0.1274 -0.0267
  331W        W  446   0.123   5.187   4.453  0.2474  0.0055  0.1661
  332W        W  447   1.867   0.712   4.214  0.1585 -0.1567 -0.0498
  333W        W  448   0.590   3.088   4.416 -0.0518  0.0326 -0.0049
  334W        W  449   1.485   1.511   4.193 -0.1670  0.3055 -0.2020
  335W        W  450   3.036   1.283   4.250  0.0619  0.0922  0.0461
  336W        W  451   0.903   0.790   4.076  0.3878 -0.3763  0.0261
  337W        W  452   3.228   0.340   4.321 -0.1538  0.4727  0.0076
  338W        W  453   1.665   0.546   3.780  0.1406  0.1270  0.0819
  339W        W  454   2.799   2.749   5.235  0.2888 -0.0003  0.0709
  340W        W  455   1.918   0.715   5.203 -0.0242 -0.0938  0.4630
  341W        W  456   1.967   3.537   4.958 -0.0453  0.2144  0.1650
  342W        W  457   1.957   2.106   4.825  0.1208  0.0310  0.0366
  343W        W  458   1.994   1.415   5.507 -0.0852  0.0562 -0.2014
  344W        W  459   3.146   0.983   3.793  0.2023  0.1646 -0.1275
  345W        W  460   2.672   2.277   5.431  0.0311 -0.0163 -0.0639
  346W        W  461   2.250   1.716   4.625 -0.0343 -0.3536 -0.0703
  347W        W  462   3.113   2.103   5.196  0.2599  0.0091 -0.2006
  348W        W  463   0.136   0.422   0.284  0.1182  0.0228  0.0342
  349W        W  464   2.744   3.242   5.023  0.0909  0.1517  0.0236
  350W        W  465   3.518   0.162   3.901 -0.1094  0.0827  0.0402
  351W        W  466   2.337   0.752   4.458 -0.2304 -0.2143  0.0373
  352W        W  467   2.059   2.520   4.537  0.0850 -0.3883 -0.0443
  353W        W  468   0.362   0.741   3.651 -0.2654  0.1323  0.3441
  354W        W  469   1.707   0.568   0.597  0.1025 -0.0366 -0.1056
  355W        W  470   0.107   3.127   3.292 -0.2496  0.3040 -0.1666
  356W        W  471   1.375   1.326   4.638 -0.0618 -0.0505 -0.0567
  357W        W  472   2.724   0.353   4.256 -0.4033 -0.1762 -0.1534
  358W        W  473   2.294   3.527   4.537 -0.3296  0.0901  0.3565
  359W        W  474   1.593   2.575   5.482  0.4190  0.1339 -0.1377
  360W        W  475   0.974   1.315   4.293 -0.2635  0.2294 -0.0665
  361W        W  476   1.475   3.202   4.915 -0.2886  0.0166  0.1760
  362W        W  477   1.881   1.535   3.531 -0.0593 -0.1762 -0.1974
  363W        W  478   0.879   0.436   3.008  0.0893 -0.3549  0.0995
  364W        W  479   1.789   1.756   5.194  0.3056 -0.1302  0.1010
  365W        W  480   0.239   0.129   5.084 -0.0277  0.0107 -0.1424
  366W        W  481   0.133   3.137   4.166  0.2028  0.0305 -0.0191
  367W        W  482   0.771   2.225   4.190 -0.1280 -0.3555  0.1283
  368W        W  483   2.895   1.040   5.558  0.2739  0.3119 -0.1018
  369W        W  484   2.317   2.581   0.045 -0.1571  0.1242 -0.1747
  370W        W  485   1.778   1.292   5.067 -0.1051 -0.0256 -0.1711
  371W        W  486   5.356   2.842   3.929  0.0595 -0.0209  0.2575
  372W        W  487   1.271   2.737   3.709  0.2911  0.1315 -0.0405
  373W        W  488   1.977   1.608   4.062 -0.1828 -0.2110  0.0953
  374W        W  489   1.916   1.048   3.374  0.3248  0.1316  0.1028
  375W        W  490   2.641   0.982   4.089  0.1158 -0.3120 -0.1484
  376W        W  491   5.344   0.573   3.431  0.4521  0.1390 -0.0118
  377W        W  492   1.036   2.381   3.376  0.0608 -0.2759  0.2866
  378W        W  493   0.423   2.669   4.214 -0.2313  0.1033  0.2627
  379W        W  494   0.890   1.090   4.831 -0.0359 -0.1943  0.2563
  380W        W  495   0.092   5.374   5.419 -0.4777  0.1386  0.0978
  381W        W  496   0.386   0.785   5.509  0.1143 -0.1714 -0.0193
  382W        W  497   2.349   0.489   4.965 -0.0293  0.1903  0.1021
  383W        W  498   0.721   5.370   5.525  0.1235  0.1516  0.1590
  384W        W  499   5.347   0.639   3.938 -0.0844  0.2045  0.1199
  385W        W  500   2.432   1.843   0.033 -0.0294 -0.1767 -0.2581
  386W        W  501   0.275   1.788   3.120 -0.3401 -0.2541  0.2931
  387W        W  502   1.342   0.503   3.236 -0.0553  0.0231 -0.1988
  388W        W  503   2.299   2.829   3.509  0.1274  0.0476 -0.1814
  389W        W  504   0.859   2.775   4.037  0.5740 -0.0721 -0.1441
  390W        W  505   2.426   2.180   4.575 -0.0655 -0.0200  0.2840
  391W        W  506   1.746   2.833   4.378 -0.0690  0.0378  0.0406
  392W        W  507   1.794   3.136   5.311  0.1430  0.4052 -0.2081
  393W        W  508   2.194   3.947   5.087  0.1369  0.3072  0.0663
  394W        W  509   0.090   0.569   4.661 -0.0219  0.3135 -0.0008
  395W        W  510   1.196   2.269   3.894 -0.1558  0.1740  0.0560
  396W        W  511   3.550   2.130   4.985  0.0522  0.0700  0.0016
  397W        W  512   2.895   3.162   4.045  0.2524  0.0713  0.2739
  398W        W  513   0.951   2.148   4.715 -0.1628 -0.2167 -0.1605
  399W        W  514   2.460   1.239   0.099 -0.0609  0.1996  0.3454
  400W        W  515   0.175   1.723   3.955 -0.3039  0.1618  0.0536
  401W        W  516   3.077   0.412   3.865  0.2957  0.1095 -0.4441
  402W        W  517   2.585   2.664   4.628  0.0523  0.1026  0.2541
  403W        W  518   3.079   1.178   4.721  0.2497  0.0964 -0.4567
  404W        W  519   0.900   3.026   4.877 -0.2909 -0.3595 -0.1154
  405W        W  520   0.681   2.680   3.592  0.2731  0.1456 -0.0857
  406W        W  521   3.044   2.492   4.393  0.1368 -0.1302 -0.0422
  407W        W  522   1.708   2.887   3.888  0.0747  0.0975  0.2772
  408W        W  523   0.993   2.288   5.211  0.0657 -0.1092  0.0772
  409W        W  524   1.407   1.446   3.676  0.0084  0.0070 -0.1500
  410W        W  525   1.331   0.917   3.677 -0.0259  0.0557 -0.0580
  411W        W  526   1.087   1.750   3.950 -0.0469 -0.3091 -0.1314
  412W        W  527   2.656   1.566   4.205  0.2446  0.4809  0.2182
  413W        W  528   2.993   5.492   3.632 -0.1198  0.0596  0.0431
  414W        W  529   1.270   1.967   4.362  0.2800  0.1060  0.1728
  415W        W  530   2.243   0.411   3.880 -0.1717  0.3002  0.2585
  416W        W  531   1.253   2.659   4.817  0.0648  0.0101 -0.0492
  417W        W  532   2.210   1.085   4.861 -0.1621  0.3108  0.0422
  418W        W  533   2.050   0.899   0.151  0.1004 -0.2222 -0.1103
  419W        W  534   5.415   2.187   4.127 -0.2360 -0.1962  0.0294
  420W        W  535   0.469   1.888   4.893 -0.0042 -0.0107  0.2019
  421W        W  536   3.269   1.622   4.954 -0.0045  0.1271 -0.1972
  422W        W  537   2.682   0.844   4.851  0.0662 -0.1147 -0.1384
  423W        W  538   4.894   2.104   4.602 -0.0367 -0.1392 -0.2718
  424W        W  539   1.379   0.925   4.180 -0.0961 -0.0704 -0.1996
  425W        W  540   0.918   0.594   3.455  0.3394 -0.2213 -0.4575
  426W        W  541   2.272   1.291   4.342  0.0648  0.0403  0.2239
  427W        W  542   1.573   2.247   5.098 -0.0494  0.0156 -0.2098
  428W        W  543   1.174   2.505   4.337  0.1125  0.2534  0.0977
  429W        W  544   1.562   0.882   4.831  0.1025  0.0819  0.0095
  430W        W  545   0.367   2.236   3.910  0.2286  0.0126  0.0616
  431W        W  546   0.917   1.637   4.739 -0.4087  0.3076 -0.2294
  432W        W  547   2.740   0.361   3.506  0.1185  0.3543 -0.4244
  433W        W  548   0.782   2.717   5.307 -0.5421  0.0393  0.1016
  434W        W  549   2.381   1.490   5.186 -0.1467 -0.1468  0.3027
  435W        W  550   2.476   5.425   3.864 -0.0473 -0.4813 -0.0285
  436W        W  551   1.132   3.011   4.410 -0.1715  0.0300  0.0042
  437W        W  552   0.216   2.789   3.773  0.1756  0.1124  0.0036
  438W        W  553   1.627   2.407   4.088  0.0342  0.0263 -0.0514
  439W        W  554   0.632   1.759   4.308  0.1436  0.1392 -0.0527
  440W        W  555   1.758   2.752   4.892  0.0352 -0.1224  0.2384
  441W        W  556   5.116   0.891   4.735 -0.2114  0.2712  0.0227
  442W        W  557   2.219   0.905   3.813  0.2320  0.0120 -0.0070
  443W        W  558   1.539   3.568   5.267  0.0843  0.1799 -0.0472
  444W        W  559   0.495   3.168   3.612  0.1975 -0.0311 -0.3711
  445W        W  560   2.194   0.325   2.745  0.0613  0.1120  0.3590
  446W        W  561   0.417   1.150   4.279 -0.0389  0.0795 -0.2141
  447W        W  562   0.780   1.255   3.848  0.1975 -0.0642  0.0093
  448W        W  563   1.055   1.729   0.169 -0.0259  0.3220 -0.3788
  449W        W  564   1.565   3.991   4.809  0.0196  0.1122  0.0186
  450W        W  565   2.101   3.079   4.835 -0.0009 -0.2777  0.1067
  451W        W  566   2.395   1.968   5.047  0.0033 -0.0669  0.2190
  452W        W  567   3.400   5.435   4.317 -0.1972 -0.0504 -0.2753
  453W        W  568   1.215   1.917   3.530  0.0922  0.0221 -0.0888
  454W        W  569   3.003   0.797   4.378 -0.0768  0.0311 -0.0265
  455W        W  570   0.641   1.245   5.283  0.1451 -0.0359  0.1271
  456W        W  571   2.258   2.995   4.301 -0.0313 -0.1294  0.2167
  457W        W  572   1.275   2.906   5.288  0.1746  0.1381 -0.0391
  458W        W  573   2.790   2.327   4.917  0.1499 -0.2651 -0.1421
  459W        W  574   2.374   2.988   5.374 -0.0167 -0.1964  0.1571
  460W        W  575   1.963   3.236   3.599 -0.0604 -0.1825 -0.1166
  461W        W  576   1.007   1.338   3.397  0.3437  0.3223 -0.1935
  462W        W  577   1.298   4.478   0.702  0.2351 -0.0841  0.0247
  463W        W  578   0.791   4.373   0.996  0.0166 -0.0483 -0.1208
  464W        W  579   1.054   3.436   2.469  0.2661 -0.2726 -0.0475
  465W        W  580   1.313   4.873   0.367  0.1680  0.0207 -0.0704
  466W        W  581   2.313   4.247   3.193 -0.2443  0.2406  0.0097
  467W        W  582   0.220   4.369   1.886  0.1395  0.0994  0.2665
  468W        W  583   1.002   4.300   3.016 -0.0319  0.1459  0.0043
  469W        W  584   2.972   4.315   1.707  0.1503  0.0579  0.1158
  470W        W  585   1.128   4.455   1.348  0.0800  0.1157  0.1418
  471W        W  586   0.799   5.187   1.704  0.1417  0.0684 -0.0341
  472W        W  587   0.300   5.160   1.891 -0.1432  0.0988  0.3299
  473W        W  588   2.921   4.899   2.943 -0.0332 -0.2048  0.0955
  474W        W  589   1.209   5.051   1.428  0.2318  0.1689  0.0074
  475W        W  590   1.678   5.213   1.621  0.0219 -0.0077  0.1746
  476W        W  591   1.255   4.578   2.734 -0.0184  0.2611  0.1097
  477W        W  592   5.528   4.644   3.223  0.0304 -0.1774  0.0397
  478W        W  593   0.738   3.755   1.218  0.4844 -0.0023 -0.2624
  479W        W  594   3.232   4.914   2.525 -0.0556  0.4047 -0.1756
  480W        W  595   0.569   3.413   2.216 -0.2501  0.0375  0.0930
  481W        W  596   3.050   4.436   2.422  0.0123 -0.2319 -0.1574
  482W        W  597   2.282   4.870   5.540 -0.0530 -0.0198 -0.2779
  483W        W  598   1.528   4.249   1.595  0.2033  0.1649 -0.3176
  484W        W  599   2.363   5.033   1.016 -0.0009 -0.1023  0.0299
  485W        W  600   0.330   4.015   0.985 -0.0881  0.5363 -0.0752
  486W        W  601   2.539   4.652   1.756 -0.0268  0.1487  0.0977
  487W        W  602   2.658   4.529   0.075 -0.2322  0.2176  0.0031
  488W        W  603   0.700   4.353   2.017  0.1649  0.0772 -0.2223
  489W        W  604   0.934   5.163   0.340 -0.1070  0.2423 -0.0917
  490W        W  605   0.303   3.972   0.255 -0.2138 -0.3848 -0.0164
  491W        W  606   2.459   4.537   2.771  0.0161 -0.2553  0.1802
  492W        W  607   1.843   5.312   2.578 -0.1311 -0.3199 -0.0123
  493W        W  608   0.612   5.185   0.750  0.0694 -0.2578  0.0773
  494W        W  609   1.733   4.789   0.694  0.0476  0.0254  0.0005
  495W        W  610   1.817   5.182   1.133  0.1421  0.1342  0.1395
  496W        W  611   0.485   5.058   2.485 -0.0370 -0.0976  0.2097
  497W        W  612   0.714   2.902   1.045 -0.1421 -0.0438 -0.0579
  498W        W  613   1.711   3.755   2.896 -0.0460  0.2546  0.2698
  499W        W  614   1.700   4.265   0.498 -0.2786  0.2151  0.1858
  500W        W  615   2.762   4.038   2.729  0.1504 -0.4491  0.1321
  501W        W  616   2.266   3.707   1.273 -0.1352  0.1355 -0.0690
  502W        W  617   2.633   5.277   3.303 -0.1167  0.1574  0.0172
  503W        W  618   0.642   3.559   2.712 -0.1438  0.1490 -0.0677
  504W        W  619   2.703   4.408   0.713 -0.1180  0.0387  0.0526
  505W        W  620   3.127   4.547   1.115 -0.1393 -0.0176 -0.0775
  506W        W  621   2.788   3.650   1.198 -0.2969 -0.1335  0.0575
  507W        W  622   0.420   0.575   1.798  0.0100  0.0589  0.0816
  508W        W  623   2.049   3.592   5.434 -0.4560 -0.3512 -0.0392
  509W        W  624   1.731   5.314   3.646 -0.2019  0.0477  0.2093
  510W        W  625   0.936   4.095   1.655 -0.1730  0.1212 -0.1958
  511W        W  626   0.406   5.520   2.271  0.0513  0.1652  0.0743
  512W        W  627   1.403   5.462   2.370 -0.1571 -0.1004 -0.3659
  513W        W  628   1.682   4.254   2.101  0.0934 -0.0986 -0.0059
  514W        W  629   2.316   4.859   0.543 -0.1937  0.2479  0.0509
  515W        W  630   2.817   0.082   5.568 -0.1734 -0.1057 -0.2885
  516W        W  631   1.660   4.723   1.740  0.1735 -0.1093 -0.1024
  517W        W  632   2.680   5.144   1.710 -0.4059  0.1963  0.1257
  518W        W  633   2.317   5.312   2.834 -0.0420 -0.3693 -0.0618
  519W        W  634   2.073   4.368   2.449  0.1381  0.0434 -0.0623
  520W        W  635   3.217   3.579   0.882  0.0105 -0.4088  0.1755
  521W        W  636   0.364   4.692   2.221  0.1093  0.3293  0.1371
  522W        W  637   2.787   4.145   1.226 -0.1502  0.0592  0.0436
  523W        W  638   2.988   4.424   2.954  0.1598  0.3006  0.0392
  524W        W  639   1.967   3.487   2.039  0.0771  0.1727  0.0049
  525W        W  640   0.846   4.709   0.616 -0.3341 -0.0235  0.1781
  526W        W  641   1.707   3.798   1.088  0.2866  0.0982  0.3630
  527W        W  642   0.710   3.225   0.448  0.0168 -0.0817  0.0380
  528W        W  643   0.655   3.715   5.209 -0.1221  0.0959 -0.1776
  529W        W  644   1.312   3.920   1.897 -0.1237 -0.1094  0.1789
  530W        W  645   1.866   5.080   5.347 -0.1560  0.0877  0.2243
  531W        W  646   1.096   3.371   5.274 -0.1847  0.4208  0.0966
  532W        W  647   1.672   4.302   1.001  0.0323  0.2097 -0.0323
  533W        W  648   1.891   5.321   3.143 -0.2235 -0.0915 -0.1701
  534W        W  649   1.661   3.554   3.330  0.1483  0.1327  0.2493
  535W        W  650   1.194   3.684   1.423 -0.0723 -0.2447  0.2010
  536W        W  651   2.117   4.920   1.593 -0.2427 -0.1700 -0.0876
  537W        W  652   2.514   4.975   2.554 -0.2908  0.3174  0.0611
  538W        W  653   1.877   5.037   2.140 -0.1501  0.3004 -0.0997
  539W        W  654   1.913   3.922   2.359  0.0819  0.2478 -0.0779
  540W        W  655   2.588   5.297   0.290 -0.1003  0.1542  0.3062
  541W        W  656   1.049   4.092   0.560  0.0753  0.1258  0.0491
  542W        W  657   2.506   3.940   0.801  0.0267  0.2162  0.1941
  543W        W  658   0.265   3.459   0.427  0.3156 -0.0664  0.1187
  544W        W  659   0.928   4.923   2.803 -0.2822  0.1156  0.0223
  545W        W  660   1.886   3.404   2.556 -0.0396 -0.0237 -0.0975
  546W        W  661   0.891   3.382   0.872 -0.0591  0.1262 -0.0958
  547W        W  662   1.990   3.735   0.623  0.0026 -0.1443 -0.0234
  548W        W  663   0.527   4.185   1.417 -0.1658  0.0658  0.0200
  549W        W  664   0.585   3.710   0.698 -0.2166  0.1469 -0.0728
  550W        W  665   3.138   3.928   2.402 -0.0391 -0.0801  0.0091
  551W        W  666   0.449   3.349   1.669  0.0526  0.2332 -0.2178
  552W        W  667   1.615   4.189   2.637  0.2175 -0.1599  0.1354
  553W        W  668   5.405   4.149   0.133 -0.2334  0.0717 -0.1960
  554W        W  669   0.401   5.053   0.096  0.2041  0.1200  0.1222
  555W        W  670   0.735   5.462   2.757  0.0488  0.1947  0.0059
  556W        W  671   1.146   4.563   1.947  0.0123  0.1058  0.0559
  557W        W  672   2.811   5.104   5.475 -0.1919 -0.1275  0.0776
  558W        W  673   2.593   0.168   0.526 -0.0254 -0.1440 -0.1069
  559W        W  674   1.694   4.847   3.024 -0.0654  0.0103 -0.2832
  560W        W  675   2.980   4.859   2.099 -0.2003 -0.2454  0.0858
  561W        W  676   1.164   3.481   0.422 -0.2314 -0.2743 -0.1993
  562W        W  677   0.574   4.021   2.828  0.0487 -0.1018  0.0419
  563W        W  678   2.361   4.980   2.079  0.0792 -0.0638 -0.4443
  564W        W  679   0.835   3.844   2.209  0.1275  0.2807  0.2275
  565W        W  680   1.500   4.370   3.121 -0.1468  0.2069  0.1358
  566W        W  681   0.393   4.076   2.334 -0.1572 -0.0688 -0.1508
  567W        W  682   2.820   4.859   0.903  0.0083 -0.0618 -0.0179
  568W        W  683   1.451   3.331   2.857 -0.2764  0.2289  0.1750
  569W        W  684   0.923   3.246   1.352  0.0523 -0.3057  0.0450
  570W        W  685   2.875   5.288   2.317 -0.2947  0.1003 -0.1823
  571W        W  686   1.221   4.054   1.037 -0.1383  0.1298  0.3035
  572W        W  687   2.062   4.612   2.017 -0.1717  0.0839  0.1559
  573W        W  688   5.532   4.651   0.187 -0.0253  0.1056 -0.1679
  574W        W  689   2.645   4.067   0.303  0.0894 -0.2996 -0.2399
  575W        W  690   2.548   4.576   1.249  0.0396  0.1267  0.1052
  576W        W  691   0.535   4.735   1.715 -0.1050  0.1198  0.3107
  577W        W  692   1.187   4.190   2.292  0.3267  0.1382 -0.0559
  578W        W  693   0.777   4.372   2.544  0.0945 -0.2018  0.2614
  579W        W  694   3.126   4.392   0.405  0.2628 -0.1064  0.1278
  580W        W  695   1.168   5.356   2.983 -0.0487 -0.2998  0.1188
  581W        W  696   0.824   4.829   2.281  0.1219  0.0234  0.2884
  582W        W  697   2.423   3.287   3.369  0.0873  0.0138 -0.2938
  583W        W  698   0.200   3.650   2.455  0.0804  0.4973 -0.3281
  584W        W  699   0.780   4.162   0.071  0.0222 -0.1357 -0.0079
  585W        W  700   1.398   5.121   1.996 -0.2491  0.1343  0.1066
  586W        W  701   1.178   3.793   5.514 -0.1129 -0.1272  0.1779
  587W        W  702   2.847   4.907   0.413 -0.0377  0.0212 -0.1900
  588W        W  703   2.631   3.765   3.114  0.1689  0.2615  0.2303
  589W        W  704   0.554   4.587   3.070  0.1318  0.0784 -0.2079
  590W        W  705   1.869   5.098   0.337  0.3742 -0.0592  0.1213
  591W        W  706   2.119   3.969   0.199  0.0425  0.1165  0.0910
  592W        W  707   2.572   4.438   2.209 -0.1218 -0.3504  0.2227
  593W        W  708   2.017   4.646   1.093 -0.0594  0.2643  0.0059
  594W        W  709   0.087   3.472   2.958 -0.1879  0.1002  0.0231
  595W        W  710   2.851   5.245   1.186 -0.1261 -0.1923  0.3076
  596W        W  711   1.382   3.456   0.928  0.0373 -0.2666  0.0999
  597W        W  712   2.048   4.430   1.534 -0.0202 -0.1553  0.0827
  598W        W  713   1.477   3.843   0.609 -0.0843  0.1342 -0.2005
  599W        W  714   2.256   4.215   1.134  0.0842 -0.5016 -0.2086
  600W        W  715   0.771   3.592   0.108  0.4162  0.0008  0.0996
  601W        W  716   2.201   4.272   0.588  0.2834 -0.1010 -0.2241
  602W        W  717   0.605   5.126   3.137  0.0569 -0.2871  0.0272
  603W        W  718   0.510   0.081   1.737 -0.2054 -0.0757  0.0829
  604W        W  719   1.440   3.103   1.278 -0.0086  0.0592  0.1700
  605W        W  720   0.091   5.491   1.418 -0.1382  0.4574 -0.3734
  606W        W  721   1.484   3.703   2.348 -0.2282 -0.1882  0.1321
  607W        W  722   2.587   4.173   5.269 -0.0671 -0.3205 -0.1551
  608W        W  723   1.505   4.725   1.214 -0.2108  0.6477 -0.3023
  609W        W  724   1.877   3.275   1.116  0.0873 -0.1798  0.0459
  610W        W  725   0.972   3.414   1.919 -0.2476  0.1409  0.1944
  611W        W  726   0.363   4.756   0.499 -0.2460 -0.0212 -0.0564
  612W        W  727   0.160   3.704   1.398 -0.3365  0.3840 -0.0172
  613W        W  728   0.022   3.807   0.654 -0.1490  0.1765  0.0252
  614W        W  729   1.937   4.580   0.121 -0.1470 -0.0954 -0.0123
  615W        W  730   2.472   3.628   0.452  0.2354  0.0473  0.1196
  616W        W  731   1.968   4.445   2.927  0.0574 -0.0970  0.1281
  617W        W  732   0.005   4.334   0.625 -0.0934  0.1309  0.0744
  618W        W  733   0.563   4.264   0.574  0.0164  0.0078 -0.1087
  619W        W  734   2.230   4.854   3.078 -0.2295  0.1064  0.1292
  620W        W  735   2.525   3.087   1.278  0.0385 -0.1317 -0.1236
  621W        W  736   1.485   3.250   0.090  0.2289 -0.0844  0.1694
  622W        W  737   3.347   3.396   1.392  0.1605 -0.2680  0.0710
  623W        W  738   3.056   4.039   0.760  0.0383  0.2431  0.1753
  624W        W  739   2.221   5.350   0.650 -0.0831 -0.0089  0.3259
  625W        W  740   1.193   3.937   2.707 -0.2636 -0.0450 -0.1215
  626W        W  741   2.162   3.986   2.767 -0.0197 -0.0812 -0.1777
  627W        W  742   0.104   4.985   2.852  0.2457 -0.0945  0.0661
  628W        W  743   1.559   4.687   2.322  0.1200 -0.3120  0.1240
  629W        W  744   2.028   4.821   2.596 -0.1969 -0.0593 -0.1706
  630W        W  745   1.430   5.059   2.661 -0.0115 -0.0044 -0.1039
  631W        W  746   2.332   5.335   1.398 -0.3193  0.0155 -0.0705
  632W        W  747   0.463   4.534   0.050 -0.3863 -0.0729 -0.0154
  633W        W  748   1.418   4.291   4.239  0.2589 -0.2012  0.1562
  634W        W  749   0.753   4.409   4.459 -0.1254 -0.0666  0.1337
  635W        W  750   1.926   4.592   3.414 -0.2118  0.1311 -0.1222
  636W        W  751   0.253   4.086   5.325 -0.2134 -0.2874 -0.2732
  637W        W  752   2.630   4.814   4.651 -0.0413  0.0396  0.3185
  638W        W  753   0.954   4.896   4.487 -0.1724  0.1174 -0.0751
  639W        W  754   0.187   4.705   5.283  0.0178 -0.1832  0.0971
  640W        W  755   1.063   4.613   0.014  0.4291  0.2305  0.3019
  641W        W  756   0.690   3.394   4.037  0.2276  0.0121 -0.2935
  642W        W  757   2.639   4.725   5.190 -0.1693 -0.2111 -0.1216
  643W        W  758   2.835   4.142   3.377  0.4383 -0.0610  0.1498
  644W        W  759   2.226   5.015   3.674 -0.1686  0.0724  0.0067
  645W        W  760   1.408   4.545   4.694  0.0040  0.0111 -0.2683
  646W        W  761   2.942   5.522   4.123 -0.1138  0.2008  0.0610
  647W        W  762   0.274   3.689   4.451  0.0270 -0.2204 -0.0584
  648W        W  763   1.901   4.377   4.899 -0.3558  0.2235 -0.0650
  649W        W  764   2.640   4.641   3.303 -0.2043  0.1763 -0.1779
  650W        W  765   2.891   3.695   5.220  0.1137  0.1123  0.1545
  651W        W  766   0.862   4.497   3.980  0.0690  0.0032  0.0020
  652W        W  767   0.170   3.751   3.444  0.0771 -0.0022 -0.0957
  653W        W  768   5.559   4.710   4.445  0.2044  0.1763 -0.0109
  654W        W  769   2.070   4.678   4.009 -0.1855  0.0985 -0.1639
  655W        W  770   2.167   4.806   4.479  0.1223  0.1526  0.0644
  656W        W  771   1.956   3.714   3.710  0.1014  0.0888 -0.2346
  657W        W  772   2.232   3.912   4.118  0.1612 -0.1209  0.1011
  658W        W  773   1.521   3.891   3.695  0.2083 -0.1427 -0.2239
  659W        W  774   3.037   4.788   4.165 -0.2513  0.3166  0.1199
  660W        W  775   0.617   3.621   3.600 -0.1743  0.1240  0.0468
  661W        W  776   2.964   4.305   4.968  0.1923 -0.0581 -0.0389
  662W        W  777   2.125   3.708   3.212  0.0542 -0.1493 -0.1991
  663W        W  778   1.789   4.074   5.372  0.0303  0.2338  0.1496
  664W        W  779   0.668   4.289   5.178  0.0710  0.1510  0.3456
  665W        W  780   2.633   3.903   4.585  0.3836 -0.1192 -0.0152
  666W        W  781   2.117   5.228   4.100 -0.2019  0.1379 -0.0446
  667W        W  782   2.366   4.432   3.687  0.0740 -0.1920 -0.0083
  668W        W  783   1.702   4.907   4.802 -0.1053  0.1761  0.1751
  669W        W  784   2.660   5.176   4.968  0.0170 -0.0006 -0.3049
  670W        W  785   0.215   3.524   5.481 -0.0091  0.0681 -0.2142
  671W        W  786   2.447   4.336   4.754  0.1649 -0.1009 -0.1225
  672W        W  787   0.805   3.922   3.255 -0.1242  0.2610  0.0378
  673W        W  788   1.402   4.238   0.093  0.0899 -0.1701 -0.2032
  674W        W  789   1.722   3.810   4.174 -0.0668  0.5635 -0.1695
  675W        W  790   2.618   3.572   4.174 -0.1733 -0.2006  0.2069
  676W        W  791   0.710   3.870   4.198  0.2506 -0.0353  0.1924
  677W        W  792   1.380   4.395   3.747  0.1880  0.0868  0.1199
  678W        W  793   0.550   3.373   3.149 -0.0454 -0.4262 -0.0338
  679W        W  794   1.870   4.395   4.392 -0.0836  0.1166 -0.2088
  680W        W  795   0.187   3.681   5.000 -0.1843 -0.4465 -0.2014
  681W        W  796   2.111   5.352   4.708  0.2606 -0.2328  0.3122
  682W        W  797   2.201   4.863   5.037  0.0744  0.2749 -0.2304
  683W        W  798   2.037   3.966   4.590 -0.1318  0.3378  0.2449
  684W        W  799   2.726   4.124   4.025  0.1318 -0.0090  0.0379
  685W        W  800   1.626   4.833   4.328 -0.2502 -0.0611 -0.3326
  686W        W  801   1.843   4.076   3.316  0.3069 -0.0505  0.3264
  687W        W  802   2.423   3.166   3.865  0.3368 -0.1195  0.1096
  688W        W  803   5.231   2.982   3.469  0.4908  0.0448  0.0440
  689W        W  804   1.958   3.258   3.080  0.1574 -0.0338  0.2079
  690W        W  805   0.216   2.924   0.196  0.1738  0.0926 -0.2528
  691W        W  806   0.128   4.287   4.914 -0.1303 -0.0282  0.0289
  692W        W  807   0.227   3.764   3.965  0.3439  0.2234  0.0220
  693W        W  808   3.109   5.025   3.358 -0.0558  0.1197  0.0649
  694W        W  809   0.601   3.159   5.443 -0.3554  0.0147  0.2153
  695W        W  810   1.708   4.617   5.230  0.0418 -0.1595  0.0502
  696W        W  811   0.074   5.296   3.298  0.0388 -0.3167  0.3041
  697W        W  812   3.339   5.217   3.909  0.0100  0.1052  0.0943
  698W        W  813   1.112   3.161   3.905  0.2079 -0.1229 -0.1692
  699W        W  814   2.004   0.110   5.102 -0.3363  0.0384  0.1273
  700W        W  815   2.883   0.001   4.601  0.0454 -0.0775  0.3967
  701W        W  816   0.572   3.403   4.837 -0.0710  0.0548  0.0498
  702W        W  817   2.161   4.419   5.285 -0.2152  0.0448 -0.2079
  703W        W  818   2.701   0.117   5.071  0.1791 -0.1829 -0.1392
  704W        W  819   0.379   5.170   5.013  0.0137  0.0153  0.0298
  705W        W  820   2.295   5.338   5.338 -0.2055 -0.0300 -0.0239
  706W        W  821   0.376   4.190   3.346 -0.0106  0.0412 -0.2627
  707W        W  822   2.565   5.263   4.384  0.3858 -0.1928  0.2332
  708W        W  823   0.579   3.970   4.776 -0.1891 -0.1143  0.0709
  709W        W  824   3.006   4.588   3.717  0.1034 -0.2258  0.3953
  710W        W  825   1.349   3.948   3.223  0.0349 -0.0048 -0.2965
  711W        W  826   1.303   5.021   5.219  0.1195 -0.1058  0.1175
  712W        W  827   1.162   3.544   3.560 -0.1088 -0.3532  0.1059
  713W        W  828   2.852   5.066   3.798  0.1326 -0.0535 -0.0195
  714W        W  829   3.309   2.891   4.181  0.1252 -0.1020  0.1224
  715W        W  830   1.836   4.262   3.841 -0.1254 -0.1997 -0.3538
  716W        W  831   0.458   4.653   4.802  0.0414  0.0591  0.3140
  717W        W  832   2.509   4.799   4.091 -0.2502 -0.3387  0.0692
  718W        W  833   1.225   4.229   5.145 -0.3361 -0.0004  0.0380
  719W        W  834   3.041   5.101   4.504  0.1096  0.0828  0.0532
  720W        W  835   2.282   0.061   3.242  0.2042  0.0152  0.0481
  721W        W  836   1.500   3.423   4.505  0.1661  0.2329 -0.1936
  722W        W  837   1.189   3.714   3.999  0.1755 -0.0655 -0.0016
  723W        W  838   2.361   4.367   4.268 -0.0137 -0.2690 -0.1449
  724W        W  839   1.006   4.071   3.714  0.1365  0.1647 -0.2129
  725W        W  840   0.968   4.608   4.925 -0.1537  0.4655  0.0014
  726W        W  841   0.493   4.819   4.300 -0.0586 -0.0291 -0.0219
  727W        W  842   1.068   4.062   4.477  0.1813  0.1989  0.1582
  728W        W  843   5.507   4.876   4.879  0.0499  0.3920  0.2144
  729W        W  844   2.757   3.486   3.668  0.0274 -0.0488  0.0249
  730W        W  845   1.656   3.769   0.155 -0.4748  0.0359  0.0835
  731W        W  846   1.069   3.815   4.944  0.1555  0.0445 -0.1710
  732W        W  847   0.515   4.126   3.819 -0.1620  0.1174 -0.0606
  733W        W  848   0.035   3.018   5.239 -0.0031 -0.0298 -0.0524
  734W        W  849   2.401   3.902   3.615 -0.1544 -0.2114  0.1374
  735W        W  850   1.779   2.884   2.767 -0.1862 -0.2845 -0.3194
  736W        W  851   0.289   4.228   4.446 -0.1414 -0.2781 -0.0588
  737W        W  852   0.752   4.885   5.249  0.0126 -0.0077  0.0785
  738W        W  853   1.981   3.315   4.138  0.2418 -0.0296  0.0030
  739W        W  854   1.578   3.398   3.836 -0.0543 -0.1758 -0.0615
  740W        W  855   1.217   4.840   3.270 -0.0214  0.1494  0.0879
  741W        W  856   2.899   4.375   4.469  0.0519  0.0554 -0.2362
  742W        W  857   1.607   4.832   3.703 -0.2765 -0.1970 -0.1760
  743W        W  858   2.343   0.316   5.471  0.1944  0.0405 -0.1993
  744W        W  859   2.431   0.118   4.637 -0.3415  0.2934 -0.3983
  745W        W  860   0.760   4.535   3.488 -0.2532 -0.1949  0.1374
  746W        W  861   4.256   2.786   5.552  0.0781  0.0936  0.1530
  747W        W  862   4.702   1.655   0.837 -0.1849  0.1978 -0.0855
  748W        W  863   4.382   0.960   1.171 -0.1715  0.0284 -0.0337
  749W        W  864   4.884   3.167   2.489 -0.2950  0.2037  0.2073
  750W        W  865   3.611   0.913   2.584  0.0964 -0.1320 -0.1527
  751W        W  866   4.412   0.447   2.991 -0.0619  0.3094 -0.1988
  752W        W  867   3.279   0.520   2.720  0.0342  0.1366  0.0698
  753W        W  868   4.993   2.148   5.514  0.2746 -0.2280  0.3675
  754W        W  869   3.876   0.930   2.196 -0.2665  0.3840  0.1355
  755W        W  870   4.837   1.193   1.108  0.0851  0.1461 -0.3255
  756W        W  871   4.002   1.994   2.108 -0.0484 -0.2886 -0.1739
  757W        W  872   3.642   1.990   1.737 -0.0757 -0.0301  0.0516
  758W        W  873   4.596   2.592   1.628  0.2698 -0.2092  0.1494
  759W        W  874   5.294   2.159   2.770 -0.3216  0.0347  0.2270
  760W        W  875   4.606   1.116   1.577  0.0151  0.4563 -0.1112
  761W        W  876   4.836   1.424   3.122 -0.2368  0.1560 -0.1600
  762W        W  877   4.961   1.828   2.607 -0.0026  0.2341 -0.0900
  763W        W  878   3.384   1.296   3.394  0.0577  0.2401  0.0181
  764W        W  879   4.426   2.198   1.947  0.0422  0.0626  0.1633
  765W        W  880   5.139   3.552   2.121 -0.2123  0.2221 -0.1738
  766W        W  881   3.993   3.075   0.398  0.3730  0.0053  0.0602
  767W        W  882   3.944   0.552   2.756  0.1241  0.0500  0.2103
  768W        W  883   5.331   2.299   2.276 -0.0401  0.1145  0.1275
  769W        W  884   5.158   0.780   1.419  0.1068  0.0888  0.1850
  770W        W  885   4.099   2.570   0.638 -0.1271 -0.2005 -0.2703
  771W        W  886   3.355   0.535   0.971  0.1473 -0.1546 -0.0192
  772W        W  887   3.728   2.663   1.717 -0.0266 -0.0438 -0.0459
  773W        W  888   4.382   2.208   2.463 -0.1894 -0.2254  0.1504
  774W        W  889   4.720   2.322   0.840  0.2045  0.1337 -0.1227
  775W        W  890   4.564   0.344   2.004  0.1468  0.0045  0.1186
  776W        W  891   4.088   1.166   5.002 -0.1952  0.1525 -0.1202
  777W        W  892   3.844   2.611   1.102  0.2295 -0.1048 -0.1752
  778W        W  893   5.050   2.045   1.147 -0.0975  0.0472  0.1449
  779W        W  894   5.426   1.813   2.246 -0.0109  0.1921 -0.0759
  780W        W  895   3.483   1.425   0.831 -0.1036  0.3123  0.1517
  781W        W  896   4.494   1.724   2.277 -0.1655 -0.2152 -0.0497
  782W        W  897   4.117   1.336   3.211  0.3118 -0.0657 -0.2451
  783W        W  898   3.648   5.450   1.492 -0.1753 -0.1168  0.1686
  784W        W  899   5.108   0.574   2.765  0.0939  0.0247  0.0456
  785W        W  900   0.517   0.090   3.182 -0.2399 -0.0865  0.1761
  786W        W  901   4.190   2.816   1.491 -0.3083  0.0230  0.2302
  787W        W  902   4.521   0.204   0.024 -0.0321 -0.4046 -0.1801
  788W        W  903   4.272   3.103   3.025  0.0820 -0.0534 -0.1821
  789W        W  904   4.076   0.214   0.390  0.2852  0.3808  0.3568
  790W        W  905   4.070   1.672   1.604 -0.0944  0.1337  0.2193
  791W        W  906   5.155   2.401   0.546 -0.2644 -0.1547 -0.1801
  792W        W  907   5.514   0.163   2.525  0.1263 -0.0055 -0.0601
  793W        W  908   4.029   0.733   1.544 -0.1917 -0.0996  0.1077
  794W        W  909   5.495   3.042   2.813  0.0309 -0.0966  0.1044
  795W        W  910   5.218   1.605   0.733  0.0310 -0.0688  0.1113
  796W        W  911   4.978   1.729   2.037  0.0006 -0.3107  0.1917
  797W        W  912   4.986   1.621   1.372 -0.1058  0.0173  0.0374
  798W        W  913   3.241   0.259   1.496  0.1638  0.2000  0.2893
  799W        W  914   4.884   2.487   1.271  0.1904  0.1042  0.1280
  800W        W  915   3.468   0.598   2.238  0.0664 -0.3406  0.0754
  801W        W  916   0.117   2.203   1.240  0.1342  0.2235 -0.0329
  802W        W  917   4.903   2.848   0.840 -0.0017 -0.0903 -0.0657
  803W        W  918   5.255   0.501   2.203 -0.1983  0.0047 -0.2054
  804W        W  919   3.961   2.449   0.158 -0.0804  0.3074  0.0934
  805W        W  920   4.308   1.581   0.458 -0.2035 -0.1225  0.1162
  806W        W  921   5.293   0.277   1.183  0.1094  0.2113 -0.3193
  807W        W  922   5.260   3.000   2.012  0.0355  0.1352 -0.1097
  808W        W  923   4.989   2.166   1.669  0.0659 -0.1359 -0.0565
  809W        W  924   4.913   2.654   1.963 -0.1836 -0.0523 -0.2304
  810W        W  925   3.816   0.913   5.568 -0.2474 -0.0363 -0.1562
  811W        W  926   4.832   1.241   2.036  0.0817 -0.1351  0.1133
  812W        W  927   4.752   1.197   5.511  0.0572 -0.1445  0.0610
  813W        W  928   4.507   0.393   5.134  0.3922  0.3632  0.2088
  814W        W  929   4.617   0.583   0.914  0.0802 -0.3618 -0.1375
  815W        W  930   5.317   1.263   2.951  0.1561 -0.0730  0.2927
  816W        W  931   4.473   0.274   3.447  0.0585  0.1313 -0.0872
  817W        W  932   5.013   0.791   1.873  0.3162  0.1313  0.2895
  818W        W  933   3.456   3.124   1.006  0.0596  0.0912  0.2832
  819W        W  934   5.197   2.656   3.013  0.0339 -0.2332 -0.0875
  820W        W  935   4.036   1.919   0.162 -0.1046 -0.2536 -0.3846
  821W        W  936   0.242   0.360   1.352  0.2057 -0.0059  0.1561
  822W        W  937   3.930   2.469   2.261  0.1670 -0.0930 -0.0221
  823W        W  938   3.481   3.239   0.519 -0.1436 -0.1202  0.1187
  824W        W  939   5.354   2.100   0.227  0.1852 -0.4488 -0.2347
  825W        W  940   5.357   1.059   0.583  0.3465 -0.1323 -0.3859
  826W        W  941   4.199   0.444   1.164 -0.1653  0.1430 -0.1869
  827W        W  942   3.694   5.510   0.180 -0.0475 -0.1162 -0.3967
  828W        W  943   4.827   2.142   2.219  0.2627 -0.1776 -0.1092
  829W        W  944   4.516   2.078   1.479  0.0384  0.2567 -0.2636
  830W        W  945   3.275   2.631   0.950  0.1796 -0.2629  0.0477
  831W        W  946   3.421   1.654   2.604 -0.0291 -0.1458 -0.1455
  832W        W  947   4.041   0.075   3.648 -0.0890  0.2323 -0.1699
  833W        W  948   4.638   0.114   1.287  0.2080 -0.0010 -0.0984
  834W        W  949   3.166   0.099   2.031 -0.2322  0.1923 -0.3015
  835W        W  950   3.810   0.815   1.045 -0.0500  0.4410 -0.3175
  836W        W  951   3.606   0.283   1.865 -0.0300  0.2349 -0.0515
  837W        W  952   5.401   0.904   2.473  0.0271 -0.1749  0.2176
  838W        W  953   3.614   0.455   0.333  0.3046  0.4201 -0.0200
  839W        W  954   5.477   0.502   1.727 -0.0106 -0.1972 -0.1329
  840W        W  955   4.947   2.822   0.325 -0.4341  0.0217 -0.1469
  841W        W  956   3.412   2.402   0.241 -0.1598 -0.3129 -0.0408
  842W        W  957   4.008   1.218   2.646  0.0073 -0.2517  0.0347
  843W        W  958   5.344   1.340   2.149  0.2383 -0.1808 -0.0534
  844W        W  959   5.509   1.460   3.477  0.4358 -0.0563  0.0753
  845W        W  960   4.653   5.539   0.440  0.2274 -0.1515 -0.2201
  846W        W  961   4.200   0.865   3.054  0.0807 -0.2147 -0.0909
  847W        W  962   4.842   2.363   2.689 -0.0345 -0.2281  0.1000
  848W        W  963   5.166   1.041   3.418 -0.0989 -0.2031  0.2380
  849W        W  964   4.575   2.441   0.311  0.2347 -0.1052 -0.3205
  850W        W  965   4.089   0.367   2.177 -0.1149 -0.1199 -0.0741
  851W        W  966   4.913   0.373   3.165 -0.1045 -0.0801 -0.0881
  852W        W  967   5.506   1.488   0.324  0.0693 -0.6994  0.0947
  853W        W  968   4.379   0.799   1.934 -0.1635 -0.2374 -0.3168
  854W        W  969   4.585   1.748   0.036  0.0320  0.2004 -0.0633
  855W        W  970   4.060   2.207   2.885 -0.1713  0.2007  0.1094
  856W        W  971   4.567   0.613   1.514 -0.1287  0.0732 -0.0953
  857W        W  972   4.671   3.158   2.012  0.1758  0.0035 -0.1805
  858W        W  973   3.897   1.237   0.449  0.3938 -0.0181 -0.0385
  859W        W  974   4.620   5.524   2.859  0.0719 -0.0675 -0.1566
  860W        W  975   4.996   1.286   2.521 -0.1812 -0.1968  0.0461
  861W        W  976   4.296   0.743   2.434  0.0385  0.1968 -0.1690
  862W        W  977   4.399   2.833   1.023  0.2033  0.3050  0.0987
  863W        W  978   4.425   2.262   5.487 -0.1546 -0.0042 -0.0433
  864W        W  979   4.499   1.084   2.732 -0.1336  0.1906  0.1326
  865W        W  980   4.271   2.129   0.683 -0.0840  0.0445 -0.2504
  866W        W  981   3.961   1.842   2.580  0.0274 -0.2257 -0.0410
  867W        W  982   3.620   0.274   3.041 -0.2512 -0.0427  0.0348
  868W        W  983   4.150   1.209   1.848  0.0671 -0.0755  0.1082
  869W        W  984   5.272   1.279   1.673 -0.1007  0.0848 -0.0636
  870W        W  985   4.054   0.394   5.489 -0.1732  0.1054 -0.0448
  871W        W  986   4.001   1.277   0.925  0.0071  0.2089 -0.2432
  872W        W  987   4.895   1.421   0.404 -0.1542  0.0087  0.1844
  873W        W  988   3.920   1.208   1.400  0.1124 -0.1497 -0.3430
  874W        W  989   4.278   2.355   1.166 -0.2662  0.0066  0.1196
  875W        W  990   3.409   2.839   1.362  0.0557  0.0449  0.3834
  876W        W  991   3.723   2.225   0.658  0.2344 -0.1876 -0.0675
  877W        W  992   4.058   0.409   3.310 -0.0367  0.2230 -0.0733
  878W        W  993   5.414   3.260   2.407 -0.0814  0.1835  0.1827
  879W        W  994   5.015   5.476   0.955  0.0349  0.0368 -0.0295
  880W        W  995   0.050   0.942   1.439 -0.2181 -0.1573 -0.1914
  881W        W  996   4.383   0.063   0.830 -0.2045  0.3812  0.1080
  882W        W  997   4.639   2.002   2.965  0.0494 -0.1995  0.1688
  883W        W  998   5.087   0.779   0.866  0.0947  0.1501 -0.0248
  884W        W  999   4.489   0.487   0.465 -0.0807  0.2359  0.0488
  885W        W 1000   4.464   1.471   1.274 -0.1689  0.1648 -0.1284
  886W        W 1001   4.225   2.675   2.761  0.2718 -0.0940 -0.3761
  887W        W 1002   4.165   1.784   1.064  0.0620  0.0578 -0.2250
  888W        W 1003   4.632   2.717   2.316 -0.0273 -0.2524  0.0425
  889W        W 1004   4.972   0.334   1.661 -0.4082 -0.1249 -0.0035
  890W        W 1005   4.824   0.940   0.498  0.0592 -0.0835 -0.1190
  891W        W 1006   3.677   1.648   1.295 -0.1232  0.1656 -0.1496
  892W        W 1007   4.663   0.453   2.510  0.2104 -0.0933 -0.1250
  893W        W 1008   4.037   3.280   1.904 -0.0668  0.0853  0.1808
  894W        W 1009   5.312   1.195   1.118 -0.0495  0.5310 -0.0330
  895W        W 1010   5.063   5.438   1.483  0.1749 -0.1479 -0.2134
  896W        W 1011   4.758   0.866   2.314 -0.0879  0.1472 -0.1475
  897W        W 1012   4.258   0.188   1.649 -0.0440  0.1761  0.2878
  898W        W 1013   3.623   2.727   0.571 -0.0314  0.0860 -0.1977
  899W        W 1014   4.709   2.834   2.806  0.0346 -0.1627 -0.2135
  900W        W 1015   3.884   1.738   0.619 -0.0581  0.2021 -0.1452
  901W        W 1016   3.692   0.368   1.341 -0.1176 -0.1232  0.0658
  902W        W 1017   3.768   0.273   0.814  0.0637  0.0519  0.0812
  903W        W 1018   5.246   2.658   1.548  0.1400  0.0336 -0.1640
  904W        W 1019   4.452   2.960   0.510 -0.2571 -0.1483  0.1978
  905W        W 1020   3.990   0.696   0.611  0.0215  0.1407  0.2726
  906W        W 1021   4.440   1.151   0.727 -0.2268 -0.4203 -0.1117
  907W        W 1022   4.525   1.636   1.791 -0.3544 -0.1584  0.3096
  908W        W 1023   5.336   3.449   1.686 -0.2180  0.1264 -0.0073
  909W        W 1024   4.995   0.215   5.400 -0.0956  0.1462 -0.2629
  910W        W 1025   4.286   0.940   0.236  0.1805 -0.1911 -0.1944
  911W        W 1026   4.825   0.891   3.041  0.2609  0.2410 -0.0213
  912W        W 1027   4.306   1.195   2.304  0.1451 -0.1562  0.0789
  913W        W 1028   3.565   1.312   2.929  0.1815 -0.1853  0.1586
  914W        W 1029   3.784   2.114   1.222  0.0491 -0.1696  0.0754
  915W        W 1030   3.745   1.476   2.223  0.1023  0.1690 -0.0153
  916W        W 1031   5.184   2.710   2.504  0.2403  0.0116  0.0326
  917W        W 1032   5.110   2.205   3.231 -0.0678 -0.2931 -0.0963
  918W        W 1033   4.049   2.268   1.628 -0.0065 -0.1609  0.0114
  919W        W 1034   4.262   2.803   1.979 -0.0401 -0.1324 -0.0152
  920W        W 1035   5.352   2.533   0.987 -0.1980 -0.0359 -0.0477
  921W        W 1036   4.475   2.418   3.122  0.0788 -0.3884  0.1594
  922W        W 1037   4.820   1.969   0.435  0.2291 -0.0006 -0.1841
  923W        W 1038   4.400   2.766   3.438  0.3848 -0.2003  0.0288
  924W        W 1039   4.147   1.576   4.240  0.0509  0.2477  0.0715
  925W        W 1040   3.941   0.943   4.092 -0.0319 -0.1364  0.0124
  926W        W 1041   0.047   1.072   3.895 -0.0460  0.1435 -0.1921
  927W        W 1042   5.236   1.635   4.043 -0.3594 -0.0411  0.1669
  928W        W 1043   3.338   0.456   5.161 -0.2620 -0.0261  0.2151
  929W        W 1044   3.218   1.655   5.438  0.1048  0.0969  0.2982
  930W        W 1045   3.634   2.993   4.770 -0.1865 -0.0845 -0.0144
  931W        W 1046   5.032   1.565   4.765 -0.0830 -0.0939 -0.0537
  932W        W 1047   3.763   0.262   4.323  0.0974 -0.1955 -0.5081
  933W        W 1048   4.714   2.682   5.365  0.0307 -0.1957 -0.2326
  934W        W 1049   3.848   2.902   3.465  0.1748 -0.0593  0.0768
  935W        W 1050   4.554   1.067   4.987  0.1088 -0.1784  0.2925
  936W        W 1051   4.778   1.526   4.316  0.0557 -0.0927  0.0365
  937W        W 1052   4.109   2.724   3.859 -0.3470 -0.2179  0.1836
  938W        W 1053   3.237   2.590   4.877 -0.2737 -0.0827  0.1414
  939W        W 1054   5.526   2.592   3.364 -0.1609 -0.1607 -0.2610
  940W        W 1055   4.280   1.529   4.721  0.1856  0.0716  0.1629
  941W        W 1056   4.020   1.240   3.713  0.1197  0.0485  0.0628
  942W        W 1057   3.866   2.556   4.763 -0.3801 -0.0537  0.2523
  943W        W 1058   4.548   2.101   5.010  0.1237  0.2975  0.1506
  944W        W 1059   3.323   1.678   4.375  0.0146 -0.0402  0.1095
  945W        W 1060   3.529   0.097   4.768 -0.3080  0.2538  0.1688
  946W        W 1061   5.501   0.337   5.378  0.1401  0.0832 -0.0440
  947W        W 1062   4.487   1.549   3.815 -0.2772  0.3252  0.4784
  948W        W 1063   4.259   0.196   4.139  0.0078  0.1162  0.1013
  949W        W 1064   3.966   1.668   5.132  0.0269 -0.0186  0.2422
  950W        W 1065   4.837   0.029   4.795 -0.1604  0.1766 -0.0895
  951W        W 1066   3.834   0.734   4.537 -0.3804  0.1109 -0.2884
  952W        W 1067   4.810   1.918   3.958  0.0326  0.0272  0.0483
  953W        W 1068   4.494   1.604   5.155 -0.1161 -0.3102  0.0983
  954W        W 1069   3.738   0.764   5.078 -0.1704 -0.6341 -0.1050
  955W        W 1070   4.377   2.450   4.668 -0.0369 -0.1046 -0.2113
  956W        W 1071   4.654   3.004   4.678  0.1808  0.0083 -0.0039
  957W        W 1072   3.472   0.669   4.044 -0.2493  0.2048 -0.2794
  958W        W 1073   4.599   5.442   5.201  0.0591  0.3478  0.0678
  959W        W 1074   4.209   1.977   3.965 -0.0624 -0.1237 -0.1181
  960W        W 1075   4.899   0.797   4.182 -0.1023  0.1602 -0.1759
  961W        W 1076   5.358   2.434   5.109 -0.0481 -0.0399  0.3304
  962W        W 1077   4.263   0.661   4.311 -0.3215 -0.0609  0.2653
  963W        W 1078   3.716   2.517   5.235  0.0000 -0.1970 -0.0872
  964W        W 1079   4.284   0.817   3.538  0.3191 -0.1888  0.3641
  965W        W 1080   3.905   0.545   3.793  0.2776  0.3511 -0.1956
  966W        W 1081   4.894   1.192   3.839  0.1366 -0.0265  0.3472
  967W        W 1082   4.333   0.795   5.354  0.2848  0.1188  0.0362
  968W        W 1083   3.852   2.847   4.297  0.2017  0.5049  0.4281
  969W        W 1084   4.279   1.763   3.363  0.2090  0.0782  0.0647
  970W        W 1085   4.014   2.101   5.281  0.3886  0.1847  0.1695
  971W        W 1086   3.702   3.176   3.803  0.2150 -0.2831 -0.2501
  972W        W 1087   4.863   2.611   3.373  0.2764 -0.2127 -0.1099
  973W        W 1088   0.275   2.193   4.458  0.1571  0.2384 -0.0561
  974W        W 1089   4.789   0.682   3.522 -0.0815  0.0817 -0.2627
  975W        W 1090   3.449   0.473   3.545  0.1389  0.1454 -0.1417
  976W        W 1091   3.530   2.084   5.494  0.4389  0.0235  0.2563
  977W        W 1092   4.713   0.359   4.274  0.2872 -0.1272  0.1860
  978W        W 1093   3.715   0.097   5.277 -0.3091  0.0035  0.0246
  979W        W 1094   3.376   0.654   4.708  0.1178  0.0036 -0.0268
  980W        W 1095   3.933   0.314   4.901  0.0532 -0.2474  0.1926
  981W        W 1096   3.658   0.928   3.632  0.1479  0.3364 -0.0391
  982W        W 1097   4.466   1.920   4.408 -0.1170 -0.1525  0.2269
  983W        W 1098   4.592   5.554   3.802  0.1739 -0.2164 -0.1060
  984W        W 1099   4.488   2.304   3.619  0.1165 -0.0838 -0.4153
  985W        W 1100   4.896   2.648   4.398  0.1379  0.0603 -0.1026
  986W        W 1101   4.295   0.178   4.600  0.0515 -0.1008  0.0364
  987W        W 1102   4.725   1.944   3.426 -0.1159 -0.4225 -0.2742
  988W        W 1103   4.701   0.624   4.680  0.1613 -0.2094  0.2475
  989W        W 1104   3.178   1.800   3.124  0.3314  0.2326 -0.1147
  990W        W 1105   4.470   1.074   4.427  0.0348  0.0173  0.2851
  991W        W 1106   4.153   2.952   4.763  0.0203 -0.1903 -0.2717
  992W        W 1107   4.239   0.725   4.793  0.0917 -0.4249  0.3910
  993W        W 1108   4.590   1.179   3.441 -0.1808  0.2612  0.0224
  994W        W 1109   4.234   1.323   5.508  0.0052  0.1922 -0.2961
  995W        W 1110   3.557   1.361   3.967 -0.1204  0.1243 -0.1585
  996W        W 1111   5.043   1.607   3.569  0.2405 -0.0999  0.0121
  997W        W 1112   3.502   1.079   4.428  0.5124  0.0774  0.0825
  998W        W 1113   4.739   0.665   0.085  0.1249 -0.0940 -0.0302
  999W        W 1114   3.129   3.008   4.627 -0.0807  0.3973 -0.1927
 1000W        W 1115   4.052   2.362   4.268  0.2537  0.1222  0.0902
 1001W        W 1116   5.307   5.494   5.079 -0.2640 -0.1974  0.0191
 1002W        W 1117   3.246   2.642   5.364 -0.0013 -0.0606  0.0891
 1003W        W 1118   4.511   0.572   3.895  0.0756 -0.0654 -0.1985
 1004W        W 1119   4.406   1.086   3.920  0.1696  0.0308 -0.0784
 1005W        W 1120   3.955   1.222   4.525  0.0083 -0.2114  0.2740
 1006W        W 1121   4.638   2.308   4.186  0.0422  0.2844 -0.5354
 1007W        W 1122   0.066   1.028   3.344  0.1542  0.1062  0.3006
 1008W        W 1123   3.763   1.662   4.664 -0.1550  0.1987  0.0197
 1009W        W 1124   3.859   3.041   5.225  0.0326  0.0574  0.2249
 1010W        W 1125   5.266   0.421   4.390 -0.0466  0.0200  0.0635
 1011W        W 1126   4.369   2.805   4.325 -0.1229 -0.0479  0.1687
 1012W        W 1127   4.885   0.715   5.168 -0.1535  0.2647 -0.0158
 1013W        W 1128   3.715   1.992   4.253 -0.2072  0.1512  0.0998
 1014W        W 1129   2.932   0.452   4.800 -0.2408  0.1163 -0.1292
 1015W        W 1130   4.188   2.580   5.112 -0.0580  0.0569  0.3187
 1016W        W 1131   4.838   2.585   4.907  0.4484  0.2230  0.0284
 1017W        W 1132   4.758   2.764   3.843 -0.2299  0.0789 -0.0757
 1018W        W 1133   3.328   3.168   5.132 -0.2891 -0.0324  0.4212
 1019W        W 1134   3.876   1.724   3.796  0.1238  0.0251 -0.1620
 1020W        W 1135   3.580   1.208   4.890  0.2504 -0.4180 -0.1165
 1021W        W 1136   5.532   0.050   4.636  0.1146 -0.1559 -0.3063
 1022W        W 1137   5.033   0.297   3.812 -0.0060 -0.0789 -0.0529
 1023W        W 1138   4.388   1.541   2.816 -0.0347 -0.1453  0.1084
 1024W        W 1139   5.308   1.763   3.114 -0.1957  0.0890 -0.0466
 1025W        W 1140   3.370   1.174   5.352 -0.0500  0.0029  0.1917
 1026W        W 1141   4.372   3.049   5.181  0.0137 -0.0962 -0.0650
 1027W        W 1142   4.064   2.086   4.791  0.0478 -0.2249 -0.0307
 1028W        W 1143   5.050   2.351   3.735  0.3815 -0.1387 -0.3952
 1029W        W 1144   3.788   1.704   3.246  0.0146 -0.1223  0.3818
 1030W        W 1145   4.699   4.455   1.304 -0.1413 -0.0681  0.1819
 1031W        W 1146   4.146   4.392   1.345 -0.2550 -0.2368  0.1530
 1032W        W 1147   3.160   3.711   2.887 -0.0649  0.1870  0.2689
 1033W        W 1148   3.824   3.007   2.707  0.1041 -0.3187  0.1237
 1034W        W 1149   5.343   4.948   0.726 -0.1607  0.0697  0.1475
 1035W        W 1150   3.445   4.616   1.707  0.1941  0.0308  0.1350
 1036W        W 1151   4.339   4.560   2.979 -0.2409  0.0438 -0.3670
 1037W        W 1152   5.334   5.097   1.226  0.0389  0.4475  0.0709
 1038W        W 1153   3.728   0.177   2.464  0.1380  0.0112 -0.1498
 1039W        W 1154   3.022   4.856   1.469 -0.1262 -0.0538  0.0371
 1040W        W 1155   4.308   5.167   2.723  0.0475 -0.1249 -0.0464
 1041W        W 1156   4.706   4.561   1.803 -0.0180  0.0012  0.0150
 1042W        W 1157   4.611   5.337   1.771  0.2124 -0.2104 -0.0209
 1043W        W 1158   4.834   5.489   3.280 -0.2502  0.0749  0.0611
 1044W        W 1159   5.203   5.328   2.926 -0.2421 -0.1381 -0.0123
 1045W        W 1160   3.304   4.541   3.339 -0.5857  0.3329  0.1215
 1046W        W 1161   3.702   3.588   1.060 -0.1817  0.0462 -0.1521
 1047W        W 1162   3.923   3.417   2.410 -0.0842  0.0156  0.1456
 1048W        W 1163   5.207   4.584   1.396  0.1544  0.0260  0.0045
 1049W        W 1164   5.032   3.653   0.815  0.1677  0.2521 -0.1647
 1050W        W 1165   3.509   4.215   0.643  0.1785  0.2341 -0.0598
 1051W        W 1166   4.859   4.970   1.254  0.5364 -0.1657 -0.1121
 1052W        W 1167   4.780   3.637   1.732 -0.0330  0.0183  0.1433
 1053W        W 1168   4.136   5.454   5.533 -0.0057  0.1656  0.0819
 1054W        W 1169   3.573   4.087   0.112 -0.3722 -0.1154 -0.0905
 1055W        W 1170   5.114   4.157   0.574  0.1740  0.0018  0.0239
 1056W        W 1171   5.479   0.298   3.016  0.5346  0.0413 -0.0607
 1057W        W 1172   2.974   5.340   0.712  0.3471 -0.1503 -0.0062
 1058W        W 1173   4.602   5.531   2.287 -0.0427  0.0424  0.0443
 1059W        W 1174   3.719   4.504   2.115 -0.0911  0.0357 -0.0554
 1060W        W 1175   3.911   4.507   3.215  0.1124 -0.3035 -0.0748
 1061W        W 1176   3.768   3.128   1.383  0.3442 -0.0598  0.1986
 1062W        W 1177   0.384   3.826   1.915  0.0342 -0.0631  0.0790
 1063W        W 1178   0.117   4.378   2.667  0.0996 -0.0878  0.1307
 1064W        W 1179   4.686   4.445   0.574 -0.1729 -0.0860  0.0655
 1065W        W 1180   4.210   3.591   2.825 -0.1948  0.0192 -0.1382
 1066W        W 1181   4.106   3.694   0.341  0.2386 -0.3523 -0.0297
 1067W        W 1182   3.116   5.390   1.609 -0.3016 -0.1140 -0.1651
 1068W        W 1183   5.110   4.828   2.922 -0.1498  0.0815  0.1030
 1069W        W 1184   0.128   3.427   2.009 -0.0629  0.1605 -0.4292
 1070W        W 1185   4.102   3.828   1.319 -0.0733  0.3454  0.1789
 1071W        W 1186   3.248   0.016   2.546 -0.1689  0.0870  0.1862
 1072W        W 1187   0.148   5.229   0.975 -0.0375 -0.1404  0.2573
 1073W        W 1188   5.014   0.101   2.571 -0.0634  0.0341  0.0417
 1074W        W 1189   5.238   4.501   1.918  0.3012 -0.1095  0.3340
 1075W        W 1190   5.554   5.572   1.868  0.3202  0.2209 -0.0186
 1076W        W 1191   3.845   3.961   2.099 -0.2023 -0.0972  0.1156
 1077W        W 1192   3.334   4.153   1.986 -0.1763 -0.1976  0.1259
 1078W        W 1193   3.666   3.480   0.090  0.3270 -0.1009 -0.0434
 1079W        W 1194   5.287   3.885   1.842 -0.0862  0.2452 -0.1529
 1080W        W 1195   4.409   5.215   1.081  0.2044  0.0959  0.0104
 1081W        W 1196   4.802   4.096   0.975 -0.0150  0.0429  0.1776
 1082W        W 1197   4.211   3.635   0.844  0.1029  0.0764 -0.1493
 1083W        W 1198   4.063   3.953   5.471  0.2615  0.4235 -0.3783
 1084W        W 1199   4.853   4.780   2.194  0.1738 -0.0918  0.1788
 1085W        W 1200   2.354   5.483   2.362 -0.0640  0.4404  0.0072
 1086W        W 1201   4.788   5.076   0.723 -0.1188 -0.4655  0.1773
 1087W        W 1202   4.194   3.415   5.498  0.0122  0.1714 -0.2155
 1088W        W 1203   5.061   4.615   0.945  0.1636  0.0229 -0.0718
 1089W        W 1204   5.339   0.066   3.431  0.1441 -0.0133 -0.3678
 1090W        W 1205   5.286   3.552   3.322  0.1326 -0.2977  0.2784
 1091W        W 1206   4.353   3.752   1.959  0.1863  0.0811  0.5482
 1092W        W 1207   3.874   4.093   0.948  0.0363  0.1864  0.0022
 1093W        W 1208   5.007   5.488   2.044  0.2602  0.1575 -0.2383
 1094W        W 1209   5.101   3.750   1.318  0.0417 -0.2341 -0.0602
 1095W        W 1210   5.465   4.040   2.252  0.0631 -0.3827 -0.0940
 1096W        W 1211   0.156   5.213   0.505  0.0385  0.0779  0.0525
 1097W        W 1212   4.307   4.286   0.847  0.1365  0.0329  0.2185
 1098W        W 1213   4.945   4.050   0.094 -0.0881  0.2729  0.2128
 1099W        W 1214   3.573   2.868   0.073 -0.0114 -0.1877 -0.1637
 1100W        W 1215   4.055   5.013   3.079 -0.0939 -0.0543 -0.2143
 1101W        W 1216   4.664   3.407   2.884  0.0648 -0.0634 -0.0035
 1102W        W 1217   0.069   3.947   3.022 -0.0089 -0.3415 -0.2845
 1103W        W 1218   4.641   3.280   0.899 -0.1362  0.0696  0.0542
 1104W        W 1219   3.670   4.515   1.132  0.2131 -0.0694  0.1419
 1105W        W 1220   3.656   3.747   0.574  0.0250  0.2410 -0.0173
 1106W        W 1221   3.804   3.624   1.705  0.2427 -0.2587 -0.0901
 1107W        W 1222   5.263   4.544   2.502  0.1220 -0.2474 -0.0742
 1108W        W 1223   3.077   4.233   5.470 -0.2265  0.0120  0.0741
 1109W        W 1224   0.041   4.811   1.603  0.4097  0.0732 -0.1681
 1110W        W 1225   3.220   5.274   0.203 -0.1650  0.3214 -0.0485
 1111W        W 1226   3.751   5.355   2.791  0.0264 -0.0002 -0.1617
 1112W        W 1227   4.849   5.191   2.565  0.1332  0.1923  0.1818
 1113W        W 1228   0.748   0.055   0.412  0.2877 -0.2706 -0.1787
 1114W        W 1229   5.169   5.092   3.326  0.0430  0.4797 -0.2435
 1115W        W 1230   4.606   3.191   0.041  0.4404 -0.1449 -0.0636
 1116W        W 1231   4.080   4.040   2.939 -0.0672  0.0891  0.1023
 1117W        W 1232   4.574   3.557   2.368 -0.2545  0.2743  0.1618
 1118W        W 1233   4.672   5.016   3.068 -0.3132  0.1207 -0.0648
 1119W        W 1234   4.252   3.935   2.409  0.2682  0.0314  0.1444
 1120W        W 1235   5.069   3.158   3.025 -0.1578 -0.3586  0.0599
 1121W        W 1236   4.225   4.303   2.004 -0.0675 -0.0951  0.2019
 1122W        W 1237   3.986   3.183   0.882  0.3009  0.2233 -0.1319
 1123W        W 1238   4.257   3.339   1.448  0.0039 -0.0263  0.2231
 1124W        W 1239   4.168   5.254   1.549  0.0347  0.3317 -0.0712
 1125W        W 1240   3.154   4.751   0.035  0.3803 -0.2429  0.1663
 1126W        W 1241   4.323   3.118   2.475  0.0163  0.3704  0.2634
 1127W        W 1242   4.543   4.108   1.605  0.2266 -0.2546  0.0114
 1128W        W 1243   4.709   4.680   2.684 -0.3316  0.0412  0.0278
 1129W        W 1244   4.137   4.515   2.517 -0.0558  0.1494 -0.0611
 1130W        W 1245   3.833   4.913   2.515 -0.3551 -0.1932 -0.0384
 1131W        W 1246   0.262   5.451   2.762 -0.0159  0.1119  0.0713
 1132W        W 1247   4.255   0.165   2.602  0.1607  0.0001 -0.0692
 1133W        W 1248   3.708   3.701   2.704 -0.1683  0.1147 -0.0521
 1134W        W 1249   3.843   4.243   1.697  0.1133 -0.0471  0.1201
 1135W        W 1250   4.440   4.221   0.128 -0.0033  0.3383 -0.0674
 1136W        W 1251   5.048   5.036   1.769  0.1574 -0.1258  0.1669
 1137W        W 1252   4.574   3.735   0.012  0.0417  0.1939  0.0304
 1138W        W 1253   4.020   4.887   1.204 -0.1479 -0.0106 -0.2647
 1139W        W 1254   3.485   4.849   3.003  0.0246 -0.3645 -0.4539
 1140W        W 1255   4.411   4.749   0.879  0.0748  0.1789 -0.0395
 1141W        W 1256   3.878   4.868   1.682 -0.0055 -0.2502  0.1703
 1142W        W 1257   4.999   4.174   1.533 -0.0487 -0.1408  0.0800
 1143W        W 1258   3.796   3.331   3.158 -0.1548  0.0743  0.2143
 1144W        W 1259   4.626   3.440   0.447 -0.4097 -0.2465 -0.0258
 1145W        W 1260   5.512   4.193   1.523 -0.1700  0.2191  0.1396
 1146W        W 1261   4.646   3.935   0.489  0.0176  0.4707 -0.0974
 1147W        W 1262   4.347   5.334   3.400 -0.0671 -0.2527 -0.0697
 1148W        W 1263   5.404   4.122   1.045 -0.1466 -0.1396 -0.4009
 1149W        W 1264   4.006   4.164   0.464 -0.1562  0.1235  0.1851
 1150W        W 1265   4.441   4.837   1.504 -0.2460  0.0656 -0.3464
 1151W        W 1266   4.120   0.001   3.032 -0.2143  0.0436 -0.1281
 1152W        W 1267   4.012   5.540   1.173  0.2466  0.4651  0.0887
 1153W        W 1268   4.591   3.683   1.215  0.0358 -0.0999 -0.0142
 1154W        W 1269   5.046   4.594   0.265 -0.2063 -0.1296 -0.1351
 1155W        W 1270   3.522   4.970   1.309 -0.1718 -0.0433 -0.3579
 1156WF      WF 1271   5.144   3.752   2.684  0.1841 -0.2140  0.0940
 1157WF      WF 1272   0.224   4.618   1.105 -0.0411 -0.1958 -0.1297
 1158WF      WF 1273   5.273   3.184   1.120  0.2973  0.1937  0.0069
 1159WF      WF 1274   4.829   4.100   2.197  0.2008  0.2386  0.2614
 1160WF      WF 1275   4.845   3.091   1.431  0.0840 -0.0557  0.0234
 1161WF      WF 1276   3.761   5.249   0.728  0.0645 -0.1306 -0.0291
 1162WF      WF 1277   3.410   3.979   1.373 -0.2966  0.1464  0.3540
 1163WF      WF 1278   3.107   3.673   0.228 -0.0528  0.0034 -0.1921
 1164WF      WF 1279   3.551   4.036   3.221  0.0528 -0.0362 -0.0699
 1165WF      WF 1280   3.402   4.870   0.627  0.0301  0.0769  0.1809
 1166WF      WF 1281   3.891   4.722   0.575  0.1285  0.0860 -0.1376
 1167WF      WF 1282   3.998   5.382   2.098  0.0006 -0.3389  0.1598
 1168WF      WF 1283   0.252   3.278   1.046 -0.0025  0.0170  0.2466
 1169WF      WF 1284   5.206   3.498   0.236 -0.0244 -0.1076  0.1050
 1170WF      WF 1285   4.476   4.885   0.208 -0.0786 -0.1437 -0.1629
 1171WF      WF 1286   5.176   0.376   0.422  0.0315 -0.2411 -0.2676
 1172WF      WF 1287   4.665   4.081   2.809  0.2646  0.1253  0.0645
 1173WF      WF 1288   4.287   4.938   2.115  0.3686  0.2160 -0.1122
 1174WF      WF 1289   3.578   4.287   2.671 -0.1490  0.1805  0.0605
 1175WF      WF 1290   5.393   5.134   2.314 -0.0489  0.0201  0.1950
 1176WF      WF 1291   3.560   5.233   2.090  0.2020 -0.1110  0.0036
 1177WF      WF 1292   5.101   4.231   3.016 -0.0328  0.0499  0.0437
 1178WF      WF 1293   4.192   5.184   0.494  0.1957  0.3651 -0.1076
 1179WF      WF 1294   4.431   4.757   4.411 -0.1341  0.2149 -0.3651
 1180WF      WF 1295   3.868   4.817   4.773  0.0982  0.0341  0.0272
 1181WF      WF 1296   0.148   4.570   3.776 -0.0338  0.1364 -0.1482
 1182WF      WF 1297   3.577   4.515   5.203  0.1251  0.2263 -0.0037
 1183WF      WF 1298   4.813   4.599   4.829 -0.0345 -0.2604 -0.0425
 1184WF      WF 1299   3.202   4.813   5.014 -0.0849 -0.0949 -0.1180
 1185WF      WF 1300   4.580   4.223   5.078 -0.3789  0.0951  0.1254
 1186WF      WF 1301   4.401   4.849   4.904 -0.3204 -0.0187  0.1805
 1187WF      WF 1302   3.587   3.424   4.382 -0.1213 -0.2470  0.1955
 1188WF      WF 1303   4.805   4.132   4.614 -0.1214 -0.0192  0.0766
 1189WF      WF 1304   5.236   3.537   4.252  0.4935  0.3197 -0.3632
 1190WF      WF 1305   3.231   3.811   4.254 -0.0942  0.3343 -0.2442
 1191WF      WF 1306   4.655   5.281   4.316  0.1615  0.0830  0.1401
 1192WF      WF 1307   4.320   5.034   3.979  0.2067  0.2484 -0.0246
 1193WF      WF 1308   3.804   4.227   3.726 -0.2452  0.0092 -0.0683
 1194WF      WF 1309   5.398   4.209   4.029 -0.1410 -0.3732  0.0577
 1195WF      WF 1310   3.713   4.887   4.315 -0.1180 -0.0331  0.1972
 1196WF      WF 1311   3.150   3.652   4.719 -0.0334  0.3169 -0.0656
 1197WF      WF 1312   5.146   3.534   5.342  0.1443  0.1984 -0.1670
 1198WF      WF 1313   4.905   4.226   3.780  0.1275 -0.0090 -0.1366
 1199WF      WF 1314   4.335   3.328   3.820  0.1841  0.4088 -0.2373
 1200WF      WF 1315   3.252   5.326   5.136 -0.2557 -0.3308 -0.0453
 1201WF      WF 1316   5.554   2.724   4.635  0.1338  0.4421  0.0856
 1202WF      WF 1317   3.831   4.233   4.879 -0.1258  0.0253 -0.0625
 1203WF      WF 1318   4.979   4.976   4.526  0.1623  0.1752  0.0522
 1204WF      WF 1319   5.141   4.505   5.223  0.0141 -0.0181  0.1823
 1205WF      WF 1320   4.935   5.016   5.030  0.0970 -0.0277  0.1744
 1206WF      WF 1321   3.457   3.883   5.133 -0.0756  0.0545 -0.1016
 1207WF      WF 1322   3.668   3.742   4.049  0.0245  0.0893  0.1146
 1208WF      WF 1323   5.026   3.091   5.152 -0.1069  0.0696 -0.0463
 1209WF      WF 1324   4.873   4.966   4.039 -0.1086 -0.0026 -0.4139
 1210WF      WF 1325   4.949   3.909   4.190 -0.0584 -0.2549  0.3539
 1211WF      WF 1326   3.865   3.832   4.491 -0.0547 -0.0128 -0.0163
 1212WF      WF 1327   3.842   3.786   3.547  0.0194 -0.0489 -0.0535
 1213WF      WF 1328   5.122   5.422   4.266  0.1808  0.3454  0.0878
 1214WF      WF 1329   4.329   3.610   3.422  0.2198  0.3124  0.1519
 1215WF      WF 1330   4.961   4.519   4.322  0.2758  0.1239 -0.2568
 1216WF      WF 1331   4.266   3.844   4.884 -0.1054 -0.0515  0.0646
 1217WF      WF 1332   3.823   4.398   4.414  0.0188 -0.0251  0.1447
 1218WF      WF 1333   5.226   5.444   0.291 -0.2295 -0.2877 -0.0450
 1219WF      WF 1334   5.220   3.268   4.675 -0.0198 -0.0937  0.0283
 1220WF      WF 1335   5.502   5.119   3.857  0.2301 -0.4358  0.0583
 1221WF      WF 1336   4.571   4.214   4.207 -0.0716 -0.0344 -0.0701
 1222WF      WF 1337   5.296   4.160   3.472  0.0943 -0.4156  0.0615
 1223WF      WF 1338   3.306   3.603   3.472  0.0057  0.0851  0.0413
 1224WF      WF 1339   4.605   3.365   4.234 -0.3191 -0.0501 -0.0801
 1225WF      WF 1340   2.937   3.196   0.075  0.0181  0.2759  0.0415
 1226WF      WF 1341   3.424   4.625   4.608 -0.3652 -0.1787 -0.2056
 1227WF      WF 1342   3.407   4.303   4.188  0.0843 -0.0934  0.0891
 1228WF      WF 1343   3.830   3.553   4.915  0.1259  0.3074 -0.0282
 1229WF      WF 1344   3.327   4.029   3.781 -0.1901 -0.1134  0.1437
 1230WF      WF 1345   4.922   5.059   0.008  0.1591  0.2439 -0.1040
 1231WF      WF 1346   3.636   5.312   3.385  0.3091  0.1835 -0.2365
 1232WF      WF 1347   5.570   0.045   3.995  0.2643  0.0024  0.2919
 1233WF      WF 1348   4.699   3.319   3.497  0.1640 -0.0957 -0.1455
 1234WF      WF 1349   4.100   3.382   4.221  0.1925 -0.0550 -0.1774
 1235WF      WF 1350   4.381   3.801   4.408  0.0824  0.0163 -0.0641
 1236WF      WF 1351   4.037   5.281   4.951  0.1656 -0.0662  0.2097
 1237WF      WF 1352   3.895   4.991   3.684  0.0608 -0.0542 -0.2482
 1238WF      WF 1353   4.326   4.314   4.628 -0.3745  0.0382  0.1922
 1239WF      WF 1354   3.915   4.612   0.036 -0.1086  0.2523  0.0209
 1240WF      WF 1355   4.329   4.139   3.535 -0.0732  0.1072  0.1140
 1241WF      WF 1356   4.660   4.664   5.309  0.0167 -0.1375 -0.0023
 1242WF      WF 1357   4.816   3.931   3.341 -0.0470 -0.3610 -0.4304
 1243WF      WF 1358   4.087   4.618   3.967  0.1841 -0.1907 -0.2543
 1244WF      WF 1359   5.196   4.666   3.789 -0.1201  0.1460  0.4503
 1245WF      WF 1360   3.659   5.054   5.228  0.1721 -0.1164  0.1102
 1246WF      WF 1361   4.733   3.467   5.082  0.2026 -0.3031  0.0948
 1247WF      WF 1362   4.946   3.385   3.870 -0.0295  0.1828 -0.2718
 1248WF      WF 1363   5.022   4.012   5.052 -0.2231  0.1888  0.1412
 1249WF      WF 1364   4.631   3.731   3.794  0.0052 -0.0887 -0.1320
 1250WF      WF 1365   5.314   3.926   4.575 -0.1050  0.0335 -0.2449
 1251WF      WF 1366   4.177   3.942   3.973  0.1601  0.2944 -0.0874
 1252WF      WF 1367   4.165   4.463   5.184  0.0962 -0.2821 -0.2230
 1253WF      WF 1368   4.158   5.173   4.465 -0.0886 -0.2496 -0.0872
 1254WF      WF 1369   4.814   3.639   4.595  0.0780 -0.0056  0.0389
 1255WF      WF 1370   4.842   4.534   3.362  0.1299  0.0678  0.1359
 1256ION    NA+ 1371   3.475   5.135   4.731  0.3169 -0.1345  0.0362
 1257ION    NA+ 1372   5.293   4.453   4.734  0.0943  0.1439  0.2605
 1258ION    NA+ 1373   5.036   3.072   4.268 -0.3024 -0.1243  0.0737
 1259ION    NA+ 1374   4.342   3.404   4.702 -0.2195  0.3586 -0.4787
 1260ION    NA+ 1375   3.862   5.330   4.024 -0.0787  0.3099 -0.1196
 1261ION    NA+ 1376   3.441   4.097   4.670  0.0707  0.1763 -0.1696
 1262ION    NA+ 1377   3.277   3.392   3.966 -0.2814 -0.0637 -0.2145
 1263ION    NA+ 1378   3.471   4.741   3.884  0.1078 -0.1904 -0.0918
 1264ION    NA+ 1379   4.565   4.597   3.848 -0.0170  0.0948 -0.0812
 1265ION    NA+ 1380   4.201   5.019   5.341  0.0573 -0.0493  0.1104
 1266ION    NA+ 1381   0.147   3.203   4.676 -0.1281  0.0517 -0.1086
 1267ION    NA+ 1382   5.250   3.769   3.752  0.2015  0.2251  0.0788
 1268ION    NA+ 1383   4.715   4.984   3.570  0.3313 -0.0130  0.2907
 1269ION    NA+ 1384   5.056   5.375   3.788 -0.0141  0.0950 -0.3347
 1270ION    CL- 1385   0.537   5.545   1.085  0.3709 -0.3984  0.0431
 1271ION    CL- 1386   3.587   4.931   0.164 -0.2527 -0.0687 -0.0068
 1272ION    CL- 1387   4.253   4.700   3.464 -0.0860 -0.1336  0.0283
   5.57250   5.57250   5.57250
