# Supplementary material for: Stability and Existence of Noncanonical I-motif DNA Structures in Computer Simulations Based on Atomistic and Coarse-Grained Force Fields
Source: Molecules. 2022 Aug 1;27(15):4915. doi: 10.3390/molecules27154915 (PMC9370271; doi:10.3390/molecules27154915)
Supplement: Supplementary file 1 [file molecules-27-04915-s001.zip › supporting/martini.gq.gro]

Martini system from gq.pdb
 1175
    1DG     BB2    1   2.839   2.222   1.849  0.4058  0.3084  0.0446
    1DG     BB3    2   2.773   2.162   2.037  0.1138  0.1599 -0.3114
    1DG     SC1    3   2.782   2.438   2.150  0.0889 -0.3093 -0.0346
    1DG     SC2    4   3.029   2.519   2.290  0.0646  0.1974 -0.2731
    1DG     SC3    5   2.783   2.604   2.429  0.0690 -0.2022 -0.0140
    1DG     SC4    6   2.666   2.547   2.175  0.1393 -0.2552 -0.0346
    2DG     BB1    7   2.845   1.860   2.078  0.2187 -0.2688  0.1066
    2DG     BB2    8   2.945   2.063   2.356  0.3090 -0.1764 -0.1457
    2DG     BB3    9   2.845   2.060   2.520 -0.0679  0.2709  0.2707
    2DG     SC1   10   2.644   2.273   2.470  0.2409 -0.2799 -0.0371
    2DG     SC2   11   2.449   2.313   2.253  0.2346  0.1718  0.0483
    2DG     SC3   12   2.329   2.414   2.502 -0.0926 -0.0122 -0.0319
    2DG     SC4   13   2.591   2.356   2.597 -0.1018 -0.2870 -0.1699
    3DG     BB1   14   2.871   1.695   2.636 -0.2187  0.1492  0.1642
    3DG     BB2   15   2.571   1.803   2.815 -0.4393  0.3575 -0.2183
    3DG     BB3   16   2.394   1.772   2.736 -0.0664  0.1635  0.1485
    3DG     SC1   17   2.365   2.041   2.625  0.3591  0.0416  0.0934
    3DG     SC2   18   2.208   2.257   2.749 -0.2827 -0.3712  0.0232
    3DG     SC3   19   2.097   2.134   2.505 -0.0465  0.0228 -0.2885
    3DG     SC4   20   2.367   2.053   2.464 -0.0812 -0.2769  0.0557
    4DT     BB1   21   2.319   1.412   2.779  0.2355 -0.2044 -0.1837
    4DT     BB2   22   2.135   1.579   3.052 -0.2081 -0.2122  0.1439
    4DT     BB3   23   2.162   1.444   3.194  0.2548  0.6935  0.2362
    4DT     SC1   24   1.969   1.280   3.092 -0.4117  0.1898 -0.3338
    4DT     SC2   25   1.857   1.208   3.263 -0.2336  0.1628 -0.2265
    4DT     SC3   26   1.890   1.051   2.983 -0.1306 -0.0151 -0.1159
    5DT     BB1   27   2.379   1.699   3.351 -0.0003 -0.1484 -0.1701
    5DT     BB2   28   2.234   2.013   3.339  0.3357 -0.3467 -0.0405
    5DT     BB3   29   2.040   2.045   3.308 -0.0429  0.1359 -0.0726
    5DT     SC1   30   2.042   2.049   3.061 -0.0526  0.0786 -0.0740
    5DT     SC2   31   1.879   2.186   3.017 -0.2123 -0.1266 -0.1250
    5DT     SC3   32   2.013   1.981   2.807  0.1414  0.0682 -0.0945
    6DA     BB1   33   1.887   2.119   3.620 -0.0502  0.0733 -0.0477
    6DA     BB2   34   2.068   2.424   3.533 -0.0008  0.1432 -0.0919
    6DA     BB3   35   1.956   2.590   3.578 -0.0565  0.1865  0.1700
    6DA     SC1   36   1.847   2.547   3.293  0.4793 -0.0850 -0.0352
    6DA     SC2   37   1.795   2.707   3.138 -0.2021 -0.0079  0.2562
    6DA     SC3   38   1.765   2.493   2.982 -0.1691  0.1949 -0.0333
    6DA     SC4   39   1.752   2.419   3.260 -0.1134  0.3248  0.0041
    7DG     BB1   40   2.182   2.788   3.713  0.1573  0.0279  0.0131
    7DG     BB2   41   2.465   2.638   3.545 -0.0387 -0.0569  0.3843
    7DG     BB3   42   2.557   2.685   3.382 -0.2426 -0.1208 -0.2245
    7DG     SC1   43   2.377   2.557   3.190  0.1569 -0.3215 -0.0699
    7DG     SC2   44   2.116   2.687   3.148  0.1801 -0.0704  0.5237
    7DG     SC3   45   2.150   2.411   3.050 -0.1624 -0.0623  0.3755
    7DG     SC4   46   2.428   2.470   3.064 -0.1175 -0.0394 -0.3863
    8DG     BB1   47   2.867   2.838   3.501 -0.1428 -0.1546  0.0599
    8DG     BB2   48   3.051   2.591   3.356  0.2293 -0.2333  0.1190
    8DG     BB3   49   3.077   2.680   3.186  0.0750  0.1194 -0.0136
    8DG     SC1   50   2.899   2.513   3.015 -0.1975 -0.0389  0.0859
    8DG     SC2   51   3.008   2.290   2.855 -0.0125  0.0389  0.1016
    8DG     SC3   52   2.716   2.280   2.899 -0.0850  0.1053 -0.3483
    8DG     SC4   53   2.747   2.551   2.978 -0.3036 -0.0913  0.4533
    9DG     BB1   54   3.398   2.688   3.175  0.3112 -0.3990 -0.0924
    9DG     BB2   55   3.445   2.391   2.988  0.4230  0.0181  0.1058
    9DG     BB3   56   3.499   2.391   2.784  0.0112  0.0110 -0.0841
    9DG     SC1   57   3.229   2.517   2.726  0.0747 -0.4233  0.0222
    9DG     SC2   58   3.190   2.801   2.798  0.4220 -0.3397 -0.1102
    9DG     SC3   59   2.954   2.642   2.719 -0.0329  0.1600  0.2071
    9DG     SC4   60   3.149   2.478   2.592 -0.2366  0.0262  0.0630
   10DT     BB1   61   3.831   2.318   2.802  0.2114  0.0626 -0.1158
   10DT     BB2   62   4.009   2.555   2.601 -0.1791 -0.1117  0.1155
   10DT     BB3   63   3.893   2.691   2.555 -0.0956 -0.7363  0.3780
   10DT     SC1   64   3.719   2.567   2.399  0.2235  0.0919 -0.1936
   10DT     SC2   65   3.691   2.676   2.214  0.3859  0.1736 -0.1716
   10DT     SC3   66   3.482   2.464   2.339  0.2423  0.1727 -0.4088
   11DT     BB1   67   3.875   2.995   2.760  0.2362  0.0486  0.0839
   11DT     BB2   68   3.797   3.159   2.444 -0.1946 -0.2131  0.0294
   11DT     BB3   69   3.607   3.190   2.419  0.3152  0.4232  0.0850
   11DT     SC1   70   3.543   2.945   2.434 -0.0965 -0.0070  0.0599
   11DT     SC2   71   3.429   2.860   2.270 -0.2543  0.0671  0.1307
   11DT     SC3   72   3.442   2.741   2.569  0.2276 -0.2075  0.0062
   12DA     BB1   73   3.553   3.508   2.460 -0.1669 -0.0051  0.1634
   12DA     BB2   74   3.404   3.380   2.148  0.2219  0.2893 -0.1972
   12DA     BB3   75   3.204   3.367   2.170  0.5304  0.1445 -0.0973
   12DA     SC1   76   3.183   3.095   2.309 -0.1241 -0.3009  0.0133
   12DA     SC2   77   3.220   3.026   2.524  0.3743 -0.1962 -0.0320
   12DA     SC3   78   3.082   2.811   2.452 -0.3104  0.1153  0.3006
   12DA     SC4   79   3.083   2.994   2.230 -0.2413 -0.2017  0.0346
   13DG     BB1   80   3.024   3.594   1.969  0.1232  0.0684 -0.0812
   13DG     BB2   81   2.765   3.342   1.928  0.1278 -0.2239 -0.1866
   13DG     BB3   82   2.622   3.343   2.061  0.0084  0.1271  0.0944
   13DG     SC1   83   2.743   3.150   2.223 -0.2462  0.0683 -0.1182
   13DG     SC2   84   2.766   2.862   2.167  0.0612  0.0265  0.1998
   13DG     SC3   85   2.730   2.944   2.448  0.0364  0.1015  0.1748
   13DG     SC4   86   2.823   3.197   2.355  0.0471 -0.0540 -0.2488
   14DG     BB1   87   2.341   3.348   1.820  0.1367  0.1191  0.2583
   14DG     BB2   88   2.307   2.992   1.747 -0.1616 -0.4720  0.0921
   14DG     BB3   89   2.210   2.830   1.804  0.1208 -0.6368 -0.2226
   14DG     SC1   90   2.329   2.770   2.077  0.1080 -0.3121  0.1457
   14DG     SC2   91   2.480   2.979   2.220  0.1256 -0.1918 -0.0467
   14DG     SC3   92   2.467   2.730   2.378  0.1420 -0.2761 -0.1768
   14DG     SC4   93   2.297   2.641   2.168 -0.0372 -0.3748  0.0082
   15DG     BB1   94   1.881   2.780   1.672 -0.3074 -0.2131 -0.0811
   15DG     BB2   95   1.791   2.456   1.729  0.1096  0.1153 -0.0088
   15DG     BB3   96   1.657   2.466   1.880  0.1055 -0.2432 -0.1752
   15DG     SC1   97   1.849   2.420   2.099 -0.1750  0.1688  0.2890
   15DG     SC2   98   1.952   2.161   2.195 -0.3674 -0.0512 -0.0863
   15DG     SC3   99   2.133   2.384   2.262 -0.2945 -0.1630  0.0945
   15DG     SC4  100   1.954   2.542   2.106 -0.0487  0.0770  0.0506
   16DT     BB1  101   1.368   2.285   1.771  0.0070 -0.1862  0.1107
   16DT     BB2  102   1.220   2.121   2.048 -0.1954  0.1790  0.1969
   16DT     BB3  103   1.315   2.140   2.208 -0.6473  0.1703 -0.4858
   16DT     SC1  104   1.540   2.048   2.072  0.0147 -0.2794 -0.3621
   16DT     SC2  105   1.649   1.953   2.234 -0.0070  0.0906 -0.1241
   16DT     SC3  106   1.775   2.034   1.949  0.1868 -0.0257 -0.0725
   17DT     BB1  107   1.104   2.156   2.471  0.2947 -0.4010 -0.1939
   17DT     BB2  108   1.221   2.342   2.769  0.3239  0.5341  0.2492
   17DT     BB3  109   1.406   2.371   2.747 -0.2049  0.0229  0.0433
   17DT     SC1  110   1.476   2.126   2.665 -0.0197 -0.0667 -0.2684
   17DT     SC2  111   1.618   2.037   2.803 -0.2672 -0.2732 -0.1434
   17DT     SC3  112   1.493   1.891   2.545  0.1756  0.1033 -0.5806
   18DA     BB1  113   1.369   2.704   2.732  0.0136  0.1363  0.0066
   18DA     BB2  114   1.705   2.751   2.639 -0.3777  0.2952 -0.1661
   18DA     BB3  115   1.743   2.731   2.438 -0.2406  0.3429  0.0407
   18DA     SC1  116   1.745   2.427   2.477  0.1668 -0.5016 -0.0407
   18DA     SC2  117   1.829   2.310   2.655  0.0341 -0.0650  0.3181
   18DA     SC3  118   1.763   2.105   2.499  0.2427  0.1340 -0.0374
   18DA     SC4  119   1.665   2.341   2.365 -0.1204 -0.0865 -0.1687
   19DG     BB1  120   1.997   2.936   2.466  0.1051  0.2148 -0.1981
   19DG     BB2  121   1.898   3.115   2.776 -0.2127  0.4866  0.0819
   19DG     BB3  122   2.032   3.113   2.915  0.1784  0.0855 -0.6648
   19DG     SC1  123   2.179   2.884   2.829 -0.2218 -0.2849  0.1055
   19DG     SC2  124   2.194   2.771   2.557  0.0354 -0.0036 -0.0001
   19DG     SC3  125   2.291   2.599   2.777  0.0921 -0.0384 -0.0520
   19DG     SC4  126   2.298   2.840   2.929 -0.3953 -0.2553  0.3275
   20DG     BB1  127   2.129   3.432   2.883 -0.3916 -0.0114 -0.2717
   20DG     BB2  128   2.467   3.358   2.889 -0.1589 -0.0804  0.2722
   20DG     BB3  129   2.565   3.332   2.718  0.1079  0.1269 -0.2614
   20DG     SC1  130   2.534   3.044   2.747 -0.1980 -0.0572  0.1390
   20DG     SC2  131   2.653   2.878   2.960 -0.0051  0.0746  0.1360
   20DG     SC3  132   2.615   2.729   2.708 -0.1939 -0.2822  0.3704
   20DG     SC4  133   2.467   2.959   2.628  0.1309 -0.1844  0.0381
   21DG     BB1  134   2.840   3.524   2.755 -0.1617  0.3216  0.0455
   21DG     BB2  135   2.766   3.541   3.106  0.1070  0.0119 -0.2290
   21DG     BB3  136   2.785   3.362   3.176 -0.0345  0.2885 -0.2125
   21DG     SC1  137   2.908   3.202   2.962  0.0838 -0.0376  0.1418
   21DG     SC2  138   3.028   3.310   2.715  0.1564  0.1121  0.2416
   21DG     SC3  139   2.931   3.032   2.696 -0.1522  0.2151  0.2738
   21DG     SC4  140   2.945   3.046   2.981  0.0060 -0.0407  0.2805
   22W        W  141   4.845   3.835   3.041  0.2733  0.1292 -0.3802
   23W        W  142   0.662   2.376   2.585 -0.0362 -0.1898 -0.0320
   24W        W  143   3.042   2.065   0.442  0.4834 -0.0092 -0.1774
   25W        W  144   0.856   3.086   0.350  0.1707  0.1382  0.0366
   26W        W  145   1.246   1.471   0.839  0.2708  0.0218 -0.3759
   27W        W  146   0.378   1.414   1.500  0.0845  0.4138 -0.2726
   28W        W  147   1.793   2.132   0.489  0.0159 -0.0348  0.1457
   29W        W  148   1.477   3.121   2.982  0.1502 -0.0889 -0.3491
   30W        W  149   0.059   0.820   2.718 -0.2564  0.1465  0.0572
   31W        W  150   0.625   0.124   2.407  0.1776 -0.2141  0.1852
   32W        W  151   2.801   0.487   1.272  0.0683  0.1070  0.1072
   33W        W  152   2.192   1.023   5.052  0.3921  0.2037  0.0208
   34W        W  153   2.632   0.515   2.988  0.0268 -0.2284 -0.1252
   35W        W  154   5.047   0.684   2.127  0.3435  0.0656  0.1449
   36W        W  155   0.119   3.479   3.155  0.0304  0.2159  0.0319
   37W        W  156   1.579   2.579   0.462 -0.1963 -0.0348 -0.0660
   38W        W  157   0.049   1.602   1.811  0.0151  0.0495 -0.1502
   39W        W  158   0.883   1.249   3.197  0.0567 -0.0059 -0.4237
   40W        W  159   2.728   1.047   1.686 -0.1956 -0.0904  0.0661
   41W        W  160   1.546   1.429   1.213  0.0730 -0.4554 -0.1259
   42W        W  161   0.756   2.310   2.069  0.2079 -0.1303  0.0044
   43W        W  162   0.192   2.261   1.227 -0.1244 -0.2465 -0.0860
   44W        W  163   1.147   1.845   2.870 -0.2576 -0.0125 -0.0453
   45W        W  164   2.762   1.132   2.492  0.3355  0.0112  0.0499
   46W        W  165   1.492   2.872   2.045  0.1924 -0.1471  0.5079
   47W        W  166   1.145   1.163   1.795  0.0982  0.1873  0.3232
   48W        W  167   1.449   1.802   1.594 -0.3534  0.0909 -0.0713
   49W        W  168   1.658   1.765   3.188  0.0983 -0.0319  0.1408
   50W        W  169   1.767   1.477   2.692 -0.1195  0.1204  0.2935
   51W        W  170   4.845   1.090   3.722  0.1645 -0.0896 -0.0603
   52W        W  171   0.328   0.440   1.186  0.2573  0.0299 -0.3882
   53W        W  172   1.146   2.611   2.252  0.1588 -0.1051 -0.1654
   54W        W  173   3.319   2.179   1.460  0.0856  0.0793  0.0757
   55W        W  174   2.402   0.566   1.724 -0.0658 -0.1882  0.0605
   56W        W  175   3.122   0.439   5.041  0.1017 -0.3271  0.1628
   57W        W  176   3.269   1.703   2.275 -0.0580  0.0293  0.1011
   58W        W  177   3.513   2.269   0.545 -0.2288  0.1363 -0.0164
   59W        W  178   0.407   3.310   0.395 -0.3507 -0.1078 -0.1301
   60W        W  179   0.755   3.509   1.231 -0.1457 -0.2239  0.1452
   61W        W  180   0.383   0.424   2.069 -0.1297  0.0234 -0.1264
   62W        W  181   2.471   1.586   2.304 -0.1792 -0.1782  0.2023
   63W        W  182   2.421   1.877   1.200 -0.1545  0.0406  0.1808
   64W        W  183   2.601   1.343   0.079  0.0466 -0.0445 -0.0187
   65W        W  184   1.684   0.949   1.102 -0.1385 -0.1858 -0.0901
   66W        W  185   2.968   1.637   0.656 -0.0835 -0.3027 -0.2520
   67W        W  186   1.979   0.149   0.637 -0.0317  0.0362 -0.0249
   68W        W  187   0.892   3.273   0.825  0.3910 -0.0363  0.0802
   69W        W  188   4.911   0.350   0.977 -0.0565 -0.0462 -0.2261
   70W        W  189   2.491   1.327   1.399  0.2071  0.0111 -0.1062
   71W        W  190   0.277   2.802   1.237  0.0402 -0.0095  0.1105
   72W        W  191   1.436   3.070   0.567 -0.0036 -0.1119  0.3175
   73W        W  192   2.929   0.958   5.047  0.0976 -0.2069 -0.1679
   74W        W  193   5.001   3.652   2.233  0.2648  0.1683  0.0892
   75W        W  194   1.198   1.956   1.163  0.0822  0.1756  0.0865
   76W        W  195   0.985   0.438   2.505 -0.2602  0.0688 -0.3527
   77W        W  196   3.565   0.211   1.614  0.3288  0.1434  0.4133
   78W        W  197   0.972   1.773   0.026 -0.1569  0.0944  0.0846
   79W        W  198   0.561   0.857   0.342  0.0145 -0.0149 -0.2157
   80W        W  199   0.883   2.991   1.291  0.1689  0.0641  0.2612
   81W        W  200   1.560   2.252   1.310  0.4169 -0.0082  0.0202
   82W        W  201   1.932   0.861   0.657 -0.2017  0.3815 -0.0984
   83W        W  202   3.176   3.063   1.726 -0.1016 -0.0648 -0.1016
   84W        W  203   3.491   2.496   1.083  0.1476 -0.0059  0.1386
   85W        W  204   0.231   1.278   0.997 -0.0123 -0.1011  0.2415
   86W        W  205   2.266   1.269   0.518 -0.0194 -0.1556  0.1316
   87W        W  206   2.186   1.688   0.753 -0.0193 -0.1368  0.2632
   88W        W  207   0.377   1.500   2.176  0.0968 -0.1976  0.0658
   89W        W  208   5.047   0.811   3.257  0.1210 -0.0958  0.0208
   90W        W  209   0.481   4.925   1.208 -0.0170 -0.0275  0.1460
   91W        W  210   1.761   0.357   1.826 -0.1801 -0.0483 -0.0560
   92W        W  211   1.680   0.613   3.192  0.4125 -0.1138  0.0400
   93W        W  212   2.180   0.554   0.313 -0.0801  0.1231 -0.2800
   94W        W  213   2.242   0.103   2.650 -0.0282  0.1560 -0.1596
   95W        W  214   2.750   0.621   2.523  0.1756 -0.4215 -0.2173
   96W        W  215   2.341   0.555   1.137 -0.0844  0.1865  0.1004
   97W        W  216   2.744   2.183   3.410 -0.0373  0.4679  0.0346
   98W        W  217   1.153   3.131   1.684 -0.1679 -0.1150  0.2205
   99W        W  218   1.427   1.081   0.552 -0.0492 -0.0412  0.0392
  100W        W  219   0.745   0.234   2.885 -0.0665 -0.0024  0.3281
  101W        W  220   2.945   0.610   0.805 -0.0431 -0.1236  0.2760
  102W        W  221   3.311   0.960   0.855 -0.0460  0.0513 -0.0026
  103W        W  222   0.902   3.356   3.173  0.0057  0.1303 -0.0722
  104W        W  223   1.049   4.914   0.383  0.2191 -0.2854  0.0222
  105W        W  224   3.478   0.849   1.795  0.1718 -0.0452  0.2829
  106W        W  225   3.672   2.601   0.179 -0.0274 -0.0106 -0.0111
  107W        W  226   0.304   2.490   1.680 -0.0730  0.3136  0.1563
  108W        W  227   2.163   0.543   4.852 -0.0464  0.1675 -0.2060
  109W        W  228   3.572   2.674   1.581  0.1912  0.2288  0.1167
  110W        W  229   3.589   5.050   2.091  0.2846 -0.0383  0.0112
  111W        W  230   2.106   1.123   2.415  0.3099  0.1426 -0.1055
  112W        W  231   2.109   2.658   0.763  0.1496 -0.0871  0.1189
  113W        W  232   1.685   4.983   2.025 -0.0444 -0.1482  0.0351
  114W        W  233   0.714   1.077   1.516 -0.1621 -0.1587 -0.0216
  115W        W  234   0.368   2.125   2.291 -0.3072  0.2369 -0.1666
  116W        W  235   2.345   2.903   1.250 -0.0107 -0.2875  0.2900
  117W        W  236   3.073   0.930   2.151 -0.0319  0.0484  0.2854
  118W        W  237   3.487   1.962   0.089  0.1231 -0.0718  0.0442
  119W        W  238   1.687   1.844   0.915  0.0913 -0.0844  0.0832
  120W        W  239   3.459   0.341   2.931  0.1248  0.0993 -0.0187
  121W        W  240   1.536   0.808   1.811  0.2077 -0.0256  0.2029
  122W        W  241   2.582   1.457   0.935  0.2182 -0.1103  0.1728
  123W        W  242   2.828   1.131   0.532  0.0813 -0.0594 -0.0706
  124W        W  243   2.857   2.927   0.869 -0.3595 -0.0753 -0.1737
  125W        W  244   2.713   2.727   1.715  0.0359  0.0928  0.0493
  126W        W  245   2.557   1.748   0.383  0.0988  0.4140 -0.1795
  127W        W  246   2.005   2.054   1.499  0.4164  0.2889 -0.1691
  128W        W  247   0.349   1.000   1.896 -0.0753 -0.0361  0.0426
  129W        W  248   1.417   2.722   1.501  0.0528  0.0929  0.1384
  130W        W  249   2.282   0.563   2.275  0.2050 -0.0005 -0.1624
  131W        W  250   3.309   0.378   1.129 -0.0923 -0.0968 -0.1593
  132W        W  251   0.029   1.177   2.249 -0.0504 -0.2240 -0.0359
  133W        W  252   2.699   0.997   1.085 -0.3503 -0.0154 -0.0571
  134W        W  253   2.929   0.884   2.927  0.3094  0.1212 -0.0898
  135W        W  254   2.080   2.472   1.264  0.0274  0.0154 -0.4223
  136W        W  255   1.843   3.070   1.049 -0.2350 -0.0266 -0.1741
  137W        W  256   0.812   0.333   0.392  0.0545 -0.2112 -0.0013
  138W        W  257   1.375   0.058   2.495  0.0763  0.0409  0.1244
  139W        W  258   0.244   2.950   5.046 -0.0424  0.2622  0.1514
  140W        W  259   1.071   1.857   0.650  0.1352  0.2876  0.0691
  141W        W  260   1.237   0.589   0.964 -0.2197  0.1576 -0.1323
  142W        W  261   3.035   5.029   1.406  0.0731 -0.3193  0.1311
  143W        W  262   1.261   0.158   0.742  0.2109 -0.1002 -0.0462
  144W        W  263   0.723   0.625   4.998 -0.0748 -0.1612 -0.1182
  145W        W  264   1.635   1.270   2.206 -0.1228  0.1048 -0.1051
  146W        W  265   2.507   0.087   1.592 -0.1911  0.1979 -0.1699
  147W        W  266   5.030   2.094   1.661  0.2143  0.1296  0.1372
  148W        W  267   1.613   1.592   5.003 -0.0344  0.1973  0.2277
  149W        W  268   0.890   0.060   4.916 -0.2840 -0.0383 -0.0952
  150W        W  269   1.833   1.347   0.806 -0.1326 -0.1280  0.2444
  151W        W  270   2.659   0.116   2.366 -0.0542  0.1038  0.0824
  152W        W  271   1.946   0.365   3.561  0.3055 -0.0828 -0.1245
  153W        W  272   1.094   0.650   1.740  0.0187 -0.0189 -0.2005
  154W        W  273   0.489   0.594   1.615  0.0656  0.2052  0.1723
  155W        W  274   0.334   3.131   0.900  0.0095 -0.0123 -0.1849
  156W        W  275   0.857   2.206   0.346 -0.1351  0.3837  0.1424
  157W        W  276   2.685   1.731   1.638 -0.0021  0.1515  0.1021
  158W        W  277   2.560   2.600   0.062 -0.1331 -0.0142 -0.1058
  159W        W  278   2.032   0.182   1.408 -0.2980  0.1485  0.1329
  160W        W  279   3.540   0.510   0.697 -0.2942  0.1091 -0.3051
  161W        W  280   0.274   2.959   2.547 -0.1783  0.0132 -0.5373
  162W        W  281   0.341   2.703   2.110 -0.1732  0.0723  0.2124
  163W        W  282   4.956   3.169   0.233 -0.0239  0.0532 -0.0375
  164W        W  283   1.745   0.783   2.288  0.1346 -0.0238 -0.0032
  165W        W  284   1.122   2.654   0.220  0.2235 -0.2753  0.1561
  166W        W  285   3.198   2.684   0.620  0.4214  0.3432  0.0036
  167W        W  286   1.988   1.684   0.275 -0.1202 -0.0612 -0.0213
  168W        W  287   1.037   1.005   0.917  0.0466 -0.0060 -0.1555
  169W        W  288   1.693   0.699   5.049 -0.3666  0.1243  0.1755
  170W        W  289   2.503   0.307   0.649  0.2170 -0.0927  0.0565
  171W        W  290   0.009   5.017   0.298 -0.1497 -0.0866  0.2137
  172W        W  291   0.905   2.272   4.933 -0.2952  0.4468  0.2235
  173W        W  292   4.950   2.596   1.008  0.2308 -0.4309 -0.0794
  174W        W  293   0.483   1.577   3.170  0.3167 -0.0475  0.0172
  175W        W  294   0.897   0.205   3.368 -0.0680 -0.0049  0.0056
  176W        W  295   1.803   0.274   2.359 -0.1063 -0.0282 -0.0698
  177W        W  296   1.587   0.033   1.116  0.3661  0.0136 -0.0856
  178W        W  297   2.169   4.844   0.225  0.0898 -0.2249 -0.1519
  179W        W  298   0.388   0.107   1.634  0.2703  0.0141  0.0583
  180W        W  299   0.225   0.963   1.379  0.0510 -0.0794 -0.2462
  181W        W  300   3.093   0.435   1.699  0.0524 -0.1433  0.1135
  182W        W  301   0.781   0.409   0.882 -0.0981 -0.0233 -0.0774
  183W        W  302   2.781   0.523   2.013  0.1629  0.1139 -0.4599
  184W        W  303   3.406   1.222   0.360 -0.0258  0.0181  0.1859
  185W        W  304   0.817   0.185   1.843 -0.2767  0.1836 -0.1621
  186W        W  305   1.504   1.047   2.667  0.0747 -0.0193  0.1008
  187W        W  306   0.325   0.564   0.695 -0.3636 -0.2016  0.1057
  188W        W  307   0.649   1.975   2.854 -0.1093 -0.3188  0.2874
  189W        W  308   1.722   1.158   1.528 -0.0844 -0.0955 -0.0301
  190W        W  309   2.180   3.440   0.299  0.1838 -0.2695  0.2800
  191W        W  310   1.135   1.851   4.624 -0.0900  0.0864  0.0120
  192W        W  311   0.884   2.369   3.098 -0.2444  0.5163 -0.1030
  193W        W  312   0.224   1.688   2.660  0.0632  0.0533 -0.1965
  194W        W  313   1.271   1.451   2.492 -0.1384  0.4069 -0.0112
  195W        W  314   3.335   0.054   2.532 -0.5585 -0.2976  0.0429
  196W        W  315   3.652   1.874   3.029 -0.5317 -0.3716 -0.4181
  197W        W  316   3.512   1.743   0.571  0.0312 -0.2126 -0.1291
  198W        W  317   2.274   2.218   0.379 -0.0291 -0.0276  0.1438
  199W        W  318   2.653   3.504   0.568 -0.0600 -0.0932  0.0095
  200W        W  319   0.288   2.526   3.428 -0.0241 -0.0160  0.0018
  201W        W  320   3.243   0.422   3.342 -0.1570 -0.0400  0.0799
  202W        W  321   2.832   1.354   2.056  0.1493  0.1587  0.0731
  203W        W  322   1.251   3.203   3.482 -0.0273  0.4127  0.0535
  204W        W  323   1.421   4.956   0.030  0.0651  0.0263 -0.0678
  205W        W  324   3.222   2.411   0.168  0.3870 -0.0707  0.3092
  206W        W  325   0.497   0.892   3.056 -0.0226  0.0897  0.2252
  207W        W  326   3.258   0.661   2.587 -0.2297 -0.2626 -0.0617
  208W        W  327   2.521   2.888   0.498  0.0559  0.0768  0.2256
  209W        W  328   0.470   0.625   2.548  0.0429 -0.0739  0.1427
  210W        W  329   1.048   1.717   3.367  0.0153  0.1062 -0.0851
  211W        W  330   0.634   2.753   0.739 -0.0464  0.2024  0.2288
  212W        W  331   2.609   2.048   0.781 -0.2335  0.2304  0.1894
  213W        W  332   0.482   1.157   2.575 -0.1301  0.0224  0.1230
  214W        W  333   1.599   2.646   1.029 -0.2229  0.3284  0.2089
  215W        W  334   3.581   1.244   1.426  0.2461  0.0264  0.0484
  216W        W  335   1.739   0.192   2.902  0.0026 -0.0876  0.2862
  217W        W  336   2.030   2.652   0.160 -0.1684 -0.1717  0.0267
  218W        W  337   0.019   2.964   3.106 -0.2683  0.2021 -0.1084
  219W        W  338   0.761   0.790   2.176  0.0639 -0.0554 -0.5472
  220W        W  339   0.971   0.090   1.259 -0.3260 -0.2459 -0.2340
  221W        W  340   1.986   1.027   1.900 -0.3400 -0.2687 -0.2505
  222W        W  341   1.342   2.119   0.311 -0.0628 -0.1917 -0.2251
  223W        W  342   0.432   2.585   2.952  0.0440  0.0452  0.0711
  224W        W  343   2.903   3.459   1.036 -0.0652  0.2927 -0.1432
  225W        W  344   0.901   0.650   1.312 -0.0867  0.4760  0.3177
  226W        W  345   0.962   2.103   1.562 -0.2148  0.0085 -0.2878
  227W        W  346   1.238   3.648   2.394 -0.1718  0.2307  0.1151
  228W        W  347   2.289   1.927   1.952 -0.1910  0.2872  0.1113
  229W        W  348   0.154   1.191   0.391  0.4095 -0.0212 -0.0845
  230W        W  349   3.287   3.025   1.084 -0.0863 -0.0694 -0.0773
  231W        W  350   2.936   0.286   0.391  0.1189 -0.2783 -0.1164
  232W        W  351   1.308   0.235   3.150  0.2134  0.2199  0.1779
  233W        W  352   3.098   2.613   1.372  0.0119 -0.1806  0.1536
  234W        W  353   2.981   1.354   1.393 -0.1276 -0.3619 -0.0309
  235W        W  354   1.302   0.976   1.357 -0.1807 -0.0835  0.0452
  236W        W  355   1.378   1.394   3.025 -0.0991  0.2599 -0.0583
  237W        W  356   1.030   1.051   2.737  0.1370 -0.0976  0.2018
  238W        W  357   1.673   3.183   1.531  0.2922  0.3913 -0.4015
  239W        W  358   0.470   3.094   3.039  0.0430 -0.3019 -0.0608
  240W        W  359   0.527   2.569   0.216 -0.2160 -0.1714 -0.3218
  241W        W  360   2.991   2.365   0.916 -0.0222  0.5413  0.0507
  242W        W  361   0.772   1.519   2.748 -0.2126 -0.1630  0.3988
  243W        W  362   3.220   0.738   0.407  0.0697  0.0976  0.3806
  244W        W  363   1.370   2.239   0.785  0.0577 -0.0508 -0.1227
  245W        W  364   2.343   1.415   1.855  0.0121  0.0573  0.0264
  246W        W  365   0.748   1.821   2.339  0.0887  0.0959  0.0415
  247W        W  366   2.581   4.979   2.912 -0.0725 -0.0985 -0.0316
  248W        W  367   0.093   0.326   2.485 -0.3137 -0.0945 -0.1973
  249W        W  368   0.823   1.595   1.856 -0.2917 -0.0667 -0.2310
  250W        W  369   1.199   0.839   0.019 -0.2225 -0.1584 -0.2386
  251W        W  370   0.195   3.159   2.119  0.2249 -0.1379  0.0086
  252W        W  371   1.881   1.563   1.799  0.2924 -0.0528  0.2092
  253W        W  372   1.276   0.369   0.189  0.0915 -0.1915 -0.0117
  254W        W  373   0.723   1.379   0.984 -0.0504  0.0261 -0.0902
  255W        W  374   0.574   3.429   2.308  0.2418 -0.0868  0.1195
  256W        W  375   3.071   1.640   0.131  0.1295  0.1769 -0.3829
  257W        W  376   2.980   0.230   2.745  0.0887  0.1006  0.0683
  258W        W  377   2.534   2.569   0.949 -0.2519  0.0209 -0.3689
  259W        W  378   4.994   1.706   3.142 -0.0402 -0.2240  0.2170
  260W        W  379   2.904   0.114   0.955 -0.0207  0.1825  0.4933
  261W        W  380   2.767   2.442   0.485  0.2929  0.0981  0.0282
  262W        W  381   1.521   1.655   0.451 -0.2876  0.1181  0.0040
  263W        W  382   2.486   0.171   0.116 -0.0938  0.0959  0.2575
  264W        W  383   2.449   0.989   2.098  0.1882  0.0888  0.0135
  265W        W  384   0.657   1.785   1.327  0.2076 -0.0516  0.2358
  266W        W  385   1.132   2.514   1.203 -0.2331  0.1047  0.0912
  267W        W  386   2.181   1.045   1.112 -0.2246 -0.0568  0.1790
  268W        W  387   1.308   0.361   2.092 -0.1606  0.1875 -0.1238
  269W        W  388   3.319   0.445   2.164 -0.0020 -0.3775 -0.0176
  270W        W  389   4.986   3.241   1.249  0.0041  0.2122 -0.1179
  271W        W  390   0.360   2.374   0.698  0.0899  0.0101  0.0698
  272W        W  391   0.399   0.231   3.639  0.1626  0.1095  0.0383
  273W        W  392   1.302   2.664   3.211 -0.0894  0.0164  0.1714
  274W        W  393   2.915   1.926   1.186  0.0251  0.0611 -0.1894
  275W        W  394   2.759   2.108   0.003 -0.1313  0.1585 -0.0276
  276W        W  395   1.632   4.874   0.454 -0.1293  0.0793  0.3579
  277W        W  396   1.971   0.708   1.457  0.1270  0.0143 -0.2050
  278W        W  397   0.128   2.941   1.684 -0.1546  0.0778  0.4039
  279W        W  398   1.576   0.544   0.552  0.2258 -0.0627 -0.0620
  280W        W  399   0.611   2.070   3.363  0.3854 -0.1738 -0.1338
  281W        W  400   1.847   0.458   0.992  0.1480 -0.1437 -0.0810
  282W        W  401   0.727   2.837   2.355  0.3027 -0.0209 -0.0591
  283W        W  402   0.785   2.838   3.317 -0.1018  0.0374  0.1234
  284W        W  403   1.083   0.749   0.515 -0.2005  0.1559  0.1636
  285W        W  404   2.460   0.805   0.668  0.3024 -0.1131 -0.0252
  286W        W  405   1.096   1.503   1.386  0.1051  0.1113  0.2870
  287W        W  406   0.989   3.192   2.162 -0.1407 -0.2395 -0.3197
  288W        W  407   3.462   3.066   0.238 -0.1396  0.1279 -0.0081
  289W        W  408   0.196   2.100   2.941  0.0304 -0.1769  0.0417
  290W        W  409   2.370   2.377   1.762  0.0827 -0.1664  0.2054
  291W        W  410   0.902   2.266   0.863  0.0224  0.0504 -0.0686
  292W        W  411   1.457   0.493   1.437 -0.1651 -0.1842 -0.1466
  293W        W  412   0.381   2.001   0.176  0.1319 -0.1444  0.1067
  294W        W  413   1.812   1.226   0.227  0.4559 -0.0147 -0.0765
  295W        W  414   0.357   1.860   0.920  0.0604 -0.0021 -0.0408
  296W        W  415   1.412   0.564   2.736 -0.2886  0.1988  0.0310
  297W        W  416   3.088   4.968   0.084 -0.0346 -0.1643  0.0833
  298W        W  417   3.001   1.896   3.074 -0.1766  0.0588 -0.1530
  299W        W  418   1.732   3.087   3.454  0.0075 -0.1431 -0.0814
  300W        W  419   0.856   3.503   1.775 -0.1055  0.0376  0.2325
  301W        W  420   3.383   2.005   1.015 -0.0141  0.1120 -0.0843
  302W        W  421   2.012   1.532   1.238 -0.2425 -0.1397 -0.0094
  303W        W  422   2.178   4.783   1.519  0.0674 -0.1277  0.1916
  304W        W  423   1.340   3.081   1.102  0.2200 -0.2760  0.0335
  305W        W  424   1.257   0.897   2.245  0.2575  0.1058 -0.2611
  306W        W  425   1.301   0.094   1.708 -0.1585  0.3546  0.4610
  307W        W  426   0.219   2.869   0.490 -0.3009  0.0862  0.2076
  308W        W  427   2.155   2.154   0.910  0.1714 -0.0081  0.1937
  309W        W  428   0.912   2.860   2.782  0.1751 -0.0971 -0.1205
  310W        W  429   0.677   1.627   0.486 -0.3140  0.0127  0.1441
  311W        W  430   0.009   0.511   1.681  0.0423 -0.0450  0.3014
  312W        W  431   0.231   0.069   0.746 -0.0649  0.2345 -0.0597
  313W        W  432   2.624   0.653   0.206 -0.0032 -0.1994 -0.0996
  314W        W  433   3.246   2.567   1.891  0.2119 -0.1398 -0.0084
  315W        W  434   1.288   3.580   0.699 -0.0023 -0.0041  0.0786
  316W        W  435   2.200   5.018   4.794  0.1146  0.2645  0.1495
  317W        W  436   0.367   3.563   1.888  0.3308 -0.1207  0.1007
  318W        W  437   2.360   0.911   2.764  0.0709  0.2303  0.1507
  319W        W  438   0.327   0.462   3.123  0.0176  0.3738  0.0730
  320W        W  439   0.579   0.897   1.000 -0.0143  0.1725 -0.0670
  321W        W  440   0.900   1.195   0.509 -0.1445 -0.1939  0.0437
  322W        W  441   1.319   1.612   2.038 -0.0340 -0.1566 -0.1767
  323W        W  442   2.361   0.018   1.065  0.2000  0.1359 -0.1664
  324W        W  443   1.903   3.133   1.994  0.0152  0.0705 -0.4504
  325W        W  444   2.676   2.320   1.352  0.2021 -0.1921 -0.2210
  326W        W  445   1.873   0.162   0.127  0.0828  0.1072 -0.1084
  327W        W  446   3.475   4.982   1.208 -0.1388 -0.2733  0.0849
  328W        W  447   1.258   1.323   0.145 -0.0413 -0.3940 -0.2298
  329W        W  448   3.170   0.823   1.338 -0.0207  0.0601  0.0052
  330W        W  449   1.450   2.154   4.877 -0.0050  0.1357 -0.2115
  331W        W  450   2.987   2.845   0.191  0.0203  0.1160 -0.1255
  332W        W  451   0.912   0.668   3.143  0.3643  0.1486  0.0512
  333W        W  452   0.892   1.277   2.248  0.0052 -0.0980  0.1687
  334W        W  453   1.970   0.599   2.765 -0.0291 -0.2400 -0.0480
  335W        W  454   0.145   1.256   2.940 -0.0514 -0.3437  0.0861
  336W        W  455   2.005   1.671   2.302 -0.0162  0.1526  0.0296
  337W        W  456   0.656   2.474   1.266 -0.2200 -0.0013  0.0003
  338W        W  457   0.399   1.939   1.861  0.1328 -0.0551 -0.0744
  339W        W  458   2.372   3.136   3.307  0.1151 -0.2920 -0.2073
  340W        W  459   2.813   3.094   1.408 -0.2080  0.1572  0.0771
  341W        W  460   1.467   3.178   2.470 -0.1413  0.1153  0.3116
  342W        W  461   0.988   2.623   1.715  0.3098 -0.1766 -0.0656
  343W        W  462   0.625   2.974   1.798 -0.1329  0.1383  0.0396
  344W        W  463   1.307   0.944   3.194 -0.0587 -0.2927 -0.0879
  345W        W  464   1.967   3.059   0.509 -0.3049  0.1555 -0.0274
  346W        W  465   1.299   2.166   3.305  0.0188  0.2923 -0.0323
  347W        W  466   1.139   2.715   0.752 -0.3777 -0.2000 -0.1887
  348W        W  467   0.484   1.542   0.020 -0.2451  0.0645 -0.1451
  349W        W  468   3.025   2.101   3.816 -0.1385  0.1776  0.0361
  350W        W  469   0.917   3.021   3.805 -0.0197 -0.3420  0.2654
  351W        W  470   1.188   1.411   4.443 -0.1159 -0.0254 -0.1092
  352W        W  471   0.841   1.239   4.890  0.2229 -0.1078 -0.0239
  353W        W  472   1.829   1.920   4.084 -0.1337 -0.2247  0.0854
  354W        W  473   2.064   1.147   3.717  0.0752  0.0936  0.0955
  355W        W  474   1.489   2.775   3.788 -0.2244  0.0285  0.2248
  356W        W  475   0.281   4.908   4.926  0.3200  0.1271 -0.0073
  357W        W  476   3.520   2.331   4.768  0.0228  0.0333  0.1281
  358W        W  477   2.859   0.670   3.398  0.1519 -0.0771 -0.1709
  359W        W  478   3.016   2.583   3.933 -0.1306  0.2433 -0.1141
  360W        W  479   0.200   3.537   3.878 -0.3431  0.0588  0.0460
  361W        W  480   0.587   3.523   4.533 -0.1221 -0.0172 -0.2157
  362W        W  481   2.459   1.491   4.457  0.1216 -0.0383 -0.0322
  363W        W  482   2.789   1.380   3.044  0.0777  0.1070 -0.0469
  364W        W  483   3.116   1.665   4.344  0.0532  0.1650 -0.0586
  365W        W  484   1.993   0.414   4.352  0.0292 -0.3755  0.1581
  366W        W  485   0.529   3.227   4.049 -0.0110 -0.2294 -0.0137
  367W        W  486   0.411   0.301   4.743  0.2056  0.0612 -0.0688
  368W        W  487   1.329   3.154   4.092 -0.0937 -0.0820 -0.0579
  369W        W  488   3.092   1.136   3.460  0.2313  0.3417  0.0561
  370W        W  489   1.310   1.833   4.140 -0.1723 -0.0312 -0.3626
  371W        W  490   0.430   1.930   3.826 -0.2114 -0.5168  0.1070
  372W        W  491   0.422   1.050   3.585  0.0898  0.2163 -0.1285
  373W        W  492   0.315   3.077   4.530  0.0893 -0.1701  0.1627
  374W        W  493   1.547   2.220   4.407 -0.1142  0.2213  0.0600
  375W        W  494   1.853   0.962   4.134 -0.1380 -0.0455  0.0983
  376W        W  495   2.871   3.052   4.766  0.2445  0.1038  0.1987
  377W        W  496   3.383   2.842   4.830 -0.1751  0.0880 -0.1360
  378W        W  497   4.962   1.984   3.979  0.1873  0.1953 -0.0639
  379W        W  498   1.688   1.550   4.437 -0.2583  0.1624  0.1563
  380W        W  499   2.131   1.515   4.082 -0.0536 -0.0258  0.0745
  381W        W  500   0.293   0.346   0.266 -0.2277 -0.0644 -0.1027
  382W        W  501   2.216   0.694   3.910 -0.3250  0.1683  0.2482
  383W        W  502   2.699   0.465   4.779  0.1286  0.0613  0.0570
  384W        W  503   1.317   1.034   4.120 -0.2944 -0.0545 -0.1061
  385W        W  504   2.466   0.653   4.343  0.0943  0.2495  0.2172
  386W        W  505   2.824   1.232   4.267  0.1646  0.0065  0.1381
  387W        W  506   1.002   0.046   4.277 -0.0828  0.1452  0.1345
  388W        W  507   2.165   0.747   3.323  0.0658  0.0693 -0.1229
  389W        W  508   1.938   2.437   4.076  0.2620  0.1930 -0.0354
  390W        W  509   1.942   3.026   4.543  0.0615 -0.3018  0.0929
  391W        W  510   3.346   2.127   3.375 -0.1589 -0.0943 -0.1527
  392W        W  511   1.934   1.928   4.648  0.2246 -0.1823  0.0966
  393W        W  512   2.595   1.371   3.721  0.0550  0.1107  0.0386
  394W        W  513   2.743   0.891   3.841 -0.0629  0.0421  0.2544
  395W        W  514   2.787   2.706   4.386 -0.0449  0.0974 -0.1675
  396W        W  515   2.842   1.691   3.475 -0.1351 -0.1414 -0.2391
  397W        W  516   2.891   1.434   4.744  0.0851  0.0379  0.1324
  398W        W  517   1.191   2.544   4.591  0.0565 -0.1301 -0.2354
  399W        W  518   2.953   0.217   4.354  0.5824 -0.2470  0.1826
  400W        W  519   1.886   2.207   0.002  0.0453 -0.0538 -0.1771
  401W        W  520   1.454   2.977   4.669 -0.2309 -0.3308 -0.2889
  402W        W  521   0.107   0.663   3.766 -0.0490  0.0705  0.1003
  403W        W  522   0.365   2.970   3.647  0.0058 -0.2975 -0.1469
  404W        W  523   0.735   1.715   4.244  0.2099  0.1434 -0.0931
  405W        W  524   1.557   0.674   4.465  0.1731 -0.0305  0.0093
  406W        W  525   2.704   5.038   4.737  0.2476 -0.2696  0.1260
  407W        W  526   0.202   0.501   4.285 -0.2569  0.0463  0.2191
  408W        W  527   0.660   0.628   3.572 -0.4654  0.2087  0.4467
  409W        W  528   1.463   1.844   3.662  0.0626  0.1743 -0.1591
  410W        W  529   0.830   0.292   3.903 -0.1727  0.1843  0.4082
  411W        W  530   1.450   1.118   4.763  0.0174  0.0320  0.2645
  412W        W  531   0.709   0.400   4.428 -0.2943  0.0758  0.0898
  413W        W  532   4.996   3.371   4.371 -0.1886  0.1326  0.3340
  414W        W  533   0.349   2.079   4.321  0.2903 -0.1666  0.0593
  415W        W  534   3.341   1.031   4.177  0.0079 -0.1512 -0.2217
  416W        W  535   4.587   3.263   3.917 -0.0193  0.1779 -0.1462
  417W        W  536   1.086   2.622   4.098 -0.0725  0.1302 -0.1520
  418W        W  537   2.621   2.862   3.949  0.1162  0.0356  0.2472
  419W        W  538   1.936   1.677   3.588  0.0177  0.2950  0.0649
  420W        W  539   1.040   0.804   4.564 -0.0615 -0.1201 -0.0842
  421W        W  540   1.602   0.931   3.666 -0.2607 -0.0943 -0.0378
  422W        W  541   2.256   0.034   3.832 -0.1185  0.4164 -0.1403
  423W        W  542   4.604   0.503   3.776  0.0239  0.0153 -0.0143
  424W        W  543   1.060   2.467   3.599  0.0352  0.0369 -0.0294
  425W        W  544   0.008   2.711   4.547 -0.1028 -0.0771  0.0565
  426W        W  545   0.559   4.913   4.511  0.0103  0.1147  0.0712
  427W        W  546   1.771   5.051   3.854 -0.0141 -0.0981 -0.1833
  428W        W  547   0.349   1.042   4.950 -0.4416 -0.2514 -0.2483
  429W        W  548   0.497   0.844   4.510  0.3146 -0.0244 -0.0401
  430W        W  549   3.324   1.612   3.364  0.0540  0.0169 -0.3369
  431W        W  550   0.020   0.796   4.638  0.1716 -0.0800 -0.0261
  432W        W  551   1.636   3.491   3.829 -0.0220 -0.2309 -0.0857
  433W        W  552   0.087   2.079   3.473  0.2099  0.0544  0.0320
  434W        W  553   3.460   1.812   3.868  0.1666  0.0393  0.2620
  435W        W  554   2.316   1.977   3.808  0.0571 -0.0465  0.0017
  436W        W  555   2.206   3.296   3.808  0.0015 -0.0031  0.1820
  437W        W  556   1.257   0.021   3.801 -0.2151 -0.1337 -0.2397
  438W        W  557   2.571   2.337   4.640 -0.2044  0.1572  0.4654
  439W        W  558   0.586   2.654   4.412 -0.1729  0.0292  0.0031
  440W        W  559   2.711   1.761   4.089 -0.1954 -0.1486  0.0166
  441W        W  560   1.937   2.523   4.599  0.3021  0.0641 -0.2110
  442W        W  561   3.227   1.038   4.640  0.2240  0.1549 -0.1126
  443W        W  562   1.848   2.992   4.022  0.0959 -0.1534  0.1622
  444W        W  563   0.993   2.030   3.801  0.4556  0.0506  0.0503
  445W        W  564   2.334   3.095   4.265  0.1066  0.0380  0.0416
  446W        W  565   0.079   1.469   3.551  0.3418 -0.2203 -0.1103
  447W        W  566   3.187   3.025   4.347 -0.4045 -0.2033  0.3101
  448W        W  567   2.702   0.375   3.903  0.0416 -0.2075  0.1226
  449W        W  568   3.002   2.515   4.813 -0.2125  0.1549  0.0312
  450W        W  569   1.215   3.236   0.091 -0.1181  0.1340  0.2247
  451W        W  570   0.648   2.577   3.774 -0.2431 -0.1532  0.0003
  452W        W  571   2.939   2.158   4.309 -0.2753  0.2564 -0.1200
  453W        W  572   3.528   1.327   3.753 -0.1284  0.1470  0.2482
  454W        W  573   1.453   2.269   3.873  0.2713  0.2161 -0.1155
  455W        W  574   0.934   1.058   3.741  0.0211 -0.2302 -0.1652
  456W        W  575   1.207   0.611   3.648 -0.0696  0.1375 -0.0503
  457W        W  576   0.509   1.386   4.542  0.0252 -0.1141  0.0209
  458W        W  577   3.082   1.414   3.870  0.0429 -0.2611  0.0336
  459W        W  578   2.692   1.885   4.605 -0.1417  0.1620 -0.1816
  460W        W  579   3.205   0.045   3.736 -0.0415 -0.3187 -0.1186
  461W        W  580   2.604   2.367   3.953 -0.0972  0.0948 -0.0342
  462W        W  581   1.630   1.431   3.950  0.1468  0.0620 -0.3045
  463W        W  582   2.481   0.336   3.490  0.0611 -0.0991 -0.0404
  464W        W  583   0.881   2.204   4.322 -0.0266  0.0572 -0.0735
  465W        W  584   2.541   0.966   4.703  0.0173 -0.1441 -0.2394
  466W        W  585   0.031   2.351   0.126  0.2607 -0.2466 -0.2304
  467W        W  586   0.359   2.407   4.786  0.1528 -0.2126  0.0131
  468W        W  587   3.412   1.418   4.937 -0.0307 -0.1793  0.1086
  469W        W  588   1.462   0.194   4.218 -0.0800  0.1836 -0.1692
  470W        W  589   1.125   0.573   4.155 -0.0087 -0.1020 -0.2587
  471W        W  590   1.964   0.974   4.629 -0.3266 -0.1347  0.0157
  472W        W  591   0.570   0.731   4.030 -0.0181  0.0596 -0.0928
  473W        W  592   2.385   1.085   4.151  0.1142 -0.1133 -0.1203
  474W        W  593   2.704   3.368   3.642  0.1132 -0.1699  0.0040
  475W        W  594   0.582   1.944   4.722 -0.0494  0.0690 -0.0640
  476W        W  595   1.253   0.346   4.686  0.3299 -0.0015 -0.2562
  477W        W  596   0.192   2.427   3.935  0.0572  0.3051  0.1239
  478W        W  597   1.342   1.342   3.518  0.0974  0.0078 -0.0238
  479W        W  598   5.051   1.274   4.592 -0.0809 -0.3389  0.0578
  480W        W  599   2.836   0.074   3.301 -0.1751 -0.0341  0.0362
  481W        W  600   3.454   2.038   4.284  0.0168 -0.0110 -0.3176
  482W        W  601   2.113   1.444   4.885 -0.1319 -0.0042 -0.1769
  483W        W  602   1.708   0.236   4.724  0.1676  0.1505  0.5529
  484W        W  603   0.785   2.778   4.892  0.0023  0.0104  0.2164
  485W        W  604   5.040   2.959   4.059  0.0879  0.5000  0.0566
  486W        W  605   2.279   2.067   4.275 -0.2286  0.0148  0.1770
  487W        W  606   0.102   1.748   4.757  0.1126  0.2238  0.2881
  488W        W  607   4.933   0.936   0.068  0.1941 -0.1422 -0.0388
  489W        W  608   0.001   0.936   4.147  0.0470 -0.0789  0.2767
  490W        W  609   2.444   1.105   3.260 -0.0210 -0.2222 -0.0742
  491W        W  610   1.558   2.613   4.979 -0.3281 -0.0146 -0.0755
  492W        W  611   0.828   3.101   4.425 -0.1544 -0.1167 -0.1363
  493W        W  612   2.192   0.285   3.114  0.2573 -0.1575 -0.1167
  494W        W  613   0.403   1.415   4.006  0.0868 -0.2357 -0.1978
  495W        W  614   0.841   1.101   4.245 -0.1480 -0.2266 -0.0179
  496W        W  615   2.409   0.088   4.334 -0.1437 -0.1827 -0.0446
  497W        W  616   2.309   1.919   4.978  0.1521 -0.1290 -0.0721
  498W        W  617   1.670   0.517   3.916 -0.1515  0.1782 -0.0917
  499W        W  618   3.017   4.685   4.677 -0.1022  0.0418 -0.1787
  500W        W  619   1.053   1.470   3.965 -0.3325  0.0384 -0.2808
  501W        W  620   2.929   0.750   4.354  0.0066 -0.0925 -0.1757
  502W        W  621   4.895   2.135   4.597 -0.1487  0.2113  0.0264
  503W        W  622   2.380   2.876   4.688 -0.1730  0.1221 -0.1237
  504W        W  623   3.203   1.952   4.716  0.2913 -0.0717 -0.2695
  505W        W  624   2.333   2.615   4.288 -0.2137  0.0936 -0.1805
  506W        W  625   1.576   2.695   4.316 -0.2441 -0.1952  0.0844
  507W        W  626   0.669   1.526   3.625  0.0196  0.0147 -0.0067
  508W        W  627   1.329   4.731   0.886 -0.1153 -0.0394 -0.0547
  509W        W  628   0.789   4.569   1.044  0.0510 -0.0708 -0.0944
  510W        W  629   0.241   4.536   3.048 -0.1650  0.1989 -0.4290
  511W        W  630   0.970   3.355   2.699  0.5069  0.0234 -0.0082
  512W        W  631   2.661   3.856   1.778 -0.0364 -0.2235  0.0430
  513W        W  632   2.259   4.354   0.063 -0.4559 -0.2736  0.0358
  514W        W  633   2.726   4.503   3.164  0.0800  0.1403 -0.1785
  515W        W  634   0.366   3.876   2.542  0.1134 -0.0606  0.0589
  516W        W  635   0.183   4.668   1.624  0.1005 -0.0611  0.1000
  517W        W  636   0.958   4.760   3.617  0.1244  0.2961  0.1758
  518W        W  637   3.454   4.332   1.948  0.3143  0.1125 -0.0581
  519W        W  638   1.691   4.876   1.547 -0.1774 -0.3901  0.0886
  520W        W  639   4.947   0.147   1.998  0.0243  0.0559 -0.3670
  521W        W  640   3.242   4.971   3.096 -0.2588  0.2916 -0.3627
  522W        W  641   1.531   4.506   1.857  0.3863  0.0796 -0.0136
  523W        W  642   0.009   4.929   3.641  0.2514 -0.1668  0.0828
  524W        W  643   0.322   3.683   1.029 -0.1379  0.0302  0.0703
  525W        W  644   3.022   4.448   1.475 -0.0602 -0.0577  0.3018
  526W        W  645   3.184   3.857   4.886 -0.0851  0.0721  0.1394
  527W        W  646   0.697   3.856   2.206  0.1847  0.2166  0.0972
  528W        W  647   2.972   4.760   2.703 -0.1972  0.1711  0.2037
  529W        W  648   2.671   4.668   0.057  0.0465 -0.0228  0.2211
  530W        W  649   1.950   4.311   1.674  0.0422 -0.1047 -0.1652
  531W        W  650   2.296   3.815   0.996 -0.0066  0.0542 -0.3518
  532W        W  651   0.060   4.160   1.670  0.2734 -0.2259 -0.2599
  533W        W  652   2.736   4.759   1.824 -0.1315 -0.3248  0.1532
  534W        W  653   2.732   4.089   5.009  0.0361  0.3018 -0.1719
  535W        W  654   1.206   4.114   2.312  0.2189  0.4019  0.1687
  536W        W  655   3.543   3.533   1.689 -0.0270  0.2298 -0.0675
  537W        W  656   0.142   4.562   0.241 -0.2720  0.0904 -0.0704
  538W        W  657   1.704   4.389   0.750  0.2090 -0.1271 -0.2033
  539W        W  658   3.234   4.393   3.055 -0.2322  0.0429 -0.1809
  540W        W  659   1.953   4.767   0.956  0.1761  0.1138  0.1880
  541W        W  660   0.550   4.745   2.102 -0.0341  0.1381 -0.0238
  542W        W  661   0.487   4.959   3.267  0.0205 -0.0405 -0.1382
  543W        W  662   0.377   3.333   1.489  0.1429  0.1530  0.0329
  544W        W  663   2.123   3.957   1.964 -0.0100  0.1016  0.1694
  545W        W  664   1.922   3.973   3.013 -0.2778 -0.1916  0.2245
  546W        W  665   1.956   3.943   0.334 -0.1588 -0.4499  0.0768
  547W        W  666   2.501   3.876   2.878 -0.3432 -0.2069 -0.1303
  548W        W  667   2.145   4.295   1.095  0.1331  0.3717  0.2030
  549W        W  668   1.327   4.489   0.389 -0.1431 -0.1642  0.0131
  550W        W  669   0.826   3.912   3.244 -0.1012 -0.1338  0.0388
  551W        W  670   2.749   4.425   0.868 -0.1818  0.1353  0.0777
  552W        W  671   3.095   4.718   0.992  0.0155  0.2631 -0.3558
  553W        W  672   0.753   3.725   0.738 -0.0242  0.1106  0.2099
  554W        W  673   3.241   4.011   1.607  0.1065  0.3081 -0.2493
  555W        W  674   1.984   3.721   4.934 -0.2032  0.3117 -0.2093
  556W        W  675   2.025   4.801   2.946 -0.0888 -0.0574  0.3490
  557W        W  676   0.716   4.777   1.652  0.0991  0.2181 -0.0131
  558W        W  677   3.032   4.125   2.076  0.0738  0.0271  0.3009
  559W        W  678   2.278   4.633   2.066 -0.1213 -0.1418 -0.3575
  560W        W  679   2.581   4.879   0.584  0.2193  0.2710 -0.1068
  561W        W  680   3.039   4.704   0.500  0.0979 -0.4391  0.1839
  562W        W  681   0.607   4.288   1.835  0.4948 -0.0775 -0.2753
  563W        W  682   2.219   3.411   2.358  0.0546 -0.3587  0.0683
  564W        W  683   2.755   3.906   0.820 -0.0303  0.0101 -0.2299
  565W        W  684   3.071   5.054   2.020 -0.0787 -0.2680 -0.1233
  566W        W  685   0.322   4.399   2.578  0.0857 -0.3967  0.0236
  567W        W  686   2.624   4.104   1.230  0.0927 -0.2221  0.0349
  568W        W  687   2.946   4.000   2.988  0.0414  0.2783 -0.3279
  569W        W  688   0.181   4.054   0.487 -0.3804  0.1496  0.1685
  570W        W  689   1.663   3.534   2.804  0.0464 -0.0809  0.1716
  571W        W  690   1.836   3.909   1.281  0.0743 -0.0950  0.2800
  572W        W  691   3.070   3.530   1.486  0.2148 -0.1780  0.1260
  573W        W  692   1.137   3.818   1.132 -0.3339  0.4017  0.2041
  574W        W  693   0.548   4.288   0.126  0.1102 -0.0366 -0.0057
  575W        W  694   1.894   4.840   2.482  0.0268 -0.0694 -0.1177
  576W        W  695   0.450   3.749   0.123 -0.0505 -0.1975  0.1065
  577W        W  696   1.689   4.472   1.278 -0.0647 -0.1571  0.0748
  578W        W  697   1.589   4.007   3.387 -0.2337 -0.0814 -0.2686
  579W        W  698   1.603   4.021   1.964  0.0482 -0.0648 -0.1293
  580W        W  699   0.925   4.235   1.458  0.0597  0.2196  0.2080
  581W        W  700   2.851   4.561   2.247 -0.2477 -0.1008 -0.1753
  582W        W  701   2.260   3.848   1.503 -0.1228 -0.1111 -0.1264
  583W        W  702   3.293   4.273   0.690 -0.1864  0.0682  0.0225
  584W        W  703   2.161   3.876   2.500  0.0644  0.1426 -0.0168
  585W        W  704   1.267   4.249   1.049 -0.0595  0.0758 -0.0801
  586W        W  705   1.432   3.939   0.257 -0.0191 -0.1515  0.0264
  587W        W  706   2.397   3.907   0.499  0.3139  0.0306  0.1850
  588W        W  707   5.049   3.533   0.642  0.1138  0.0047  0.0771
  589W        W  708   1.170   3.666   3.546 -0.3480  0.0436  0.0995
  590W        W  709   1.597   3.505   1.077  0.1178 -0.0548  0.3036
  591W        W  710   2.346   3.218   0.876  0.1090 -0.0340 -0.0753
  592W        W  711   0.210   4.130   2.136  0.0492 -0.0637  0.3704
  593W        W  712   0.398   4.292   1.337  0.2198 -0.0191  0.1979
  594W        W  713   0.528   4.162   0.855  0.1684 -0.0118 -0.1701
  595W        W  714   3.144   3.785   2.461  0.0409 -0.1538 -0.0753
  596W        W  715   1.118   3.909   1.877  0.0095 -0.0585 -0.1455
  597W        W  716   1.741   4.412   2.734  0.3692 -0.2420  0.2408
  598W        W  717   5.054   4.100   1.112  0.1908  0.1586 -0.1164
  599W        W  718   0.184   4.873   2.396 -0.0080  0.1143  0.0619
  600W        W  719   3.481   3.992   3.320 -0.1021  0.1661  0.0362
  601W        W  720   3.308   4.672   2.265 -0.1737  0.1636  0.1476
  602W        W  721   0.943   3.590   0.311  0.2773  0.0777 -0.2833
  603W        W  722   0.745   4.357   2.857 -0.3702 -0.1190  0.0351
  604W        W  723   3.173   4.284   2.542  0.2204  0.1269  0.0827
  605W        W  724   0.907   3.861   2.664  0.0614  0.1561  0.2394
  606W        W  725   1.723   4.983   3.364 -0.0879 -0.1171 -0.1618
  607W        W  726   0.782   4.378   2.319  0.1458 -0.0983  0.1907
  608W        W  727   1.751   3.534   3.287  0.0319 -0.0299  0.1042
  609W        W  728   1.063   4.461   1.905 -0.0676  0.0654 -0.5957
  610W        W  729   1.309   3.589   1.545 -0.0164 -0.2895 -0.1619
  611W        W  730   2.650   3.712   2.358  0.0210  0.3775  0.0935
  612W        W  731   1.441   4.115   1.529  0.0706 -0.1369 -0.0701
  613W        W  732   2.981   3.912   0.393  0.0699  0.2088 -0.1067
  614W        W  733   1.254   3.664   3.042 -0.1576 -0.0261  0.0905
  615W        W  734   3.415   4.702   1.658 -0.0768 -0.2984 -0.4399
  616W        W  735   1.219   4.708   1.399 -0.1153  0.0683  0.3638
  617W        W  736   1.441   4.803   2.914 -0.1206  0.0752  0.2926
  618W        W  737   1.379   4.579   2.337 -0.0489 -0.2234  0.1092
  619W        W  738   0.929   4.790   3.125  0.1042  0.2513  0.1143
  620W        W  739   3.538   4.608   0.228 -0.1619 -0.1812 -0.2374
  621W        W  740   2.377   4.677   2.561 -0.0649 -0.1700  0.0903
  622W        W  741   0.558   3.609   2.905 -0.1517  0.1070 -0.1620
  623W        W  742   1.036   4.950   2.148  0.0085  0.0558 -0.0057
  624W        W  743   0.842   4.640   0.034 -0.0026 -0.0921 -0.2526
  625W        W  744   1.408   4.391   4.920 -0.0405  0.0432  0.0953
  626W        W  745   0.780   4.994   0.781  0.2885  0.1031 -0.0186
  627W        W  746   2.637   4.001   3.349 -0.0570  0.0511 -0.1915
  628W        W  747   3.178   3.244   0.601 -0.0525  0.0079  0.2361
  629W        W  748   2.471   3.713   0.007  0.2875  0.0282  0.0082
  630W        W  749   2.669   4.291   2.668 -0.1989 -0.2393 -0.0449
  631W        W  750   2.617   4.700   1.324 -0.1663  0.0271 -0.1567
  632W        W  751   1.771   3.660   2.270 -0.0020  0.1537  0.3211
  633W        W  752   3.453   3.866   2.090 -0.1670  0.0833 -0.1921
  634W        W  753   0.569   3.479   3.541  0.1632 -0.2017 -0.2791
  635W        W  754   1.942   3.513   0.732  0.1831  0.1396 -0.1410
  636W        W  755   2.555   4.181   2.179 -0.0276 -0.1727 -0.4703
  637W        W  756   1.606   3.918   0.774  0.0601  0.2282  0.1488
  638W        W  757   2.517   4.336   1.671 -0.1029  0.1191 -0.1482
  639W        W  758   1.078   4.070   0.554  0.0433  0.1124  0.1651
  640W        W  759   2.252   4.490   0.639  0.0434  0.0415  0.2953
  641W        W  760   1.841   3.603   1.743  0.1672 -0.0320 -0.1180
  642W        W  761   1.775   4.432   0.232 -0.1130  0.0228 -0.2063
  643W        W  762   1.507   3.970   2.687 -0.0574 -0.0855 -0.0843
  644W        W  763   2.884   3.469   0.115  0.4180  0.0520  0.0071
  645W        W  764   2.062   3.455   1.281  0.0513  0.1437  0.2032
  646W        W  765   1.894   4.339   2.254  0.1402 -0.2422  0.1776
  647W        W  766   1.455   3.404   2.006  0.4436  0.1299  0.1406
  648W        W  767   0.587   3.864   1.548  0.1277 -0.2351  0.0370
  649W        W  768   0.053   3.749   1.443 -0.0982 -0.3031  0.0464
  650W        W  769   2.682   4.338   0.419  0.1486 -0.0671  0.4503
  651W        W  770   2.487   3.145   0.079  0.0227 -0.1366  0.1029
  652W        W  771   1.992   4.669   3.649  0.2531  0.3768 -0.1366
  653W        W  772   0.283   3.980   3.112  0.2173  0.0730  0.3034
  654W        W  773   0.349   4.668   0.758 -0.3517  0.1092  0.3097
  655W        W  774   0.778   4.535   0.551 -0.0607  0.1083  0.0102
  656W        W  775   2.558   3.480   1.392  0.0678  0.1150  0.0515
  657W        W  776   1.675   3.463   0.262 -0.2247 -0.1333 -0.1497
  658W        W  777   3.407   3.494   1.149  0.0084  0.5447  0.0000
  659W        W  778   3.129   3.998   1.110 -0.1360 -0.2898  0.0511
  660W        W  779   1.246   4.333   2.841 -0.0163 -0.0301  0.0396
  661W        W  780   0.994   4.767   2.613  0.0490 -0.1340 -0.2036
  662W        W  781   2.316   4.334   3.029  0.3380  0.2816 -0.1812
  663W        W  782   0.521   4.844   2.746  0.1811  0.2422 -0.2022
  664W        W  783   2.204   0.120   2.029 -0.3741 -0.0172 -0.0884
  665W        W  784   1.741   4.480   3.251  0.6064  0.1337 -0.0154
  666W        W  785   0.511   4.913   0.338  0.2108 -0.2297 -0.1889
  667W        W  786   1.377   4.805   4.609  0.0505  0.0978 -0.0171
  668W        W  787   0.938   4.409   4.660  0.0747  0.3613  0.2218
  669W        W  788   2.337   4.617   4.055 -0.1427 -0.2717 -0.1410
  670W        W  789   0.182   3.827   4.543  0.2885  0.2886  0.1591
  671W        W  790   3.019   4.209   3.520 -0.0735  0.2955 -0.2864
  672W        W  791   2.401   4.814   3.340 -0.0071 -0.2886  0.0134
  673W        W  792   1.876   3.877   4.404 -0.2418  0.0732  0.2028
  674W        W  793   4.701   4.212   4.258  0.0658  0.0528  0.3851
  675W        W  794   3.034   4.697   3.475 -0.5664 -0.2257 -0.1021
  676W        W  795   0.130   4.437   3.684  0.0562 -0.0112 -0.4723
  677W        W  796   1.945   4.378   4.407  0.0200 -0.1717  0.0351
  678W        W  797   1.900   4.973   4.388 -0.2564 -0.2157 -0.0038
  679W        W  798   0.189   3.412   4.851  0.2694 -0.1025 -0.1568
  680W        W  799   2.174   3.819   3.741  0.2761 -0.2033 -0.0073
  681W        W  800   2.374   4.000   4.632  0.0301  0.1869 -0.2988
  682W        W  801   1.443   3.970   3.904 -0.2021 -0.1584 -0.1990
  683W        W  802   2.376   4.089   4.143 -0.0716  0.0021 -0.1892
  684W        W  803   2.720   4.763   4.299  0.2469  0.1048 -0.1151
  685W        W  804   0.553   3.876   4.170  0.1296 -0.0582 -0.3316
  686W        W  805   2.077   4.183   3.432 -0.4566 -0.0680  0.0299
  687W        W  806   2.736   4.926   3.807 -0.0121 -0.0079 -0.0247
  688W        W  807   2.946   4.336   4.080 -0.5689  0.0555  0.1315
  689W        W  808   2.976   3.828   4.252  0.2137  0.1486  0.0788
  690W        W  809   0.470   4.005   3.661 -0.1719  0.3035 -0.3144
  691W        W  810   1.423   4.271   4.436 -0.1654 -0.3936  0.1130
  692W        W  811   2.754   3.554   4.660  0.1426  0.0134  0.0523
  693W        W  812   1.005   4.130   0.056  0.1005  0.1537  0.2434
  694W        W  813   0.600   4.475   3.415  0.1636  0.0135  0.4648
  695W        W  814   0.928   4.175   3.801  0.3517  0.2535 -0.1669
  696W        W  815   1.859   4.673   4.893  0.1196 -0.2048  0.1426
  697W        W  816   0.624   4.024   4.726 -0.1330  0.0392  0.5241
  698W        W  817   3.423   4.392   4.265  0.1371 -0.0549  0.0240
  699W        W  818   0.997   3.977   4.379  0.0779  0.0112  0.0857
  700W        W  819   1.452   4.457   3.681  0.0543  0.0029  0.4005
  701W        W  820   2.419   3.625   4.224  0.0911 -0.0854 -0.3290
  702W        W  821   0.027   3.820   3.498  0.0774  0.0445 -0.0947
  703W        W  822   0.623   3.285   4.987  0.0041 -0.0583  0.1535
  704W        W  823   1.968   3.433   4.241  0.0730  0.3961 -0.0287
  705W        W  824   0.326   4.485   4.581 -0.3610  0.1168  0.0587
  706W        W  825   0.140   4.113   4.064  0.2505 -0.0638 -0.1273
  707W        W  826   4.747   4.095   3.718  0.0581 -0.2055 -0.1257
  708W        W  827   0.965   3.558   4.040 -0.1511  0.1822 -0.0562
  709W        W  828   3.365   3.982   3.881 -0.0416  0.0825 -0.1329
  710W        W  829   3.162   4.778   4.123  0.1282  0.0649 -0.0074
  711W        W  830   1.118   4.497   4.109 -0.1785 -0.3006  0.1652
  712W        W  831   1.105   4.311   3.326 -0.2707  0.0661 -0.0919
  713W        W  832   4.753   4.420   4.771 -0.4233 -0.0248 -0.0445
  714W        W  833   2.814   3.285   4.246 -0.2605 -0.1672  0.0666
  715W        W  834   2.745   3.911   3.833  0.0743 -0.2343 -0.0044
  716W        W  835   2.418   4.539   4.673  0.0585 -0.2644  0.0084
  717W        W  836   1.647   3.451   4.714 -0.1095  0.0805 -0.0496
  718W        W  837   0.946   3.662   4.864 -0.2286 -0.2158 -0.1179
  719W        W  838   1.848   4.172   4.838 -0.1787  0.3534  0.1608
  720W        W  839   0.544   4.406   4.082 -0.1011 -0.1022  0.3144
  721W        W  840   1.893   4.262   3.911 -0.0064  0.1666  0.0445
  722W        W  841   1.771   3.064   0.002 -0.0407 -0.0707 -0.2826
  723W        W  842   1.578   4.661   4.112 -0.0517  0.0541  0.0706
  724W        W  843   3.053   3.697   3.514  0.1997 -0.1303  0.3854
  725W        W  844   1.416   3.853   4.784 -0.4515 -0.1133  0.1718
  726W        W  845   0.140   4.102   4.950 -0.2753  0.0806  0.2134
  727W        W  846   4.786   3.707   4.075 -0.2048  0.0886 -0.1056
  728W        W  847   2.494   4.296   3.709 -0.0566  0.2763  0.0446
  729W        W  848   2.246   3.627   3.298  0.1177  0.0456  0.1175
  730W        W  849   4.662   4.701   3.882 -0.1417  0.0725 -0.1626
  731W        W  850   0.095   4.611   4.140 -0.3269  0.0187 -0.0449
  732W        W  851   2.276   3.355   4.678  0.0602  0.2298  0.0923
  733W        W  852   1.403   3.626   4.308 -0.2354 -0.0881  0.0338
  734W        W  853   3.270   3.363   4.772  0.0315  0.3108  0.1691
  735W        W  854   3.017   4.214   4.553 -0.1684 -0.3366  0.1754
  736W        W  855   0.475   4.805   3.763 -0.0085  0.0073 -0.0168
  737W        W  856   3.235   3.623   3.066 -0.2103  0.1596 -0.2396
  738W        W  857   4.464   2.918   0.273 -0.1538 -0.1670 -0.2857
  739W        W  858   4.779   1.528   0.890 -0.0579 -0.1056 -0.1016
  740W        W  859   4.403   1.106   1.085  0.4956  0.0200 -0.2561
  741W        W  860   4.711   3.238   2.936  0.3227  0.0176 -0.1487
  742W        W  861   3.696   0.861   2.764  0.2476  0.0662  0.0012
  743W        W  862   4.276   0.138   2.485 -0.1053  0.2002 -0.3830
  744W        W  863   3.754   0.328   2.456 -0.0269  0.0533  0.0586
  745W        W  864   3.208   3.182   3.402 -0.2000 -0.0303  0.0848
  746W        W  865   3.430   1.273   2.082  0.1110 -0.0588  0.2181
  747W        W  866   4.751   1.226   3.165  0.0696 -0.1463 -0.0227
  748W        W  867   3.733   1.988   2.450  0.1613 -0.1871 -0.0895
  749W        W  868   3.274   1.658   1.736  0.0893  0.0974  0.2509
  750W        W  869   4.852   1.487   2.693  0.3647  0.0618  0.1394
  751W        W  870   4.478   2.906   1.774  0.1511 -0.3395  0.2574
  752W        W  871   0.037   1.778   1.297 -0.0531 -0.1167  0.0092
  753W        W  872   4.742   1.971   2.781  0.2265 -0.1091  0.1720
  754W        W  873   3.591   1.155   3.196 -0.0037 -0.1454  0.2085
  755W        W  874   3.870   0.199   1.012 -0.0874  0.0125 -0.1206
  756W        W  875   4.168   2.985   2.158  0.0392 -0.0779  0.0075
  757W        W  876   4.270   3.508   5.022 -0.0726  0.0333 -0.2046
  758W        W  877   4.188   3.220   1.133 -0.0058  0.3267  0.0080
  759W        W  878   4.135   0.623   2.305  0.1466  0.1140  0.2066
  760W        W  879   4.223   2.908   0.748 -0.1115 -0.0170  0.3510
  761W        W  880   3.636   0.664   1.278 -0.0492  0.1708 -0.0957
  762W        W  881   4.070   2.623   1.809  0.0594 -0.0003  0.2345
  763W        W  882   4.736   2.184   1.182 -0.0167  0.1563 -0.1330
  764W        W  883   4.500   0.387   2.073  0.0900 -0.3605 -0.0985
  765W        W  884   4.401   1.600   0.234  0.2151 -0.2248 -0.1705
  766W        W  885   3.749   0.875   0.405  0.2201  0.0217  0.1431
  767W        W  886   4.057   2.755   1.210 -0.3284  0.0767 -0.0445
  768W        W  887   4.859   2.535   1.555 -0.0616  0.2370  0.0933
  769W        W  888   3.417   1.485   0.945 -0.0886  0.0925  0.2142
  770W        W  889   4.510   2.496   2.377 -0.1185  0.2242 -0.0563
  771W        W  890   4.155   1.080   2.071  0.0123  0.0298  0.0648
  772W        W  891   3.946   1.498   2.880 -0.0785 -0.0175  0.2863
  773W        W  892   4.004   0.301   1.550  0.1698  0.0915 -0.1885
  774W        W  893   4.102   3.198   1.612  0.0922 -0.1852  0.0403
  775W        W  894   4.995   0.832   0.966 -0.2420 -0.0001  0.0169
  776W        W  895   4.205   0.474   3.350  0.0845 -0.1552 -0.0431
  777W        W  896   4.242   3.233   3.031 -0.0432  0.0777  0.0251
  778W        W  897   4.594   0.150   0.146 -0.1765  0.0197  0.0213
  779W        W  898   3.740   2.293   1.847  0.2842  0.1654  0.2104
  780W        W  899   4.332   0.705   1.737  0.0465  0.0875  0.0564
  781W        W  900   3.322   1.957   2.677 -0.1342  0.0349 -0.0800
  782W        W  901   3.631   0.857   2.279  0.0596 -0.0382 -0.0294
  783W        W  902   4.931   3.343   1.834 -0.0698  0.0147  0.0351
  784W        W  903   3.350   1.200   2.551  0.1667  0.1086 -0.1749
  785W        W  904   4.682   3.138   0.764  0.1034  0.1265  0.1107
  786W        W  905   3.864   0.136   0.501  0.1551  0.3811 -0.0470
  787W        W  906   4.204   3.149   4.702 -0.0978  0.1347 -0.0631
  788W        W  907   4.279   1.585   0.805 -0.1214 -0.1679  0.0235
  789W        W  908   0.102   2.437   2.581 -0.2093  0.2459  0.2260
  790W        W  909   4.360   0.257   0.538  0.0064  0.1193  0.2286
  791W        W  910   4.924   2.762   2.103  0.3189 -0.0555  0.2976
  792W        W  911   3.981   0.755   5.010 -0.0142 -0.0994  0.0135
  793W        W  912   3.288   2.126   2.061 -0.0411 -0.0269  0.0729
  794W        W  913   4.169   0.232   4.946 -0.0395  0.1898 -0.1475
  795W        W  914   4.421   2.363   2.857  0.2773 -0.0588 -0.1166
  796W        W  915   4.919   1.067   1.804 -0.1757  0.1212 -0.0806
  797W        W  916   4.185   0.652   1.184  0.0181  0.1457  0.1849
  798W        W  917   3.697   3.285   0.855  0.5757 -0.4856  0.2116
  799W        W  918   4.540   2.058   0.497 -0.1274 -0.0013  0.2995
  800W        W  919   3.962   3.119   0.404 -0.0843 -0.0352 -0.2536
  801W        W  920   4.991   1.845   0.199  0.2440  0.0495  0.1656
  802W        W  921   4.545   0.662   0.807  0.0756  0.0265  0.0678
  803W        W  922   3.704   4.936   4.943  0.0609  0.0051 -0.1963
  804W        W  923   4.949   2.200   2.128 -0.1177  0.0756 -0.1379
  805W        W  924   4.539   2.384   1.923  0.1925  0.0722  0.0351
  806W        W  925   4.531   2.010   4.863 -0.0050  0.2283  0.0991
  807W        W  926   3.728   2.764   0.690  0.2941 -0.1339 -0.1438
  808W        W  927   4.448   1.595   3.015 -0.0575  0.0510 -0.0353
  809W        W  928   4.918   0.398   2.926 -0.0248  0.1676 -0.3465
  810W        W  929   4.761   4.969   0.762 -0.2936  0.1920 -0.0604
  811W        W  930   4.053   0.075   1.982 -0.1338  0.4229 -0.2550
  812W        W  931   3.992   1.003   1.492 -0.2270  0.0589  0.1697
  813W        W  932   4.057   0.577   0.676  0.0127 -0.0265 -0.1253
  814W        W  933   4.555   0.260   1.545  0.1693 -0.2829  0.2151
  815W        W  934   3.541   0.351   0.194 -0.0188  0.0530  0.0226
  816W        W  935   4.180   1.934   2.687  0.0321  0.4099  0.0943
  817W        W  936   3.839   1.603   0.143 -0.0223 -0.2149 -0.1017
  818W        W  937   4.059   2.732   3.114 -0.1148  0.1113 -0.0803
  819W        W  938   3.751   1.460   2.434 -0.0575 -0.2814  0.3588
  820W        W  939   4.547   1.996   2.312 -0.0821 -0.1266  0.1181
  821W        W  940   3.763   2.453   3.439  0.0625  0.1673  0.1690
  822W        W  941   4.223   1.098   3.069  0.0210 -0.0094  0.0512
  823W        W  942   4.838   2.804   2.644 -0.0196 -0.0320  0.1408
  824W        W  943   4.605   0.546   2.522 -0.1615  0.1579 -0.0121
  825W        W  944   4.464   2.467   0.894  0.2643  0.2134  0.0504
  826W        W  945   4.112   1.048   2.595  0.4384 -0.1876  0.0899
  827W        W  946   0.116   5.035   2.915  0.0726  0.3382  0.1376
  828W        W  947   4.580   0.890   2.161  0.2088 -0.2082 -0.3109
  829W        W  948   4.382   0.178   1.030  0.2221 -0.0930  0.0869
  830W        W  949   4.275   1.528   4.846 -0.0048 -0.0041  0.1390
  831W        W  950   3.776   3.091   3.331 -0.1577  0.0409  0.1885
  832W        W  951   4.719   0.705   1.359  0.2072  0.1817 -0.0441
  833W        W  952   4.154   1.995   1.714  0.0881 -0.0842 -0.2095
  834W        W  953   4.699   3.250   2.385 -0.0630  0.1869 -0.0302
  835W        W  954   3.858   1.372   0.590  0.0636 -0.1010 -0.2410
  836W        W  955   4.775   5.022   2.580  0.1626 -0.1807 -0.0772
  837W        W  956   4.871   1.274   1.346  0.0659 -0.2080 -0.2368
  838W        W  957   5.007   1.767   2.267 -0.1862  0.1688 -0.0695
  839W        W  958   4.630   1.016   2.698 -0.2859  0.1320  0.1244
  840W        W  959   4.536   3.346   1.502  0.2879  0.1213 -0.1557
  841W        W  960   3.796   3.531   2.999 -0.0513  0.2083 -0.0453
  842W        W  961   4.156   2.450   0.433 -0.2552  0.0055 -0.0363
  843W        W  962   4.352   1.464   2.547  0.0084 -0.2179 -0.0197
  844W        W  963   4.965   2.066   0.742  0.0733  0.1781  0.1133
  845W        W  964   4.168   1.737   2.126 -0.2601  0.0600  0.0744
  846W        W  965   4.065   0.446   2.809  0.1014  0.1058  0.0703
  847W        W  966   4.406   1.304   1.609 -0.0174 -0.0225 -0.1343
  848W        W  967   4.469   1.092   4.838  0.2248 -0.2400  0.1514
  849W        W  968   3.452   3.195   2.944  0.1281  0.2473  0.3414
  850W        W  969   4.119   1.463   1.302 -0.0392  0.3487  0.1436
  851W        W  970   3.894   1.553   3.349  0.0744 -0.0020 -0.1832
  852W        W  971   3.885   1.421   1.837  0.2123  0.1393 -0.1544
  853W        W  972   4.359   2.419   1.420 -0.1404  0.0758 -0.1112
  854W        W  973   3.728   3.147   1.341  0.0138 -0.0335  0.1223
  855W        W  974   3.903   2.349   0.867  0.0622 -0.1114  0.3601
  856W        W  975   3.859   0.177   3.148 -0.1354  0.1733  0.2648
  857W        W  976   4.937   0.608   0.438  0.0682 -0.1480 -0.1254
  858W        W  977   4.615   2.066   3.254  0.1048 -0.1626 -0.0020
  859W        W  978   4.552   2.812   3.183 -0.1764 -0.4431 -0.2613
  860W        W  979   4.406   0.721   0.343 -0.1245  0.0161  0.0712
  861W        W  980   4.545   1.717   1.346  0.2703 -0.2688  0.0728
  862W        W  981   4.128   1.996   3.166  0.1453  0.3461  0.1769
  863W        W  982   4.224   2.034   1.111 -0.1038 -0.2295 -0.0138
  864W        W  983   0.106   3.490   2.658 -0.1070 -0.3210 -0.1305
  865W        W  984   4.041   1.939   0.549 -0.3368  0.0706 -0.1391
  866W        W  985   3.701   1.825   1.430 -0.0047  0.2125 -0.4463
  867W        W  986   3.915   3.589   2.133  0.2707  0.1395 -0.0321
  868W        W  987   4.604   2.910   1.221 -0.3545 -0.0803 -0.2970
  869W        W  988   5.021   5.042   1.338  0.1186  0.0533 -0.0584
  870W        W  989   4.130   2.724   5.006  0.4195 -0.1624  0.1005
  871W        W  990   4.354   2.876   2.652  0.2561 -0.0067  0.0364
  872W        W  991   3.849   1.758   0.983  0.0540 -0.2162 -0.0352
  873W        W  992   3.793   0.512   1.939  0.2098  0.0094  0.1325
  874W        W  993   3.355   0.003   0.647 -0.2467 -0.1894 -0.3593
  875W        W  994   4.782   2.577   0.513 -0.0146  0.0447  0.2378
  876W        W  995   3.696   3.050   1.893 -0.2503 -0.0425 -0.1196
  877W        W  996   3.727   0.672   3.263  0.3326  0.0117 -0.1301
  878W        W  997   3.838   1.005   0.946  0.2685  0.2247 -0.1502
  879W        W  998   4.233   1.074   0.654 -0.3281 -0.0839 -0.3719
  880W        W  999   4.639   1.842   1.840  0.0962 -0.0395 -0.1894
  881W        W 1000   4.757   1.110   0.645  0.1101 -0.0011  0.4524
  882W        W 1001   4.504   0.632   3.007 -0.2956 -0.0074  0.0856
  883W        W 1002   4.623   1.437   2.087  0.1876  0.0240 -0.1129
  884W        W 1003   3.278   1.510   2.907 -0.3196 -0.0713  0.0841
  885W        W 1004   3.876   2.298   1.369 -0.1178  0.1333 -0.1579
  886W        W 1005   3.709   1.812   2.000 -0.0790  0.1760  0.0525
  887W        W 1006   4.420   3.419   1.961 -0.1585  0.0793 -0.0814
  888W        W 1007   4.060   2.227   2.206  0.2023 -0.1108  0.1137
  889W        W 1008   4.916   2.464   3.068 -0.0467  0.0058 -0.1240
  890W        W 1009   4.107   1.164   0.173  0.0569  0.0788  0.2477
  891W        W 1010   4.992   3.245   3.550  0.1039 -0.0545  0.2138
  892W        W 1011   4.641   1.073   4.345 -0.1403  0.4126  0.1092
  893W        W 1012   3.725   0.901   4.506 -0.1683  0.2786 -0.0475
  894W        W 1013   4.864   1.428   0.056  0.0918 -0.0355 -0.0273
  895W        W 1014   3.447   0.120   4.247 -0.1778 -0.0157 -0.1900
  896W        W 1015   3.802   3.703   4.092  0.0635 -0.0232  0.0894
  897W        W 1016   4.448   3.464   4.399  0.0793  0.0517 -0.1630
  898W        W 1017   3.601   2.805   4.155 -0.1113  0.2168  0.1627
  899W        W 1018   3.309   0.563   4.571 -0.2286  0.1792 -0.0681
  900W        W 1019   4.605   1.574   4.501  0.2183  0.0557  0.0571
  901W        W 1020   4.290   1.926   3.708  0.0717  0.2592  0.1212
  902W        W 1021   3.958   1.029   3.531 -0.0016  0.1136 -0.2411
  903W        W 1022   3.811   2.804   4.629 -0.1717 -0.2419  0.0075
  904W        W 1023   4.767   2.452   4.162  0.1616 -0.0535  0.2027
  905W        W 1024   3.599   1.435   4.291  0.0819  0.1231 -0.1730
  906W        W 1025   3.685   4.746   4.449  0.1133 -0.0795 -0.2773
  907W        W 1026   4.721   0.575   4.282 -0.0031 -0.5705  0.2635
  908W        W 1027   4.650   4.830   4.379 -0.0034  0.3675  0.0962
  909W        W 1028   4.517   2.470   4.571 -0.0326  0.0209 -0.3231
  910W        W 1029   4.608   2.968   4.477  0.0486 -0.2741 -0.0567
  911W        W 1030   3.602   0.330   3.684 -0.0349 -0.1410 -0.2834
  912W        W 1031   3.665   3.245   3.847  0.3142 -0.1153 -0.0335
  913W        W 1032   4.482   1.493   4.023 -0.2363 -0.0451 -0.0874
  914W        W 1033   4.541   0.575   4.948  0.0356  0.2723  0.0002
  915W        W 1034   4.454   0.927   3.482  0.0505 -0.0908 -0.2098
  916W        W 1035   4.039   0.018   3.583 -0.1965  0.1560  0.2301
  917W        W 1036   3.761   0.398   4.677 -0.0261  0.3169  0.3142
  918W        W 1037   3.656   3.233   4.392  0.1313  0.0823 -0.2224
  919W        W 1038   4.129   2.301   3.930  0.0284  0.1685  0.1778
  920W        W 1039   3.092   3.084   3.902 -0.2886 -0.1765 -0.0474
  921W        W 1040   4.882   2.760   3.636 -0.0141 -0.1590 -0.1159
  922W        W 1041   4.185   0.686   4.401 -0.0343  0.0100 -0.4209
  923W        W 1042   3.565   4.929   3.441  0.3274 -0.0567 -0.2042
  924W        W 1043   4.246   2.418   3.425 -0.1500 -0.1943  0.0882
  925W        W 1044   3.265   2.489   4.369  0.0931 -0.2174 -0.1264
  926W        W 1045   4.571   0.213   4.560  0.1669  0.4798  0.1366
  927W        W 1046   3.492   0.870   4.989 -0.2636  0.3341 -0.0414
  928W        W 1047   3.651   0.599   4.140  0.1078  0.3800  0.3150
  929W        W 1048   3.447   0.830   3.651  0.1900  0.0941 -0.1532
  930W        W 1049   3.768   2.015   3.614 -0.3174  0.3329 -0.1589
  931W        W 1050   4.437   2.783   3.882 -0.0776  0.2687 -0.1655
  932W        W 1051   4.692   2.262   3.666  0.1528  0.1124  0.1616
  933W        W 1052   3.983   1.465   3.873  0.1994 -0.1412  0.0021
  934W        W 1053   4.565   2.383   0.134 -0.2173  0.0654 -0.3222
  935W        W 1054   3.965   2.796   3.807 -0.3471  0.0994 -0.2529
  936W        W 1055   4.446   2.050   4.210  0.0859  0.2076 -0.0182
  937W        W 1056   4.979   1.475   4.128  0.2153  0.1513 -0.0307
  938W        W 1057   4.106   1.401   4.372  0.0769 -0.1176 -0.2696
  939W        W 1058   4.148   2.154   4.580 -0.0409 -0.0400  0.3407
  940W        W 1059   3.822   3.239   4.985  0.2514 -0.2665 -0.1950
  941W        W 1060   3.792   2.386   4.321  0.0328  0.2872 -0.4643
  942W        W 1061   4.375   0.148   4.077  0.0599  0.2772  0.1798
  943W        W 1062   4.087   0.532   3.827 -0.2656  0.0408  0.0942
  944W        W 1063   3.727   1.800   4.667  0.1284 -0.2974 -0.0631
  945W        W 1064   3.529   2.360   3.877 -0.0192  0.0806 -0.0621
  946W        W 1065   3.863   1.262   4.810 -0.0664 -0.0089 -0.0359
  947W        W 1066   4.174   2.753   4.317 -0.4579  0.0772 -0.1290
  948W        W 1067   3.493   2.854   3.648 -0.1123 -0.3361  0.0686
  949W        W 1068   3.941   1.885   4.125  0.1338 -0.0422  0.1267
  950W        W 1069   3.265   0.064   4.685  0.2263  0.0683  0.3707
  951W        W 1070   3.161   0.518   3.946 -0.4531  0.1213  0.1676
  952W        W 1071   4.132   3.220   4.140 -0.1177 -0.0404  0.1007
  953W        W 1072   3.881   0.994   4.041 -0.1966  0.1658  0.0564
  954W        W 1073   4.382   0.928   3.955  0.1005 -0.0682  0.1552
  955W        W 1074   4.735   1.752   3.629  0.1639  0.0819 -0.3253
  956W        W 1075   4.105   2.173   0.028 -0.0041  0.0377  0.1000
  957W        W 1076   4.353   1.457   3.518 -0.1015  0.2135 -0.3816
  958W        W 1077   4.198   4.888   0.749  0.1788 -0.2144  0.1047
  959W        W 1078   4.011   4.865   1.290 -0.0418  0.0521  0.0826
  960W        W 1079   3.520   3.900   2.748 -0.1038  0.0978 -0.0159
  961W        W 1080   4.700   3.683   2.626 -0.1866 -0.3706  0.1218
  962W        W 1081   4.089   3.957   2.538 -0.3758 -0.1002  0.0457
  963W        W 1082   3.876   4.531   1.792  0.3199  0.0814 -0.1047
  964W        W 1083   4.578   0.019   3.555  0.3745  0.0472 -0.2962
  965W        W 1084   4.787   4.771   1.765  0.1683 -0.2364  0.3686
  966W        W 1085   3.456   4.476   3.703 -0.1189  0.1474 -0.2265
  967W        W 1086   4.049   3.584   0.771 -0.0436 -0.2038  0.2006
  968W        W 1087   4.228   3.423   2.459 -0.1084 -0.0318 -0.1881
  969W        W 1088   3.594   3.964   1.126 -0.0350 -0.0212 -0.1706
  970W        W 1089   4.482   3.816   2.192 -0.1560  0.3528  0.1539
  971W        W 1090   3.966   4.245   0.178 -0.2074 -0.1523 -0.0461
  972W        W 1091   3.845   4.683   2.273  0.0335 -0.0995  0.2687
  973W        W 1092   3.687   4.475   3.233 -0.0974 -0.0072  0.4035
  974W        W 1093   3.871   3.616   1.304  0.3401  0.0546  0.1233
  975W        W 1094   4.800   4.251   0.199 -0.0912  0.1007 -0.1018
  976W        W 1095   4.349   3.963   3.454  0.0281 -0.0724  0.4294
  977W        W 1096   4.409   3.442   0.455  0.1844  0.0868  0.2378
  978W        W 1097   4.188   4.308   1.523  0.0971  0.2358  0.1213
  979W        W 1098   5.011   4.592   1.116  0.0140  0.2610  0.2187
  980W        W 1099   4.035   4.129   2.024 -0.1229  0.1678  0.0263
  981W        W 1100   3.663   4.215   2.372  0.1182  0.0559  0.2310
  982W        W 1101   3.941   3.695   0.268 -0.0784  0.0571  0.1661
  983W        W 1102   4.231   3.987   0.555  0.0667 -0.2063 -0.6342
  984W        W 1103   4.196   4.059   4.828 -0.2420  0.0045  0.1489
  985W        W 1104   4.744   3.305   4.828 -0.2070 -0.2753 -0.2603
  986W        W 1105   4.906   4.523   2.191 -0.0918 -0.2684  0.0095
  987W        W 1106   4.061   4.367   1.033 -0.0524  0.0988  0.1111
  988W        W 1107   4.587   4.258   0.973 -0.0831  0.0137  0.0265
  989W        W 1108   3.464   3.545   0.205  0.0052 -0.2656  0.0593
  990W        W 1109   4.562   3.512   3.468 -0.1351 -0.1125  0.0888
  991W        W 1110   4.590   3.573   1.039  0.1806 -0.1136 -0.2304
  992W        W 1111   3.656   4.412   1.326 -0.4036 -0.0195 -0.0007
  993W        W 1112   3.776   4.078   0.684  0.0044 -0.0350  0.0367
  994W        W 1113   4.674   4.275   1.554  0.1985 -0.0954 -0.0152
  995W        W 1114   3.454   4.031   0.261 -0.1904 -0.0118 -0.1916
  996W        W 1115   3.890   4.987   2.705 -0.2129  0.0536 -0.2002
  997W        W 1116   4.199   4.724   3.158  0.1554 -0.1933  0.1337
  998W        W 1117   4.485   4.288   2.455 -0.2726  0.0069 -0.2474
  999W        W 1118   3.949   4.429   2.766 -0.0099  0.1994  0.0866
 1000W        W 1119   4.451   4.391   1.953 -0.0829 -0.1459 -0.0601
 1001W        W 1120   4.154   3.727   1.703  0.0083  0.0802  0.2117
 1002W        W 1121   4.241   3.928   1.215 -0.1030 -0.2991  0.0476
 1003W        W 1122   4.975   4.087   2.656 -0.1649 -0.2473  0.2441
 1004W        W 1123   4.488   4.737   1.123 -0.1418  0.1130 -0.1872
 1005W        W 1124   4.830   4.809   3.207  0.1364 -0.1056 -0.0269
 1006W        W 1125   4.819   4.565   2.759 -0.0005  0.0263  0.2585
 1007W        W 1126   4.316   4.716   2.606 -0.3274 -0.1127 -0.1640
 1008W        W 1127   4.273   3.717   2.918  0.3587  0.1665 -0.0349
 1009W        W 1128   4.337   4.809   1.662 -0.0397 -0.3129  0.0760
 1010W        W 1129   4.418   4.745   4.946 -0.0042 -0.1777 -0.1858
 1011W        W 1130   4.038   4.732   0.246 -0.0489 -0.1405 -0.0446
 1012W        W 1131   4.897   4.451   0.620  0.3236 -0.0299 -0.0978
 1013W        W 1132   4.004   3.503   3.546  0.4385 -0.0843 -0.0885
 1014W        W 1133   4.714   3.976   0.591 -0.0555  0.2725 -0.1172
 1015W        W 1134   4.506   3.878   0.141  0.1697 -0.1122  0.0278
 1016W        W 1135   4.858   4.886   4.856  0.3250 -0.0523  0.3853
 1017W        W 1136   4.672   3.807   1.700 -0.0113  0.0599  0.0912
 1018W        W 1137   3.739   4.060   1.612 -0.2586  0.0758  0.1923
 1019W        W 1138   3.430   3.755   0.690  0.1340  0.0847  0.1033
 1020W        W 1139   3.976   4.073   3.100  0.1563  0.2961 -0.2404
 1021W        W 1140   3.753   4.626   0.721 -0.3311 -0.1767  0.0593
 1022W        W 1141   4.404   4.458   0.475 -0.1569 -0.2420  0.1232
 1023W        W 1142   4.410   4.317   2.944 -0.0834 -0.1616  0.2338
 1024W        W 1143   4.479   4.819   2.165 -0.2128 -0.0812 -0.0939
 1025W        W 1144   3.469   4.687   2.756 -0.0021  0.1500  0.0059
 1026W        W 1145   4.173   4.960   4.560 -0.3661 -0.0031 -0.0947
 1027W        W 1146   0.050   0.075   4.485  0.2854 -0.0958  0.1431
 1028W        W 1147   4.002   4.551   4.831 -0.1975 -0.0086 -0.2303
 1029W        W 1148   3.889   4.145   4.430  0.0968  0.0609 -0.0647
 1030W        W 1149   3.452   3.840   4.438  0.0280  0.3892  0.1703
 1031W        W 1150   3.952   4.511   3.649  0.0334  0.2050 -0.0217
 1032W        W 1151   3.919   3.596   4.584  0.0663  0.0911 -0.1384
 1033W        W 1152   4.107   4.694   4.083 -0.1262  0.0371 -0.0039
 1034W        W 1153   4.349   3.925   4.370 -0.0004 -0.1823  0.1165
 1035W        W 1154   0.359   0.098   4.105  0.0679 -0.3435 -0.0146
 1036W        W 1155   4.276   4.245   3.949 -0.0211 -0.1781 -0.1523
 1037ION    NA+ 1156   4.961   3.677   0.099 -0.1070  0.1674  0.1295
 1038ION    NA+ 1157   4.491   4.454   3.489  0.0983 -0.2631 -0.2574
 1039ION    NA+ 1158   4.268   3.107   3.552 -0.2027 -0.1547 -0.0939
 1040ION    NA+ 1159   4.768   3.782   4.692  0.0508 -0.1892 -0.2845
 1041ION    NA+ 1160   5.004   0.349   4.985 -0.1109  0.0349  0.2232
 1042ION    NA+ 1161   3.513   3.555   3.499 -0.4098  0.0772  0.2471
 1043ION    NA+ 1162   4.814   2.750   4.983  0.0520 -0.3012 -0.1735
 1044ION    NA+ 1163   3.094   4.374   0.116  0.0118 -0.0354 -0.2732
 1045ION    NA+ 1164   3.662   4.844   3.905 -0.1787  0.1318  0.0282
 1046ION    NA+ 1165   3.824   4.002   3.682  0.2517 -0.1982 -0.3002
 1047ION    NA+ 1166   4.901   4.262   3.274 -0.1475  0.1530 -0.2626
 1048ION    NA+ 1167   3.892   0.158   4.111  0.2207  0.2863 -0.0232
 1049ION    NA+ 1168   4.909   0.175   4.047 -0.0675 -0.4447  0.0480
 1050ION    NA+ 1169   4.297   3.689   3.922  0.0185  0.0570  0.2126
 1051ION    NA+ 1170   4.317   4.440   4.446  0.2971 -0.1684  0.3862
 1052ION    NA+ 1171   3.718   3.901   4.849  0.1362 -0.0549 -0.0989
 1053ION    NA+ 1172   3.303   3.516   4.062 -0.0963  0.1942  0.1965
 1054ION    NA+ 1173   3.491   4.387   4.786  0.1742  0.0758 -0.1354
 1055ION    NA+ 1174   4.995   0.304   3.433  0.0406 -0.0238  0.1366
 1056ION    NA+ 1175   4.476   0.125   2.963 -0.0607 -0.1434  0.0400
   5.05425   5.05425   5.05425
