# Supplementary material for: Stability and Existence of Noncanonical I-motif DNA Structures in Computer Simulations Based on Atomistic and Coarse-Grained Force Fields
Source: Molecules. 2022 Aug 1;27(15):4915. doi: 10.3390/molecules27154915 (PMC9370271; doi:10.3390/molecules27154915)
Supplement: Supplementary file 1 [file molecules-27-04915-s001.zip › supporting/conf_lammps.in]

LAMMPS Description for 3SPN.2

	396 atoms
	64 bonds
	104 angles
	40 dihedrals

	18 atom types
	6 bond types
	26 angle types
	2 dihedral types

	-59.859800	59.859800 xlo xhi
	-59.859800	59.859800 ylo yhi
	-59.859800	59.859800 zlo zhi

Masses

	1	94.969600
	2	83.110400
	3	134.122000
	4	125.107800
	5	150.121400
	6	110.096400
	7	134.122000
	8	125.107800
	9	150.121400
	10	110.096400
	11	134.122000
	12	125.107800
	13	150.121400
	14	110.096400
	15	22.989800
	16	24.305000
	17	35.453000
	18	49.400000

Bond Coeffs

	1	3.899000	0.143403	0.000000	14.340344
	2	3.559000	0.143403	0.000000	14.340344
	3	4.670000	0.143403	0.000000	14.340344
	4	4.189000	0.143403	0.000000	14.340344
	5	4.829000	0.143403	0.000000	14.340344
	6	4.112000	0.143403	0.000000	14.340344

Angle Coeffs

	1	harmonic	47.801147	94.490000
	2	harmonic	47.801147	120.150000
	3	harmonic	47.801147	112.070000
	4	harmonic	47.801147	116.680000
	5	harmonic	47.801147	110.120000
	6	harmonic	47.801147	114.340000
	7	harmonic	47.801147	103.530000
	8	harmonic	47.801147	92.060000
	9	harmonic	47.801147	107.400000
	10	harmonic	47.801147	96.960000
	11	stacking/3spn2	3.439293	3.716000	101.150000	3.000000	6.000000
	12	stacking/3spn2	3.427342	3.675000	85.940000	3.000000	6.000000
	13	stacking/3spn2	3.166826	3.827000	105.260000	3.000000	6.000000
	14	stacking/3spn2	3.467973	3.744000	89.000000	3.000000	6.000000
	15	stacking/3spn2	2.478489	4.238000	101.590000	3.000000	6.000000
	16	stacking/3spn2	3.193117	3.984000	89.500000	3.000000	6.000000
	17	stacking/3spn2	2.471319	4.416000	104.310000	3.000000	6.000000
	18	stacking/3spn2	3.080784	4.141000	91.280000	3.000000	6.000000
	19	stacking/3spn2	3.539675	3.576000	100.890000	3.000000	6.000000
	20	stacking/3spn2	3.721319	3.598000	84.830000	3.000000	6.000000
	21	stacking/3spn2	3.568356	3.664000	105.480000	3.000000	6.000000
	22	stacking/3spn2	3.678298	3.635000	88.280000	3.000000	6.000000
	23	stacking/3spn2	2.729446	4.038000	106.490000	3.000000	6.000000
	24	stacking/3spn2	3.056883	3.798000	93.310000	3.000000	6.000000
	25	stacking/3spn2	2.514340	4.208000	109.540000	3.000000	6.000000
	26	stacking/3spn2	3.164436	3.935000	95.460000	3.000000	6.000000

Dihedral Coeffs

	1	1.434034	-359.170000	0.300000
	2	1.434034	-334.790000	0.300000

Atoms

	1	1	2	0.000000	-1.910144	6.284385	36.200274
	2	1	10	0.000000	-1.771391	2.302524	35.184274
	3	1	1	-1.000000	-0.590558	8.476645	33.726274
	4	1	2	0.000000	2.402101	6.148566	32.820274
	5	1	6	0.000000	0.173876	2.845616	31.804274
	6	1	1	-1.000000	4.758247	7.146508	30.346274
	7	1	2	0.000000	5.810949	3.504011	29.440274
	8	1	6	0.000000	2.066851	2.141587	28.424274
	9	1	1	-1.000000	8.303686	2.926456	26.966274
	10	1	2	0.000000	7.014335	-0.639148	26.060274
	11	1	4	0.000000	3.220668	0.823610	25.052274
	12	1	1	-1.000000	8.691523	-2.571595	23.586274
	13	1	2	0.000000	5.552606	-4.698367	22.680274
	14	1	3	0.000000	2.312482	-1.470483	21.604274
	15	1	1	-1.000000	5.773616	-7.247576	20.206274
	16	1	2	0.000000	1.984093	-7.123162	19.300274
	17	1	3	0.000000	1.260081	-2.607252	18.224274
	18	1	1	-1.000000	0.664507	-9.315421	16.826274
	19	1	2	0.000000	-2.328153	-6.987343	15.920274
	20	1	6	0.000000	-0.099927	-3.684393	14.904274
	21	1	1	-1.000000	-4.684298	-7.985285	13.446274
	22	1	2	0.000000	-5.737000	-4.342788	12.540274
	23	1	6	0.000000	-1.992902	-2.980364	11.524274
	24	1	1	-1.000000	-8.229738	-3.765232	10.066274
	25	1	2	0.000000	-6.940386	-0.199628	9.160274
	26	1	6	0.000000	-3.110534	-1.298129	8.144274
	27	1	1	-1.000000	-8.617574	1.732818	6.686274
	28	1	2	0.000000	-5.478657	3.859591	5.780274
	29	1	4	0.000000	-3.269304	0.446332	4.772274
	30	1	1	-1.000000	-5.699667	6.408799	3.306274
	31	1	2	0.000000	-1.910144	6.284385	2.400274
	32	1	3	0.000000	-1.186132	1.768475	1.324274
	33	1	1	-1.000000	-0.590558	8.476645	-0.073726
	34	1	2	0.000000	2.402101	6.148566	-0.979726
	35	1	3	0.000000	0.333455	2.069554	-2.055726
	36	1	1	-1.000000	4.758247	7.146508	-3.453726
	37	1	2	0.000000	5.810949	3.504011	-4.359726
	38	1	6	0.000000	2.066851	2.141587	-5.375726
	39	1	1	-1.000000	8.303686	2.926456	-6.833726
	40	1	2	0.000000	7.014335	-0.639148	-7.739726
	41	1	6	0.000000	3.184483	0.459352	-8.755726
	42	1	1	-1.000000	8.691523	-2.571595	-10.213726
	43	1	2	0.000000	5.552606	-4.698367	-11.119726
	44	1	6	0.000000	3.099873	-1.558531	-12.135726
	45	1	1	-1.000000	5.773616	-7.247576	-13.593726
	46	1	2	0.000000	1.984093	-7.123162	-14.499726
	47	1	4	0.000000	2.202952	-3.063153	-15.507726
	48	1	1	-1.000000	0.664507	-9.315421	-16.973726
	49	1	2	0.000000	-2.328153	-6.987343	-17.879726
	50	1	3	0.000000	-0.259506	-2.908331	-18.955726
	51	1	1	-1.000000	-4.684298	-7.985285	-20.353726
	52	1	2	0.000000	-5.737000	-4.342788	-21.259726
	53	1	3	0.000000	-1.665847	-2.258719	-22.335726
	54	1	1	-1.000000	-8.229738	-3.765232	-23.733726
	55	1	2	0.000000	-6.940386	-0.199628	-24.639726
	56	1	6	0.000000	-3.110534	-1.298129	-25.655726
	57	1	1	-1.000000	-8.617574	1.732818	-27.113726
	58	1	2	0.000000	-5.478657	3.859591	-28.019726
	59	1	6	0.000000	-3.025924	0.719754	-29.035726
	60	1	1	-1.000000	-5.699667	6.408799	-30.493726
	61	1	2	0.000000	-1.910144	6.284385	-31.399726
	62	1	6	0.000000	-1.771391	2.302524	-32.415726
	63	1	1	-1.000000	-0.590558	8.476645	-33.873726
	64	1	2	0.000000	2.402101	6.148566	-34.779726
	65	1	12	0.000000	-0.161372	2.992591	-35.787726
	66	2	15	1.000000	32.600214	49.508507	43.438074
	67	3	15	1.000000	-18.446954	35.602208	-55.026640
	68	4	15	1.000000	12.876964	31.385733	-36.251237
	69	5	15	1.000000	14.715830	23.718160	-31.782537
	70	6	15	1.000000	-14.651058	50.078885	-15.595281
	71	7	15	1.000000	-8.541558	27.919028	-41.864432
	72	8	15	1.000000	29.772339	41.597764	13.853184
	73	9	15	1.000000	-0.851695	22.257507	-20.853364
	74	10	15	1.000000	6.761340	31.730552	-38.052605
	75	11	15	1.000000	-59.484818	-11.528337	30.691223
	76	12	15	1.000000	-56.736736	-38.787923	20.339931
	77	13	15	1.000000	46.561138	2.624923	-3.917661
	78	14	15	1.000000	51.394298	-44.357913	-32.391729
	79	15	15	1.000000	-44.716740	30.217717	51.186232
	80	16	15	1.000000	-16.639476	-44.293141	41.405316
	81	17	15	1.000000	27.625043	7.025101	9.464544
	82	18	15	1.000000	45.620411	-23.062360	-8.797491
	83	19	15	1.000000	-0.386204	35.945745	-46.399785
	84	20	15	1.000000	38.620231	-17.152715	45.190567
	85	21	15	1.000000	-59.292174	-16.777733	-26.197570
	86	22	15	1.000000	31.258850	-13.654669	-5.125693
	87	23	15	1.000000	-8.261019	-26.953332	57.359031
	88	24	15	1.000000	47.681119	-35.418834	-46.858682
	89	25	15	1.000000	-44.570410	-20.275774	43.218835
	90	26	15	1.000000	-53.243978	22.944550	58.785494
	91	27	15	1.000000	48.021138	-9.290207	5.950795
	92	28	15	1.000000	-2.374118	-23.529596	42.748235
	93	29	15	1.000000	48.688191	35.944000	18.834180
	94	30	15	1.000000	-57.571394	14.704431	-58.178334
	95	31	15	1.000000	47.478973	15.272058	-15.096267
	96	32	15	1.000000	-38.578396	-13.328893	31.108864
	97	33	15	1.000000	16.155711	38.269888	-55.704268
	98	34	15	1.000000	26.656059	41.380597	8.320725
	99	35	15	1.000000	10.015094	47.996419	-28.594525
	100	36	15	1.000000	8.940787	36.157757	21.975068
	101	37	15	1.000000	-44.968218	-26.076160	58.305272
	102	38	15	1.000000	57.639818	-37.247770	34.389472
	103	39	15	1.000000	16.614198	-34.959364	-10.765897
	104	40	15	1.000000	18.295664	-47.340191	-55.353640
	105	41	15	1.000000	-56.660403	-26.058787	-8.822732
	106	42	15	1.000000	34.308261	49.956724	-30.412644
	107	43	15	1.000000	38.463793	3.751866	55.538363
	108	44	15	1.000000	-52.659308	-29.451875	37.059160
	109	45	15	1.000000	15.521216	40.423019	25.195779
	110	46	15	1.000000	8.901759	4.395589	35.277376
	111	47	15	1.000000	7.347231	2.175606	57.889407
	112	48	15	1.000000	-18.123098	-41.069996	-36.929757
	113	49	15	1.000000	30.970805	37.085468	-24.410148
	114	50	15	1.000000	35.476966	40.284865	9.390865
	115	51	15	1.000000	-33.205567	14.733326	-0.512210
	116	52	15	1.000000	-3.758411	-6.662681	-56.620145
	117	53	15	1.000000	-30.880488	-43.800773	-45.649001
	118	54	15	1.000000	54.175091	-56.874082	3.714805
	119	55	15	1.000000	-4.190972	11.887477	-51.749406
	120	56	15	1.000000	-28.773396	-40.625093	10.286000
	121	57	15	1.000000	-30.743790	1.111610	29.075804
	122	58	15	1.000000	-7.813747	-27.777385	6.301472
	123	59	15	1.000000	27.635905	-52.160220	-13.273463
	124	60	15	1.000000	-22.833029	-25.505986	-58.399937
	125	61	15	1.000000	36.514560	30.595403	-5.202818
	126	62	15	1.000000	39.754216	-37.344245	55.194792
	127	63	15	1.000000	-46.317804	-8.364933	-48.465781
	128	64	15	1.000000	-32.107005	-14.049642	-45.480064
	129	65	15	1.000000	31.467600	41.619186	26.267213
	130	66	15	1.000000	39.577993	-47.014010	45.501920
	131	67	15	1.000000	-9.995807	-17.898000	-13.246270
	132	68	15	1.000000	-40.779803	34.148053	18.836145
	133	69	15	1.000000	25.381470	1.924159	26.535725
	134	70	15	1.000000	-47.751793	38.950929	-58.830061
	135	71	15	1.000000	-46.291930	15.605690	31.625142
	136	72	15	1.000000	8.365051	-4.499895	54.140696
	137	73	15	1.000000	3.700044	9.042101	-14.084037
	138	74	15	1.000000	15.094062	36.794895	31.726121
	139	75	15	1.000000	-4.118788	-11.879112	26.331296
	140	76	15	1.000000	28.136862	57.064879	42.581349
	141	77	15	1.000000	-12.886793	22.586549	-15.354293
	142	78	15	1.000000	-46.210868	34.694556	-36.263163
	143	79	15	1.000000	-45.181129	48.262426	39.202326
	144	80	15	1.000000	46.303813	-3.232323	-25.157369
	145	81	15	1.000000	40.584709	-59.392080	43.744532
	146	82	15	1.000000	-33.359128	15.561783	20.679628
	147	83	15	1.000000	58.226792	-14.824219	-30.777477
	148	84	15	1.000000	11.852499	40.916793	17.203211
	149	85	15	1.000000	-21.676006	-37.419675	-4.671707
	150	86	15	1.000000	-13.242710	50.576987	-7.466628
	151	87	15	1.000000	-30.521161	-22.169606	-44.739879
	152	88	15	1.000000	13.984346	-8.520674	49.814477
	153	89	15	1.000000	37.580983	6.157996	38.217103
	154	90	15	1.000000	16.923509	-7.397991	-24.875020
	155	91	15	1.000000	51.625940	-26.673082	-24.407300
	156	92	15	1.000000	35.510673	-0.172411	51.014283
	157	93	15	1.000000	25.412823	-49.812720	-42.612743
	158	94	15	1.000000	-17.243766	-11.628925	-20.172618
	159	95	15	1.000000	37.944328	34.988165	-29.455430
	160	96	15	1.000000	-29.382100	-55.392796	8.234763
	161	97	15	1.000000	-14.262179	18.451350	59.573889
	162	98	15	1.000000	-24.307501	-3.827468	5.872085
	163	99	15	1.000000	-45.950199	-46.763759	58.333894
	164	100	15	1.000000	-10.965419	-54.997618	-28.198988
	165	101	15	1.000000	24.487081	40.372855	31.488401
	166	102	15	1.000000	15.641564	-23.156445	-30.176817
	167	103	15	1.000000	51.831628	-57.603422	-20.129737
	168	104	15	1.000000	-50.640915	-14.987387	28.101138
	169	105	15	1.000000	-10.953732	-36.902860	3.229503
	170	106	15	1.000000	19.450637	-6.425160	7.696506
	171	107	15	1.000000	-32.174400	39.172462	-33.711944
	172	108	15	1.000000	-32.460311	-44.994840	22.320389
	173	109	15	1.000000	33.271575	-31.085239	35.416430
	174	110	15	1.000000	31.745669	17.809142	40.278612
	175	111	15	1.000000	-56.313120	-17.563577	20.791667
	176	112	15	1.000000	35.035082	57.937787	57.495022
	177	113	15	1.000000	-55.001536	49.909615	59.751400
	178	114	15	1.000000	-15.271472	59.128500	-15.095788
	179	115	15	1.000000	-47.030134	-11.685033	7.861153
	180	116	15	1.000000	16.059168	-52.094195	-58.423807
	181	117	15	1.000000	-36.104125	-24.408795	40.608454
	182	118	15	1.000000	-9.956269	2.990694	55.473414
	183	119	15	1.000000	-47.495680	-23.597531	-35.471624
	184	120	15	1.000000	47.780550	-51.711662	42.197318
	185	121	15	1.000000	28.199362	-48.164982	-35.226059
	186	122	15	1.000000	-10.868771	46.729900	-37.148072
	187	123	15	1.000000	-13.233550	51.588164	-47.098258
	188	124	15	1.000000	-13.341950	-23.543108	-47.829558
	189	125	15	1.000000	31.422062	-10.713443	0.345209
	190	126	15	1.000000	-20.576585	-54.514074	8.110814
	191	127	15	1.000000	-19.140592	-30.758400	43.561819
	192	128	15	1.000000	-38.391938	19.145131	-13.307287
	193	129	15	1.000000	-42.778324	31.509251	22.954982
	194	130	15	1.000000	-18.390148	19.430001	31.103120
	195	131	15	1.000000	-36.052630	-12.230437	42.797938
	196	132	15	1.000000	-11.418890	36.760591	29.668038
	197	133	15	1.000000	11.292838	-36.332759	21.396402
	198	134	15	1.000000	24.054380	10.185091	57.713094
	199	135	15	1.000000	36.084622	-18.252646	-12.860149
	200	136	15	1.000000	-23.429968	21.030569	-7.514424
	201	137	15	1.000000	44.540645	-57.969823	21.586977
	202	138	15	1.000000	28.242664	-36.501961	-19.127692
	203	139	15	1.000000	-44.924423	-19.420485	-47.478241
	204	140	15	1.000000	37.890360	22.049167	31.811560
	205	141	15	1.000000	9.133679	45.856337	-40.278677
	206	142	15	1.000000	-38.119945	45.730285	-39.850845
	207	143	15	1.000000	43.136257	9.924866	30.194047
	208	144	15	1.000000	40.989550	-13.850312	-47.918400
	209	145	15	1.000000	-31.730399	22.579519	32.971969
	210	146	15	1.000000	20.614978	7.260365	34.861946
	211	147	15	1.000000	-17.657846	-24.356771	58.219785
	212	148	15	1.000000	23.074262	-9.421394	-21.060500
	213	149	15	1.000000	35.455821	-31.390834	-58.871133
	214	150	15	1.000000	7.407581	37.602645	46.845004
	215	151	15	1.000000	26.988704	-30.185338	-38.437149
	216	152	15	1.000000	23.470617	-8.445483	-52.566664
	217	153	15	1.000000	43.479573	-25.169026	17.218002
	218	154	15	1.000000	13.813819	-44.039276	-56.492111
	219	155	15	1.000000	25.755220	-15.909875	25.947209
	220	156	15	1.000000	-1.132611	-55.154697	-26.652226
	221	157	15	1.000000	-26.130465	-12.952743	8.850802
	222	158	15	1.000000	-27.770480	-49.738281	59.289209
	223	159	15	1.000000	12.017487	-6.874879	-54.218581
	224	160	15	1.000000	-0.997310	-39.745975	-24.544118
	225	161	15	1.000000	20.425341	43.584442	26.870199
	226	162	15	1.000000	27.718477	27.204215	-58.158627
	227	163	15	1.000000	-14.923321	-18.841766	-42.338103
	228	164	15	1.000000	-11.555632	-52.946346	1.611823
	229	165	15	1.000000	-45.468223	5.780843	6.316926
	230	166	15	1.000000	-12.260649	39.510179	53.223983
	231	167	15	1.000000	56.449953	-48.120102	-56.374098
	232	168	15	1.000000	55.879362	22.768518	49.063043
	233	169	15	1.000000	-35.941864	-25.073795	-17.671636
	234	170	15	1.000000	-30.300645	33.788695	2.442189
	235	171	15	1.000000	-27.974564	-37.787087	-46.488754
	236	172	15	1.000000	-26.273391	7.149392	-5.470719
	237	173	15	1.000000	-8.751693	55.453560	1.442735
	238	174	15	1.000000	52.719929	-49.874463	-52.636222
	239	175	15	1.000000	-0.822945	-2.275312	46.733757
	240	176	15	1.000000	-7.458762	-5.685159	58.473455
	241	177	15	1.000000	-3.973060	-9.665597	21.382173
	242	178	17	-1.000000	-14.769817	14.252339	56.168178
	243	179	17	-1.000000	-29.999264	-11.033269	-35.408492
	244	180	17	-1.000000	16.027368	20.851968	-13.335779
	245	181	17	-1.000000	29.398414	54.438377	53.673413
	246	182	17	-1.000000	-35.932106	-14.173117	49.267173
	247	183	17	-1.000000	25.370429	-21.312987	59.252510
	248	184	17	-1.000000	32.594007	37.723868	-2.882602
	249	185	17	-1.000000	19.467964	-29.594694	51.292038
	250	186	17	-1.000000	18.081619	26.292046	-18.233359
	251	187	17	-1.000000	-20.396008	-48.337571	55.878780
	252	188	17	-1.000000	-24.087631	38.940576	39.830474
	253	189	17	-1.000000	-53.850358	-50.918488	-31.062595
	254	190	17	-1.000000	-29.399050	24.968680	49.649173
	255	191	17	-1.000000	17.124971	-5.492706	44.227750
	256	192	17	-1.000000	10.938584	18.434988	-29.805166
	257	193	17	-1.000000	0.345956	-16.054383	8.741646
	258	194	17	-1.000000	-0.261334	-43.320176	-13.394286
	259	195	17	-1.000000	56.715864	36.007587	16.870820
	260	196	17	-1.000000	48.148102	-5.770594	-16.696934
	261	197	17	-1.000000	-29.945057	33.693198	-5.174706
	262	198	17	-1.000000	-33.926077	-50.254233	-26.093929
	263	199	17	-1.000000	-53.955403	-44.244791	-17.152617
	264	200	17	-1.000000	-25.158198	-13.784041	-52.043737
	265	201	17	-1.000000	-35.368824	-56.518870	2.323357
	266	202	17	-1.000000	-51.000874	14.279514	-39.101456
	267	203	17	-1.000000	-20.946241	-45.234330	4.703961
	268	204	17	-1.000000	47.655206	14.364136	21.243585
	269	205	17	-1.000000	-25.598880	11.220200	-2.608628
	270	206	17	-1.000000	51.131739	-0.491498	51.480578
	271	207	17	-1.000000	-25.424995	29.423245	25.313976
	272	208	17	-1.000000	29.260099	55.356968	34.919544
	273	209	17	-1.000000	-56.693630	-58.458235	50.534553
	274	210	17	-1.000000	-13.986447	-23.756633	-23.109288
	275	211	17	-1.000000	-6.170384	0.734343	-19.768357
	276	212	17	-1.000000	56.012772	9.593268	54.370957
	277	213	17	-1.000000	-42.948483	48.506828	-50.723173
	278	214	17	-1.000000	21.615278	36.302233	23.500764
	279	215	17	-1.000000	-17.000937	-49.156447	-25.138836
	280	216	17	-1.000000	40.250235	-57.884508	34.229465
	281	217	17	-1.000000	31.871013	-23.449703	3.792910
	282	218	17	-1.000000	-2.674810	-54.049404	-0.709922
	283	219	17	-1.000000	-27.615067	-50.883235	0.691643
	284	220	17	-1.000000	-36.940314	-5.009882	36.794810
	285	221	17	-1.000000	-0.189802	48.679534	-22.330647
	286	222	17	-1.000000	39.901641	44.832506	47.122421
	287	223	17	-1.000000	34.412798	-57.975777	35.769449
	288	224	17	-1.000000	43.549425	23.499300	12.211882
	289	225	17	-1.000000	7.190388	-53.361437	22.915235
	290	226	17	-1.000000	41.911352	46.748598	24.890527
	291	227	17	-1.000000	16.281017	18.759812	-58.418977
	292	228	17	-1.000000	-39.785872	-43.774799	-52.608581
	293	229	17	-1.000000	19.364006	-11.530066	-43.632016
	294	230	17	-1.000000	-39.804151	11.389420	11.217902
	295	231	17	-1.000000	56.850459	-48.660181	0.037636
	296	232	17	-1.000000	-25.339988	51.101260	-14.989658
	297	233	17	-1.000000	-38.077367	25.654257	-13.105636
	298	234	17	-1.000000	57.551882	9.343882	-49.466135
	299	235	17	-1.000000	9.903963	-43.325530	-42.967772
	300	236	17	-1.000000	-27.040602	58.445622	-56.078974
	301	237	17	-1.000000	57.709725	14.866839	22.540638
	302	238	17	-1.000000	59.150548	34.940767	38.625639
	303	239	17	-1.000000	-53.317834	-5.555028	-32.764227
	304	240	17	-1.000000	-37.090050	14.500621	38.484994
	305	241	17	-1.000000	33.987653	11.491280	49.684612
	306	242	17	-1.000000	-25.834512	46.011092	40.926072
	307	243	17	-1.000000	19.035630	-51.926076	6.720529
	308	244	17	-1.000000	-53.929806	-54.233994	-43.795389
	309	245	17	-1.000000	-43.536141	15.529769	-27.261119
	310	246	17	-1.000000	-26.644113	48.348967	-28.675297
	311	247	17	-1.000000	-22.863287	46.198892	46.051342
	312	248	17	-1.000000	59.537151	45.489639	21.132308
	313	249	17	-1.000000	38.302989	52.031606	-44.282519
	314	250	17	-1.000000	-54.321038	-44.918244	30.077902
	315	251	17	-1.000000	44.023756	48.929209	-18.290618
	316	252	17	-1.000000	33.848568	-36.765103	-32.139327
	317	253	17	-1.000000	14.914840	42.130327	-24.205602
	318	254	17	-1.000000	-38.224430	48.060321	-18.579796
	319	255	17	-1.000000	-22.160019	-55.335620	56.809773
	320	256	17	-1.000000	10.438662	-22.119933	45.298940
	321	257	17	-1.000000	41.623165	14.876579	31.638032
	322	258	17	-1.000000	27.814706	14.553930	17.267871
	323	259	17	-1.000000	-25.117403	-17.300163	13.450642
	324	260	17	-1.000000	16.451778	-43.311394	36.545339
	325	261	17	-1.000000	44.172252	31.463246	18.815865
	326	262	17	-1.000000	-39.893151	53.098615	7.016386
	327	263	17	-1.000000	1.386853	-28.921204	11.540566
	328	264	17	-1.000000	-1.663174	41.377258	49.280432
	329	265	17	-1.000000	-16.224034	23.140622	4.297212
	330	266	17	-1.000000	-44.445802	-8.904471	-41.008658
	331	267	17	-1.000000	-17.738253	-15.152761	-49.475658
	332	268	17	-1.000000	-53.216820	19.589636	-6.916020
	333	269	17	-1.000000	20.093622	-23.818386	9.632385
	334	270	17	-1.000000	-3.220839	-39.505934	-18.764169
	335	271	17	-1.000000	-44.264774	-19.539285	-25.525353
	336	272	17	-1.000000	-25.707822	-19.815606	-13.069300
	337	273	17	-1.000000	-36.287189	23.820160	-49.788477
	338	274	17	-1.000000	27.869822	39.234158	1.166852
	339	275	17	-1.000000	-1.290575	54.177775	26.056634
	340	276	17	-1.000000	9.093567	-58.898845	-14.213530
	341	277	17	-1.000000	-57.682253	21.054577	21.827884
	342	278	17	-1.000000	11.809932	-42.026062	42.181750
	343	279	17	-1.000000	52.905564	-26.431036	-37.217335
	344	280	17	-1.000000	-32.479590	56.040176	-55.369767
	345	281	17	-1.000000	32.793453	-29.527446	-15.325573
	346	282	17	-1.000000	-40.135647	-5.954835	-51.365213
	347	283	17	-1.000000	-30.064324	-37.944813	47.728745
	348	284	17	-1.000000	30.962328	-51.083648	-0.074827
	349	285	17	-1.000000	-47.547877	7.485577	-5.756852
	350	286	17	-1.000000	38.368557	-43.280656	-4.795897
	351	287	17	-1.000000	-35.704773	-41.103109	-43.601119
	352	288	17	-1.000000	45.982911	30.566623	-25.767382
	353	289	17	-1.000000	28.304861	23.612386	7.661382
	354	290	17	-1.000000	50.947326	50.992597	3.841758
	355	291	17	-1.000000	55.437359	23.926249	34.174113
	356	292	17	-1.000000	-19.748014	43.650403	-31.640522
	357	293	17	-1.000000	-11.253427	-46.273721	-9.725534
	358	294	17	-1.000000	-23.384482	44.548407	-0.949383
	359	295	17	-1.000000	36.400491	56.860330	-53.323606
	360	296	17	-1.000000	-29.216160	35.369087	-36.744463
	361	297	17	-1.000000	25.847743	59.524114	-17.987772
	362	298	17	-1.000000	42.106424	45.647225	-47.280949
	363	299	17	-1.000000	-43.520758	14.092286	36.191237
	364	300	17	-1.000000	-32.017617	0.757371	-8.609517
	365	301	17	-1.000000	-57.703304	40.869156	-24.818914
	366	302	17	-1.000000	-29.484026	-30.244071	-11.232835
	367	303	17	-1.000000	20.650239	6.231247	-26.544228
	368	304	17	-1.000000	-40.158944	-17.228061	-29.543698
	369	305	17	-1.000000	-33.622750	13.415578	-54.034411
	370	306	17	-1.000000	-10.507413	-20.596478	-54.370096
	371	307	17	-1.000000	31.364615	-38.349855	51.136929
	372	308	17	-1.000000	43.943466	-22.010813	5.369415
	373	309	17	-1.000000	20.274903	-57.870188	-49.310573
	374	310	17	-1.000000	-12.260863	-30.028005	11.306598
	375	311	17	-1.000000	38.989420	-27.871510	-7.684046
	376	312	17	-1.000000	-45.689294	2.504264	21.931683
	377	313	17	-1.000000	2.937671	-36.705297	-31.696870
	378	314	17	-1.000000	36.253242	-17.004440	10.934869
	379	315	17	-1.000000	-53.150256	9.232610	-35.509353
	380	316	17	-1.000000	-47.324867	58.584997	3.753969
	381	317	17	-1.000000	-50.558034	14.173478	-56.606699
	382	318	17	-1.000000	14.671181	-25.411419	-54.617087
	383	319	17	-1.000000	25.220408	22.187518	-24.785292
	384	320	17	-1.000000	-23.332794	1.317138	7.202998
	385	321	17	-1.000000	28.842960	15.487644	-50.152538
	386	322	17	-1.000000	-9.085157	-41.434485	-26.998034
	387	323	17	-1.000000	19.077774	54.678557	15.857326
	388	324	17	-1.000000	-29.847158	-58.331499	-34.769864
	389	325	17	-1.000000	-5.496711	-45.796565	-36.044667
	390	326	17	-1.000000	58.117058	-27.771929	53.904945
	391	327	17	-1.000000	23.521172	-18.470163	8.218623
	392	328	17	-1.000000	32.016987	21.421426	4.994723
	393	329	17	-1.000000	-52.628105	57.948432	-53.547939
	394	330	17	-1.000000	14.434693	26.931592	21.799506
	395	331	17	-1.000000	24.141955	-42.013364	40.224821
	396	332	17	-1.000000	13.001247	-52.782749	36.571879

Bonds

	1	6	1	2
	2	2	1	3
	3	1	3	4
	4	6	4	5
	5	2	4	6
	6	1	6	7
	7	6	7	8
	8	2	7	9
	9	1	9	10
	10	4	10	11
	11	2	10	12
	12	1	12	13
	13	3	13	14
	14	2	13	15
	15	1	15	16
	16	3	16	17
	17	2	16	18
	18	1	18	19
	19	6	19	20
	20	2	19	21
	21	1	21	22
	22	6	22	23
	23	2	22	24
	24	1	24	25
	25	6	25	26
	26	2	25	27
	27	1	27	28
	28	4	28	29
	29	2	28	30
	30	1	30	31
	31	3	31	32
	32	2	31	33
	33	1	33	34
	34	3	34	35
	35	2	34	36
	36	1	36	37
	37	6	37	38
	38	2	37	39
	39	1	39	40
	40	6	40	41
	41	2	40	42
	42	1	42	43
	43	6	43	44
	44	2	43	45
	45	1	45	46
	46	4	46	47
	47	2	46	48
	48	1	48	49
	49	3	49	50
	50	2	49	51
	51	1	51	52
	52	3	52	53
	53	2	52	54
	54	1	54	55
	55	6	55	56
	56	2	55	57
	57	1	57	58
	58	6	58	59
	59	2	58	60
	60	1	60	61
	61	6	61	62
	62	2	61	63
	63	1	63	64
	64	4	64	65

Angles

	1	6	2	1	3
	2	1	1	3	4
	3	10	3	4	5
	4	2	3	4	6
	5	6	5	4	6
	6	1	4	6	7
	7	10	6	7	8
	8	2	6	7	9
	9	6	8	7	9
	10	1	7	9	10
	11	8	9	10	11
	12	2	9	10	12
	13	4	11	10	12
	14	1	10	12	13
	15	7	12	13	14
	16	2	12	13	15
	17	3	14	13	15
	18	1	13	15	16
	19	7	15	16	17
	20	2	15	16	18
	21	3	17	16	18
	22	1	16	18	19
	23	10	18	19	20
	24	2	18	19	21
	25	6	20	19	21
	26	1	19	21	22
	27	10	21	22	23
	28	2	21	22	24
	29	6	23	22	24
	30	1	22	24	25
	31	10	24	25	26
	32	2	24	25	27
	33	6	26	25	27
	34	1	25	27	28
	35	8	27	28	29
	36	2	27	28	30
	37	4	29	28	30
	38	1	28	30	31
	39	7	30	31	32
	40	2	30	31	33
	41	3	32	31	33
	42	1	31	33	34
	43	7	33	34	35
	44	2	33	34	36
	45	3	35	34	36
	46	1	34	36	37
	47	10	36	37	38
	48	2	36	37	39
	49	6	38	37	39
	50	1	37	39	40
	51	10	39	40	41
	52	2	39	40	42
	53	6	41	40	42
	54	1	40	42	43
	55	10	42	43	44
	56	2	42	43	45
	57	6	44	43	45
	58	1	43	45	46
	59	8	45	46	47
	60	2	45	46	48
	61	4	47	46	48
	62	1	46	48	49
	63	7	48	49	50
	64	2	48	49	51
	65	3	50	49	51
	66	1	49	51	52
	67	7	51	52	53
	68	2	51	52	54
	69	3	53	52	54
	70	1	52	54	55
	71	10	54	55	56
	72	2	54	55	57
	73	6	56	55	57
	74	1	55	57	58
	75	10	57	58	59
	76	2	57	58	60
	77	6	59	58	60
	78	1	58	60	61
	79	10	60	61	62
	80	2	60	61	63
	81	6	62	61	63
	82	1	61	63	64
	83	8	63	64	65
	84	26	1	2	5
	85	26	4	5	8
	86	24	7	8	11
	87	15	10	11	14
	88	11	13	14	17
	89	14	16	17	20
	90	26	19	20	23
	91	26	22	23	26
	92	24	25	26	29
	93	15	28	29	32
	94	11	31	32	35
	95	14	34	35	38
	96	26	37	38	41
	97	26	40	41	44
	98	24	43	44	47
	99	15	46	47	50
	100	11	49	50	53
	101	14	52	53	56
	102	26	55	56	59
	103	26	58	59	62
	104	24	61	62	65

Dihedrals

	1	1	1	3	4	6
	2	2	3	4	6	7
	3	1	4	6	7	9
	4	2	6	7	9	10
	5	1	7	9	10	12
	6	2	9	10	12	13
	7	1	10	12	13	15
	8	2	12	13	15	16
	9	1	13	15	16	18
	10	2	15	16	18	19
	11	1	16	18	19	21
	12	2	18	19	21	22
	13	1	19	21	22	24
	14	2	21	22	24	25
	15	1	22	24	25	27
	16	2	24	25	27	28
	17	1	25	27	28	30
	18	2	27	28	30	31
	19	1	28	30	31	33
	20	2	30	31	33	34
	21	1	31	33	34	36
	22	2	33	34	36	37
	23	1	34	36	37	39
	24	2	36	37	39	40
	25	1	37	39	40	42
	26	2	39	40	42	43
	27	1	40	42	43	45
	28	2	42	43	45	46
	29	1	43	45	46	48
	30	2	45	46	48	49
	31	1	46	48	49	51
	32	2	48	49	51	52
	33	1	49	51	52	54
	34	2	51	52	54	55
	35	1	52	54	55	57
	36	2	54	55	57	58
	37	1	55	57	58	60
	38	2	57	58	60	61
	39	1	58	60	61	63
	40	2	60	61	63	64
