# Supplementary material for: Stability and Existence of Noncanonical I-motif DNA Structures in Computer Simulations Based on Atomistic and Coarse-Grained Force Fields
Source: Molecules. 2022 Aug 1;27(15):4915. doi: 10.3390/molecules27154915 (PMC9370271; doi:10.3390/molecules27154915)
Supplement: Supplementary file 1 [file molecules-27-04915-s001.zip › supporting/imotif.pdb]

MODEL       685
ATOM      1 HO5' DC5 A    1    -9.201  -5.862   4.946  1.00  0.00             H
ATOM      2  O5' DC5 A    1    -9.489  -4.918   4.846  1.00  0.00             O
ATOM      3  C5' DC5 A    1    -9.757  -4.473   6.225  1.00  0.00             C
ATOM      4  H5' DC5 A    1    -9.627  -5.206   7.024  1.00  0.00             H
ATOM      5 H5'' DC5 A    1   -10.781  -4.104   6.217  1.00  0.00             H
ATOM      6  C4' DC5 A    1    -8.719  -3.345   6.518  1.00  0.00             C
ATOM      7  H4' DC5 A    1    -9.015  -2.959   7.474  1.00  0.00             H
ATOM      8  O4' DC5 A    1    -7.466  -4.003   6.740  1.00  0.00             O
ATOM      9  C1' DC5 A    1    -6.477  -3.407   5.886  1.00  0.00             C
ATOM     10  H1' DC5 A    1    -6.034  -2.627   6.472  1.00  0.00             H
ATOM     11   N1 DC5 A    1    -5.491  -4.333   5.337  1.00  0.00             N
ATOM     12   C6 DC5 A    1    -5.885  -5.406   4.680  1.00  0.00             C
ATOM     13   H6 DC5 A    1    -6.988  -5.684   4.493  1.00  0.00             H
ATOM     14   C5 DC5 A    1    -4.918  -6.288   4.320  1.00  0.00             C
ATOM     15   H5 DC5 A    1    -5.148  -7.159   3.752  1.00  0.00             H
ATOM     16   C4 DC5 A    1    -3.578  -5.964   4.606  1.00  0.00             C
ATOM     17   N4 DC5 A    1    -2.662  -6.908   4.240  1.00  0.00             N
ATOM     18  H41 DC5 A    1    -1.697  -6.734   4.415  1.00  0.00             H
ATOM     19  H42 DC5 A    1    -2.932  -7.734   3.701  1.00  0.00             H
ATOM     20   N3 DC5 A    1    -3.171  -4.923   5.316  1.00  0.00             N
ATOM     21   C2 DC5 A    1    -4.155  -4.066   5.666  1.00  0.00             C
ATOM     22   O2 DC5 A    1    -3.801  -3.136   6.400  1.00  0.00             O
ATOM     23  C3' DC5 A    1    -8.473  -2.257   5.414  1.00  0.00             C
ATOM     24  H3' DC5 A    1    -9.320  -2.153   4.741  1.00  0.00             H
ATOM     25  C2' DC5 A    1    -7.271  -2.776   4.703  1.00  0.00             C
ATOM     26  H2' DC5 A    1    -7.388  -3.398   3.853  1.00  0.00             H
ATOM     27 H2'' DC5 A    1    -6.738  -1.939   4.312  1.00  0.00             H
ATOM     28  O3' DC5 A    1    -8.302  -0.996   6.020  1.00  0.00             O
ATOM     29    P  DC A    2    -9.117   0.335   5.538  1.00  0.00             P
ATOM     30  OP1  DC A    2    -9.168   1.307   6.625  1.00  0.00             O
ATOM     31  OP2  DC A    2   -10.372   0.029   4.844  1.00  0.00             O
ATOM     32  O5'  DC A    2    -7.999   0.774   4.424  1.00  0.00             O
ATOM     33  C5'  DC A    2    -7.960   2.073   3.818  1.00  0.00             C
ATOM     34  H5'  DC A    2    -8.347   2.780   4.567  1.00  0.00             H
ATOM     35 H5''  DC A    2    -8.658   1.928   2.902  1.00  0.00             H
ATOM     36  C4'  DC A    2    -6.553   2.393   3.299  1.00  0.00             C
ATOM     37  H4'  DC A    2    -5.986   2.772   4.195  1.00  0.00             H
ATOM     38  O4'  DC A    2    -5.963   1.113   2.855  1.00  0.00             O
ATOM     39  C1'  DC A    2    -4.923   1.521   2.010  1.00  0.00             C
ATOM     40  H1'  DC A    2    -4.227   2.093   2.650  1.00  0.00             H
ATOM     41   N1  DC A    2    -4.367   0.415   1.248  1.00  0.00             N
ATOM     42   C6  DC A    2    -5.101  -0.347   0.350  1.00  0.00             C
ATOM     43   H6  DC A    2    -6.170  -0.240   0.145  1.00  0.00             H
ATOM     44   C5  DC A    2    -4.463  -1.318  -0.339  1.00  0.00             C
ATOM     45   H5  DC A    2    -5.059  -1.885  -1.045  1.00  0.00             H
ATOM     46   C4  DC A    2    -3.091  -1.528  -0.190  1.00  0.00             C
ATOM     47   N4  DC A    2    -2.369  -2.355  -0.928  1.00  0.00             N
ATOM     48  H41  DC A    2    -1.370  -2.427  -0.631  1.00  0.00             H
ATOM     49  H42  DC A    2    -2.794  -2.943  -1.626  1.00  0.00             H
ATOM     50   N3  DC A    2    -2.404  -0.822   0.740  1.00  0.00             N
ATOM     51   C2  DC A    2    -3.023   0.123   1.471  1.00  0.00             C
ATOM     52   O2  DC A    2    -2.306   0.767   2.195  1.00  0.00             O
ATOM     53  C3'  DC A    2    -6.288   3.350   2.131  1.00  0.00             C
ATOM     54  H3'  DC A    2    -7.223   3.896   1.910  1.00  0.00             H
ATOM     55  C2'  DC A    2    -5.637   2.550   1.107  1.00  0.00             C
ATOM     56  H2'  DC A    2    -6.504   2.067   0.557  1.00  0.00             H
ATOM     57 H2''  DC A    2    -4.872   3.137   0.639  1.00  0.00             H
ATOM     58  O3'  DC A    2    -5.371   4.392   2.601  1.00  0.00             O
ATOM     59    P  DC A    3    -5.462   5.895   2.227  1.00  0.00             P
ATOM     60  OP1  DC A    3    -4.432   6.593   3.035  1.00  0.00             O
ATOM     61  OP2  DC A    3    -6.867   6.370   2.371  1.00  0.00             O
ATOM     62  O5'  DC A    3    -5.028   5.910   0.672  1.00  0.00             O
ATOM     63  C5'  DC A    3    -4.930   7.109   0.006  1.00  0.00             C
ATOM     64  H5'  DC A    3    -5.490   7.893   0.536  1.00  0.00             H
ATOM     65 H5''  DC A    3    -5.287   6.856  -1.021  1.00  0.00             H
ATOM     66  C4'  DC A    3    -3.476   7.462  -0.080  1.00  0.00             C
ATOM     67  H4'  DC A    3    -3.056   7.736   0.915  1.00  0.00             H
ATOM     68  O4'  DC A    3    -2.735   6.417  -0.661  1.00  0.00             O
ATOM     69  C1'  DC A    3    -2.121   6.911  -1.889  1.00  0.00             C
ATOM     70  H1'  DC A    3    -1.064   7.236  -1.725  1.00  0.00             H
ATOM     71   N1  DC A    3    -2.190   5.770  -2.865  1.00  0.00             N
ATOM     72   C6  DC A    3    -3.289   5.503  -3.663  1.00  0.00             C
ATOM     73   H6  DC A    3    -4.211   6.019  -3.607  1.00  0.00             H
ATOM     74   C5  DC A    3    -3.172   4.539  -4.567  1.00  0.00             C
ATOM     75   H5  DC A    3    -4.014   4.356  -5.192  1.00  0.00             H
ATOM     76   C4  DC A    3    -1.933   3.880  -4.764  1.00  0.00             C
ATOM     77   N4  DC A    3    -1.817   2.972  -5.617  1.00  0.00             N
ATOM     78  H41  DC A    3    -0.921   2.500  -5.793  1.00  0.00             H
ATOM     79  H42  DC A    3    -2.667   2.652  -6.063  1.00  0.00             H
ATOM     80   N3  DC A    3    -0.873   4.083  -3.997  1.00  0.00             N
ATOM     81   C2  DC A    3    -0.945   5.011  -3.076  1.00  0.00             C
ATOM     82   O2  DC A    3    -0.112   5.082  -2.126  1.00  0.00             O
ATOM     83  C3'  DC A    3    -3.238   8.687  -1.012  1.00  0.00             C
ATOM     84  H3'  DC A    3    -4.168   9.325  -1.072  1.00  0.00             H
ATOM     85  C2'  DC A    3    -2.984   8.072  -2.371  1.00  0.00             C
ATOM     86  H2'  DC A    3    -3.947   7.812  -2.822  1.00  0.00             H
ATOM     87 H2''  DC A    3    -2.365   8.802  -2.963  1.00  0.00             H
ATOM     88  O3'  DC A    3    -2.055   9.406  -0.588  1.00  0.00             O
ATOM     89    P  DT A    4    -1.785  10.824  -1.132  1.00  0.00             P
ATOM     90  OP1  DT A    4    -0.892  11.502  -0.180  1.00  0.00             O
ATOM     91  OP2  DT A    4    -3.151  11.430  -1.437  1.00  0.00             O
ATOM     92  O5'  DT A    4    -0.887  10.647  -2.409  1.00  0.00             O
ATOM     93  C5'  DT A    4    -0.681  11.634  -3.450  1.00  0.00             C
ATOM     94  H5'  DT A    4     0.249  11.487  -4.016  1.00  0.00             H
ATOM     95 H5''  DT A    4    -0.652  12.628  -2.960  1.00  0.00             H
ATOM     96  C4'  DT A    4    -1.819  11.571  -4.453  1.00  0.00             C
ATOM     97  H4'  DT A    4    -2.800  11.603  -4.033  1.00  0.00             H
ATOM     98  O4'  DT A    4    -1.696  12.649  -5.387  1.00  0.00             O
ATOM     99  C1'  DT A    4    -1.358  12.237  -6.621  1.00  0.00             C
ATOM    100  H1'  DT A    4    -2.201  12.092  -7.346  1.00  0.00             H
ATOM    101   N1  DT A    4    -0.364  13.201  -7.169  1.00  0.00             N
ATOM    102   C6  DT A    4     0.956  13.288  -6.703  1.00  0.00             C
ATOM    103   H6  DT A    4     1.347  12.699  -5.867  1.00  0.00             H
ATOM    104   C5  DT A    4     1.808  14.180  -7.292  1.00  0.00             C
ATOM    105   C7  DT A    4     3.237  14.328  -6.656  1.00  0.00             C
ATOM    106  H71  DT A    4     3.266  15.258  -6.066  1.00  0.00             H
ATOM    107  H72  DT A    4     3.971  14.456  -7.494  1.00  0.00             H
ATOM    108  H73  DT A    4     3.587  13.501  -6.064  1.00  0.00             H
ATOM    109   C4  DT A    4     1.386  14.975  -8.525  1.00  0.00             C
ATOM    110   O4  DT A    4     2.021  15.815  -9.076  1.00  0.00             O
ATOM    111   N3  DT A    4     0.054  14.708  -8.944  1.00  0.00             N
ATOM    112   H3  DT A    4    -0.291  15.153  -9.805  1.00  0.00             H
ATOM    113   C2  DT A    4    -0.865  13.919  -8.267  1.00  0.00             C
ATOM    114   O2  DT A    4    -2.001  13.764  -8.767  1.00  0.00             O
ATOM    115  C3'  DT A    4    -1.897  10.317  -5.298  1.00  0.00             C
ATOM    116  H3'  DT A    4    -1.496   9.486  -4.786  1.00  0.00             H
ATOM    117  C2'  DT A    4    -1.032  10.759  -6.489  1.00  0.00             C
ATOM    118  H2'  DT A    4    -0.034  10.540  -6.142  1.00  0.00             H
ATOM    119 H2''  DT A    4    -1.271  10.210  -7.465  1.00  0.00             H
ATOM    120  O3'  DT A    4    -3.240  10.142  -5.586  1.00  0.00             O
ATOM    121    P  DA A    5    -3.819   8.803  -6.399  1.00  0.00             P
ATOM    122  OP1  DA A    5    -5.241   8.680  -6.052  1.00  0.00             O
ATOM    123  OP2  DA A    5    -3.021   7.631  -6.244  1.00  0.00             O
ATOM    124  O5'  DA A    5    -3.638   9.214  -7.883  1.00  0.00             O
ATOM    125  C5'  DA A    5    -4.303  10.266  -8.478  1.00  0.00             C
ATOM    126  H5'  DA A    5    -4.293  11.184  -7.830  1.00  0.00             H
ATOM    127 H5''  DA A    5    -5.309   9.909  -8.621  1.00  0.00             H
ATOM    128  C4'  DA A    5    -3.681  10.608  -9.822  1.00  0.00             C
ATOM    129  H4'  DA A    5    -4.374  11.298 -10.205  1.00  0.00             H
ATOM    130  O4'  DA A    5    -2.423  11.268  -9.765  1.00  0.00             O
ATOM    131  C1'  DA A    5    -1.606  10.531 -10.605  1.00  0.00             C
ATOM    132  H1'  DA A    5    -1.645  11.036 -11.558  1.00  0.00             H
ATOM    133   N9  DA A    5    -0.159  10.535 -10.220  1.00  0.00             N
ATOM    134   C8  DA A    5     0.540   9.716  -9.332  1.00  0.00             C
ATOM    135   H8  DA A    5     0.117   8.818  -8.972  1.00  0.00             H
ATOM    136   N7  DA A    5     1.742  10.130  -9.102  1.00  0.00             N
ATOM    137   C5  DA A    5     1.863  11.260  -9.953  1.00  0.00             C
ATOM    138   C6  DA A    5     2.923  12.189 -10.209  1.00  0.00             C
ATOM    139   N6  DA A    5     4.064  12.040  -9.653  1.00  0.00             N
ATOM    140  H61  DA A    5     4.702  12.729  -9.959  1.00  0.00             H
ATOM    141  H62  DA A    5     4.176  11.454  -8.806  1.00  0.00             H
ATOM    142   N1  DA A    5     2.823  13.131 -11.207  1.00  0.00             N
ATOM    143   C2  DA A    5     1.605  13.197 -11.862  1.00  0.00             C
ATOM    144   H2  DA A    5     1.458  13.912 -12.666  1.00  0.00             H
ATOM    145   N3  DA A    5     0.519  12.491 -11.540  1.00  0.00             N
ATOM    146   C4  DA A    5     0.736  11.528 -10.606  1.00  0.00             C
ATOM    147  C3'  DA A    5    -3.651   9.463 -10.868  1.00  0.00             C
ATOM    148  H3'  DA A    5    -4.366   8.693 -10.511  1.00  0.00             H
ATOM    149  C2'  DA A    5    -2.196   9.117 -10.817  1.00  0.00             C
ATOM    150  H2'  DA A    5    -2.029   8.422  -9.937  1.00  0.00             H
ATOM    151 H2''  DA A    5    -1.781   8.592 -11.686  1.00  0.00             H
ATOM    152  O3'  DA A    5    -3.858   9.806 -12.280  1.00  0.00             O
ATOM    153    P  DA A    6    -4.968   8.998 -13.062  1.00  0.00             P
ATOM    154  OP1  DA A    6    -5.203   9.792 -14.275  1.00  0.00             O
ATOM    155  OP2  DA A    6    -6.079   8.832 -12.093  1.00  0.00             O
ATOM    156  O5'  DA A    6    -4.267   7.647 -13.353  1.00  0.00             O
ATOM    157  C5'  DA A    6    -3.141   7.631 -14.281  1.00  0.00             C
ATOM    158  H5'  DA A    6    -2.410   8.327 -14.046  1.00  0.00             H
ATOM    159 H5''  DA A    6    -3.636   7.779 -15.237  1.00  0.00             H
ATOM    160  C4'  DA A    6    -2.578   6.247 -14.279  1.00  0.00             C
ATOM    161  H4'  DA A    6    -3.165   5.615 -14.877  1.00  0.00             H
ATOM    162  O4'  DA A    6    -1.278   6.206 -14.943  1.00  0.00             O
ATOM    163  C1'  DA A    6    -0.354   5.450 -14.210  1.00  0.00             C
ATOM    164  H1'  DA A    6    -0.558   4.375 -14.436  1.00  0.00             H
ATOM    165   N9  DA A    6     1.056   5.815 -14.474  1.00  0.00             N
ATOM    166   C8  DA A    6     1.507   6.800 -15.297  1.00  0.00             C
ATOM    167   H8  DA A    6     0.830   7.643 -15.719  1.00  0.00             H
ATOM    168   N7  DA A    6     2.843   6.815 -15.372  1.00  0.00             N
ATOM    169   C5  DA A    6     3.206   5.639 -14.696  1.00  0.00             C
ATOM    170   C6  DA A    6     4.453   5.032 -14.355  1.00  0.00             C
ATOM    171   N6  DA A    6     5.636   5.585 -14.455  1.00  0.00             N
ATOM    172  H61  DA A    6     6.419   5.243 -13.918  1.00  0.00             H
ATOM    173  H62  DA A    6     5.706   6.473 -14.970  1.00  0.00             H
ATOM    174   N1  DA A    6     4.447   3.805 -13.796  1.00  0.00             N
ATOM    175   C2  DA A    6     3.282   3.251 -13.449  1.00  0.00             C
ATOM    176   H2  DA A    6     3.306   2.329 -12.993  1.00  0.00             H
ATOM    177   N3  DA A    6     2.065   3.714 -13.706  1.00  0.00             N
ATOM    178   C4  DA A    6     2.103   4.911 -14.385  1.00  0.00             C
ATOM    179  C3'  DA A    6    -2.301   5.523 -12.945  1.00  0.00             C
ATOM    180  H3'  DA A    6    -2.866   6.033 -12.157  1.00  0.00             H
ATOM    181  C2'  DA A    6    -0.801   5.773 -12.778  1.00  0.00             C
ATOM    182  H2'  DA A    6    -0.580   6.828 -12.658  1.00  0.00             H
ATOM    183 H2''  DA A    6    -0.287   5.260 -11.948  1.00  0.00             H
ATOM    184  O3'  DA A    6    -2.645   4.210 -13.080  1.00  0.00             O
ATOM    185    P  DC A    7    -2.908   3.306 -11.809  1.00  0.00             P
ATOM    186  OP1  DC A    7    -3.513   2.095 -12.324  1.00  0.00             O
ATOM    187  OP2  DC A    7    -3.610   4.097 -10.789  1.00  0.00             O
ATOM    188  O5'  DC A    7    -1.530   2.913 -11.125  1.00  0.00             O
ATOM    189  C5'  DC A    7    -0.555   2.331 -12.034  1.00  0.00             C
ATOM    190  H5'  DC A    7    -0.254   3.174 -12.672  1.00  0.00             H
ATOM    191 H5''  DC A    7    -0.921   1.361 -12.545  1.00  0.00             H
ATOM    192  C4'  DC A    7     0.633   1.996 -11.197  1.00  0.00             C
ATOM    193  H4'  DC A    7     1.460   1.660 -11.823  1.00  0.00             H
ATOM    194  O4'  DC A    7     1.066   3.172 -10.509  1.00  0.00             O
ATOM    195  C1'  DC A    7     1.199   2.873  -9.149  1.00  0.00             C
ATOM    196  H1'  DC A    7     2.270   2.700  -8.991  1.00  0.00             H
ATOM    197   N1  DC A    7     0.811   4.037  -8.272  1.00  0.00             N
ATOM    198   C6  DC A    7    -0.308   4.751  -8.465  1.00  0.00             C
ATOM    199   H6  DC A    7    -0.917   4.603  -9.397  1.00  0.00             H
ATOM    200   C5  DC A    7    -0.711   5.758  -7.661  1.00  0.00             C
ATOM    201   H5  DC A    7    -1.685   6.274  -7.833  1.00  0.00             H
ATOM    202   C4  DC A    7     0.093   6.046  -6.532  1.00  0.00             C
ATOM    203   N4  DC A    7    -0.227   6.821  -5.582  1.00  0.00             N
ATOM    204  H41  DC A    7     0.433   6.987  -4.834  1.00  0.00             H
ATOM    205  H42  DC A    7    -1.203   7.141  -5.508  1.00  0.00             H
ATOM    206   N3  DC A    7     1.283   5.404  -6.439  1.00  0.00             N
ATOM    207   C2  DC A    7     1.658   4.432  -7.276  1.00  0.00             C
ATOM    208   O2  DC A    7     2.743   3.938  -7.123  1.00  0.00             O
ATOM    209  C3'  DC A    7     0.432   0.920 -10.147  1.00  0.00             C
ATOM    210  H3'  DC A    7    -0.503   0.318 -10.377  1.00  0.00             H
ATOM    211  C2'  DC A    7     0.225   1.698  -8.863  1.00  0.00             C
ATOM    212  H2'  DC A    7    -0.780   2.100  -8.836  1.00  0.00             H
ATOM    213 H2''  DC A    7     0.473   1.156  -7.956  1.00  0.00             H
ATOM    214  O3'  DC A    7     1.640   0.080 -10.161  1.00  0.00             O
ATOM    215    P  DC A    8     1.467  -1.496  -9.768  1.00  0.00             P
ATOM    216  OP1  DC A    8     2.651  -2.211 -10.246  1.00  0.00             O
ATOM    217  OP2  DC A    8     0.116  -1.976 -10.298  1.00  0.00             O
ATOM    218  O5'  DC A    8     1.353  -1.550  -8.127  1.00  0.00             O
ATOM    219  C5'  DC A    8     1.077  -2.884  -7.536  1.00  0.00             C
ATOM    220  H5'  DC A    8     1.801  -3.599  -7.740  1.00  0.00             H
ATOM    221 H5''  DC A    8     0.188  -3.247  -7.987  1.00  0.00             H
ATOM    222  C4'  DC A    8     1.013  -2.601  -6.029  1.00  0.00             C
ATOM    223  H4'  DC A    8     2.007  -2.461  -5.584  1.00  0.00             H
ATOM    224  O4'  DC A    8     0.247  -1.509  -5.650  1.00  0.00             O
ATOM    225  C1'  DC A    8     0.031  -1.731  -4.246  1.00  0.00             C
ATOM    226  H1'  DC A    8     1.093  -1.591  -3.818  1.00  0.00             H
ATOM    227   N1  DC A    8    -1.029  -0.854  -3.712  1.00  0.00             N
ATOM    228   C6  DC A    8    -2.329  -0.786  -4.194  1.00  0.00             C
ATOM    229   H6  DC A    8    -2.628  -1.436  -5.082  1.00  0.00             H
ATOM    230   C5  DC A    8    -3.274   0.029  -3.592  1.00  0.00             C
ATOM    231   H5  DC A    8    -4.205  -0.020  -4.056  1.00  0.00             H
ATOM    232   C4  DC A    8    -2.907   0.858  -2.589  1.00  0.00             C
ATOM    233   N4  DC A    8    -3.794   1.652  -2.042  1.00  0.00             N
ATOM    234  H41  DC A    8    -3.501   2.195  -1.271  1.00  0.00             H
ATOM    235  H42  DC A    8    -4.751   1.615  -2.371  1.00  0.00             H
ATOM    236   N3  DC A    8    -1.609   1.014  -2.296  1.00  0.00             N
ATOM    237   C2  DC A    8    -0.684   0.194  -2.864  1.00  0.00             C
ATOM    238   O2  DC A    8     0.539   0.391  -2.590  1.00  0.00             O
ATOM    239  C3'  DC A    8     0.435  -3.783  -5.259  1.00  0.00             C
ATOM    240  H3'  DC A    8    -0.239  -4.386  -5.873  1.00  0.00             H
ATOM    241  C2'  DC A    8    -0.269  -3.202  -4.087  1.00  0.00             C
ATOM    242  H2'  DC A    8    -1.366  -3.226  -4.134  1.00  0.00             H
ATOM    243 H2''  DC A    8     0.098  -3.571  -3.157  1.00  0.00             H
ATOM    244  O3'  DC A    8     1.377  -4.639  -4.634  1.00  0.00             O
ATOM    245    P  DC A    9     1.159  -6.245  -4.386  1.00  0.00             P
ATOM    246  OP1  DC A    9     2.439  -6.896  -4.748  1.00  0.00             O
ATOM    247  OP2  DC A    9    -0.109  -6.710  -5.017  1.00  0.00             O
ATOM    248  O5'  DC A    9     1.005  -6.390  -2.799  1.00  0.00             O
ATOM    249  C5'  DC A    9     2.122  -6.473  -1.903  1.00  0.00             C
ATOM    250  H5'  DC A    9     2.779  -5.607  -2.067  1.00  0.00             H
ATOM    251 H5''  DC A    9     2.711  -7.369  -2.040  1.00  0.00             H
ATOM    252  C4'  DC A    9     1.667  -6.297  -0.512  1.00  0.00             C
ATOM    253  H4'  DC A    9     2.578  -5.971   0.058  1.00  0.00             H
ATOM    254  O4'  DC A    9     0.708  -5.338  -0.263  1.00  0.00             O
ATOM    255  C1'  DC A    9     0.449  -5.541   1.107  1.00  0.00             C
ATOM    256  H1'  DC A    9     1.267  -4.978   1.639  1.00  0.00             H
ATOM    257   N1  DC A    9    -0.885  -5.191   1.581  1.00  0.00             N
ATOM    258   C6  DC A    9    -2.050  -5.651   1.082  1.00  0.00             C
ATOM    259   H6  DC A    9    -2.034  -6.430   0.369  1.00  0.00             H
ATOM    260   C5  DC A    9    -3.209  -5.004   1.274  1.00  0.00             C
ATOM    261   H5  DC A    9    -4.136  -5.483   0.919  1.00  0.00             H
ATOM    262   C4  DC A    9    -3.197  -3.860   2.064  1.00  0.00             C
ATOM    263   N4  DC A    9    -4.299  -3.302   2.358  1.00  0.00             N
ATOM    264  H41  DC A    9    -4.167  -2.482   2.908  1.00  0.00             H
ATOM    265  H42  DC A    9    -5.168  -3.617   1.963  1.00  0.00             H
ATOM    266   N3  DC A    9    -2.071  -3.324   2.540  1.00  0.00             N
ATOM    267   C2  DC A    9    -0.930  -3.979   2.299  1.00  0.00             C
ATOM    268   O2  DC A    9     0.083  -3.423   2.709  1.00  0.00             O
ATOM    269  C3'  DC A    9     1.197  -7.626   0.035  1.00  0.00             C
ATOM    270  H3'  DC A    9     0.315  -8.022  -0.461  1.00  0.00             H
ATOM    271  C2'  DC A    9     0.662  -6.978   1.363  1.00  0.00             C
ATOM    272  H2'  DC A    9    -0.250  -7.464   1.618  1.00  0.00             H
ATOM    273 H2''  DC A    9     1.449  -7.230   2.094  1.00  0.00             H
ATOM    274  O3'  DC A    9     2.221  -8.612   0.302  1.00  0.00             O
ATOM    275    P  DT A   10     1.902 -10.113   0.615  1.00  0.00             P
ATOM    276  OP1  DT A   10     3.231 -10.782   0.588  1.00  0.00             O
ATOM    277  OP2  DT A   10     0.925 -10.523  -0.360  1.00  0.00             O
ATOM    278  O5'  DT A   10     1.335 -10.206   2.144  1.00  0.00             O
ATOM    279  C5'  DT A   10     0.195 -11.107   2.434  1.00  0.00             C
ATOM    280  H5'  DT A   10     0.503 -12.180   2.213  1.00  0.00             H
ATOM    281 H5''  DT A   10    -0.714 -10.647   1.900  1.00  0.00             H
ATOM    282  C4'  DT A   10    -0.103 -11.065   3.902  1.00  0.00             C
ATOM    283  H4'  DT A   10    -0.213 -10.054   4.316  1.00  0.00             H
ATOM    284  O4'  DT A   10    -1.316 -11.706   4.252  1.00  0.00             O
ATOM    285  C1'  DT A   10    -1.115 -12.790   5.218  1.00  0.00             C
ATOM    286  H1'  DT A   10    -1.263 -12.382   6.258  1.00  0.00             H
ATOM    287   N1  DT A   10    -2.068 -13.781   4.808  1.00  0.00             N
ATOM    288   C6  DT A   10    -2.076 -14.209   3.506  1.00  0.00             C
ATOM    289   H6  DT A   10    -1.645 -13.604   2.693  1.00  0.00             H
ATOM    290   C5  DT A   10    -2.720 -15.320   3.127  1.00  0.00             C
ATOM    291   C7  DT A   10    -2.804 -15.701   1.663  1.00  0.00             C
ATOM    292  H71  DT A   10    -2.294 -16.674   1.560  1.00  0.00             H
ATOM    293  H72  DT A   10    -2.462 -14.938   1.046  1.00  0.00             H
ATOM    294  H73  DT A   10    -3.868 -15.729   1.470  1.00  0.00             H
ATOM    295   C4  DT A   10    -3.421 -16.088   4.147  1.00  0.00             C
ATOM    296   O4  DT A   10    -3.977 -17.138   4.144  1.00  0.00             O
ATOM    297   N3  DT A   10    -3.410 -15.571   5.433  1.00  0.00             N
ATOM    298   H3  DT A   10    -4.053 -15.994   6.063  1.00  0.00             H
ATOM    299   C2  DT A   10    -2.870 -14.394   5.757  1.00  0.00             C
ATOM    300   O2  DT A   10    -3.017 -13.984   6.880  1.00  0.00             O
ATOM    301  C3'  DT A   10     1.002 -11.790   4.685  1.00  0.00             C
ATOM    302  H3'  DT A   10     1.875 -11.873   3.974  1.00  0.00             H
ATOM    303  C2'  DT A   10     0.328 -13.078   5.044  1.00  0.00             C
ATOM    304  H2'  DT A   10     0.419 -13.908   4.387  1.00  0.00             H
ATOM    305 H2''  DT A   10     0.810 -13.332   5.912  1.00  0.00             H
ATOM    306  O3'  DT A   10     1.259 -11.105   5.945  1.00  0.00             O
ATOM    307    P  DA A   11     2.662 -11.130   6.723  1.00  0.00             P
ATOM    308  OP1  DA A   11     3.688 -10.891   5.701  1.00  0.00             O
ATOM    309  OP2  DA A   11     2.701 -12.329   7.599  1.00  0.00             O
ATOM    310  O5'  DA A   11     2.517  -9.854   7.715  1.00  0.00             O
ATOM    311  C5'  DA A   11     3.189  -8.674   7.584  1.00  0.00             C
ATOM    312  H5'  DA A   11     2.934  -8.285   6.535  1.00  0.00             H
ATOM    313 H5''  DA A   11     4.231  -8.858   7.603  1.00  0.00             H
ATOM    314  C4'  DA A   11     2.838  -7.467   8.508  1.00  0.00             C
ATOM    315  H4'  DA A   11     3.627  -6.726   8.476  1.00  0.00             H
ATOM    316  O4'  DA A   11     1.553  -6.953   8.085  1.00  0.00             O
ATOM    317  C1'  DA A   11     0.575  -7.089   9.184  1.00  0.00             C
ATOM    318  H1'  DA A   11     0.423  -6.206   9.812  1.00  0.00             H
ATOM    319   N9  DA A   11    -0.792  -7.418   8.783  1.00  0.00             N
ATOM    320   C8  DA A   11    -1.130  -8.419   7.924  1.00  0.00             C
ATOM    321   H8  DA A   11    -0.408  -9.173   7.667  1.00  0.00             H
ATOM    322   N7  DA A   11    -2.406  -8.433   7.659  1.00  0.00             N
ATOM    323   C5  DA A   11    -2.931  -7.269   8.263  1.00  0.00             C
ATOM    324   C6  DA A   11    -4.220  -6.647   8.462  1.00  0.00             C
ATOM    325   N6  DA A   11    -5.383  -7.084   7.932  1.00  0.00             N
ATOM    326  H61  DA A   11    -6.262  -6.758   8.296  1.00  0.00             H
ATOM    327  H62  DA A   11    -5.483  -7.962   7.355  1.00  0.00             H
ATOM    328   N1  DA A   11    -4.381  -5.573   9.157  1.00  0.00             N
ATOM    329   C2  DA A   11    -3.326  -5.162   9.815  1.00  0.00             C
ATOM    330   H2  DA A   11    -3.673  -4.386  10.522  1.00  0.00             H
ATOM    331   N3  DA A   11    -2.101  -5.662   9.850  1.00  0.00             N
ATOM    332   C4  DA A   11    -1.937  -6.736   9.034  1.00  0.00             C
ATOM    333  C3'  DA A   11     2.749  -7.926   9.988  1.00  0.00             C
ATOM    334  H3'  DA A   11     3.186  -8.902  10.200  1.00  0.00             H
ATOM    335  C2'  DA A   11     1.193  -8.136  10.115  1.00  0.00             C
ATOM    336  H2'  DA A   11     0.957  -9.085   9.738  1.00  0.00             H
ATOM    337 H2''  DA A   11     0.820  -7.926  11.134  1.00  0.00             H
ATOM    338  O3'  DA A   11     3.187  -6.928  10.909  1.00  0.00             O
ATOM    339    P  DA A   12     3.254  -7.240  12.463  1.00  0.00             P
ATOM    340  OP1  DA A   12     3.482  -8.692  12.660  1.00  0.00             O
ATOM    341  OP2  DA A   12     2.077  -6.447  12.965  1.00  0.00             O
ATOM    342  O5'  DA A   12     4.728  -6.520  12.608  1.00  0.00             O
ATOM    343  C5'  DA A   12     5.000  -5.171  12.554  1.00  0.00             C
ATOM    344  H5'  DA A   12     5.003  -4.864  13.656  1.00  0.00             H
ATOM    345 H5''  DA A   12     4.104  -4.745  12.041  1.00  0.00             H
ATOM    346  C4'  DA A   12     6.286  -4.800  11.774  1.00  0.00             C
ATOM    347  H4'  DA A   12     6.311  -3.728  11.720  1.00  0.00             H
ATOM    348  O4'  DA A   12     7.426  -5.334  12.384  1.00  0.00             O
ATOM    349  C1'  DA A   12     7.981  -6.401  11.621  1.00  0.00             C
ATOM    350  H1'  DA A   12     8.838  -5.887  11.189  1.00  0.00             H
ATOM    351   N9  DA A   12     8.431  -7.637  12.306  1.00  0.00             N
ATOM    352   C8  DA A   12     7.640  -8.478  13.095  1.00  0.00             C
ATOM    353   H8  DA A   12     6.648  -8.230  13.397  1.00  0.00             H
ATOM    354   N7  DA A   12     8.136  -9.648  13.387  1.00  0.00             N
ATOM    355   C5  DA A   12     9.432  -9.525  12.858  1.00  0.00             C
ATOM    356   C6  DA A   12    10.541 -10.351  12.873  1.00  0.00             C
ATOM    357   N6  DA A   12    10.549 -11.545  13.450  1.00  0.00             N
ATOM    358  H61  DA A   12    11.330 -12.153  13.273  1.00  0.00             H
ATOM    359  H62  DA A   12     9.777 -11.833  13.932  1.00  0.00             H
ATOM    360   N1  DA A   12    11.595 -10.027  12.183  1.00  0.00             N
ATOM    361   C2  DA A   12    11.723  -8.832  11.633  1.00  0.00             C
ATOM    362   H2  DA A   12    12.647  -8.586  11.038  1.00  0.00             H
ATOM    363   N3  DA A   12    10.786  -7.855  11.624  1.00  0.00             N
ATOM    364   C4  DA A   12     9.679  -8.285  12.288  1.00  0.00             C
ATOM    365  C3'  DA A   12     6.324  -5.320  10.328  1.00  0.00             C
ATOM    366  H3'  DA A   12     5.277  -5.488  10.017  1.00  0.00             H
ATOM    367  C2'  DA A   12     6.960  -6.670  10.487  1.00  0.00             C
ATOM    368  H2'  DA A   12     6.200  -7.496  10.664  1.00  0.00             H
ATOM    369 H2''  DA A   12     7.553  -6.959   9.579  1.00  0.00             H
ATOM    370  O3'  DA A   12     7.087  -4.448   9.503  1.00  0.00             O
ATOM    371    P DCP A   13     6.285  -3.487   8.542  1.00  0.00             P
ATOM    372  OP1 DCP A   13     7.365  -2.764   7.789  1.00  0.00             O
ATOM    373  OP2 DCP A   13     5.353  -2.711   9.380  1.00  0.00             O
ATOM    374  O5' DCP A   13     5.439  -4.504   7.607  1.00  0.00             O
ATOM    375  C5' DCP A   13     6.046  -5.587   6.928  1.00  0.00             C
ATOM    376  H5' DCP A   13     6.170  -6.397   7.641  1.00  0.00             H
ATOM    377 H5'' DCP A   13     7.033  -5.254   6.659  1.00  0.00             H
ATOM    378  C4' DCP A   13     5.267  -5.859   5.554  1.00  0.00             C
ATOM    379  H4' DCP A   13     5.739  -6.702   4.993  1.00  0.00             H
ATOM    380  O4' DCP A   13     3.921  -6.217   5.881  1.00  0.00             O
ATOM    381  C1' DCP A   13     3.106  -5.610   4.882  1.00  0.00             C
ATOM    382  H1' DCP A   13     2.725  -6.470   4.285  1.00  0.00             H
ATOM    383   N1 DCP A   13     1.942  -5.069   5.603  1.00  0.00             N
ATOM    384   C6 DCP A   13     2.148  -4.158   6.636  1.00  0.00             C
ATOM    385   H6 DCP A   13     3.158  -3.790   6.833  1.00  0.00             H
ATOM    386   C5 DCP A   13     1.028  -3.706   7.367  1.00  0.00             C
ATOM    387   H5 DCP A   13     1.138  -3.037   8.245  1.00  0.00             H
ATOM    388   C4 DCP A   13    -0.251  -4.126   6.937  1.00  0.00             C
ATOM    389   N4 DCP A   13    -1.343  -3.692   7.438  1.00  0.00             N
ATOM    390  H41 DCP A   13    -2.257  -3.961   7.091  1.00  0.00             H
ATOM    391  H42 DCP A   13    -1.293  -2.959   8.136  1.00  0.00             H
ATOM    392   N3 DCP A   13    -0.388  -4.951   5.939  1.00  0.00             N
ATOM    393   C2 DCP A   13     0.650  -5.483   5.310  1.00  0.00             C
ATOM    394   O2 DCP A   13     0.376  -6.232   4.393  1.00  0.00             O
ATOM    395  C3' DCP A   13     5.261  -4.622   4.715  1.00  0.00             C
ATOM    396  H3' DCP A   13     5.334  -3.783   5.403  1.00  0.00             H
ATOM    397  C2' DCP A   13     3.898  -4.666   4.016  1.00  0.00             C
ATOM    398  H2' DCP A   13     3.543  -3.615   4.103  1.00  0.00             H
ATOM    399 H2'' DCP A   13     3.813  -5.010   3.038  1.00  0.00             H
ATOM    400  O3' DCP A   13     6.298  -4.610   3.756  1.00  0.00             O
ATOM    401   H3 DCP A   13    -1.308  -5.143   5.621  1.00  0.00             H
ATOM    402    P DCP A   14     6.719  -3.219   3.109  1.00  0.00             P
ATOM    403  OP1 DCP A   14     8.157  -3.352   2.820  1.00  0.00             O
ATOM    404  OP2 DCP A   14     6.316  -2.116   3.958  1.00  0.00             O
ATOM    405  O5' DCP A   14     5.846  -3.143   1.758  1.00  0.00             O
ATOM    406  C5' DCP A   14     5.932  -4.086   0.702  1.00  0.00             C
ATOM    407  H5' DCP A   14     5.701  -5.008   1.136  1.00  0.00             H
ATOM    408 H5'' DCP A   14     7.027  -4.111   0.474  1.00  0.00             H
ATOM    409  C4' DCP A   14     5.062  -3.828  -0.478  1.00  0.00             C
ATOM    410  H4' DCP A   14     5.031  -4.677  -1.241  1.00  0.00             H
ATOM    411  O4' DCP A   14     3.725  -3.708   0.043  1.00  0.00             O
ATOM    412  C1' DCP A   14     2.981  -2.781  -0.740  1.00  0.00             C
ATOM    413  H1' DCP A   14     2.226  -3.293  -1.251  1.00  0.00             H
ATOM    414   N1 DCP A   14     2.374  -1.854   0.286  1.00  0.00             N
ATOM    415   C6 DCP A   14     3.093  -1.262   1.316  1.00  0.00             C
ATOM    416   H6 DCP A   14     4.167  -1.346   1.405  1.00  0.00             H
ATOM    417   C5 DCP A   14     2.459  -0.466   2.205  1.00  0.00             C
ATOM    418   H5 DCP A   14     3.056   0.055   2.977  1.00  0.00             H
ATOM    419   C4 DCP A   14     1.080  -0.235   1.972  1.00  0.00             C
ATOM    420   N4 DCP A   14     0.431   0.614   2.774  1.00  0.00             N
ATOM    421  H41 DCP A   14    -0.540   0.873   2.757  1.00  0.00             H
ATOM    422  H42 DCP A   14     0.928   1.023   3.592  1.00  0.00             H
ATOM    423   N3 DCP A   14     0.403  -0.758   0.887  1.00  0.00             N
ATOM    424   C2 DCP A   14     1.017  -1.597   0.057  1.00  0.00             C
ATOM    425   O2 DCP A   14     0.399  -2.160  -0.856  1.00  0.00             O
ATOM    426  C3' DCP A   14     5.368  -2.467  -1.045  1.00  0.00             C
ATOM    427  H3' DCP A   14     5.515  -1.782  -0.261  1.00  0.00             H
ATOM    428  C2' DCP A   14     3.986  -2.168  -1.706  1.00  0.00             C
ATOM    429  H2' DCP A   14     3.803  -1.145  -2.059  1.00  0.00             H
ATOM    430 H2'' DCP A   14     3.787  -2.711  -2.628  1.00  0.00             H
ATOM    431  O3' DCP A   14     6.481  -2.462  -2.005  1.00  0.00             O
ATOM    432   H3 DCP A   14    -0.521  -0.542   0.601  1.00  0.00             H
ATOM    433    P DCP A   15     6.937  -1.126  -2.689  1.00  0.00             P
ATOM    434  OP1 DCP A   15     8.322  -1.324  -3.130  1.00  0.00             O
ATOM    435  OP2 DCP A   15     6.679  -0.066  -1.749  1.00  0.00             O
ATOM    436  O5' DCP A   15     6.091  -0.855  -3.986  1.00  0.00             O
ATOM    437  C5' DCP A   15     5.986  -1.741  -5.087  1.00  0.00             C
ATOM    438  H5' DCP A   15     5.695  -2.761  -4.692  1.00  0.00             H
ATOM    439 H5'' DCP A   15     6.972  -1.895  -5.475  1.00  0.00             H
ATOM    440  C4' DCP A   15     4.975  -1.219  -6.115  1.00  0.00             C
ATOM    441  H4' DCP A   15     4.613  -2.014  -6.852  1.00  0.00             H
ATOM    442  O4' DCP A   15     3.879  -0.708  -5.383  1.00  0.00             O
ATOM    443  C1' DCP A   15     3.252   0.361  -6.060  1.00  0.00             C
ATOM    444  H1' DCP A   15     2.284   0.063  -6.445  1.00  0.00             H
ATOM    445   N1 DCP A   15     3.132   1.456  -5.047  1.00  0.00             N
ATOM    446   C6 DCP A   15     4.212   1.810  -4.289  1.00  0.00             C
ATOM    447   H6 DCP A   15     5.202   1.309  -4.398  1.00  0.00             H
ATOM    448   C5 DCP A   15     4.231   2.879  -3.447  1.00  0.00             C
ATOM    449   H5 DCP A   15     5.152   3.144  -2.901  1.00  0.00             H
ATOM    450   C4 DCP A   15     2.960   3.561  -3.433  1.00  0.00             C
ATOM    451   N4 DCP A   15     2.818   4.671  -2.661  1.00  0.00             N
ATOM    452  H41 DCP A   15     1.883   4.960  -2.497  1.00  0.00             H
ATOM    453  H42 DCP A   15     3.483   4.973  -1.942  1.00  0.00             H
ATOM    454   N3 DCP A   15     1.890   3.207  -4.152  1.00  0.00             N
ATOM    455   C2 DCP A   15     1.912   2.143  -4.961  1.00  0.00             C
ATOM    456   O2 DCP A   15     0.888   1.855  -5.612  1.00  0.00             O
ATOM    457  C3' DCP A   15     5.462  -0.016  -7.046  1.00  0.00             C
ATOM    458  H3' DCP A   15     6.035   0.789  -6.606  1.00  0.00             H
ATOM    459  C2' DCP A   15     4.066   0.580  -7.342  1.00  0.00             C
ATOM    460  H2' DCP A   15     4.229   1.681  -7.581  1.00  0.00             H
ATOM    461 H2'' DCP A   15     3.560   0.111  -8.156  1.00  0.00             H
ATOM    462  O3' DCP A   15     6.008  -0.336  -8.351  1.00  0.00             O
ATOM    463   H3 DCP A   15     0.998   3.711  -4.139  1.00  0.00             H
ATOM    464    P  DT A   16     7.482  -0.863  -8.687  1.00  0.00             P
ATOM    465  OP1  DT A   16     7.304  -1.459 -10.036  1.00  0.00             O
ATOM    466  OP2  DT A   16     7.954  -1.649  -7.565  1.00  0.00             O
ATOM    467  O5'  DT A   16     8.517   0.446  -8.841  1.00  0.00             O
ATOM    468  C5'  DT A   16     9.895   0.218  -9.175  1.00  0.00             C
ATOM    469  H5'  DT A   16     9.902  -0.107 -10.230  1.00  0.00             H
ATOM    470 H5''  DT A   16    10.307  -0.522  -8.553  1.00  0.00             H
ATOM    471  C4'  DT A   16    10.700   1.514  -9.076  1.00  0.00             C
ATOM    472  H4'  DT A   16    11.658   1.206  -9.444  1.00  0.00             H
ATOM    473  O4'  DT A   16    10.172   2.509 -10.021  1.00  0.00             O
ATOM    474  C1'  DT A   16     9.800   3.674  -9.326  1.00  0.00             C
ATOM    475  H1'  DT A   16    10.646   4.348  -9.408  1.00  0.00             H
ATOM    476   N1  DT A   16     8.577   4.268  -9.881  1.00  0.00             N
ATOM    477   C6  DT A   16     7.379   3.546  -9.734  1.00  0.00             C
ATOM    478   H6  DT A   16     7.357   2.581  -9.361  1.00  0.00             H
ATOM    479   C5  DT A   16     6.162   4.139 -10.062  1.00  0.00             C
ATOM    480   C7  DT A   16     4.888   3.322  -9.871  1.00  0.00             C
ATOM    481  H71  DT A   16     5.214   2.345  -9.474  1.00  0.00             H
ATOM    482  H72  DT A   16     4.262   3.752  -9.135  1.00  0.00             H
ATOM    483  H73  DT A   16     4.410   3.170 -10.840  1.00  0.00             H
ATOM    484   C4  DT A   16     6.120   5.459 -10.568  1.00  0.00             C
ATOM    485   O4  DT A   16     5.124   6.065 -10.923  1.00  0.00             O
ATOM    486   N3  DT A   16     7.374   6.118 -10.660  1.00  0.00             N
ATOM    487   H3  DT A   16     7.424   7.028 -11.007  1.00  0.00             H
ATOM    488   C2  DT A   16     8.540   5.564 -10.409  1.00  0.00             C
ATOM    489   O2  DT A   16     9.521   6.300 -10.493  1.00  0.00             O
ATOM    490  C3'  DT A   16    10.810   2.187  -7.733  1.00  0.00             C
ATOM    491  H3'  DT A   16    10.616   1.405  -6.933  1.00  0.00             H
ATOM    492  C2'  DT A   16     9.691   3.241  -7.937  1.00  0.00             C
ATOM    493  H2'  DT A   16     8.758   2.847  -7.615  1.00  0.00             H
ATOM    494 H2''  DT A   16     9.878   4.086  -7.303  1.00  0.00             H
ATOM    495  O3'  DT A   16    12.109   2.740  -7.543  1.00  0.00             O
ATOM    496    P  DA A   17    12.584   2.975  -6.023  1.00  0.00             P
ATOM    497  OP1  DA A   17    14.036   3.129  -6.124  1.00  0.00             O
ATOM    498  OP2  DA A   17    12.078   1.886  -5.122  1.00  0.00             O
ATOM    499  O5'  DA A   17    11.983   4.352  -5.697  1.00  0.00             O
ATOM    500  C5'  DA A   17    12.649   5.575  -5.959  1.00  0.00             C
ATOM    501  H5'  DA A   17    13.263   5.503  -6.904  1.00  0.00             H
ATOM    502 H5''  DA A   17    13.183   5.824  -5.068  1.00  0.00             H
ATOM    503  C4'  DA A   17    11.729   6.764  -6.176  1.00  0.00             C
ATOM    504  H4'  DA A   17    12.392   7.556  -6.538  1.00  0.00             H
ATOM    505  O4'  DA A   17    10.624   6.615  -6.996  1.00  0.00             O
ATOM    506  C1'  DA A   17     9.814   7.758  -6.827  1.00  0.00             C
ATOM    507  H1'  DA A   17    10.080   8.612  -7.521  1.00  0.00             H
ATOM    508   N9  DA A   17     8.442   7.458  -7.229  1.00  0.00             N
ATOM    509   C8  DA A   17     7.787   6.282  -7.348  1.00  0.00             C
ATOM    510   H8  DA A   17     8.197   5.283  -7.115  1.00  0.00             H
ATOM    511   N7  DA A   17     6.481   6.435  -7.677  1.00  0.00             N
ATOM    512   C5  DA A   17     6.350   7.832  -7.804  1.00  0.00             C
ATOM    513   C6  DA A   17     5.317   8.800  -8.145  1.00  0.00             C
ATOM    514   N6  DA A   17     4.091   8.538  -8.625  1.00  0.00             N
ATOM    515  H61  DA A   17     3.488   9.296  -8.926  1.00  0.00             H
ATOM    516  H62  DA A   17     3.841   7.594  -8.789  1.00  0.00             H
ATOM    517   N1  DA A   17     5.610  10.149  -8.158  1.00  0.00             N
ATOM    518   C2  DA A   17     6.701  10.574  -7.727  1.00  0.00             C
ATOM    519   H2  DA A   17     6.820  11.701  -7.737  1.00  0.00             H
ATOM    520   N3  DA A   17     7.727   9.810  -7.368  1.00  0.00             N
ATOM    521   C4  DA A   17     7.512   8.455  -7.428  1.00  0.00             C
ATOM    522  C3'  DA A   17    11.115   7.235  -4.843  1.00  0.00             C
ATOM    523  H3'  DA A   17    10.674   6.332  -4.377  1.00  0.00             H
ATOM    524  C2'  DA A   17    10.096   8.282  -5.436  1.00  0.00             C
ATOM    525  H2'  DA A   17     9.158   8.102  -4.929  1.00  0.00             H
ATOM    526 H2''  DA A   17    10.439   9.274  -5.389  1.00  0.00             H
ATOM    527  O3'  DA A   17    12.122   7.876  -4.040  1.00  0.00             O
ATOM    528    P  DA A   18    12.268   7.582  -2.519  1.00  0.00             P
ATOM    529  OP1  DA A   18    12.967   8.704  -1.915  1.00  0.00             O
ATOM    530  OP2  DA A   18    12.877   6.235  -2.492  1.00  0.00             O
ATOM    531  O5'  DA A   18    10.850   7.560  -1.890  1.00  0.00             O
ATOM    532  C5'  DA A   18    10.033   8.761  -1.646  1.00  0.00             C
ATOM    533  H5'  DA A   18    10.075   9.463  -2.457  1.00  0.00             H
ATOM    534 H5''  DA A   18    10.272   9.274  -0.745  1.00  0.00             H
ATOM    535  C4'  DA A   18     8.620   8.301  -1.571  1.00  0.00             C
ATOM    536  H4'  DA A   18     7.890   9.101  -1.658  1.00  0.00             H
ATOM    537  O4'  DA A   18     8.427   7.428  -2.648  1.00  0.00             O
ATOM    538  C1'  DA A   18     7.959   6.175  -2.083  1.00  0.00             C
ATOM    539  H1'  DA A   18     6.881   6.105  -2.029  1.00  0.00             H
ATOM    540   N9  DA A   18     8.490   4.983  -2.754  1.00  0.00             N
ATOM    541   C8  DA A   18     9.672   4.281  -2.461  1.00  0.00             C
ATOM    542   H8  DA A   18    10.471   4.621  -1.809  1.00  0.00             H
ATOM    543   N7  DA A   18     9.779   3.110  -3.098  1.00  0.00             N
ATOM    544   C5  DA A   18     8.637   3.128  -3.944  1.00  0.00             C
ATOM    545   C6  DA A   18     7.994   2.254  -4.868  1.00  0.00             C
ATOM    546   N6  DA A   18     8.463   1.079  -5.231  1.00  0.00             N
ATOM    547  H61  DA A   18     7.889   0.480  -5.783  1.00  0.00             H
ATOM    548  H62  DA A   18     9.394   0.816  -5.006  1.00  0.00             H
ATOM    549   N1  DA A   18     7.000   2.685  -5.667  1.00  0.00             N
ATOM    550   C2  DA A   18     6.453   3.840  -5.377  1.00  0.00             C
ATOM    551   H2  DA A   18     5.552   4.066  -5.993  1.00  0.00             H
ATOM    552   N3  DA A   18     6.823   4.711  -4.474  1.00  0.00             N
ATOM    553   C4  DA A   18     7.963   4.314  -3.831  1.00  0.00             C
ATOM    554  C3'  DA A   18     8.058   7.605  -0.257  1.00  0.00             C
ATOM    555  H3'  DA A   18     8.582   7.813   0.695  1.00  0.00             H
ATOM    556  C2'  DA A   18     8.336   6.153  -0.558  1.00  0.00             C
ATOM    557  H2'  DA A   18     9.379   5.832  -0.402  1.00  0.00             H
ATOM    558 H2''  DA A   18     7.748   5.438   0.045  1.00  0.00             H
ATOM    559  O3'  DA A   18     6.702   7.828  -0.070  1.00  0.00             O
ATOM    560    P DCP A   19     6.239   8.514   1.307  1.00  0.00             P
ATOM    561  OP1 DCP A   19     6.844   9.859   1.562  1.00  0.00             O
ATOM    562  OP2 DCP A   19     6.248   7.470   2.335  1.00  0.00             O
ATOM    563  O5' DCP A   19     4.736   8.753   0.974  1.00  0.00             O
ATOM    564  C5' DCP A   19     3.903   9.411   1.913  1.00  0.00             C
ATOM    565  H5' DCP A   19     4.138  10.547   1.929  1.00  0.00             H
ATOM    566 H5'' DCP A   19     4.122   8.842   2.877  1.00  0.00             H
ATOM    567  C4' DCP A   19     2.408   9.374   1.417  1.00  0.00             C
ATOM    568  H4' DCP A   19     1.842   9.897   2.213  1.00  0.00             H
ATOM    569  O4' DCP A   19     2.094   9.946   0.133  1.00  0.00             O
ATOM    570  C1' DCP A   19     1.794   8.913  -0.834  1.00  0.00             C
ATOM    571  H1' DCP A   19     0.948   9.285  -1.434  1.00  0.00             H
ATOM    572   N1 DCP A   19     2.912   8.610  -1.823  1.00  0.00             N
ATOM    573   C6 DCP A   19     4.018   9.358  -1.761  1.00  0.00             C
ATOM    574   H6 DCP A   19     4.141  10.031  -0.968  1.00  0.00             H
ATOM    575   C5 DCP A   19     5.012   9.189  -2.593  1.00  0.00             C
ATOM    576   H5 DCP A   19     5.804   9.929  -2.546  1.00  0.00             H
ATOM    577   C4 DCP A   19     4.988   8.202  -3.548  1.00  0.00             C
ATOM    578   N4 DCP A   19     6.045   8.079  -4.390  1.00  0.00             N
ATOM    579  H41 DCP A   19     6.196   7.321  -5.007  1.00  0.00             H
ATOM    580  H42 DCP A   19     6.888   8.575  -4.093  1.00  0.00             H
ATOM    581   N3 DCP A   19     3.865   7.586  -3.745  1.00  0.00             N
ATOM    582   C2 DCP A   19     2.781   7.762  -2.954  1.00  0.00             C
ATOM    583   O2 DCP A   19     1.661   7.305  -3.242  1.00  0.00             O
ATOM    584  C3' DCP A   19     1.901   7.958   1.348  1.00  0.00             C
ATOM    585  H3' DCP A   19     2.766   7.236   1.420  1.00  0.00             H
ATOM    586  C2' DCP A   19     1.359   7.672  -0.095  1.00  0.00             C
ATOM    587  H2' DCP A   19     1.764   6.658  -0.401  1.00  0.00             H
ATOM    588 H2'' DCP A   19     0.261   7.626  -0.107  1.00  0.00             H
ATOM    589  O3' DCP A   19     1.048   7.570   2.423  1.00  0.00             O
ATOM    590   H3 DCP A   19     3.746   7.113  -4.577  1.00  0.00             H
ATOM    591    P DCP A   20     1.631   7.424   3.962  1.00  0.00             P
ATOM    592  OP1 DCP A   20     1.569   8.755   4.598  1.00  0.00             O
ATOM    593  OP2 DCP A   20     2.987   6.736   3.910  1.00  0.00             O
ATOM    594  O5' DCP A   20     0.599   6.548   4.768  1.00  0.00             O
ATOM    595  C5' DCP A   20    -0.725   6.895   4.975  1.00  0.00             C
ATOM    596  H5' DCP A   20    -0.990   7.877   4.653  1.00  0.00             H
ATOM    597 H5'' DCP A   20    -0.867   6.836   6.012  1.00  0.00             H
ATOM    598  C4' DCP A   20    -1.771   5.943   4.345  1.00  0.00             C
ATOM    599  H4' DCP A   20    -2.730   6.370   4.610  1.00  0.00             H
ATOM    600  O4' DCP A   20    -1.528   5.866   2.981  1.00  0.00             O
ATOM    601  C1' DCP A   20    -1.841   4.669   2.381  1.00  0.00             C
ATOM    602  H1' DCP A   20    -2.816   4.685   1.867  1.00  0.00             H
ATOM    603   N1 DCP A   20    -0.761   4.294   1.447  1.00  0.00             N
ATOM    604   C6 DCP A   20     0.596   4.435   1.630  1.00  0.00             C
ATOM    605   H6 DCP A   20     0.909   5.121   2.409  1.00  0.00             H
ATOM    606   C5 DCP A   20     1.518   3.661   0.986  1.00  0.00             C
ATOM    607   H5 DCP A   20     2.614   3.739   1.300  1.00  0.00             H
ATOM    608   C4 DCP A   20     1.024   2.758  -0.022  1.00  0.00             C
ATOM    609   N4 DCP A   20     1.867   1.999  -0.691  1.00  0.00             N
ATOM    610  H41 DCP A   20     1.418   1.412  -1.405  1.00  0.00             H
ATOM    611  H42 DCP A   20     2.849   1.940  -0.489  1.00  0.00             H
ATOM    612   N3 DCP A   20    -0.278   2.584  -0.223  1.00  0.00             N
ATOM    613   C2 DCP A   20    -1.163   3.380   0.454  1.00  0.00             C
ATOM    614   O2 DCP A   20    -2.337   3.200   0.187  1.00  0.00             O
ATOM    615  C3' DCP A   20    -1.560   4.532   4.843  1.00  0.00             C
ATOM    616  H3' DCP A   20    -0.560   4.291   5.176  1.00  0.00             H
ATOM    617  C2' DCP A   20    -1.934   3.726   3.575  1.00  0.00             C
ATOM    618  H2' DCP A   20    -1.206   2.902   3.508  1.00  0.00             H
ATOM    619 H2'' DCP A   20    -2.879   3.377   3.630  1.00  0.00             H
ATOM    620  O3' DCP A   20    -2.485   4.039   5.857  1.00  0.00             O
ATOM    621   H3 DCP A   20    -0.570   1.974  -1.036  1.00  0.00             H
ATOM    622    P DCP A   21    -2.298   4.560   7.396  1.00  0.00             P
ATOM    623  OP1 DCP A   21    -2.828   5.974   7.465  1.00  0.00             O
ATOM    624  OP2 DCP A   21    -0.939   4.290   7.884  1.00  0.00             O
ATOM    625  O5' DCP A   21    -3.279   3.620   8.179  1.00  0.00             O
ATOM    626  C5' DCP A   21    -4.693   3.743   8.066  1.00  0.00             C
ATOM    627  H5' DCP A   21    -5.091   4.598   7.493  1.00  0.00             H
ATOM    628 H5'' DCP A   21    -5.038   3.998   9.075  1.00  0.00             H
ATOM    629  C4' DCP A   21    -5.339   2.485   7.554  1.00  0.00             C
ATOM    630  H4' DCP A   21    -6.396   2.616   7.384  1.00  0.00             H
ATOM    631  O4' DCP A   21    -4.863   2.144   6.230  1.00  0.00             O
ATOM    632  C1' DCP A   21    -4.948   0.745   6.137  1.00  0.00             C
ATOM    633  H1' DCP A   21    -5.725   0.445   5.398  1.00  0.00             H
ATOM    634   N1 DCP A   21    -3.571   0.325   5.752  1.00  0.00             N
ATOM    635   C6 DCP A   21    -2.419   0.834   6.380  1.00  0.00             C
ATOM    636   H6 DCP A   21    -2.434   1.731   7.007  1.00  0.00             H
ATOM    637   C5 DCP A   21    -1.217   0.213   6.072  1.00  0.00             C
ATOM    638   H5 DCP A   21    -0.351   0.587   6.623  1.00  0.00             H
ATOM    639   C4 DCP A   21    -1.152  -0.885   5.137  1.00  0.00             C
ATOM    640   N4 DCP A   21     0.006  -1.470   4.881  1.00  0.00             N
ATOM    641  H41 DCP A   21    -0.009  -2.254   4.182  1.00  0.00             H
ATOM    642  H42 DCP A   21     0.800  -1.182   5.371  1.00  0.00             H
ATOM    643   N3 DCP A   21    -2.219  -1.254   4.510  1.00  0.00             N
ATOM    644   C2 DCP A   21    -3.463  -0.749   4.816  1.00  0.00             C
ATOM    645   O2 DCP A   21    -4.427  -1.273   4.281  1.00  0.00             O
ATOM    646  C3' DCP A   21    -5.138   1.286   8.536  1.00  0.00             C
ATOM    647  H3' DCP A   21    -4.073   1.303   8.963  1.00  0.00             H
ATOM    648  C2' DCP A   21    -5.300   0.173   7.519  1.00  0.00             C
ATOM    649  H2' DCP A   21    -4.807  -0.684   7.863  1.00  0.00             H
ATOM    650 H2'' DCP A   21    -6.383   0.003   7.531  1.00  0.00             H
ATOM    651  O3' DCP A   21    -6.140   1.401   9.492  1.00  0.00             O
ATOM    652   H3 DCP A   21    -2.254  -2.091   3.937  1.00  0.00             H
ATOM    653    P DT3 A   22    -5.893   1.620  11.101  1.00  0.00             P
ATOM    654  OP1 DT3 A   22    -6.992   2.439  11.659  1.00  0.00             O
ATOM    655  OP2 DT3 A   22    -4.525   2.131  11.309  1.00  0.00             O
ATOM    656  O5' DT3 A   22    -5.990   0.110  11.659  1.00  0.00             O
ATOM    657  C5' DT3 A   22    -7.137  -0.696  11.380  1.00  0.00             C
ATOM    658  H5' DT3 A   22    -7.231  -0.811  10.318  1.00  0.00             H
ATOM    659 H5'' DT3 A   22    -8.006  -0.145  11.710  1.00  0.00             H
ATOM    660  C4' DT3 A   22    -7.058  -2.107  11.986  1.00  0.00             C
ATOM    661  H4' DT3 A   22    -6.622  -2.063  12.961  1.00  0.00             H
ATOM    662  O4' DT3 A   22    -8.351  -2.659  12.052  1.00  0.00             O
ATOM    663  C1' DT3 A   22    -8.473  -3.673  11.141  1.00  0.00             C
ATOM    664  H1' DT3 A   22    -8.566  -4.621  11.698  1.00  0.00             H
ATOM    665   N1 DT3 A   22    -9.709  -3.651  10.399  1.00  0.00             N
ATOM    666   C6 DT3 A   22   -10.154  -2.394   9.904  1.00  0.00             C
ATOM    667   H6 DT3 A   22    -9.596  -1.491  10.254  1.00  0.00             H
ATOM    668   C5 DT3 A   22   -11.205  -2.346   9.044  1.00  0.00             C
ATOM    669   C7 DT3 A   22   -11.573  -1.044   8.357  1.00  0.00             C
ATOM    670  H71 DT3 A   22   -10.771  -0.355   8.477  1.00  0.00             H
ATOM    671  H72 DT3 A   22   -12.490  -0.560   8.709  1.00  0.00             H
ATOM    672  H73 DT3 A   22   -11.592  -1.210   7.297  1.00  0.00             H
ATOM    673   C4 DT3 A   22   -11.917  -3.558   8.610  1.00  0.00             C
ATOM    674   O4 DT3 A   22   -12.964  -3.630   8.016  1.00  0.00             O
ATOM    675   N3 DT3 A   22   -11.384  -4.727   9.041  1.00  0.00             N
ATOM    676   H3 DT3 A   22   -11.971  -5.547   8.969  1.00  0.00             H
ATOM    677   C2 DT3 A   22   -10.335  -4.822   9.929  1.00  0.00             C
ATOM    678   O2 DT3 A   22    -9.963  -5.903  10.337  1.00  0.00             O
ATOM    679  C3' DT3 A   22    -6.257  -3.245  11.218  1.00  0.00             C
ATOM    680  H3' DT3 A   22    -5.331  -2.725  10.809  1.00  0.00             H
ATOM    681  C2' DT3 A   22    -7.290  -3.667  10.212  1.00  0.00             C
ATOM    682  H2' DT3 A   22    -7.357  -2.961   9.367  1.00  0.00             H
ATOM    683 H2'' DT3 A   22    -7.099  -4.657   9.935  1.00  0.00             H
ATOM    684  O3' DT3 A   22    -5.859  -4.257  12.129  1.00  0.00             O
ATOM    685 HO3' DT3 A   22    -5.728  -5.142  11.653  1.00  0.00             H
ENDMDL
