# Supplementary material for: Stability and Existence of Noncanonical I-motif DNA Structures in Computer Simulations Based on Atomistic and Coarse-Grained Force Fields
Source: Molecules. 2022 Aug 1;27(15):4915. doi: 10.3390/molecules27154915 (PMC9370271; doi:10.3390/molecules27154915)
Supplement: Supplementary file 1 [file molecules-27-04915-s001.zip › supporting/cnt.itp]

; cnt10lc_GMX.itp created by acpype (Rev: 10101) on Tue Feb 22 19:38:00 2022

[ atomtypes ]
;name   bond_type     mass     charge   ptype   sigma         epsilon       Amb
 ca       ca          0.00000  0.00000   A     3.31521e-01   4.13379e-01 ; 1.86  0.0988
 c3       c3          0.00000  0.00000   A     3.39771e-01   4.51035e-01 ; 1.91  0.1078
 c2       c2          0.00000  0.00000   A     3.31521e-01   4.13379e-01 ; 1.86  0.0988
 c        c           0.00000  0.00000   A     3.31521e-01   4.13379e-01 ; 1.86  0.0988
 o        o           0.00000  0.00000   A     3.04812e-01   6.12119e-01 ; 1.71  0.1463
 oh       oh          0.00000  0.00000   A     3.24287e-01   3.89112e-01 ; 1.82  0.0930
 ho       ho          0.00000  0.00000   A     5.37925e-02   1.96648e-02 ; 0.30  0.0047

[ moleculetype ]
;name            nrexcl
 cnt10lc          3

[ atoms ]
;   nr  type  resi  res  atom  cgnr     charge      mass       ; qtot   bond_type
     1   ca     1    10     C    1     0.000000     12.01000 ; qtot 0.000
     2   ca     1    10    C1    2     0.000000     12.01000 ; qtot 0.000
     3   ca     1    10    C2    3     0.000000     12.01000 ; qtot 0.000
     4   ca     1    10    C3    4     0.000000     12.01000 ; qtot 0.000
     5   ca     1    10    C4    5     0.000000     12.01000 ; qtot 0.000
     6   ca     1    10    C5    6     0.000000     12.01000 ; qtot 0.000
     7   ca     1    10    C6    7     0.000000     12.01000 ; qtot 0.000
     8   ca     1    10    C7    8     0.000000     12.01000 ; qtot 0.000
     9   ca     1    10    C8    9     0.000000     12.01000 ; qtot 0.000
    10   ca     1    10    C9   10     0.000000     12.01000 ; qtot 0.000
    11   ca     1    10   C10   11     0.000000     12.01000 ; qtot 0.000
    12   ca     1    10   C11   12     0.000000     12.01000 ; qtot 0.000
    13   ca     1    10   C12   13     0.000000     12.01000 ; qtot 0.000
    14   ca     1    10   C13   14     0.000000     12.01000 ; qtot 0.000
    15   ca     1    10   C14   15     0.000000     12.01000 ; qtot 0.000
    16   ca     1    10   C15   16     0.000000     12.01000 ; qtot 0.000
    17   ca     1    10   C16   17     0.000000     12.01000 ; qtot 0.000
    18   ca     1    10   C17   18     0.000000     12.01000 ; qtot 0.000
    19   ca     1    10   C18   19     0.000000     12.01000 ; qtot 0.000
    20   ca     1    10   C19   20     0.000000     12.01000 ; qtot 0.000
    21   ca     1    10   C20   21     0.000000     12.01000 ; qtot 0.000
    22   ca     1    10   C21   22     0.000000     12.01000 ; qtot 0.000
    23   ca     1    10   C22   23     0.000000     12.01000 ; qtot 0.000
    24   ca     1    10   C23   24     0.000000     12.01000 ; qtot 0.000
    25   ca     1    10   C24   25     0.000000     12.01000 ; qtot 0.000
    26   ca     1    10   C25   26     0.000000     12.01000 ; qtot 0.000
    27   ca     1    10   C26   27     0.000000     12.01000 ; qtot 0.000
    28   ca     1    10   C27   28     0.000000     12.01000 ; qtot 0.000
    29   ca     1    10   C28   29     0.000000     12.01000 ; qtot 0.000
    30   ca     1    10   C29   30     0.000000     12.01000 ; qtot 0.000
    31   ca     1    10   C30   31     0.000000     12.01000 ; qtot 0.000
    32   ca     1    10   C31   32     0.000000     12.01000 ; qtot 0.000
    33   ca     1    10   C32   33     0.000000     12.01000 ; qtot 0.000
    34   ca     1    10   C33   34     0.000000     12.01000 ; qtot 0.000
    35   ca     1    10   C34   35     0.000000     12.01000 ; qtot 0.000
    36   ca     1    10   C35   36     0.000000     12.01000 ; qtot 0.000
    37   ca     1    10   C36   37     0.000000     12.01000 ; qtot 0.000
    38   ca     1    10   C37   38     0.000000     12.01000 ; qtot 0.000
    39   ca     1    10   C38   39     0.000000     12.01000 ; qtot 0.000
    40   ca     1    10   C39   40     0.000000     12.01000 ; qtot 0.000
    41   ca     1    10   C40   41     0.000000     12.01000 ; qtot 0.000
    42   ca     1    10   C41   42     0.000000     12.01000 ; qtot 0.000
    43   ca     1    10   C42   43     0.000000     12.01000 ; qtot 0.000
    44   ca     1    10   C43   44     0.000000     12.01000 ; qtot 0.000
    45   ca     1    10   C44   45     0.000000     12.01000 ; qtot 0.000
    46   ca     1    10   C45   46     0.000000     12.01000 ; qtot 0.000
    47   ca     1    10   C46   47     0.000000     12.01000 ; qtot 0.000
    48   ca     1    10   C47   48     0.000000     12.01000 ; qtot 0.000
    49   ca     1    10   C48   49     0.000000     12.01000 ; qtot 0.000
    50   ca     1    10   C49   50     0.000000     12.01000 ; qtot 0.000
    51   ca     1    10   C50   51     0.000000     12.01000 ; qtot 0.000
    52   ca     1    10   C51   52     0.000000     12.01000 ; qtot 0.000
    53   ca     1    10   C52   53     0.000000     12.01000 ; qtot 0.000
    54   ca     1    10   C53   54     0.000000     12.01000 ; qtot 0.000
    55   ca     1    10   C54   55     0.000000     12.01000 ; qtot 0.000
    56   ca     1    10   C55   56     0.000000     12.01000 ; qtot 0.000
    57   ca     1    10   C56   57     0.000000     12.01000 ; qtot 0.000
    58   ca     1    10   C57   58     0.000000     12.01000 ; qtot 0.000
    59   ca     1    10   C58   59     0.000000     12.01000 ; qtot 0.000
    60   ca     1    10   C59   60     0.000000     12.01000 ; qtot 0.000
    61   ca     1    10   C60   61     0.000000     12.01000 ; qtot 0.000
    62   ca     1    10   C61   62     0.000000     12.01000 ; qtot 0.000
    63   ca     1    10   C62   63     0.000000     12.01000 ; qtot 0.000
    64   ca     1    10   C63   64     0.000000     12.01000 ; qtot 0.000
    65   ca     1    10   C64   65     0.000000     12.01000 ; qtot 0.000
    66   ca     1    10   C65   66     0.000000     12.01000 ; qtot 0.000
    67   ca     1    10   C66   67     0.000000     12.01000 ; qtot 0.000
    68   ca     1    10   C67   68     0.000000     12.01000 ; qtot 0.000
    69   ca     1    10   C68   69     0.000000     12.01000 ; qtot 0.000
    70   ca     1    10   C69   70     0.000000     12.01000 ; qtot 0.000
    71   ca     1    10   C70   71     0.000000     12.01000 ; qtot 0.000
    72   ca     1    10   C71   72     0.000000     12.01000 ; qtot 0.000
    73   ca     1    10   C72   73     0.000000     12.01000 ; qtot 0.000
    74   ca     1    10   C73   74     0.000000     12.01000 ; qtot 0.000
    75   ca     1    10   C74   75     0.000000     12.01000 ; qtot 0.000
    76   ca     1    10   C75   76     0.000000     12.01000 ; qtot 0.000
    77   ca     1    10   C76   77     0.000000     12.01000 ; qtot 0.000
    78   ca     1    10   C77   78     0.000000     12.01000 ; qtot 0.000
    79   ca     1    10   C78   79     0.000000     12.01000 ; qtot 0.000
    80   ca     1    10   C79   80     0.000000     12.01000 ; qtot 0.000
    81   ca     1    10   C80   81     0.000000     12.01000 ; qtot 0.000
    82   ca     1    10   C81   82     0.000000     12.01000 ; qtot 0.000
    83   ca     1    10   C82   83     0.000000     12.01000 ; qtot 0.000
    84   ca     1    10   C83   84     0.000000     12.01000 ; qtot 0.000
    85   ca     1    10   C84   85     0.000000     12.01000 ; qtot 0.000
    86   ca     1    10   C85   86     0.000000     12.01000 ; qtot 0.000
    87   ca     1    10   C86   87     0.000000     12.01000 ; qtot 0.000
    88   ca     1    10   C87   88     0.000000     12.01000 ; qtot 0.000
    89   ca     1    10   C88   89     0.000000     12.01000 ; qtot 0.000
    90   ca     1    10   C89   90     0.000000     12.01000 ; qtot 0.000
    91   ca     1    10   C90   91     0.000000     12.01000 ; qtot 0.000
    92   c3     1    10   C91   92    -0.020000     12.01000 ; qtot -0.020
    93   ca     1    10   C92   93     0.000000     12.01000 ; qtot -0.020
    94   ca     1    10   C93   94     0.000000     12.01000 ; qtot -0.020
    95   ca     1    10   C94   95     0.000000     12.01000 ; qtot -0.020
    96   ca     1    10   C95   96     0.000000     12.01000 ; qtot -0.020
    97   ca     1    10   C96   97     0.000000     12.01000 ; qtot -0.020
    98   ca     1    10   C97   98     0.000000     12.01000 ; qtot -0.020
    99   ca     1    10   C98   99     0.000000     12.01000 ; qtot -0.020
   100   ca     1    10   C99  100     0.000000     12.01000 ; qtot -0.020
   101   ca     1    10  C100  101     0.000000     12.01000 ; qtot -0.020
   102   ca     1    10  C101  102     0.000000     12.01000 ; qtot -0.020
   103   ca     1    10  C102  103     0.000000     12.01000 ; qtot -0.020
   104   ca     1    10  C103  104     0.000000     12.01000 ; qtot -0.020
   105   ca     1    10  C104  105     0.000000     12.01000 ; qtot -0.020
   106   ca     1    10  C105  106     0.000000     12.01000 ; qtot -0.020
   107   ca     1    10  C106  107     0.000000     12.01000 ; qtot -0.020
   108   ca     1    10  C107  108     0.000000     12.01000 ; qtot -0.020
   109   ca     1    10  C108  109     0.000000     12.01000 ; qtot -0.020
   110   ca     1    10  C109  110     0.000000     12.01000 ; qtot -0.020
   111   ca     1    10  C110  111     0.140000     12.01000 ; qtot 0.120
   112   ca     1    10  C111  112     0.000000     12.01000 ; qtot 0.120
   113   c2     1    10  C112  113     0.000000     12.01000 ; qtot 0.120
   114   c3     1    10  C113  114    -0.020000     12.01000 ; qtot 0.100
   115   ca     1    10  C114  115     0.000000     12.01000 ; qtot 0.100
   116   ca     1    10  C115  116     0.000000     12.01000 ; qtot 0.100
   117   ca     1    10  C116  117     0.000000     12.01000 ; qtot 0.100
   118   ca     1    10  C117  118     0.000000     12.01000 ; qtot 0.100
   119   ca     1    10  C118  119     0.000000     12.01000 ; qtot 0.100
   120   ca     1    10  C119  120     0.000000     12.01000 ; qtot 0.100
   121   ca     1    10  C120  121     0.000000     12.01000 ; qtot 0.100
   122   ca     1    10  C121  122     0.000000     12.01000 ; qtot 0.100
   123   ca     1    10  C122  123     0.000000     12.01000 ; qtot 0.100
   124   c3     1    10  C123  124    -0.020000     12.01000 ; qtot 0.080
   125   ca     1    10  C124  125     0.000000     12.01000 ; qtot 0.080
   126   ca     1    10  C125  126     0.000000     12.01000 ; qtot 0.080
   127   ca     1    10  C126  127     0.000000     12.01000 ; qtot 0.080
   128   ca     1    10  C127  128     0.000000     12.01000 ; qtot 0.080
   129   ca     1    10  C128  129     0.000000     12.01000 ; qtot 0.080
   130   ca     1    10  C129  130     0.000000     12.01000 ; qtot 0.080
   131   ca     1    10  C130  131     0.000000     12.01000 ; qtot 0.080
   132   ca     1    10  C131  132     0.000000     12.01000 ; qtot 0.080
   133   ca     1    10  C132  133     0.140000     12.01000 ; qtot 0.220
   134   ca     1    10  C133  134     0.000000     12.01000 ; qtot 0.220
   135   ca     1    10  C134  135     0.000000     12.01000 ; qtot 0.220
   136   ca     1    10  C135  136     0.000000     12.01000 ; qtot 0.220
   137   ca     1    10  C136  137     0.000000     12.01000 ; qtot 0.220
   138   ca     1    10  C137  138     0.000000     12.01000 ; qtot 0.220
   139   ca     1    10  C138  139     0.000000     12.01000 ; qtot 0.220
   140   ca     1    10  C139  140     0.140000     12.01000 ; qtot 0.360
   141   ca     1    10  C140  141     0.000000     12.01000 ; qtot 0.360
   142   ca     1    10  C141  142     0.000000     12.01000 ; qtot 0.360
   143   ca     1    10  C142  143     0.140000     12.01000 ; qtot 0.500
   144   ca     1    10  C143  144     0.000000     12.01000 ; qtot 0.500
   145   ca     1    10  C144  145     0.000000     12.01000 ; qtot 0.500
   146   ca     1    10  C145  146     0.000000     12.01000 ; qtot 0.500
   147   ca     1    10  C146  147     0.000000     12.01000 ; qtot 0.500
   148   ca     1    10  C147  148     0.000000     12.01000 ; qtot 0.500
   149   ca     1    10  C148  149     0.000000     12.01000 ; qtot 0.500
   150   ca     1    10  C149  150     0.000000     12.01000 ; qtot 0.500
   151   ca     1    10  C150  151     0.000000     12.01000 ; qtot 0.500
   152   ca     1    10  C151  152     0.000000     12.01000 ; qtot 0.500
   153   ca     1    10  C152  153     0.000000     12.01000 ; qtot 0.500
   154   ca     1    10  C153  154     0.000000     12.01000 ; qtot 0.500
   155   ca     1    10  C154  155     0.000000     12.01000 ; qtot 0.500
   156   ca     1    10  C155  156     0.000000     12.01000 ; qtot 0.500
   157   ca     1    10  C156  157     0.000000     12.01000 ; qtot 0.500
   158   c2     1    10  C157  158     0.140000     12.01000 ; qtot 0.640
   159   c3     1    10  C158  159    -0.020000     12.01000 ; qtot 0.620
   160   ca     1    10  C159  160     0.000000     12.01000 ; qtot 0.620
   161   ca     1    10  C160  161     0.000000     12.01000 ; qtot 0.620
   162   ca     1    10  C161  162     0.000000     12.01000 ; qtot 0.620
   163   ca     1    10  C162  163     0.000000     12.01000 ; qtot 0.620
   164   ca     1    10  C163  164     0.000000     12.01000 ; qtot 0.620
   165   ca     1    10  C164  165     0.000000     12.01000 ; qtot 0.620
   166   ca     1    10  C165  166     0.000000     12.01000 ; qtot 0.620
   167   ca     1    10  C166  167     0.000000     12.01000 ; qtot 0.620
   168   ca     1    10  C167  168     0.000000     12.01000 ; qtot 0.620
   169   ca     1    10  C168  169     0.000000     12.01000 ; qtot 0.620
   170   ca     1    10  C169  170     0.000000     12.01000 ; qtot 0.620
   171   ca     1    10  C170  171     0.000000     12.01000 ; qtot 0.620
   172   ca     1    10  C171  172     0.000000     12.01000 ; qtot 0.620
   173   ca     1    10  C172  173     0.000000     12.01000 ; qtot 0.620
   174   ca     1    10  C173  174     0.000000     12.01000 ; qtot 0.620
   175   ca     1    10  C174  175     0.000000     12.01000 ; qtot 0.620
   176   ca     1    10  C175  176     0.000000     12.01000 ; qtot 0.620
   177   c3     1    10  C176  177    -0.020000     12.01000 ; qtot 0.600
   178   ca     1    10  C177  178     0.000000     12.01000 ; qtot 0.600
   179   ca     1    10  C178  179     0.000000     12.01000 ; qtot 0.600
   180   ca     1    10  C179  180     0.000000     12.01000 ; qtot 0.600
   181   ca     1    10  C180  181     0.000000     12.01000 ; qtot 0.600
   182   ca     1    10  C181  182     0.000000     12.01000 ; qtot 0.600
   183   ca     1    10  C182  183     0.000000     12.01000 ; qtot 0.600
   184   ca     1    10  C183  184     0.000000     12.01000 ; qtot 0.600
   185   ca     1    10  C184  185     0.000000     12.01000 ; qtot 0.600
   186   ca     1    10  C185  186     0.000000     12.01000 ; qtot 0.600
   187   ca     1    10  C186  187     0.000000     12.01000 ; qtot 0.600
   188   c3     1    10  C187  188    -0.020000     12.01000 ; qtot 0.580
   189   ca     1    10  C188  189     0.000000     12.01000 ; qtot 0.580
   190   ca     1    10  C189  190     0.000000     12.01000 ; qtot 0.580
   191   ca     1    10  C190  191     0.000000     12.01000 ; qtot 0.580
   192   ca     1    10  C191  192     0.000000     12.01000 ; qtot 0.580
   193   ca     1    10  C192  193     0.000000     12.01000 ; qtot 0.580
   194   ca     1    10  C193  194     0.000000     12.01000 ; qtot 0.580
   195   ca     1    10  C194  195     0.000000     12.01000 ; qtot 0.580
   196   ca     1    10  C195  196     0.000000     12.01000 ; qtot 0.580
   197   ca     1    10  C196  197     0.000000     12.01000 ; qtot 0.580
   198   ca     1    10  C197  198     0.000000     12.01000 ; qtot 0.580
   199   ca     1    10  C198  199     0.000000     12.01000 ; qtot 0.580
   200   ca     1    10  C199  200     0.000000     12.01000 ; qtot 0.580
   201   ca     1    10  C200  201     0.000000     12.01000 ; qtot 0.580
   202   ca     1    10  C201  202     0.000000     12.01000 ; qtot 0.580
   203   ca     1    10  C202  203     0.000000     12.01000 ; qtot 0.580
   204   ca     1    10  C203  204     0.000000     12.01000 ; qtot 0.580
   205   ca     1    10  C204  205     0.000000     12.01000 ; qtot 0.580
   206   ca     1    10  C205  206     0.000000     12.01000 ; qtot 0.580
   207   ca     1    10  C206  207     0.140000     12.01000 ; qtot 0.720
   208   ca     1    10  C207  208     0.000000     12.01000 ; qtot 0.720
   209   ca     1    10  C208  209     0.000000     12.01000 ; qtot 0.720
   210   ca     1    10  C209  210     0.000000     12.01000 ; qtot 0.720
   211   ca     1    10  C210  211     0.000000     12.01000 ; qtot 0.720
   212   ca     1    10  C211  212     0.000000     12.01000 ; qtot 0.720
   213   ca     1    10  C212  213     0.000000     12.01000 ; qtot 0.720
   214   ca     1    10  C213  214     0.000000     12.01000 ; qtot 0.720
   215   ca     1    10  C214  215     0.000000     12.01000 ; qtot 0.720
   216   ca     1    10  C215  216     0.000000     12.01000 ; qtot 0.720
   217   ca     1    10  C216  217     0.000000     12.01000 ; qtot 0.720
   218   ca     1    10  C217  218     0.000000     12.01000 ; qtot 0.720
   219   ca     1    10  C218  219     0.000000     12.01000 ; qtot 0.720
   220   ca     1    10  C219  220     0.000000     12.01000 ; qtot 0.720
   221   ca     1    10  C220  221     0.000000     12.01000 ; qtot 0.720
   222   ca     1    10  C221  222     0.000000     12.01000 ; qtot 0.720
   223   ca     1    10  C222  223     0.000000     12.01000 ; qtot 0.720
   224   ca     1    10  C223  224     0.000000     12.01000 ; qtot 0.720
   225   ca     1    10  C224  225     0.000000     12.01000 ; qtot 0.720
   226   ca     1    10  C225  226     0.140000     12.01000 ; qtot 0.860
   227   ca     1    10  C226  227     0.000000     12.01000 ; qtot 0.860
   228   ca     1    10  C227  228     0.000000     12.01000 ; qtot 0.860
   229   ca     1    10  C228  229     0.000000     12.01000 ; qtot 0.860
   230   ca     1    10  C229  230     0.000000     12.01000 ; qtot 0.860
   231   ca     1    10  C230  231     0.000000     12.01000 ; qtot 0.860
   232   ca     1    10  C231  232     0.000000     12.01000 ; qtot 0.860
   233   ca     1    10  C232  233     0.000000     12.01000 ; qtot 0.860
   234   ca     1    10  C233  234     0.000000     12.01000 ; qtot 0.860
   235   ca     1    10  C234  235     0.000000     12.01000 ; qtot 0.860
   236   ca     1    10  C235  236     0.000000     12.01000 ; qtot 0.860
   237   ca     1    10  C236  237     0.000000     12.01000 ; qtot 0.860
   238   ca     1    10  C237  238     0.000000     12.01000 ; qtot 0.860
   239   ca     1    10  C238  239     0.000000     12.01000 ; qtot 0.860
   240   ca     1    10  C239  240     0.000000     12.01000 ; qtot 0.860
   241   ca     1    10  C240  241     0.000000     12.01000 ; qtot 0.860
   242   ca     1    10  C241  242     0.000000     12.01000 ; qtot 0.860
   243   ca     1    10  C242  243     0.000000     12.01000 ; qtot 0.860
   244   ca     1    10  C243  244     0.000000     12.01000 ; qtot 0.860
   245   c3     1    10  C244  245    -0.020000     12.01000 ; qtot 0.840
   246   ca     1    10  C245  246     0.000000     12.01000 ; qtot 0.840
   247   ca     1    10  C246  247     0.000000     12.01000 ; qtot 0.840
   248   ca     1    10  C247  248     0.000000     12.01000 ; qtot 0.840
   249   ca     1    10  C248  249     0.000000     12.01000 ; qtot 0.840
   250   ca     1    10  C249  250     0.000000     12.01000 ; qtot 0.840
   251   ca     1    10  C250  251     0.000000     12.01000 ; qtot 0.840
   252   ca     1    10  C251  252     0.000000     12.01000 ; qtot 0.840
   253   ca     1    10  C252  253     0.000000     12.01000 ; qtot 0.840
   254   ca     1    10  C253  254     0.000000     12.01000 ; qtot 0.840
   255   ca     1    10  C254  255     0.000000     12.01000 ; qtot 0.840
   256   ca     1    10  C255  256     0.000000     12.01000 ; qtot 0.840
   257   ca     1    10  C256  257     0.000000     12.01000 ; qtot 0.840
   258   ca     1    10  C257  258     0.000000     12.01000 ; qtot 0.840
   259   ca     1    10  C258  259     0.000000     12.01000 ; qtot 0.840
   260   ca     1    10  C259  260     0.000000     12.01000 ; qtot 0.840
   261   ca     1    10  C260  261     0.000000     12.01000 ; qtot 0.840
   262   ca     1    10  C261  262     0.000000     12.01000 ; qtot 0.840
   263   ca     1    10  C262  263     0.000000     12.01000 ; qtot 0.840
   264   ca     1    10  C263  264     0.000000     12.01000 ; qtot 0.840
   265   ca     1    10  C264  265     0.000000     12.01000 ; qtot 0.840
   266   ca     1    10  C265  266     0.000000     12.01000 ; qtot 0.840
   267   ca     1    10  C266  267     0.000000     12.01000 ; qtot 0.840
   268   ca     1    10  C267  268     0.000000     12.01000 ; qtot 0.840
   269   ca     1    10  C268  269     0.000000     12.01000 ; qtot 0.840
   270   ca     1    10  C269  270     0.000000     12.01000 ; qtot 0.840
   271   ca     1    10  C270  271     0.000000     12.01000 ; qtot 0.840
   272   ca     1    10  C271  272     0.000000     12.01000 ; qtot 0.840
   273   ca     1    10  C272  273     0.000000     12.01000 ; qtot 0.840
   274   ca     1    10  C273  274     0.000000     12.01000 ; qtot 0.840
   275   ca     1    10  C274  275     0.000000     12.01000 ; qtot 0.840
   276   ca     1    10  C275  276     0.000000     12.01000 ; qtot 0.840
   277   ca     1    10  C276  277     0.000000     12.01000 ; qtot 0.840
   278   ca     1    10  C277  278     0.000000     12.01000 ; qtot 0.840
   279   ca     1    10  C278  279     0.000000     12.01000 ; qtot 0.840
   280   ca     1    10  C279  280     0.000000     12.01000 ; qtot 0.840
   281   ca     1    10  C280  281     0.000000     12.01000 ; qtot 0.840
   282   ca     1    10  C281  282     0.000000     12.01000 ; qtot 0.840
   283   ca     1    10  C282  283     0.000000     12.01000 ; qtot 0.840
   284   ca     1    10  C283  284     0.000000     12.01000 ; qtot 0.840
   285   ca     1    10  C284  285     0.000000     12.01000 ; qtot 0.840
   286   ca     1    10  C285  286     0.000000     12.01000 ; qtot 0.840
   287   ca     1    10  C286  287     0.000000     12.01000 ; qtot 0.840
   288   ca     1    10  C287  288     0.000000     12.01000 ; qtot 0.840
   289   ca     1    10  C288  289     0.000000     12.01000 ; qtot 0.840
   290   ca     1    10  C289  290     0.000000     12.01000 ; qtot 0.840
   291   ca     1    10  C290  291     0.000000     12.01000 ; qtot 0.840
   292   ca     1    10  C291  292     0.140000     12.01000 ; qtot 0.980
   293   ca     1    10  C292  293     0.000000     12.01000 ; qtot 0.980
   294   ca     1    10  C293  294     0.000000     12.01000 ; qtot 0.980
   295   ca     1    10  C294  295     0.000000     12.01000 ; qtot 0.980
   296   ca     1    10  C295  296     0.000000     12.01000 ; qtot 0.980
   297   ca     1    10  C296  297     0.000000     12.01000 ; qtot 0.980
   298   ca     1    10  C297  298     0.000000     12.01000 ; qtot 0.980
   299   ca     1    10  C298  299     0.000000     12.01000 ; qtot 0.980
   300   ca     1    10  C299  300     0.000000     12.01000 ; qtot 0.980
   301   ca     1    10  C300  301     0.000000     12.01000 ; qtot 0.980
   302   ca     1    10  C301  302     0.000000     12.01000 ; qtot 0.980
   303   ca     1    10  C302  303     0.000000     12.01000 ; qtot 0.980
   304   ca     1    10  C303  304     0.000000     12.01000 ; qtot 0.980
   305   ca     1    10  C304  305     0.000000     12.01000 ; qtot 0.980
   306   ca     1    10  C305  306     0.000000     12.01000 ; qtot 0.980
   307   ca     1    10  C306  307     0.000000     12.01000 ; qtot 0.980
   308   ca     1    10  C307  308     0.000000     12.01000 ; qtot 0.980
   309   ca     1    10  C308  309     0.000000     12.01000 ; qtot 0.980
   310   ca     1    10  C309  310     0.000000     12.01000 ; qtot 0.980
   311   c3     1    10  C310  311    -0.020000     12.01000 ; qtot 0.960
   312   ca     1    10  C311  312     0.000000     12.01000 ; qtot 0.960
   313   ca     1    10  C312  313     0.000000     12.01000 ; qtot 0.960
   314   ca     1    10  C313  314     0.000000     12.01000 ; qtot 0.960
   315   ca     1    10  C314  315     0.000000     12.01000 ; qtot 0.960
   316   ca     1    10  C315  316     0.000000     12.01000 ; qtot 0.960
   317   ca     1    10  C316  317     0.000000     12.01000 ; qtot 0.960
   318   ca     1    10  C317  318     0.000000     12.01000 ; qtot 0.960
   319   ca     1    10  C318  319     0.000000     12.01000 ; qtot 0.960
   320   ca     1    10  C319  320     0.000000     12.01000 ; qtot 0.960
   321   ca     1    10  C320  321     0.000000     12.01000 ; qtot 0.960
   322   ca     1    10  C321  322     0.000000     12.01000 ; qtot 0.960
   323   ca     1    10  C322  323     0.000000     12.01000 ; qtot 0.960
   324   c3     1    10  C323  324    -0.020000     12.01000 ; qtot 0.940
   325   ca     1    10  C324  325     0.000000     12.01000 ; qtot 0.940
   326   ca     1    10  C325  326     0.000000     12.01000 ; qtot 0.940
   327   ca     1    10  C326  327     0.000000     12.01000 ; qtot 0.940
   328   ca     1    10  C327  328     0.000000     12.01000 ; qtot 0.940
   329   ca     1    10  C328  329     0.000000     12.01000 ; qtot 0.940
   330   ca     1    10  C329  330     0.000000     12.01000 ; qtot 0.940
   331   ca     1    10  C330  331     0.000000     12.01000 ; qtot 0.940
   332   ca     1    10  C331  332     0.000000     12.01000 ; qtot 0.940
   333   ca     1    10  C332  333     0.000000     12.01000 ; qtot 0.940
   334   ca     1    10  C333  334     0.000000     12.01000 ; qtot 0.940
   335   ca     1    10  C334  335     0.000000     12.01000 ; qtot 0.940
   336   ca     1    10  C335  336     0.000000     12.01000 ; qtot 0.940
   337   ca     1    10  C336  337     0.000000     12.01000 ; qtot 0.940
   338   ca     1    10  C337  338     0.000000     12.01000 ; qtot 0.940
   339   ca     1    10  C338  339     0.000000     12.01000 ; qtot 0.940
   340   ca     1    10  C339  340     0.000000     12.01000 ; qtot 0.940
   341   ca     1    10  C340  341     0.000000     12.01000 ; qtot 0.940
   342   ca     1    10  C341  342     0.000000     12.01000 ; qtot 0.940
   343   ca     1    10  C342  343     0.140000     12.01000 ; qtot 1.080
   344   ca     1    10  C343  344     0.000000     12.01000 ; qtot 1.080
   345   ca     1    10  C344  345     0.000000     12.01000 ; qtot 1.080
   346   ca     1    10  C345  346     0.000000     12.01000 ; qtot 1.080
   347   ca     1    10  C346  347     0.000000     12.01000 ; qtot 1.080
   348   ca     1    10  C347  348     0.000000     12.01000 ; qtot 1.080
   349   ca     1    10  C348  349     0.000000     12.01000 ; qtot 1.080
   350   ca     1    10  C349  350     0.000000     12.01000 ; qtot 1.080
   351   ca     1    10  C350  351     0.000000     12.01000 ; qtot 1.080
   352   ca     1    10  C351  352     0.000000     12.01000 ; qtot 1.080
   353   ca     1    10  C352  353     0.000000     12.01000 ; qtot 1.080
   354   ca     1    10  C353  354     0.000000     12.01000 ; qtot 1.080
   355   ca     1    10  C354  355     0.000000     12.01000 ; qtot 1.080
   356   ca     1    10  C355  356     0.000000     12.01000 ; qtot 1.080
   357   ca     1    10  C356  357     0.000000     12.01000 ; qtot 1.080
   358   ca     1    10  C357  358     0.000000     12.01000 ; qtot 1.080
   359   ca     1    10  C358  359     0.000000     12.01000 ; qtot 1.080
   360   ca     1    10  C359  360     0.000000     12.01000 ; qtot 1.080
   361   ca     1    10  C360  361     0.000000     12.01000 ; qtot 1.080
   362   ca     1    10  C361  362     0.000000     12.01000 ; qtot 1.080
   363   ca     1    10  C362  363     0.000000     12.01000 ; qtot 1.080
   364   ca     1    10  C363  364     0.000000     12.01000 ; qtot 1.080
   365   ca     1    10  C364  365     0.000000     12.01000 ; qtot 1.080
   366   ca     1    10  C365  366     0.000000     12.01000 ; qtot 1.080
   367   ca     1    10  C366  367     0.000000     12.01000 ; qtot 1.080
   368   ca     1    10  C367  368     0.000000     12.01000 ; qtot 1.080
   369   ca     1    10  C368  369     0.000000     12.01000 ; qtot 1.080
   370   ca     1    10  C369  370     0.000000     12.01000 ; qtot 1.080
   371   ca     1    10  C370  371     0.000000     12.01000 ; qtot 1.080
   372   ca     1    10  C371  372     0.000000     12.01000 ; qtot 1.080
   373   ca     1    10  C372  373     0.000000     12.01000 ; qtot 1.080
   374   ca     1    10  C373  374     0.000000     12.01000 ; qtot 1.080
   375   ca     1    10  C374  375     0.000000     12.01000 ; qtot 1.080
   376   ca     1    10  C375  376     0.000000     12.01000 ; qtot 1.080
   377   ca     1    10  C376  377     0.000000     12.01000 ; qtot 1.080
   378   ca     1    10  C377  378     0.000000     12.01000 ; qtot 1.080
   379   ca     1    10  C378  379     0.000000     12.01000 ; qtot 1.080
   380   ca     1    10  C379  380     0.000000     12.01000 ; qtot 1.080
   381   ca     1    10  C380  381     0.000000     12.01000 ; qtot 1.080
   382   ca     1    10  C381  382     0.000000     12.01000 ; qtot 1.080
   383   ca     1    10  C382  383     0.000000     12.01000 ; qtot 1.080
   384   ca     1    10  C383  384     0.000000     12.01000 ; qtot 1.080
   385   ca     1    10  C384  385     0.000000     12.01000 ; qtot 1.080
   386   ca     1    10  C385  386     0.000000     12.01000 ; qtot 1.080
   387   ca     1    10  C386  387     0.000000     12.01000 ; qtot 1.080
   388   ca     1    10  C387  388     0.000000     12.01000 ; qtot 1.080
   389   ca     1    10  C388  389     0.000000     12.01000 ; qtot 1.080
   390   ca     1    10  C389  390     0.000000     12.01000 ; qtot 1.080
   391   ca     1    10  C390  391     0.000000     12.01000 ; qtot 1.080
   392   ca     1    10  C391  392     0.000000     12.01000 ; qtot 1.080
   393   ca     1    10  C392  393     0.000000     12.01000 ; qtot 1.080
   394   c3     1    10  C393  394    -0.020000     12.01000 ; qtot 1.060
   395   ca     1    10  C394  395     0.000000     12.01000 ; qtot 1.060
   396   ca     1    10  C395  396     0.000000     12.01000 ; qtot 1.060
   397   ca     1    10  C396  397     0.000000     12.01000 ; qtot 1.060
   398   ca     1    10  C397  398     0.000000     12.01000 ; qtot 1.060
   399   ca     1    10  C398  399     0.000000     12.01000 ; qtot 1.060
   400   ca     1    10  C399  400     0.000000     12.01000 ; qtot 1.060
   401   ca     1    10  C400  401     0.000000     12.01000 ; qtot 1.060
   402   ca     1    10  C401  402     0.000000     12.01000 ; qtot 1.060
   403   ca     1    10  C402  403     0.000000     12.01000 ; qtot 1.060
   404   ca     1    10  C403  404     0.000000     12.01000 ; qtot 1.060
   405   ca     1    10  C404  405     0.000000     12.01000 ; qtot 1.060
   406   ca     1    10  C405  406     0.000000     12.01000 ; qtot 1.060
   407   ca     1    10  C406  407     0.000000     12.01000 ; qtot 1.060
   408   ca     1    10  C407  408     0.000000     12.01000 ; qtot 1.060
   409   ca     1    10  C408  409     0.000000     12.01000 ; qtot 1.060
   410   ca     1    10  C409  410     0.000000     12.01000 ; qtot 1.060
   411   ca     1    10  C410  411     0.000000     12.01000 ; qtot 1.060
   412   ca     1    10  C411  412     0.000000     12.01000 ; qtot 1.060
   413   ca     1    10  C412  413     0.140000     12.01000 ; qtot 1.200
   414   ca     1    10  C413  414     0.000000     12.01000 ; qtot 1.200
   415   ca     1    10  C414  415     0.000000     12.01000 ; qtot 1.200
   416   ca     1    10  C415  416     0.000000     12.01000 ; qtot 1.200
   417   ca     1    10  C416  417     0.000000     12.01000 ; qtot 1.200
   418   ca     1    10  C417  418     0.000000     12.01000 ; qtot 1.200
   419   ca     1    10  C418  419     0.000000     12.01000 ; qtot 1.200
   420   ca     1    10  C419  420     0.000000     12.01000 ; qtot 1.200
   421   ca     1    10  C420  421     0.000000     12.01000 ; qtot 1.200
   422   c3     1    10  C421  422    -0.020000     12.01000 ; qtot 1.180
   423   ca     1    10  C422  423     0.000000     12.01000 ; qtot 1.180
   424   ca     1    10  C423  424     0.000000     12.01000 ; qtot 1.180
   425   ca     1    10  C424  425     0.000000     12.01000 ; qtot 1.180
   426   ca     1    10  C425  426     0.000000     12.01000 ; qtot 1.180
   427   ca     1    10  C426  427     0.000000     12.01000 ; qtot 1.180
   428   ca     1    10  C427  428     0.000000     12.01000 ; qtot 1.180
   429   ca     1    10  C428  429     0.000000     12.01000 ; qtot 1.180
   430   ca     1    10  C429  430     0.000000     12.01000 ; qtot 1.180
   431   ca     1    10  C430  431     0.000000     12.01000 ; qtot 1.180
   432   ca     1    10  C431  432     0.000000     12.01000 ; qtot 1.180
   433   ca     1    10  C432  433     0.000000     12.01000 ; qtot 1.180
   434   c3     1    10  C433  434    -0.020000     12.01000 ; qtot 1.160
   435   ca     1    10  C434  435     0.000000     12.01000 ; qtot 1.160
   436   ca     1    10  C435  436     0.000000     12.01000 ; qtot 1.160
   437   ca     1    10  C436  437     0.000000     12.01000 ; qtot 1.160
   438   ca     1    10  C437  438     0.000000     12.01000 ; qtot 1.160
   439   ca     1    10  C438  439     0.000000     12.01000 ; qtot 1.160
   440   ca     1    10  C439  440     0.000000     12.01000 ; qtot 1.160
   441   ca     1    10  C440  441     0.140000     12.01000 ; qtot 1.300
   442   ca     1    10  C441  442     0.000000     12.01000 ; qtot 1.300
   443   ca     1    10  C442  443     0.000000     12.01000 ; qtot 1.300
   444   ca     1    10  C443  444     0.000000     12.01000 ; qtot 1.300
   445   ca     1    10  C444  445     0.000000     12.01000 ; qtot 1.300
   446   ca     1    10  C445  446     0.000000     12.01000 ; qtot 1.300
   447   ca     1    10  C446  447     0.000000     12.01000 ; qtot 1.300
   448   ca     1    10  C447  448     0.000000     12.01000 ; qtot 1.300
   449   ca     1    10  C448  449     0.000000     12.01000 ; qtot 1.300
   450   ca     1    10  C449  450     0.000000     12.01000 ; qtot 1.300
   451   ca     1    10  C450  451     0.000000     12.01000 ; qtot 1.300
   452   ca     1    10  C451  452     0.000000     12.01000 ; qtot 1.300
   453   ca     1    10  C452  453     0.140000     12.01000 ; qtot 1.440
   454   ca     1    10  C453  454     0.000000     12.01000 ; qtot 1.440
   455   ca     1    10  C454  455     0.000000     12.01000 ; qtot 1.440
   456   ca     1    10  C455  456     0.000000     12.01000 ; qtot 1.440
   457   ca     1    10  C456  457     0.000000     12.01000 ; qtot 1.440
   458   ca     1    10  C457  458     0.000000     12.01000 ; qtot 1.440
   459   ca     1    10  C458  459     0.000000     12.01000 ; qtot 1.440
   460   ca     1    10  C459  460     0.000000     12.01000 ; qtot 1.440
   461   ca     1    10  C460  461     0.000000     12.01000 ; qtot 1.440
   462   ca     1    10  C461  462     0.000000     12.01000 ; qtot 1.440
   463   ca     1    10  C462  463     0.000000     12.01000 ; qtot 1.440
   464   ca     1    10  C463  464     0.000000     12.01000 ; qtot 1.440
   465   ca     1    10  C464  465     0.000000     12.01000 ; qtot 1.440
   466   ca     1    10  C465  466     0.000000     12.01000 ; qtot 1.440
   467   ca     1    10  C466  467     0.000000     12.01000 ; qtot 1.440
   468   ca     1    10  C467  468     0.000000     12.01000 ; qtot 1.440
   469   ca     1    10  C468  469     0.000000     12.01000 ; qtot 1.440
   470   ca     1    10  C469  470     0.000000     12.01000 ; qtot 1.440
   471   ca     1    10  C470  471     0.000000     12.01000 ; qtot 1.440
   472   ca     1    10  C471  472     0.000000     12.01000 ; qtot 1.440
   473   ca     1    10  C472  473     0.000000     12.01000 ; qtot 1.440
   474   ca     1    10  C473  474     0.000000     12.01000 ; qtot 1.440
   475   ca     1    10  C474  475     0.000000     12.01000 ; qtot 1.440
   476   ca     1    10  C475  476     0.000000     12.01000 ; qtot 1.440
   477   ca     1    10  C476  477     0.000000     12.01000 ; qtot 1.440
   478   ca     1    10  C477  478     0.000000     12.01000 ; qtot 1.440
   479   ca     1    10  C478  479     0.000000     12.01000 ; qtot 1.440
   480   ca     1    10  C479  480     0.000000     12.01000 ; qtot 1.440
   481   ca     1    10  C480  481     0.000000     12.01000 ; qtot 1.440
   482   ca     1    10  C481  482     0.000000     12.01000 ; qtot 1.440
   483   ca     1    10  C482  483     0.000000     12.01000 ; qtot 1.440
   484   ca     1    10  C483  484     0.000000     12.01000 ; qtot 1.440
   485   ca     1    10  C484  485     0.000000     12.01000 ; qtot 1.440
   486   ca     1    10  C485  486     0.000000     12.01000 ; qtot 1.440
   487   ca     1    10  C486  487     0.000000     12.01000 ; qtot 1.440
   488   ca     1    10  C487  488     0.000000     12.01000 ; qtot 1.440
   489   ca     1    10  C488  489     0.000000     12.01000 ; qtot 1.440
   490   ca     1    10  C489  490     0.140000     12.01000 ; qtot 1.580
   491   ca     1    10  C490  491     0.000000     12.01000 ; qtot 1.580
   492   ca     1    10  C491  492     0.000000     12.01000 ; qtot 1.580
   493   ca     1    10  C492  493     0.000000     12.01000 ; qtot 1.580
   494   ca     1    10  C493  494     0.000000     12.01000 ; qtot 1.580
   495   ca     1    10  C494  495     0.000000     12.01000 ; qtot 1.580
   496   ca     1    10  C495  496     0.000000     12.01000 ; qtot 1.580
   497   ca     1    10  C496  497     0.000000     12.01000 ; qtot 1.580
   498   ca     1    10  C497  498     0.000000     12.01000 ; qtot 1.580
   499   ca     1    10  C498  499     0.000000     12.01000 ; qtot 1.580
   500   ca     1    10  C499  500     0.000000     12.01000 ; qtot 1.580
   501   ca     1    10  C500  501     0.000000     12.01000 ; qtot 1.580
   502   ca     1    10  C501  502     0.000000     12.01000 ; qtot 1.580
   503   ca     1    10  C502  503     0.000000     12.01000 ; qtot 1.580
   504   ca     1    10  C503  504     0.000000     12.01000 ; qtot 1.580
   505   ca     1    10  C504  505     0.000000     12.01000 ; qtot 1.580
   506   ca     1    10  C505  506     0.000000     12.01000 ; qtot 1.580
   507   ca     1    10  C506  507     0.000000     12.01000 ; qtot 1.580
   508   ca     1    10  C507  508     0.000000     12.01000 ; qtot 1.580
   509   c3     1    10  C508  509    -0.020000     12.01000 ; qtot 1.560
   510   ca     1    10  C509  510     0.000000     12.01000 ; qtot 1.560
   511   ca     1    10  C510  511     0.000000     12.01000 ; qtot 1.560
   512   ca     1    10  C511  512     0.000000     12.01000 ; qtot 1.560
   513   ca     1    10  C512  513     0.000000     12.01000 ; qtot 1.560
   514   ca     1    10  C513  514     0.000000     12.01000 ; qtot 1.560
   515   ca     1    10  C514  515     0.000000     12.01000 ; qtot 1.560
   516   ca     1    10  C515  516     0.000000     12.01000 ; qtot 1.560
   517   ca     1    10  C516  517     0.000000     12.01000 ; qtot 1.560
   518   ca     1    10  C517  518     0.000000     12.01000 ; qtot 1.560
   519   ca     1    10  C518  519     0.000000     12.01000 ; qtot 1.560
   520   ca     1    10  C519  520     0.000000     12.01000 ; qtot 1.560
   521   ca     1    10  C520  521     0.000000     12.01000 ; qtot 1.560
   522   ca     1    10  C521  522     0.000000     12.01000 ; qtot 1.560
   523   ca     1    10  C522  523     0.000000     12.01000 ; qtot 1.560
   524   ca     1    10  C523  524     0.000000     12.01000 ; qtot 1.560
   525   ca     1    10  C524  525     0.000000     12.01000 ; qtot 1.560
   526   ca     1    10  C525  526     0.000000     12.01000 ; qtot 1.560
   527   ca     1    10  C526  527     0.000000     12.01000 ; qtot 1.560
   528   ca     1    10  C527  528     0.000000     12.01000 ; qtot 1.560
   529   ca     1    10  C528  529     0.000000     12.01000 ; qtot 1.560
   530   ca     1    10  C529  530     0.000000     12.01000 ; qtot 1.560
   531   ca     1    10  C530  531     0.000000     12.01000 ; qtot 1.560
   532   ca     1    10  C531  532     0.000000     12.01000 ; qtot 1.560
   533   ca     1    10  C532  533     0.000000     12.01000 ; qtot 1.560
   534   ca     1    10  C533  534     0.000000     12.01000 ; qtot 1.560
   535   ca     1    10  C534  535     0.000000     12.01000 ; qtot 1.560
   536   ca     1    10  C535  536     0.000000     12.01000 ; qtot 1.560
   537   ca     1    10  C536  537     0.000000     12.01000 ; qtot 1.560
   538   ca     1    10  C537  538     0.000000     12.01000 ; qtot 1.560
   539   ca     1    10  C538  539     0.000000     12.01000 ; qtot 1.560
   540   ca     1    10  C539  540     0.000000     12.01000 ; qtot 1.560
   541   ca     1    10  C540  541     0.000000     12.01000 ; qtot 1.560
   542   ca     1    10  C541  542     0.000000     12.01000 ; qtot 1.560
   543   ca     1    10  C542  543     0.000000     12.01000 ; qtot 1.560
   544   ca     1    10  C543  544     0.000000     12.01000 ; qtot 1.560
   545   ca     1    10  C544  545     0.000000     12.01000 ; qtot 1.560
   546   ca     1    10  C545  546     0.000000     12.01000 ; qtot 1.560
   547   ca     1    10  C546  547     0.000000     12.01000 ; qtot 1.560
   548   ca     1    10  C547  548     0.000000     12.01000 ; qtot 1.560
   549   ca     1    10  C548  549     0.000000     12.01000 ; qtot 1.560
   550   ca     1    10  C549  550     0.000000     12.01000 ; qtot 1.560
   551   ca     1    10  C550  551     0.000000     12.01000 ; qtot 1.560
   552   ca     1    10  C551  552     0.000000     12.01000 ; qtot 1.560
   553   ca     1    10  C552  553     0.000000     12.01000 ; qtot 1.560
   554   ca     1    10  C553  554     0.000000     12.01000 ; qtot 1.560
   555   ca     1    10  C554  555     0.000000     12.01000 ; qtot 1.560
   556   ca     1    10  C555  556     0.000000     12.01000 ; qtot 1.560
   557   ca     1    10  C556  557     0.000000     12.01000 ; qtot 1.560
   558   ca     1    10  C557  558     0.000000     12.01000 ; qtot 1.560
   559   ca     1    10  C558  559     0.000000     12.01000 ; qtot 1.560
   560   ca     1    10  C559  560     0.000000     12.01000 ; qtot 1.560
   561   ca     1    10  C560  561     0.000000     12.01000 ; qtot 1.560
   562   ca     1    10  C561  562     0.000000     12.01000 ; qtot 1.560
   563   ca     1    10  C562  563     0.000000     12.01000 ; qtot 1.560
   564   ca     1    10  C563  564     0.000000     12.01000 ; qtot 1.560
   565   ca     1    10  C564  565     0.000000     12.01000 ; qtot 1.560
   566   ca     1    10  C565  566     0.000000     12.01000 ; qtot 1.560
   567   ca     1    10  C566  567     0.000000     12.01000 ; qtot 1.560
   568   ca     1    10  C567  568     0.000000     12.01000 ; qtot 1.560
   569   ca     1    10  C568  569     0.000000     12.01000 ; qtot 1.560
   570   ca     1    10  C569  570     0.000000     12.01000 ; qtot 1.560
   571   ca     1    10  C570  571     0.000000     12.01000 ; qtot 1.560
   572   ca     1    10  C571  572     0.000000     12.01000 ; qtot 1.560
   573   ca     1    10  C572  573     0.000000     12.01000 ; qtot 1.560
   574   ca     1    10  C573  574     0.000000     12.01000 ; qtot 1.560
   575   ca     1    10  C574  575     0.000000     12.01000 ; qtot 1.560
   576   c3     1    10  C575  576    -0.020000     12.01000 ; qtot 1.540
   577   ca     1    10  C576  577     0.000000     12.01000 ; qtot 1.540
   578   ca     1    10  C577  578     0.000000     12.01000 ; qtot 1.540
   579   ca     1    10  C578  579     0.000000     12.01000 ; qtot 1.540
   580   ca     1    10  C579  580     0.000000     12.01000 ; qtot 1.540
   581   ca     1    10  C580  581     0.000000     12.01000 ; qtot 1.540
   582   ca     1    10  C581  582     0.000000     12.01000 ; qtot 1.540
   583   ca     1    10  C582  583     0.000000     12.01000 ; qtot 1.540
   584   ca     1    10  C583  584     0.000000     12.01000 ; qtot 1.540
   585   ca     1    10  C584  585     0.000000     12.01000 ; qtot 1.540
   586   ca     1    10  C585  586     0.000000     12.01000 ; qtot 1.540
   587   ca     1    10  C586  587     0.000000     12.01000 ; qtot 1.540
   588   ca     1    10  C587  588     0.000000     12.01000 ; qtot 1.540
   589   ca     1    10  C588  589     0.000000     12.01000 ; qtot 1.540
   590   ca     1    10  C589  590     0.000000     12.01000 ; qtot 1.540
   591   ca     1    10  C590  591     0.000000     12.01000 ; qtot 1.540
   592   ca     1    10  C591  592     0.000000     12.01000 ; qtot 1.540
   593   ca     1    10  C592  593     0.000000     12.01000 ; qtot 1.540
   594   ca     1    10  C593  594     0.000000     12.01000 ; qtot 1.540
   595   ca     1    10  C594  595     0.140000     12.01000 ; qtot 1.680
   596   ca     1    10  C595  596     0.000000     12.01000 ; qtot 1.680
   597   ca     1    10  C596  597     0.000000     12.01000 ; qtot 1.680
   598   ca     1    10  C597  598     0.000000     12.01000 ; qtot 1.680
   599   ca     1    10  C598  599     0.000000     12.01000 ; qtot 1.680
   600   ca     1    10  C599  600     0.000000     12.01000 ; qtot 1.680
   601   ca     1    10  C600  601     0.000000     12.01000 ; qtot 1.680
   602   ca     1    10  C601  602     0.140000     12.01000 ; qtot 1.820
   603   ca     1    10  C602  603     0.000000     12.01000 ; qtot 1.820
   604   ca     1    10  C603  604     0.000000     12.01000 ; qtot 1.820
   605   ca     1    10  C604  605     0.000000     12.01000 ; qtot 1.820
   606   ca     1    10  C605  606     0.000000     12.01000 ; qtot 1.820
   607   ca     1    10  C606  607     0.000000     12.01000 ; qtot 1.820
   608   ca     1    10  C607  608     0.000000     12.01000 ; qtot 1.820
   609   ca     1    10  C608  609     0.000000     12.01000 ; qtot 1.820
   610   ca     1    10  C609  610     0.000000     12.01000 ; qtot 1.820
   611   ca     1    10  C610  611     0.000000     12.01000 ; qtot 1.820
   612   ca     1    10  C611  612     0.000000     12.01000 ; qtot 1.820
   613   ca     1    10  C612  613     0.000000     12.01000 ; qtot 1.820
   614   ca     1    10  C613  614     0.000000     12.01000 ; qtot 1.820
   615   ca     1    10  C614  615     0.000000     12.01000 ; qtot 1.820
   616   ca     1    10  C615  616     0.000000     12.01000 ; qtot 1.820
   617   ca     1    10  C616  617     0.000000     12.01000 ; qtot 1.820
   618   ca     1    10  C617  618     0.000000     12.01000 ; qtot 1.820
   619   ca     1    10  C618  619     0.000000     12.01000 ; qtot 1.820
   620   ca     1    10  C619  620     0.000000     12.01000 ; qtot 1.820
   621   c3     1    10  C620  621    -0.020000     12.01000 ; qtot 1.800
   622   ca     1    10  C621  622     0.000000     12.01000 ; qtot 1.800
   623   ca     1    10  C622  623     0.000000     12.01000 ; qtot 1.800
   624   ca     1    10  C623  624     0.000000     12.01000 ; qtot 1.800
   625   ca     1    10  C624  625     0.000000     12.01000 ; qtot 1.800
   626   ca     1    10  C625  626     0.000000     12.01000 ; qtot 1.800
   627   ca     1    10  C626  627     0.000000     12.01000 ; qtot 1.800
   628   ca     1    10  C627  628     0.000000     12.01000 ; qtot 1.800
   629   ca     1    10  C628  629     0.000000     12.01000 ; qtot 1.800
   630   ca     1    10  C629  630     0.000000     12.01000 ; qtot 1.800
   631   ca     1    10  C630  631     0.000000     12.01000 ; qtot 1.800
   632   ca     1    10  C631  632     0.000000     12.01000 ; qtot 1.800
   633   ca     1    10  C632  633     0.000000     12.01000 ; qtot 1.800
   634   ca     1    10  C633  634     0.000000     12.01000 ; qtot 1.800
   635   ca     1    10  C634  635     0.000000     12.01000 ; qtot 1.800
   636   ca     1    10  C635  636     0.000000     12.01000 ; qtot 1.800
   637   ca     1    10  C636  637     0.000000     12.01000 ; qtot 1.800
   638   ca     1    10  C637  638     0.000000     12.01000 ; qtot 1.800
   639   ca     1    10  C638  639     0.000000     12.01000 ; qtot 1.800
   640   ca     1    10  C639  640     0.000000     12.01000 ; qtot 1.800
   641   ca     1    10  C640  641     0.000000     12.01000 ; qtot 1.800
   642   ca     1    10  C641  642     0.000000     12.01000 ; qtot 1.800
   643   ca     1    10  C642  643     0.000000     12.01000 ; qtot 1.800
   644   ca     1    10  C643  644     0.000000     12.01000 ; qtot 1.800
   645   ca     1    10  C644  645     0.000000     12.01000 ; qtot 1.800
   646   ca     1    10  C645  646     0.000000     12.01000 ; qtot 1.800
   647   ca     1    10  C646  647     0.000000     12.01000 ; qtot 1.800
   648   ca     1    10  C647  648     0.000000     12.01000 ; qtot 1.800
   649   ca     1    10  C648  649     0.000000     12.01000 ; qtot 1.800
   650   ca     1    10  C649  650     0.000000     12.01000 ; qtot 1.800
   651   ca     1    10  C650  651     0.000000     12.01000 ; qtot 1.800
   652   ca     1    10  C651  652     0.000000     12.01000 ; qtot 1.800
   653   ca     1    10  C652  653     0.000000     12.01000 ; qtot 1.800
   654   ca     1    10  C653  654     0.000000     12.01000 ; qtot 1.800
   655   ca     1    10  C654  655     0.000000     12.01000 ; qtot 1.800
   656   ca     1    10  C655  656     0.140000     12.01000 ; qtot 1.940
   657   ca     1    10  C656  657     0.000000     12.01000 ; qtot 1.940
   658   ca     1    10  C657  658     0.000000     12.01000 ; qtot 1.940
   659   ca     1    10  C658  659     0.000000     12.01000 ; qtot 1.940
   660   ca     1    10  C659  660     0.000000     12.01000 ; qtot 1.940
   661   ca     1    10  C660  661     0.000000     12.01000 ; qtot 1.940
   662   ca     1    10  C661  662     0.000000     12.01000 ; qtot 1.940
   663   ca     1    10  C662  663     0.000000     12.01000 ; qtot 1.940
   664   ca     1    10  C663  664     0.000000     12.01000 ; qtot 1.940
   665   ca     1    10  C664  665     0.000000     12.01000 ; qtot 1.940
   666   ca     1    10  C665  666     0.000000     12.01000 ; qtot 1.940
   667   ca     1    10  C666  667     0.000000     12.01000 ; qtot 1.940
   668   ca     1    10  C667  668     0.000000     12.01000 ; qtot 1.940
   669   ca     1    10  C668  669     0.000000     12.01000 ; qtot 1.940
   670   ca     1    10  C669  670     0.000000     12.01000 ; qtot 1.940
   671   ca     1    10  C670  671     0.000000     12.01000 ; qtot 1.940
   672   ca     1    10  C671  672     0.140000     12.01000 ; qtot 2.080
   673   ca     1    10  C672  673     0.000000     12.01000 ; qtot 2.080
   674   c2     1    10  C673  674     0.000000     12.01000 ; qtot 2.080
   675   c3     1    10  C674  675    -0.020000     12.01000 ; qtot 2.060
   676   ca     1    10  C675  676     0.000000     12.01000 ; qtot 2.060
   677   ca     1    10  C676  677     0.000000     12.01000 ; qtot 2.060
   678   ca     1    10  C677  678     0.000000     12.01000 ; qtot 2.060
   679   ca     1    10  C678  679     0.000000     12.01000 ; qtot 2.060
   680   ca     1    10  C679  680     0.000000     12.01000 ; qtot 2.060
   681   ca     1    10  C680  681     0.000000     12.01000 ; qtot 2.060
   682   ca     1    10  C681  682     0.000000     12.01000 ; qtot 2.060
   683   ca     1    10  C682  683     0.000000     12.01000 ; qtot 2.060
   684   ca     1    10  C683  684     0.000000     12.01000 ; qtot 2.060
   685   ca     1    10  C684  685     0.000000     12.01000 ; qtot 2.060
   686   ca     1    10  C685  686     0.000000     12.01000 ; qtot 2.060
   687   ca     1    10  C686  687     0.000000     12.01000 ; qtot 2.060
   688   ca     1    10  C687  688     0.000000     12.01000 ; qtot 2.060
   689   ca     1    10  C688  689     0.000000     12.01000 ; qtot 2.060
   690   ca     1    10  C689  690     0.000000     12.01000 ; qtot 2.060
   691   c3     1    10  C690  691    -0.020000     12.01000 ; qtot 2.040
   692   ca     1    10  C691  692     0.000000     12.01000 ; qtot 2.040
   693   ca     1    10  C692  693     0.000000     12.01000 ; qtot 2.040
   694   ca     1    10  C693  694     0.000000     12.01000 ; qtot 2.040
   695   ca     1    10  C694  695     0.000000     12.01000 ; qtot 2.040
   696   ca     1    10  C695  696     0.000000     12.01000 ; qtot 2.040
   697   ca     1    10  C696  697     0.000000     12.01000 ; qtot 2.040
   698   ca     1    10  C697  698     0.000000     12.01000 ; qtot 2.040
   699   ca     1    10  C698  699     0.000000     12.01000 ; qtot 2.040
   700   ca     1    10  C699  700     0.000000     12.01000 ; qtot 2.040
   701   ca     1    10  C700  701     0.000000     12.01000 ; qtot 2.040
   702   ca     1    10  C701  702     0.000000     12.01000 ; qtot 2.040
   703   ca     1    10  C702  703     0.000000     12.01000 ; qtot 2.040
   704   ca     1    10  C703  704     0.000000     12.01000 ; qtot 2.040
   705   ca     1    10  C704  705     0.000000     12.01000 ; qtot 2.040
   706   ca     1    10  C705  706     0.000000     12.01000 ; qtot 2.040
   707   ca     1    10  C706  707     0.000000     12.01000 ; qtot 2.040
   708   ca     1    10  C707  708     0.000000     12.01000 ; qtot 2.040
   709   ca     1    10  C708  709     0.000000     12.01000 ; qtot 2.040
   710   ca     1    10  C709  710     0.000000     12.01000 ; qtot 2.040
   711   ca     1    10  C710  711     0.000000     12.01000 ; qtot 2.040
   712   ca     1    10  C711  712     0.000000     12.01000 ; qtot 2.040
   713   ca     1    10  C712  713     0.000000     12.01000 ; qtot 2.040
   714   ca     1    10  C713  714     0.000000     12.01000 ; qtot 2.040
   715   ca     1    10  C714  715     0.000000     12.01000 ; qtot 2.040
   716   ca     1    10  C715  716     0.000000     12.01000 ; qtot 2.040
   717   ca     1    10  C716  717     0.000000     12.01000 ; qtot 2.040
   718   ca     1    10  C717  718     0.000000     12.01000 ; qtot 2.040
   719   ca     1    10  C718  719     0.000000     12.01000 ; qtot 2.040
   720   ca     1    10  C719  720     0.000000     12.01000 ; qtot 2.040
   721   ca     1    10  C720  721     0.000000     12.01000 ; qtot 2.040
   722   ca     1    10  C721  722     0.000000     12.01000 ; qtot 2.040
   723   ca     1    10  C722  723     0.000000     12.01000 ; qtot 2.040
   724   ca     1    10  C723  724     0.000000     12.01000 ; qtot 2.040
   725   ca     1    10  C724  725     0.000000     12.01000 ; qtot 2.040
   726   ca     1    10  C725  726     0.000000     12.01000 ; qtot 2.040
   727   ca     1    10  C726  727     0.000000     12.01000 ; qtot 2.040
   728   ca     1    10  C727  728     0.000000     12.01000 ; qtot 2.040
   729   ca     1    10  C728  729     0.000000     12.01000 ; qtot 2.040
   730   ca     1    10  C729  730     0.000000     12.01000 ; qtot 2.040
   731   ca     1    10  C730  731     0.000000     12.01000 ; qtot 2.040
   732   ca     1    10  C731  732     0.000000     12.01000 ; qtot 2.040
   733   ca     1    10  C732  733     0.000000     12.01000 ; qtot 2.040
   734   ca     1    10  C733  734     0.000000     12.01000 ; qtot 2.040
   735   ca     1    10  C734  735     0.000000     12.01000 ; qtot 2.040
   736   ca     1    10  C735  736     0.000000     12.01000 ; qtot 2.040
   737   ca     1    10  C736  737     0.000000     12.01000 ; qtot 2.040
   738   ca     1    10  C737  738     0.000000     12.01000 ; qtot 2.040
   739   ca     1    10  C738  739     0.000000     12.01000 ; qtot 2.040
   740   ca     1    10  C739  740     0.000000     12.01000 ; qtot 2.040
   741   ca     1    10  C740  741     0.000000     12.01000 ; qtot 2.040
   742   ca     1    10  C741  742     0.000000     12.01000 ; qtot 2.040
   743   ca     1    10  C742  743     0.000000     12.01000 ; qtot 2.040
   744   ca     1    10  C743  744     0.000000     12.01000 ; qtot 2.040
   745   ca     1    10  C744  745     0.000000     12.01000 ; qtot 2.040
   746   ca     1    10  C745  746     0.000000     12.01000 ; qtot 2.040
   747   ca     1    10  C746  747     0.000000     12.01000 ; qtot 2.040
   748   ca     1    10  C747  748     0.000000     12.01000 ; qtot 2.040
   749   ca     1    10  C748  749     0.000000     12.01000 ; qtot 2.040
   750   ca     1    10  C749  750     0.000000     12.01000 ; qtot 2.040
   751   ca     1    10  C750  751     0.000000     12.01000 ; qtot 2.040
   752   ca     1    10  C751  752     0.000000     12.01000 ; qtot 2.040
   753   ca     1    10  C752  753     0.000000     12.01000 ; qtot 2.040
   754   ca     1    10  C753  754     0.000000     12.01000 ; qtot 2.040
   755   ca     1    10  C754  755     0.000000     12.01000 ; qtot 2.040
   756   ca     1    10  C755  756     0.000000     12.01000 ; qtot 2.040
   757   ca     1    10  C756  757     0.000000     12.01000 ; qtot 2.040
   758   ca     1    10  C757  758     0.000000     12.01000 ; qtot 2.040
   759   ca     1    10  C758  759     0.000000     12.01000 ; qtot 2.040
   760   ca     1    10  C759  760     0.000000     12.01000 ; qtot 2.040
   761   ca     1    10  C760  761     0.000000     12.01000 ; qtot 2.040
   762   ca     1    10  C761  762     0.000000     12.01000 ; qtot 2.040
   763   ca     1    10  C762  763     0.000000     12.01000 ; qtot 2.040
   764   ca     1    10  C763  764     0.000000     12.01000 ; qtot 2.040
   765   ca     1    10  C764  765     0.000000     12.01000 ; qtot 2.040
   766   ca     1    10  C765  766     0.000000     12.01000 ; qtot 2.040
   767   ca     1    10  C766  767     0.000000     12.01000 ; qtot 2.040
   768   ca     1    10  C767  768     0.000000     12.01000 ; qtot 2.040
   769   ca     1    10  C768  769     0.000000     12.01000 ; qtot 2.040
   770   ca     1    10  C769  770     0.000000     12.01000 ; qtot 2.040
   771   ca     1    10  C770  771     0.000000     12.01000 ; qtot 2.040
   772   ca     1    10  C771  772     0.000000     12.01000 ; qtot 2.040
   773   ca     1    10  C772  773     0.000000     12.01000 ; qtot 2.040
   774   ca     1    10  C773  774     0.000000     12.01000 ; qtot 2.040
   775   ca     1    10  C774  775     0.000000     12.01000 ; qtot 2.040
   776   ca     1    10  C775  776     0.000000     12.01000 ; qtot 2.040
   777   ca     1    10  C776  777     0.000000     12.01000 ; qtot 2.040
   778   ca     1    10  C777  778     0.000000     12.01000 ; qtot 2.040
   779   ca     1    10  C778  779     0.000000     12.01000 ; qtot 2.040
   780   ca     1    10  C779  780     0.000000     12.01000 ; qtot 2.040
   781   ca     1    10  C780  781     0.000000     12.01000 ; qtot 2.040
   782   ca     1    10  C781  782     0.000000     12.01000 ; qtot 2.040
   783   ca     1    10  C782  783     0.000000     12.01000 ; qtot 2.040
   784   ca     1    10  C783  784     0.000000     12.01000 ; qtot 2.040
   785   ca     1    10  C784  785     0.000000     12.01000 ; qtot 2.040
   786   ca     1    10  C785  786     0.000000     12.01000 ; qtot 2.040
   787   ca     1    10  C786  787     0.000000     12.01000 ; qtot 2.040
   788   ca     1    10  C787  788     0.000000     12.01000 ; qtot 2.040
   789   ca     1    10  C788  789     0.000000     12.01000 ; qtot 2.040
   790   ca     1    10  C789  790     0.000000     12.01000 ; qtot 2.040
   791   ca     1    10  C790  791     0.000000     12.01000 ; qtot 2.040
   792   ca     1    10  C791  792     0.000000     12.01000 ; qtot 2.040
   793   ca     1    10  C792  793     0.000000     12.01000 ; qtot 2.040
   794   ca     1    10  C793  794     0.000000     12.01000 ; qtot 2.040
   795   ca     1    10  C794  795     0.000000     12.01000 ; qtot 2.040
   796   ca     1    10  C795  796     0.000000     12.01000 ; qtot 2.040
   797   ca     1    10  C796  797     0.000000     12.01000 ; qtot 2.040
   798   ca     1    10  C797  798     0.000000     12.01000 ; qtot 2.040
   799   ca     1    10  C798  799     0.000000     12.01000 ; qtot 2.040
   800   ca     1    10  C799  800     0.140000     12.01000 ; qtot 2.180
   801   ca     1    10  C800  801     0.000000     12.01000 ; qtot 2.180
   802   ca     1    10  C801  802     0.000000     12.01000 ; qtot 2.180
   803   ca     1    10  C802  803     0.000000     12.01000 ; qtot 2.180
   804   ca     1    10  C803  804     0.000000     12.01000 ; qtot 2.180
   805   ca     1    10  C804  805     0.000000     12.01000 ; qtot 2.180
   806   ca     1    10  C805  806     0.000000     12.01000 ; qtot 2.180
   807   ca     1    10  C806  807     0.000000     12.01000 ; qtot 2.180
   808   ca     1    10  C807  808     0.000000     12.01000 ; qtot 2.180
   809   ca     1    10  C808  809     0.000000     12.01000 ; qtot 2.180
   810   ca     1    10  C809  810     0.000000     12.01000 ; qtot 2.180
   811   ca     1    10  C810  811     0.000000     12.01000 ; qtot 2.180
   812   ca     1    10  C811  812     0.000000     12.01000 ; qtot 2.180
   813   ca     1    10  C812  813     0.000000     12.01000 ; qtot 2.180
   814   ca     1    10  C813  814     0.000000     12.01000 ; qtot 2.180
   815   ca     1    10  C814  815     0.000000     12.01000 ; qtot 2.180
   816   ca     1    10  C815  816     0.000000     12.01000 ; qtot 2.180
   817   ca     1    10  C816  817     0.000000     12.01000 ; qtot 2.180
   818   ca     1    10  C817  818     0.000000     12.01000 ; qtot 2.180
   819   c3     1    10  C818  819    -0.020000     12.01000 ; qtot 2.160
   820   ca     1    10  C819  820     0.000000     12.01000 ; qtot 2.160
   821   ca     1    10  C820  821     0.000000     12.01000 ; qtot 2.160
   822   ca     1    10  C821  822     0.000000     12.01000 ; qtot 2.160
   823   ca     1    10  C822  823     0.000000     12.01000 ; qtot 2.160
   824   ca     1    10  C823  824     0.000000     12.01000 ; qtot 2.160
   825   ca     1    10  C824  825     0.000000     12.01000 ; qtot 2.160
   826   ca     1    10  C825  826     0.000000     12.01000 ; qtot 2.160
   827   ca     1    10  C826  827     0.000000     12.01000 ; qtot 2.160
   828   ca     1    10  C827  828     0.000000     12.01000 ; qtot 2.160
   829   ca     1    10  C828  829     0.000000     12.01000 ; qtot 2.160
   830   ca     1    10  C829  830     0.000000     12.01000 ; qtot 2.160
   831   ca     1    10  C830  831     0.000000     12.01000 ; qtot 2.160
   832   ca     1    10  C831  832     0.000000     12.01000 ; qtot 2.160
   833   ca     1    10  C832  833     0.000000     12.01000 ; qtot 2.160
   834   ca     1    10  C833  834     0.000000     12.01000 ; qtot 2.160
   835   ca     1    10  C834  835     0.000000     12.01000 ; qtot 2.160
   836   ca     1    10  C835  836     0.000000     12.01000 ; qtot 2.160
   837   ca     1    10  C836  837     0.000000     12.01000 ; qtot 2.160
   838   ca     1    10  C837  838     0.000000     12.01000 ; qtot 2.160
   839   ca     1    10  C838  839     0.000000     12.01000 ; qtot 2.160
   840   ca     1    10  C839  840     0.000000     12.01000 ; qtot 2.160
   841   ca     1    10  C840  841     0.000000     12.01000 ; qtot 2.160
   842   ca     1    10  C841  842     0.000000     12.01000 ; qtot 2.160
   843   ca     1    10  C842  843     0.000000     12.01000 ; qtot 2.160
   844   ca     1    10  C843  844     0.000000     12.01000 ; qtot 2.160
   845   ca     1    10  C844  845     0.000000     12.01000 ; qtot 2.160
   846   ca     1    10  C845  846     0.000000     12.01000 ; qtot 2.160
   847   ca     1    10  C846  847     0.000000     12.01000 ; qtot 2.160
   848   ca     1    10  C847  848     0.000000     12.01000 ; qtot 2.160
   849   ca     1    10  C848  849     0.000000     12.01000 ; qtot 2.160
   850   ca     1    10  C849  850     0.000000     12.01000 ; qtot 2.160
   851   ca     1    10  C850  851     0.000000     12.01000 ; qtot 2.160
   852   ca     1    10  C851  852     0.000000     12.01000 ; qtot 2.160
   853   ca     1    10  C852  853     0.000000     12.01000 ; qtot 2.160
   854   ca     1    10  C853  854     0.000000     12.01000 ; qtot 2.160
   855   ca     1    10  C854  855     0.000000     12.01000 ; qtot 2.160
   856   ca     1    10  C855  856     0.000000     12.01000 ; qtot 2.160
   857   ca     1    10  C856  857     0.000000     12.01000 ; qtot 2.160
   858   ca     1    10  C857  858     0.000000     12.01000 ; qtot 2.160
   859   ca     1    10  C858  859     0.000000     12.01000 ; qtot 2.160
   860   c3     1    10  C859  860    -0.020000     12.01000 ; qtot 2.140
   861   ca     1    10  C860  861     0.000000     12.01000 ; qtot 2.140
   862   ca     1    10  C861  862     0.000000     12.01000 ; qtot 2.140
   863   ca     1    10  C862  863     0.000000     12.01000 ; qtot 2.140
   864   ca     1    10  C863  864     0.000000     12.01000 ; qtot 2.140
   865   ca     1    10  C864  865     0.000000     12.01000 ; qtot 2.140
   866   ca     1    10  C865  866     0.000000     12.01000 ; qtot 2.140
   867   ca     1    10  C866  867     0.000000     12.01000 ; qtot 2.140
   868   ca     1    10  C867  868     0.000000     12.01000 ; qtot 2.140
   869   ca     1    10  C868  869     0.000000     12.01000 ; qtot 2.140
   870   ca     1    10  C869  870     0.000000     12.01000 ; qtot 2.140
   871   ca     1    10  C870  871     0.000000     12.01000 ; qtot 2.140
   872   ca     1    10  C871  872     0.000000     12.01000 ; qtot 2.140
   873   ca     1    10  C872  873     0.000000     12.01000 ; qtot 2.140
   874   ca     1    10  C873  874     0.000000     12.01000 ; qtot 2.140
   875   ca     1    10  C874  875     0.000000     12.01000 ; qtot 2.140
   876   ca     1    10  C875  876     0.000000     12.01000 ; qtot 2.140
   877   ca     1    10  C876  877     0.000000     12.01000 ; qtot 2.140
   878   ca     1    10  C877  878     0.000000     12.01000 ; qtot 2.140
   879   ca     1    10  C878  879     0.140000     12.01000 ; qtot 2.280
   880   ca     1    10  C879  880     0.000000     12.01000 ; qtot 2.280
   881   ca     1    10  C880  881     0.000000     12.01000 ; qtot 2.280
   882   ca     1    10  C881  882     0.000000     12.01000 ; qtot 2.280
   883   ca     1    10  C882  883     0.000000     12.01000 ; qtot 2.280
   884   ca     1    10  C883  884     0.000000     12.01000 ; qtot 2.280
   885   ca     1    10  C884  885     0.000000     12.01000 ; qtot 2.280
   886   ca     1    10  C885  886     0.000000     12.01000 ; qtot 2.280
   887   ca     1    10  C886  887     0.000000     12.01000 ; qtot 2.280
   888   ca     1    10  C887  888     0.000000     12.01000 ; qtot 2.280
   889   ca     1    10  C888  889     0.000000     12.01000 ; qtot 2.280
   890   ca     1    10  C889  890     0.000000     12.01000 ; qtot 2.280
   891   ca     1    10  C890  891     0.000000     12.01000 ; qtot 2.280
   892   ca     1    10  C891  892     0.000000     12.01000 ; qtot 2.280
   893   ca     1    10  C892  893     0.000000     12.01000 ; qtot 2.280
   894   ca     1    10  C893  894     0.000000     12.01000 ; qtot 2.280
   895   ca     1    10  C894  895     0.000000     12.01000 ; qtot 2.280
   896   ca     1    10  C895  896     0.000000     12.01000 ; qtot 2.280
   897   ca     1    10  C896  897     0.000000     12.01000 ; qtot 2.280
   898   ca     1    10  C897  898     0.000000     12.01000 ; qtot 2.280
   899   ca     1    10  C898  899     0.000000     12.01000 ; qtot 2.280
   900   ca     1    10  C899  900     0.000000     12.01000 ; qtot 2.280
   901   ca     1    10  C900  901     0.000000     12.01000 ; qtot 2.280
   902   ca     1    10  C901  902     0.000000     12.01000 ; qtot 2.280
   903   ca     1    10  C902  903     0.000000     12.01000 ; qtot 2.280
   904   ca     1    10  C903  904     0.000000     12.01000 ; qtot 2.280
   905   ca     1    10  C904  905     0.000000     12.01000 ; qtot 2.280
   906   ca     1    10  C905  906     0.000000     12.01000 ; qtot 2.280
   907   ca     1    10  C906  907     0.000000     12.01000 ; qtot 2.280
   908   ca     1    10  C907  908     0.000000     12.01000 ; qtot 2.280
   909   ca     1    10  C908  909     0.000000     12.01000 ; qtot 2.280
   910   ca     1    10  C909  910     0.000000     12.01000 ; qtot 2.280
   911   ca     1    10  C910  911     0.000000     12.01000 ; qtot 2.280
   912   ca     1    10  C911  912     0.000000     12.01000 ; qtot 2.280
   913   ca     1    10  C912  913     0.000000     12.01000 ; qtot 2.280
   914   ca     1    10  C913  914     0.000000     12.01000 ; qtot 2.280
   915   ca     1    10  C914  915     0.000000     12.01000 ; qtot 2.280
   916   ca     1    10  C915  916     0.000000     12.01000 ; qtot 2.280
   917   ca     1    10  C916  917     0.000000     12.01000 ; qtot 2.280
   918   ca     1    10  C917  918     0.000000     12.01000 ; qtot 2.280
   919   ca     1    10  C918  919     0.000000     12.01000 ; qtot 2.280
   920   ca     1    10  C919  920     0.000000     12.01000 ; qtot 2.280
   921   ca     1    10  C920  921     0.000000     12.01000 ; qtot 2.280
   922   ca     1    10  C921  922     0.000000     12.01000 ; qtot 2.280
   923   ca     1    10  C922  923     0.000000     12.01000 ; qtot 2.280
   924   ca     1    10  C923  924     0.000000     12.01000 ; qtot 2.280
   925   ca     1    10  C924  925     0.000000     12.01000 ; qtot 2.280
   926   ca     1    10  C925  926     0.000000     12.01000 ; qtot 2.280
   927   ca     1    10  C926  927     0.000000     12.01000 ; qtot 2.280
   928   ca     1    10  C927  928     0.000000     12.01000 ; qtot 2.280
   929   ca     1    10  C928  929     0.000000     12.01000 ; qtot 2.280
   930   ca     1    10  C929  930     0.000000     12.01000 ; qtot 2.280
   931   ca     1    10  C930  931     0.000000     12.01000 ; qtot 2.280
   932   ca     1    10  C931  932     0.000000     12.01000 ; qtot 2.280
   933   ca     1    10  C932  933     0.000000     12.01000 ; qtot 2.280
   934   ca     1    10  C933  934     0.000000     12.01000 ; qtot 2.280
   935   ca     1    10  C934  935     0.000000     12.01000 ; qtot 2.280
   936   ca     1    10  C935  936     0.000000     12.01000 ; qtot 2.280
   937   ca     1    10  C936  937     0.000000     12.01000 ; qtot 2.280
   938   ca     1    10  C937  938     0.000000     12.01000 ; qtot 2.280
   939   ca     1    10  C938  939     0.000000     12.01000 ; qtot 2.280
   940   ca     1    10  C939  940     0.000000     12.01000 ; qtot 2.280
   941   ca     1    10  C940  941     0.000000     12.01000 ; qtot 2.280
   942   ca     1    10  C941  942     0.000000     12.01000 ; qtot 2.280
   943   ca     1    10  C942  943     0.000000     12.01000 ; qtot 2.280
   944   ca     1    10  C943  944     0.000000     12.01000 ; qtot 2.280
   945   ca     1    10  C944  945     0.000000     12.01000 ; qtot 2.280
   946   ca     1    10  C945  946     0.000000     12.01000 ; qtot 2.280
   947   ca     1    10  C946  947     0.000000     12.01000 ; qtot 2.280
   948   ca     1    10  C947  948     0.000000     12.01000 ; qtot 2.280
   949   ca     1    10  C948  949     0.000000     12.01000 ; qtot 2.280
   950   ca     1    10  C949  950     0.000000     12.01000 ; qtot 2.280
   951   ca     1    10  C950  951     0.000000     12.01000 ; qtot 2.280
   952   ca     1    10  C951  952     0.000000     12.01000 ; qtot 2.280
   953   ca     1    10  C952  953     0.000000     12.01000 ; qtot 2.280
   954   ca     1    10  C953  954     0.000000     12.01000 ; qtot 2.280
   955   ca     1    10  C954  955     0.000000     12.01000 ; qtot 2.280
   956   ca     1    10  C955  956     0.000000     12.01000 ; qtot 2.280
   957   ca     1    10  C956  957     0.000000     12.01000 ; qtot 2.280
   958   ca     1    10  C957  958     0.000000     12.01000 ; qtot 2.280
   959   ca     1    10  C958  959     0.000000     12.01000 ; qtot 2.280
   960   ca     1    10  C959  960     0.000000     12.01000 ; qtot 2.280
   961    c     1    10  C960  961     0.410000     12.01000 ; qtot 2.690
   962    o     1    10     O  962    -0.400000     16.00000 ; qtot 2.290
   963   oh     1    10    O1  963    -0.500001     16.00000 ; qtot 1.790
   964   ho     1    10     H  964     0.370000      1.00800 ; qtot 2.160
   965    c     1    10  C961  965     0.410000     12.01000 ; qtot 2.570
   966    o     1    10    O2  966    -0.400000     16.00000 ; qtot 2.170
   967   oh     1    10    O3  967    -0.500001     16.00000 ; qtot 1.670
   968   ho     1    10    H1  968     0.370000      1.00800 ; qtot 2.040
   969    c     1    10  C962  969     0.410000     12.01000 ; qtot 2.450
   970    o     1    10    O4  970    -0.400000     16.00000 ; qtot 2.050
   971   oh     1    10    O5  971    -0.500001     16.00000 ; qtot 1.550
   972   ho     1    10    H2  972     0.370000      1.00800 ; qtot 1.920
   973    c     1    10  C963  973     0.410000     12.01000 ; qtot 2.330
   974    o     1    10    O6  974    -0.400000     16.00000 ; qtot 1.930
   975   oh     1    10    O7  975    -0.500001     16.00000 ; qtot 1.430
   976   ho     1    10    H3  976     0.370000      1.00800 ; qtot 1.800
   977    c     1    10  C964  977     0.410000     12.01000 ; qtot 2.210
   978    o     1    10    O8  978    -0.400000     16.00000 ; qtot 1.810
   979   oh     1    10    O9  979    -0.500001     16.00000 ; qtot 1.310
   980   ho     1    10    H4  980     0.370000      1.00800 ; qtot 1.680
   981    c     1    10  C965  981     0.410000     12.01000 ; qtot 2.090
   982    o     1    10   O10  982    -0.400000     16.00000 ; qtot 1.690
   983   oh     1    10   O11  983    -0.500001     16.00000 ; qtot 1.190
   984   ho     1    10    H5  984     0.370000      1.00800 ; qtot 1.560
   985    c     1    10  C966  985     0.410000     12.01000 ; qtot 1.970
   986    o     1    10   O12  986    -0.400000     16.00000 ; qtot 1.570
   987   oh     1    10   O13  987    -0.500001     16.00000 ; qtot 1.070
   988   ho     1    10    H6  988     0.370000      1.00800 ; qtot 1.440
   989    c     1    10  C967  989     0.410000     12.01000 ; qtot 1.850
   990    o     1    10   O14  990    -0.400000     16.00000 ; qtot 1.450
   991   oh     1    10   O15  991    -0.500001     16.00000 ; qtot 0.950
   992   ho     1    10    H7  992     0.370000      1.00800 ; qtot 1.320
   993    c     1    10  C968  993     0.410000     12.01000 ; qtot 1.730
   994    o     1    10   O16  994    -0.400000     16.00000 ; qtot 1.330
   995   oh     1    10   O17  995    -0.500001     16.00000 ; qtot 0.830
   996   ho     1    10    H8  996     0.370000      1.00800 ; qtot 1.200
   997    c     1    10  C969  997     0.410000     12.01000 ; qtot 1.610
   998    o     1    10   O18  998    -0.400000     16.00000 ; qtot 1.210
   999   oh     1    10   O19  999    -0.500001     16.00000 ; qtot 0.710
  1000   ho     1    10    H9 1000     0.370000      1.00800 ; qtot 1.080
  1001    c     1    10  C970 1001     0.410000     12.01000 ; qtot 1.490
  1002    o     1    10   O20 1002    -0.400000     16.00000 ; qtot 1.090
  1003   oh     1    10   O21 1003    -0.500001     16.00000 ; qtot 0.590
  1004   ho     1    10   H10 1004     0.370000      1.00800 ; qtot 0.960
  1005    c     1    10  C971 1005     0.410000     12.01000 ; qtot 1.370
  1006    o     1    10   O22 1006    -0.400000     16.00000 ; qtot 0.970
  1007   oh     1    10   O23 1007    -0.500001     16.00000 ; qtot 0.470
  1008   ho     1    10   H11 1008     0.370000      1.00800 ; qtot 0.840
  1009    c     1    10  C972 1009     0.410000     12.01000 ; qtot 1.250
  1010    o     1    10   O24 1010    -0.400000     16.00000 ; qtot 0.850
  1011   oh     1    10   O25 1011    -0.500001     16.00000 ; qtot 0.350
  1012   ho     1    10   H12 1012     0.370000      1.00800 ; qtot 0.720
  1013    c     1    10  C973 1013     0.410000     12.01000 ; qtot 1.130
  1014    o     1    10   O26 1014    -0.400000     16.00000 ; qtot 0.730
  1015   oh     1    10   O27 1015    -0.500001     16.00000 ; qtot 0.230
  1016   ho     1    10   H13 1016     0.370000      1.00800 ; qtot 0.600
  1017    c     1    10  C974 1017     0.410000     12.01000 ; qtot 1.010
  1018    o     1    10   O28 1018    -0.400000     16.00000 ; qtot 0.610
  1019   oh     1    10   O29 1019    -0.500001     16.00000 ; qtot 0.110
  1020   ho     1    10   H14 1020     0.370000      1.00800 ; qtot 0.480
  1021    c     1    10  C975 1021     0.410000     12.01000 ; qtot 0.890
  1022    o     1    10   O30 1022    -0.400000     16.00000 ; qtot 0.490
  1023   oh     1    10   O31 1023    -0.500001     16.00000 ; qtot -0.010
  1024   ho     1    10   H15 1024     0.370000      1.00800 ; qtot 0.360
  1025    c     1    10  C976 1025     0.410000     12.01000 ; qtot 0.770
  1026    o     1    10   O32 1026    -0.400000     16.00000 ; qtot 0.370
  1027   oh     1    10   O33 1027    -0.500001     16.00000 ; qtot -0.130
  1028   ho     1    10   H16 1028     0.370000      1.00800 ; qtot 0.240
  1029    c     1    10  C977 1029     0.410000     12.01000 ; qtot 0.650
  1030    o     1    10   O34 1030    -0.400000     16.00000 ; qtot 0.250
  1031   oh     1    10   O35 1031    -0.500001     16.00000 ; qtot -0.250
  1032   ho     1    10   H17 1032     0.370000      1.00800 ; qtot 0.120
  1033    c     1    10  C978 1033     0.410000     12.01000 ; qtot 0.530
  1034    o     1    10   O36 1034    -0.400000     16.00000 ; qtot 0.130
  1035   oh     1    10   O37 1035    -0.500001     16.00000 ; qtot -0.370
  1036   ho     1    10   H18 1036     0.370000      1.00800 ; qtot -0.000

[ bonds ]
;   ai     aj funct   r             k
     1      2   1    1.3980e-01    3.1679e+05 ;      C - C1    
     1     20   1    1.3980e-01    3.1679e+05 ;      C - C19   
     1    954   1    1.3980e-01    3.1679e+05 ;      C - C953  
     2      3   1    1.3980e-01    3.1679e+05 ;     C1 - C2    
     2     21   1    1.3980e-01    3.1679e+05 ;     C1 - C20   
     3      4   1    1.3980e-01    3.1679e+05 ;     C2 - C3    
     3    956   1    1.3980e-01    3.1679e+05 ;     C2 - C955  
     4      5   1    1.3980e-01    3.1679e+05 ;     C3 - C4    
     4     23   1    1.3980e-01    3.1679e+05 ;     C3 - C22   
     5      6   1    1.3980e-01    3.1679e+05 ;     C4 - C5    
     5    958   1    1.3980e-01    3.1679e+05 ;     C4 - C957  
     6      7   1    1.3980e-01    3.1679e+05 ;     C5 - C6    
     6     25   1    1.3980e-01    3.1679e+05 ;     C5 - C24   
     7      8   1    1.3980e-01    3.1679e+05 ;     C6 - C7    
     7    960   1    1.3980e-01    3.1679e+05 ;     C6 - C959  
     8      9   1    1.3980e-01    3.1679e+05 ;     C7 - C8    
     8     27   1    1.3980e-01    3.1679e+05 ;     C7 - C26   
     9     10   1    1.3980e-01    3.1679e+05 ;     C8 - C9    
     9    942   1    1.3980e-01    3.1679e+05 ;     C8 - C941  
    10     11   1    1.3980e-01    3.1679e+05 ;     C9 - C10   
    10     29   1    1.3980e-01    3.1679e+05 ;     C9 - C28   
    11     12   1    1.3980e-01    3.1679e+05 ;    C10 - C11   
    11    944   1    1.3980e-01    3.1679e+05 ;    C10 - C943  
    12     13   1    1.3980e-01    3.1679e+05 ;    C11 - C12   
    12     31   1    1.3980e-01    3.1679e+05 ;    C11 - C30   
    13     14   1    1.3980e-01    3.1679e+05 ;    C12 - C13   
    13    946   1    1.3980e-01    3.1679e+05 ;    C12 - C945  
    14     15   1    1.3980e-01    3.1679e+05 ;    C13 - C14   
    14     33   1    1.3980e-01    3.1679e+05 ;    C13 - C32   
    15     16   1    1.3980e-01    3.1679e+05 ;    C14 - C15   
    15    948   1    1.3980e-01    3.1679e+05 ;    C14 - C947  
    16     17   1    1.3980e-01    3.1679e+05 ;    C15 - C16   
    16     35   1    1.3980e-01    3.1679e+05 ;    C15 - C34   
    17     18   1    1.3980e-01    3.1679e+05 ;    C16 - C17   
    17    950   1    1.3980e-01    3.1679e+05 ;    C16 - C949  
    18     19   1    1.3980e-01    3.1679e+05 ;    C17 - C18   
    18     37   1    1.3980e-01    3.1679e+05 ;    C17 - C36   
    19     20   1    1.3980e-01    3.1679e+05 ;    C18 - C19   
    19    952   1    1.3980e-01    3.1679e+05 ;    C18 - C951  
    20     39   1    1.3980e-01    3.1679e+05 ;    C19 - C38   
    21     22   1    1.3980e-01    3.1679e+05 ;    C20 - C21   
    21     40   1    1.3980e-01    3.1679e+05 ;    C20 - C39   
    22     23   1    1.3980e-01    3.1679e+05 ;    C21 - C22   
    22     41   1    1.3980e-01    3.1679e+05 ;    C21 - C40   
    23     24   1    1.3980e-01    3.1679e+05 ;    C22 - C23   
    24     25   1    1.3980e-01    3.1679e+05 ;    C23 - C24   
    24     43   1    1.3980e-01    3.1679e+05 ;    C23 - C42   
    25     26   1    1.3980e-01    3.1679e+05 ;    C24 - C25   
    26     27   1    1.3980e-01    3.1679e+05 ;    C25 - C26   
    26     45   1    1.3980e-01    3.1679e+05 ;    C25 - C44   
    27     28   1    1.3980e-01    3.1679e+05 ;    C26 - C27   
    28     29   1    1.3980e-01    3.1679e+05 ;    C27 - C28   
    28     47   1    1.3980e-01    3.1679e+05 ;    C27 - C46   
    29     30   1    1.3980e-01    3.1679e+05 ;    C28 - C29   
    30     31   1    1.3980e-01    3.1679e+05 ;    C29 - C30   
    30     49   1    1.3980e-01    3.1679e+05 ;    C29 - C48   
    31     32   1    1.3980e-01    3.1679e+05 ;    C30 - C31   
    32     33   1    1.3980e-01    3.1679e+05 ;    C31 - C32   
    32     51   1    1.3980e-01    3.1679e+05 ;    C31 - C50   
    33     34   1    1.3980e-01    3.1679e+05 ;    C32 - C33   
    34     35   1    1.3980e-01    3.1679e+05 ;    C33 - C34   
    34     53   1    1.3980e-01    3.1679e+05 ;    C33 - C52   
    35     36   1    1.3980e-01    3.1679e+05 ;    C34 - C35   
    36     37   1    1.3980e-01    3.1679e+05 ;    C35 - C36   
    36     55   1    1.3980e-01    3.1679e+05 ;    C35 - C54   
    37     38   1    1.3980e-01    3.1679e+05 ;    C36 - C37   
    38     39   1    1.3980e-01    3.1679e+05 ;    C37 - C38   
    38     57   1    1.3980e-01    3.1679e+05 ;    C37 - C56   
    39     40   1    1.3980e-01    3.1679e+05 ;    C38 - C39   
    40     59   1    1.3980e-01    3.1679e+05 ;    C39 - C58   
    41     42   1    1.3980e-01    3.1679e+05 ;    C40 - C41   
    41     60   1    1.3980e-01    3.1679e+05 ;    C40 - C59   
    42     43   1    1.3980e-01    3.1679e+05 ;    C41 - C42   
    42     61   1    1.3980e-01    3.1679e+05 ;    C41 - C60   
    43     44   1    1.3980e-01    3.1679e+05 ;    C42 - C43   
    44     45   1    1.3980e-01    3.1679e+05 ;    C43 - C44   
    44     63   1    1.3980e-01    3.1679e+05 ;    C43 - C62   
    45     46   1    1.3980e-01    3.1679e+05 ;    C44 - C45   
    46     47   1    1.3980e-01    3.1679e+05 ;    C45 - C46   
    46     65   1    1.3980e-01    3.1679e+05 ;    C45 - C64   
    47     48   1    1.3980e-01    3.1679e+05 ;    C46 - C47   
    48     49   1    1.3980e-01    3.1679e+05 ;    C47 - C48   
    48     67   1    1.3980e-01    3.1679e+05 ;    C47 - C66   
    49     50   1    1.3980e-01    3.1679e+05 ;    C48 - C49   
    50     51   1    1.3980e-01    3.1679e+05 ;    C49 - C50   
    50     69   1    1.3980e-01    3.1679e+05 ;    C49 - C68   
    51     52   1    1.3980e-01    3.1679e+05 ;    C50 - C51   
    52     53   1    1.3980e-01    3.1679e+05 ;    C51 - C52   
    52     71   1    1.3980e-01    3.1679e+05 ;    C51 - C70   
    53     54   1    1.3980e-01    3.1679e+05 ;    C52 - C53   
    54     55   1    1.3980e-01    3.1679e+05 ;    C53 - C54   
    54     73   1    1.3980e-01    3.1679e+05 ;    C53 - C72   
    55     56   1    1.3980e-01    3.1679e+05 ;    C54 - C55   
    56     57   1    1.3980e-01    3.1679e+05 ;    C55 - C56   
    56     75   1    1.3980e-01    3.1679e+05 ;    C55 - C74   
    57     58   1    1.3980e-01    3.1679e+05 ;    C56 - C57   
    58     59   1    1.3980e-01    3.1679e+05 ;    C57 - C58   
    58     77   1    1.3980e-01    3.1679e+05 ;    C57 - C76   
    59     60   1    1.3980e-01    3.1679e+05 ;    C58 - C59   
    60     79   1    1.3980e-01    3.1679e+05 ;    C59 - C78   
    61     62   1    1.3980e-01    3.1679e+05 ;    C60 - C61   
    61     80   1    1.3980e-01    3.1679e+05 ;    C60 - C79   
    62     63   1    1.3980e-01    3.1679e+05 ;    C61 - C62   
    62     81   1    1.3980e-01    3.1679e+05 ;    C61 - C80   
    63     64   1    1.3980e-01    3.1679e+05 ;    C62 - C63   
    64     65   1    1.3980e-01    3.1679e+05 ;    C63 - C64   
    64     83   1    1.3980e-01    3.1679e+05 ;    C63 - C82   
    65     66   1    1.3980e-01    3.1679e+05 ;    C64 - C65   
    66     67   1    1.3980e-01    3.1679e+05 ;    C65 - C66   
    66     85   1    1.3980e-01    3.1679e+05 ;    C65 - C84   
    67     68   1    1.3980e-01    3.1679e+05 ;    C66 - C67   
    68     69   1    1.3980e-01    3.1679e+05 ;    C67 - C68   
    68     87   1    1.3980e-01    3.1679e+05 ;    C67 - C86   
    69     70   1    1.3980e-01    3.1679e+05 ;    C68 - C69   
    70     71   1    1.3980e-01    3.1679e+05 ;    C69 - C70   
    70     89   1    1.3980e-01    3.1679e+05 ;    C69 - C88   
    71     72   1    1.3980e-01    3.1679e+05 ;    C70 - C71   
    72     73   1    1.3980e-01    3.1679e+05 ;    C71 - C72   
    72     91   1    1.3980e-01    3.1679e+05 ;    C71 - C90   
    73     74   1    1.3980e-01    3.1679e+05 ;    C72 - C73   
    74     75   1    1.3980e-01    3.1679e+05 ;    C73 - C74   
    74     93   1    1.3980e-01    3.1679e+05 ;    C73 - C92   
    75     76   1    1.3980e-01    3.1679e+05 ;    C74 - C75   
    76     77   1    1.3980e-01    3.1679e+05 ;    C75 - C76   
    76     95   1    1.3980e-01    3.1679e+05 ;    C75 - C94   
    77     78   1    1.3980e-01    3.1679e+05 ;    C76 - C77   
    78     79   1    1.3980e-01    3.1679e+05 ;    C77 - C78   
    78     97   1    1.3980e-01    3.1679e+05 ;    C77 - C96   
    79     80   1    1.3980e-01    3.1679e+05 ;    C78 - C79   
    80     99   1    1.3980e-01    3.1679e+05 ;    C79 - C98   
    81     82   1    1.3980e-01    3.1679e+05 ;    C80 - C81   
    81    100   1    1.3980e-01    3.1679e+05 ;    C80 - C99   
    82     83   1    1.3980e-01    3.1679e+05 ;    C81 - C82   
    82    101   1    1.3980e-01    3.1679e+05 ;    C81 - C100  
    83     84   1    1.3980e-01    3.1679e+05 ;    C82 - C83   
    84     85   1    1.3980e-01    3.1679e+05 ;    C83 - C84   
    84    103   1    1.3980e-01    3.1679e+05 ;    C83 - C102  
    85     86   1    1.3980e-01    3.1679e+05 ;    C84 - C85   
    86     87   1    1.3980e-01    3.1679e+05 ;    C85 - C86   
    86    105   1    1.3980e-01    3.1679e+05 ;    C85 - C104  
    87     88   1    1.3980e-01    3.1679e+05 ;    C86 - C87   
    88     89   1    1.3980e-01    3.1679e+05 ;    C87 - C88   
    88    107   1    1.3980e-01    3.1679e+05 ;    C87 - C106  
    89     90   1    1.3980e-01    3.1679e+05 ;    C88 - C89   
    90     91   1    1.3980e-01    3.1679e+05 ;    C89 - C90   
    90    109   1    1.3980e-01    3.1679e+05 ;    C89 - C108  
    91     92   1    1.5160e-01    2.0947e+05 ;    C90 - C91   
    92     93   1    1.5160e-01    2.0947e+05 ;    C91 - C92   
    92    111   1    1.5160e-01    2.0947e+05 ;    C91 - C110  
    92   1033   1    1.5240e-01    2.0353e+05 ;    C91 - C978  
    93     94   1    1.3980e-01    3.1679e+05 ;    C92 - C93   
    94     95   1    1.3980e-01    3.1679e+05 ;    C93 - C94   
    94    113   1    1.3850e-01    3.3336e+05 ;    C93 - C112  
    95     96   1    1.3980e-01    3.1679e+05 ;    C94 - C95   
    96     97   1    1.3980e-01    3.1679e+05 ;    C95 - C96   
    96    115   1    1.3980e-01    3.1679e+05 ;    C95 - C114  
    97     98   1    1.3980e-01    3.1679e+05 ;    C96 - C97   
    98     99   1    1.3980e-01    3.1679e+05 ;    C97 - C98   
    98    117   1    1.3980e-01    3.1679e+05 ;    C97 - C116  
    99    100   1    1.3980e-01    3.1679e+05 ;    C98 - C99   
   100    119   1    1.3980e-01    3.1679e+05 ;    C99 - C118  
   101    102   1    1.3980e-01    3.1679e+05 ;   C100 - C101  
   101    120   1    1.3980e-01    3.1679e+05 ;   C100 - C119  
   102    103   1    1.3980e-01    3.1679e+05 ;   C101 - C102  
   102    121   1    1.3980e-01    3.1679e+05 ;   C101 - C120  
   103    104   1    1.3980e-01    3.1679e+05 ;   C102 - C103  
   104    105   1    1.3980e-01    3.1679e+05 ;   C103 - C104  
   104    123   1    1.3980e-01    3.1679e+05 ;   C103 - C122  
   105    106   1    1.3980e-01    3.1679e+05 ;   C104 - C105  
   106    107   1    1.3980e-01    3.1679e+05 ;   C105 - C106  
   106    125   1    1.3980e-01    3.1679e+05 ;   C105 - C124  
   107    108   1    1.3980e-01    3.1679e+05 ;   C106 - C107  
   108    109   1    1.3980e-01    3.1679e+05 ;   C107 - C108  
   108    127   1    1.3980e-01    3.1679e+05 ;   C107 - C126  
   109    110   1    1.3980e-01    3.1679e+05 ;   C108 - C109  
   110    111   1    1.3980e-01    3.1679e+05 ;   C109 - C110  
   110    129   1    1.3980e-01    3.1679e+05 ;   C109 - C128  
   111    112   1    1.3980e-01    3.1679e+05 ;   C110 - C111  
   112    113   1    1.3850e-01    3.3336e+05 ;   C111 - C112  
   112    131   1    1.3980e-01    3.1679e+05 ;   C111 - C130  
   113    114   1    1.5100e-01    2.1385e+05 ;   C112 - C113  
   114    115   1    1.5160e-01    2.0947e+05 ;   C113 - C114  
   114    133   1    1.5160e-01    2.0947e+05 ;   C113 - C132  
   114   1017   1    1.5240e-01    2.0353e+05 ;   C113 - C974  
   115    116   1    1.3980e-01    3.1679e+05 ;   C114 - C115  
   116    117   1    1.3980e-01    3.1679e+05 ;   C115 - C116  
   116    135   1    1.3980e-01    3.1679e+05 ;   C115 - C134  
   117    118   1    1.3980e-01    3.1679e+05 ;   C116 - C117  
   118    119   1    1.3980e-01    3.1679e+05 ;   C117 - C118  
   118    137   1    1.3980e-01    3.1679e+05 ;   C117 - C136  
   119    120   1    1.3980e-01    3.1679e+05 ;   C118 - C119  
   120    139   1    1.3980e-01    3.1679e+05 ;   C119 - C138  
   121    122   1    1.3980e-01    3.1679e+05 ;   C120 - C121  
   121    140   1    1.3980e-01    3.1679e+05 ;   C120 - C139  
   122    123   1    1.3980e-01    3.1679e+05 ;   C121 - C122  
   122    141   1    1.3980e-01    3.1679e+05 ;   C121 - C140  
   123    124   1    1.5160e-01    2.0947e+05 ;   C122 - C123  
   124    125   1    1.5160e-01    2.0947e+05 ;   C123 - C124  
   124    143   1    1.5160e-01    2.0947e+05 ;   C123 - C142  
   124    985   1    1.5240e-01    2.0353e+05 ;   C123 - C966  
   125    126   1    1.3980e-01    3.1679e+05 ;   C124 - C125  
   126    127   1    1.3980e-01    3.1679e+05 ;   C125 - C126  
   126    145   1    1.3980e-01    3.1679e+05 ;   C125 - C144  
   127    128   1    1.3980e-01    3.1679e+05 ;   C126 - C127  
   128    129   1    1.3980e-01    3.1679e+05 ;   C127 - C128  
   128    147   1    1.3980e-01    3.1679e+05 ;   C127 - C146  
   129    130   1    1.3980e-01    3.1679e+05 ;   C128 - C129  
   130    131   1    1.3980e-01    3.1679e+05 ;   C129 - C130  
   130    149   1    1.3980e-01    3.1679e+05 ;   C129 - C148  
   131    132   1    1.3980e-01    3.1679e+05 ;   C130 - C131  
   132    133   1    1.3980e-01    3.1679e+05 ;   C131 - C132  
   132    151   1    1.3980e-01    3.1679e+05 ;   C131 - C150  
   133    134   1    1.3980e-01    3.1679e+05 ;   C132 - C133  
   134    135   1    1.3980e-01    3.1679e+05 ;   C133 - C134  
   134    153   1    1.3980e-01    3.1679e+05 ;   C133 - C152  
   135    136   1    1.3980e-01    3.1679e+05 ;   C134 - C135  
   136    137   1    1.3980e-01    3.1679e+05 ;   C135 - C136  
   136    155   1    1.3980e-01    3.1679e+05 ;   C135 - C154  
   137    138   1    1.3980e-01    3.1679e+05 ;   C136 - C137  
   138    139   1    1.3980e-01    3.1679e+05 ;   C137 - C138  
   138    157   1    1.3980e-01    3.1679e+05 ;   C137 - C156  
   139    140   1    1.3980e-01    3.1679e+05 ;   C138 - C139  
   140    159   1    1.5160e-01    2.0947e+05 ;   C139 - C158  
   141    142   1    1.3980e-01    3.1679e+05 ;   C140 - C141  
   141    160   1    1.3980e-01    3.1679e+05 ;   C140 - C159  
   142    143   1    1.3980e-01    3.1679e+05 ;   C141 - C142  
   142    161   1    1.3980e-01    3.1679e+05 ;   C141 - C160  
   143    144   1    1.3980e-01    3.1679e+05 ;   C142 - C143  
   144    145   1    1.3980e-01    3.1679e+05 ;   C143 - C144  
   144    163   1    1.3980e-01    3.1679e+05 ;   C143 - C162  
   145    146   1    1.3980e-01    3.1679e+05 ;   C144 - C145  
   146    147   1    1.3980e-01    3.1679e+05 ;   C145 - C146  
   146    165   1    1.3980e-01    3.1679e+05 ;   C145 - C164  
   147    148   1    1.3980e-01    3.1679e+05 ;   C146 - C147  
   148    149   1    1.3980e-01    3.1679e+05 ;   C147 - C148  
   148    167   1    1.3980e-01    3.1679e+05 ;   C147 - C166  
   149    150   1    1.3980e-01    3.1679e+05 ;   C148 - C149  
   150    151   1    1.3980e-01    3.1679e+05 ;   C149 - C150  
   150    169   1    1.3980e-01    3.1679e+05 ;   C149 - C168  
   151    152   1    1.3980e-01    3.1679e+05 ;   C150 - C151  
   152    153   1    1.3980e-01    3.1679e+05 ;   C151 - C152  
   152    171   1    1.3980e-01    3.1679e+05 ;   C151 - C170  
   153    154   1    1.3980e-01    3.1679e+05 ;   C152 - C153  
   154    155   1    1.3980e-01    3.1679e+05 ;   C153 - C154  
   154    173   1    1.3980e-01    3.1679e+05 ;   C153 - C172  
   155    156   1    1.3980e-01    3.1679e+05 ;   C154 - C155  
   156    157   1    1.3980e-01    3.1679e+05 ;   C155 - C156  
   156    175   1    1.3980e-01    3.1679e+05 ;   C155 - C174  
   157    158   1    1.3850e-01    3.3336e+05 ;   C156 - C157  
   158    159   1    1.5100e-01    2.1385e+05 ;   C157 - C158  
   158    177   1    1.5100e-01    2.1385e+05 ;   C157 - C176  
   159    160   1    1.5160e-01    2.0947e+05 ;   C158 - C159  
   159    973   1    1.5240e-01    2.0353e+05 ;   C158 - C963  
   160    179   1    1.3980e-01    3.1679e+05 ;   C159 - C178  
   161    162   1    1.3980e-01    3.1679e+05 ;   C160 - C161  
   161    180   1    1.3980e-01    3.1679e+05 ;   C160 - C179  
   162    163   1    1.3980e-01    3.1679e+05 ;   C161 - C162  
   162    181   1    1.3980e-01    3.1679e+05 ;   C161 - C180  
   163    164   1    1.3980e-01    3.1679e+05 ;   C162 - C163  
   164    165   1    1.3980e-01    3.1679e+05 ;   C163 - C164  
   164    183   1    1.3980e-01    3.1679e+05 ;   C163 - C182  
   165    166   1    1.3980e-01    3.1679e+05 ;   C164 - C165  
   166    167   1    1.3980e-01    3.1679e+05 ;   C165 - C166  
   166    185   1    1.3980e-01    3.1679e+05 ;   C165 - C184  
   167    168   1    1.3980e-01    3.1679e+05 ;   C166 - C167  
   168    169   1    1.3980e-01    3.1679e+05 ;   C167 - C168  
   168    187   1    1.3980e-01    3.1679e+05 ;   C167 - C186  
   169    170   1    1.3980e-01    3.1679e+05 ;   C168 - C169  
   170    171   1    1.3980e-01    3.1679e+05 ;   C169 - C170  
   170    189   1    1.3980e-01    3.1679e+05 ;   C169 - C188  
   171    172   1    1.3980e-01    3.1679e+05 ;   C170 - C171  
   172    173   1    1.3980e-01    3.1679e+05 ;   C171 - C172  
   172    191   1    1.3980e-01    3.1679e+05 ;   C171 - C190  
   173    174   1    1.3980e-01    3.1679e+05 ;   C172 - C173  
   174    175   1    1.3980e-01    3.1679e+05 ;   C173 - C174  
   174    193   1    1.3980e-01    3.1679e+05 ;   C173 - C192  
   175    176   1    1.3980e-01    3.1679e+05 ;   C174 - C175  
   176    177   1    1.5160e-01    2.0947e+05 ;   C175 - C176  
   176    195   1    1.3980e-01    3.1679e+05 ;   C175 - C194  
   177    178   1    1.5160e-01    2.0947e+05 ;   C176 - C177  
   177   1025   1    1.5240e-01    2.0353e+05 ;   C176 - C976  
   178    179   1    1.3980e-01    3.1679e+05 ;   C177 - C178  
   178    197   1    1.3980e-01    3.1679e+05 ;   C177 - C196  
   179    180   1    1.3980e-01    3.1679e+05 ;   C178 - C179  
   180    199   1    1.3980e-01    3.1679e+05 ;   C179 - C198  
   181    182   1    1.3980e-01    3.1679e+05 ;   C180 - C181  
   181    200   1    1.3980e-01    3.1679e+05 ;   C180 - C199  
   182    183   1    1.3980e-01    3.1679e+05 ;   C181 - C182  
   182    201   1    1.3980e-01    3.1679e+05 ;   C181 - C200  
   183    184   1    1.3980e-01    3.1679e+05 ;   C182 - C183  
   184    185   1    1.3980e-01    3.1679e+05 ;   C183 - C184  
   184    203   1    1.3980e-01    3.1679e+05 ;   C183 - C202  
   185    186   1    1.3980e-01    3.1679e+05 ;   C184 - C185  
   186    187   1    1.3980e-01    3.1679e+05 ;   C185 - C186  
   186    205   1    1.3980e-01    3.1679e+05 ;   C185 - C204  
   187    188   1    1.5160e-01    2.0947e+05 ;   C186 - C187  
   188    189   1    1.5160e-01    2.0947e+05 ;   C187 - C188  
   188    207   1    1.5160e-01    2.0947e+05 ;   C187 - C206  
   188   1013   1    1.5240e-01    2.0353e+05 ;   C187 - C973  
   189    190   1    1.3980e-01    3.1679e+05 ;   C188 - C189  
   190    191   1    1.3980e-01    3.1679e+05 ;   C189 - C190  
   190    209   1    1.3980e-01    3.1679e+05 ;   C189 - C208  
   191    192   1    1.3980e-01    3.1679e+05 ;   C190 - C191  
   192    193   1    1.3980e-01    3.1679e+05 ;   C191 - C192  
   192    211   1    1.3980e-01    3.1679e+05 ;   C191 - C210  
   193    194   1    1.3980e-01    3.1679e+05 ;   C192 - C193  
   194    195   1    1.3980e-01    3.1679e+05 ;   C193 - C194  
   194    213   1    1.3980e-01    3.1679e+05 ;   C193 - C212  
   195    196   1    1.3980e-01    3.1679e+05 ;   C194 - C195  
   196    197   1    1.3980e-01    3.1679e+05 ;   C195 - C196  
   196    215   1    1.3980e-01    3.1679e+05 ;   C195 - C214  
   197    198   1    1.3980e-01    3.1679e+05 ;   C196 - C197  
   198    199   1    1.3980e-01    3.1679e+05 ;   C197 - C198  
   198    217   1    1.3980e-01    3.1679e+05 ;   C197 - C216  
   199    200   1    1.3980e-01    3.1679e+05 ;   C198 - C199  
   200    219   1    1.3980e-01    3.1679e+05 ;   C199 - C218  
   201    202   1    1.3980e-01    3.1679e+05 ;   C200 - C201  
   201    220   1    1.3980e-01    3.1679e+05 ;   C200 - C219  
   202    203   1    1.3980e-01    3.1679e+05 ;   C201 - C202  
   202    221   1    1.3980e-01    3.1679e+05 ;   C201 - C220  
   203    204   1    1.3980e-01    3.1679e+05 ;   C202 - C203  
   204    205   1    1.3980e-01    3.1679e+05 ;   C203 - C204  
   204    223   1    1.3980e-01    3.1679e+05 ;   C203 - C222  
   205    206   1    1.3980e-01    3.1679e+05 ;   C204 - C205  
   206    207   1    1.3980e-01    3.1679e+05 ;   C205 - C206  
   206    225   1    1.3980e-01    3.1679e+05 ;   C205 - C224  
   207    208   1    1.3980e-01    3.1679e+05 ;   C206 - C207  
   208    209   1    1.3980e-01    3.1679e+05 ;   C207 - C208  
   208    227   1    1.3980e-01    3.1679e+05 ;   C207 - C226  
   209    210   1    1.3980e-01    3.1679e+05 ;   C208 - C209  
   210    211   1    1.3980e-01    3.1679e+05 ;   C209 - C210  
   210    229   1    1.3980e-01    3.1679e+05 ;   C209 - C228  
   211    212   1    1.3980e-01    3.1679e+05 ;   C210 - C211  
   212    213   1    1.3980e-01    3.1679e+05 ;   C211 - C212  
   212    231   1    1.3980e-01    3.1679e+05 ;   C211 - C230  
   213    214   1    1.3980e-01    3.1679e+05 ;   C212 - C213  
   214    215   1    1.3980e-01    3.1679e+05 ;   C213 - C214  
   214    233   1    1.3980e-01    3.1679e+05 ;   C213 - C232  
   215    216   1    1.3980e-01    3.1679e+05 ;   C214 - C215  
   216    217   1    1.3980e-01    3.1679e+05 ;   C215 - C216  
   216    235   1    1.3980e-01    3.1679e+05 ;   C215 - C234  
   217    218   1    1.3980e-01    3.1679e+05 ;   C216 - C217  
   218    219   1    1.3980e-01    3.1679e+05 ;   C217 - C218  
   218    237   1    1.3980e-01    3.1679e+05 ;   C217 - C236  
   219    220   1    1.3980e-01    3.1679e+05 ;   C218 - C219  
   220    239   1    1.3980e-01    3.1679e+05 ;   C219 - C238  
   221    222   1    1.3980e-01    3.1679e+05 ;   C220 - C221  
   221    240   1    1.3980e-01    3.1679e+05 ;   C220 - C239  
   222    223   1    1.3980e-01    3.1679e+05 ;   C221 - C222  
   222    241   1    1.3980e-01    3.1679e+05 ;   C221 - C240  
   223    224   1    1.3980e-01    3.1679e+05 ;   C222 - C223  
   224    225   1    1.3980e-01    3.1679e+05 ;   C223 - C224  
   224    243   1    1.3980e-01    3.1679e+05 ;   C223 - C242  
   225    226   1    1.3980e-01    3.1679e+05 ;   C224 - C225  
   226    227   1    1.3980e-01    3.1679e+05 ;   C225 - C226  
   226    245   1    1.5160e-01    2.0947e+05 ;   C225 - C244  
   227    228   1    1.3980e-01    3.1679e+05 ;   C226 - C227  
   228    229   1    1.3980e-01    3.1679e+05 ;   C227 - C228  
   228    247   1    1.3980e-01    3.1679e+05 ;   C227 - C246  
   229    230   1    1.3980e-01    3.1679e+05 ;   C228 - C229  
   230    231   1    1.3980e-01    3.1679e+05 ;   C229 - C230  
   230    249   1    1.3980e-01    3.1679e+05 ;   C229 - C248  
   231    232   1    1.3980e-01    3.1679e+05 ;   C230 - C231  
   232    233   1    1.3980e-01    3.1679e+05 ;   C231 - C232  
   232    251   1    1.3980e-01    3.1679e+05 ;   C231 - C250  
   233    234   1    1.3980e-01    3.1679e+05 ;   C232 - C233  
   234    235   1    1.3980e-01    3.1679e+05 ;   C233 - C234  
   234    253   1    1.3980e-01    3.1679e+05 ;   C233 - C252  
   235    236   1    1.3980e-01    3.1679e+05 ;   C234 - C235  
   236    237   1    1.3980e-01    3.1679e+05 ;   C235 - C236  
   236    255   1    1.3980e-01    3.1679e+05 ;   C235 - C254  
   237    238   1    1.3980e-01    3.1679e+05 ;   C236 - C237  
   238    239   1    1.3980e-01    3.1679e+05 ;   C237 - C238  
   238    257   1    1.3980e-01    3.1679e+05 ;   C237 - C256  
   239    240   1    1.3980e-01    3.1679e+05 ;   C238 - C239  
   240    259   1    1.3980e-01    3.1679e+05 ;   C239 - C258  
   241    242   1    1.3980e-01    3.1679e+05 ;   C240 - C241  
   241    260   1    1.3980e-01    3.1679e+05 ;   C240 - C259  
   242    243   1    1.3980e-01    3.1679e+05 ;   C241 - C242  
   242    261   1    1.3980e-01    3.1679e+05 ;   C241 - C260  
   243    244   1    1.3980e-01    3.1679e+05 ;   C242 - C243  
   244    245   1    1.5160e-01    2.0947e+05 ;   C243 - C244  
   244    263   1    1.3980e-01    3.1679e+05 ;   C243 - C262  
   245    246   1    1.5160e-01    2.0947e+05 ;   C244 - C245  
   245    977   1    1.5240e-01    2.0353e+05 ;   C244 - C964  
   246    247   1    1.3980e-01    3.1679e+05 ;   C245 - C246  
   246    265   1    1.3980e-01    3.1679e+05 ;   C245 - C264  
   247    248   1    1.3980e-01    3.1679e+05 ;   C246 - C247  
   248    249   1    1.3980e-01    3.1679e+05 ;   C247 - C248  
   248    267   1    1.3980e-01    3.1679e+05 ;   C247 - C266  
   249    250   1    1.3980e-01    3.1679e+05 ;   C248 - C249  
   250    251   1    1.3980e-01    3.1679e+05 ;   C249 - C250  
   250    269   1    1.3980e-01    3.1679e+05 ;   C249 - C268  
   251    252   1    1.3980e-01    3.1679e+05 ;   C250 - C251  
   252    253   1    1.3980e-01    3.1679e+05 ;   C251 - C252  
   252    271   1    1.3980e-01    3.1679e+05 ;   C251 - C270  
   253    254   1    1.3980e-01    3.1679e+05 ;   C252 - C253  
   254    255   1    1.3980e-01    3.1679e+05 ;   C253 - C254  
   254    273   1    1.3980e-01    3.1679e+05 ;   C253 - C272  
   255    256   1    1.3980e-01    3.1679e+05 ;   C254 - C255  
   256    257   1    1.3980e-01    3.1679e+05 ;   C255 - C256  
   256    275   1    1.3980e-01    3.1679e+05 ;   C255 - C274  
   257    258   1    1.3980e-01    3.1679e+05 ;   C256 - C257  
   258    259   1    1.3980e-01    3.1679e+05 ;   C257 - C258  
   258    277   1    1.3980e-01    3.1679e+05 ;   C257 - C276  
   259    260   1    1.3980e-01    3.1679e+05 ;   C258 - C259  
   260    279   1    1.3980e-01    3.1679e+05 ;   C259 - C278  
   261    262   1    1.3980e-01    3.1679e+05 ;   C260 - C261  
   261    280   1    1.3980e-01    3.1679e+05 ;   C260 - C279  
   262    263   1    1.3980e-01    3.1679e+05 ;   C261 - C262  
   262    281   1    1.3980e-01    3.1679e+05 ;   C261 - C280  
   263    264   1    1.3980e-01    3.1679e+05 ;   C262 - C263  
   264    265   1    1.3980e-01    3.1679e+05 ;   C263 - C264  
   264    283   1    1.3980e-01    3.1679e+05 ;   C263 - C282  
   265    266   1    1.3980e-01    3.1679e+05 ;   C264 - C265  
   266    267   1    1.3980e-01    3.1679e+05 ;   C265 - C266  
   266    285   1    1.3980e-01    3.1679e+05 ;   C265 - C284  
   267    268   1    1.3980e-01    3.1679e+05 ;   C266 - C267  
   268    269   1    1.3980e-01    3.1679e+05 ;   C267 - C268  
   268    287   1    1.3980e-01    3.1679e+05 ;   C267 - C286  
   269    270   1    1.3980e-01    3.1679e+05 ;   C268 - C269  
   270    271   1    1.3980e-01    3.1679e+05 ;   C269 - C270  
   270    289   1    1.3980e-01    3.1679e+05 ;   C269 - C288  
   271    272   1    1.3980e-01    3.1679e+05 ;   C270 - C271  
   272    273   1    1.3980e-01    3.1679e+05 ;   C271 - C272  
   272    291   1    1.3980e-01    3.1679e+05 ;   C271 - C290  
   273    274   1    1.3980e-01    3.1679e+05 ;   C272 - C273  
   274    275   1    1.3980e-01    3.1679e+05 ;   C273 - C274  
   274    293   1    1.3980e-01    3.1679e+05 ;   C273 - C292  
   275    276   1    1.3980e-01    3.1679e+05 ;   C274 - C275  
   276    277   1    1.3980e-01    3.1679e+05 ;   C275 - C276  
   276    295   1    1.3980e-01    3.1679e+05 ;   C275 - C294  
   277    278   1    1.3980e-01    3.1679e+05 ;   C276 - C277  
   278    279   1    1.3980e-01    3.1679e+05 ;   C277 - C278  
   278    297   1    1.3980e-01    3.1679e+05 ;   C277 - C296  
   279    280   1    1.3980e-01    3.1679e+05 ;   C278 - C279  
   280    299   1    1.3980e-01    3.1679e+05 ;   C279 - C298  
   281    282   1    1.3980e-01    3.1679e+05 ;   C280 - C281  
   281    300   1    1.3980e-01    3.1679e+05 ;   C280 - C299  
   282    283   1    1.3980e-01    3.1679e+05 ;   C281 - C282  
   282    301   1    1.3980e-01    3.1679e+05 ;   C281 - C300  
   283    284   1    1.3980e-01    3.1679e+05 ;   C282 - C283  
   284    285   1    1.3980e-01    3.1679e+05 ;   C283 - C284  
   284    303   1    1.3980e-01    3.1679e+05 ;   C283 - C302  
   285    286   1    1.3980e-01    3.1679e+05 ;   C284 - C285  
   286    287   1    1.3980e-01    3.1679e+05 ;   C285 - C286  
   286    305   1    1.3980e-01    3.1679e+05 ;   C285 - C304  
   287    288   1    1.3980e-01    3.1679e+05 ;   C286 - C287  
   288    289   1    1.3980e-01    3.1679e+05 ;   C287 - C288  
   288    307   1    1.3980e-01    3.1679e+05 ;   C287 - C306  
   289    290   1    1.3980e-01    3.1679e+05 ;   C288 - C289  
   290    291   1    1.3980e-01    3.1679e+05 ;   C289 - C290  
   290    309   1    1.3980e-01    3.1679e+05 ;   C289 - C308  
   291    292   1    1.3980e-01    3.1679e+05 ;   C290 - C291  
   292    293   1    1.3980e-01    3.1679e+05 ;   C291 - C292  
   292    311   1    1.5160e-01    2.0947e+05 ;   C291 - C310  
   293    294   1    1.3980e-01    3.1679e+05 ;   C292 - C293  
   294    295   1    1.3980e-01    3.1679e+05 ;   C293 - C294  
   294    313   1    1.3980e-01    3.1679e+05 ;   C293 - C312  
   295    296   1    1.3980e-01    3.1679e+05 ;   C294 - C295  
   296    297   1    1.3980e-01    3.1679e+05 ;   C295 - C296  
   296    315   1    1.3980e-01    3.1679e+05 ;   C295 - C314  
   297    298   1    1.3980e-01    3.1679e+05 ;   C296 - C297  
   298    299   1    1.3980e-01    3.1679e+05 ;   C297 - C298  
   298    317   1    1.3980e-01    3.1679e+05 ;   C297 - C316  
   299    300   1    1.3980e-01    3.1679e+05 ;   C298 - C299  
   300    319   1    1.3980e-01    3.1679e+05 ;   C299 - C318  
   301    302   1    1.3980e-01    3.1679e+05 ;   C300 - C301  
   301    320   1    1.3980e-01    3.1679e+05 ;   C300 - C319  
   302    303   1    1.3980e-01    3.1679e+05 ;   C301 - C302  
   302    321   1    1.3980e-01    3.1679e+05 ;   C301 - C320  
   303    304   1    1.3980e-01    3.1679e+05 ;   C302 - C303  
   304    305   1    1.3980e-01    3.1679e+05 ;   C303 - C304  
   304    323   1    1.3980e-01    3.1679e+05 ;   C303 - C322  
   305    306   1    1.3980e-01    3.1679e+05 ;   C304 - C305  
   306    307   1    1.3980e-01    3.1679e+05 ;   C305 - C306  
   306    325   1    1.3980e-01    3.1679e+05 ;   C305 - C324  
   307    308   1    1.3980e-01    3.1679e+05 ;   C306 - C307  
   308    309   1    1.3980e-01    3.1679e+05 ;   C307 - C308  
   308    327   1    1.3980e-01    3.1679e+05 ;   C307 - C326  
   309    310   1    1.3980e-01    3.1679e+05 ;   C308 - C309  
   310    311   1    1.5160e-01    2.0947e+05 ;   C309 - C310  
   310    329   1    1.3980e-01    3.1679e+05 ;   C309 - C328  
   311    312   1    1.5160e-01    2.0947e+05 ;   C310 - C311  
   311    961   1    1.5240e-01    2.0353e+05 ;   C310 - C960  
   312    313   1    1.3980e-01    3.1679e+05 ;   C311 - C312  
   312    331   1    1.3980e-01    3.1679e+05 ;   C311 - C330  
   313    314   1    1.3980e-01    3.1679e+05 ;   C312 - C313  
   314    315   1    1.3980e-01    3.1679e+05 ;   C313 - C314  
   314    333   1    1.3980e-01    3.1679e+05 ;   C313 - C332  
   315    316   1    1.3980e-01    3.1679e+05 ;   C314 - C315  
   316    317   1    1.3980e-01    3.1679e+05 ;   C315 - C316  
   316    335   1    1.3980e-01    3.1679e+05 ;   C315 - C334  
   317    318   1    1.3980e-01    3.1679e+05 ;   C316 - C317  
   318    319   1    1.3980e-01    3.1679e+05 ;   C317 - C318  
   318    337   1    1.3980e-01    3.1679e+05 ;   C317 - C336  
   319    320   1    1.3980e-01    3.1679e+05 ;   C318 - C319  
   320    339   1    1.3980e-01    3.1679e+05 ;   C319 - C338  
   321    322   1    1.3980e-01    3.1679e+05 ;   C320 - C321  
   321    340   1    1.3980e-01    3.1679e+05 ;   C320 - C339  
   322    323   1    1.3980e-01    3.1679e+05 ;   C321 - C322  
   322    341   1    1.3980e-01    3.1679e+05 ;   C321 - C340  
   323    324   1    1.5160e-01    2.0947e+05 ;   C322 - C323  
   324    325   1    1.5160e-01    2.0947e+05 ;   C323 - C324  
   324    343   1    1.5160e-01    2.0947e+05 ;   C323 - C342  
   324   1005   1    1.5240e-01    2.0353e+05 ;   C323 - C971  
   325    326   1    1.3980e-01    3.1679e+05 ;   C324 - C325  
   326    327   1    1.3980e-01    3.1679e+05 ;   C325 - C326  
   326    345   1    1.3980e-01    3.1679e+05 ;   C325 - C344  
   327    328   1    1.3980e-01    3.1679e+05 ;   C326 - C327  
   328    329   1    1.3980e-01    3.1679e+05 ;   C327 - C328  
   328    347   1    1.3980e-01    3.1679e+05 ;   C327 - C346  
   329    330   1    1.3980e-01    3.1679e+05 ;   C328 - C329  
   330    331   1    1.3980e-01    3.1679e+05 ;   C329 - C330  
   330    349   1    1.3980e-01    3.1679e+05 ;   C329 - C348  
   331    332   1    1.3980e-01    3.1679e+05 ;   C330 - C331  
   332    333   1    1.3980e-01    3.1679e+05 ;   C331 - C332  
   332    351   1    1.3980e-01    3.1679e+05 ;   C331 - C350  
   333    334   1    1.3980e-01    3.1679e+05 ;   C332 - C333  
   334    335   1    1.3980e-01    3.1679e+05 ;   C333 - C334  
   334    353   1    1.3980e-01    3.1679e+05 ;   C333 - C352  
   335    336   1    1.3980e-01    3.1679e+05 ;   C334 - C335  
   336    337   1    1.3980e-01    3.1679e+05 ;   C335 - C336  
   336    355   1    1.3980e-01    3.1679e+05 ;   C335 - C354  
   337    338   1    1.3980e-01    3.1679e+05 ;   C336 - C337  
   338    339   1    1.3980e-01    3.1679e+05 ;   C337 - C338  
   338    357   1    1.3980e-01    3.1679e+05 ;   C337 - C356  
   339    340   1    1.3980e-01    3.1679e+05 ;   C338 - C339  
   340    359   1    1.3980e-01    3.1679e+05 ;   C339 - C358  
   341    342   1    1.3980e-01    3.1679e+05 ;   C340 - C341  
   341    360   1    1.3980e-01    3.1679e+05 ;   C340 - C359  
   342    343   1    1.3980e-01    3.1679e+05 ;   C341 - C342  
   342    361   1    1.3980e-01    3.1679e+05 ;   C341 - C360  
   343    344   1    1.3980e-01    3.1679e+05 ;   C342 - C343  
   344    345   1    1.3980e-01    3.1679e+05 ;   C343 - C344  
   344    363   1    1.3980e-01    3.1679e+05 ;   C343 - C362  
   345    346   1    1.3980e-01    3.1679e+05 ;   C344 - C345  
   346    347   1    1.3980e-01    3.1679e+05 ;   C345 - C346  
   346    365   1    1.3980e-01    3.1679e+05 ;   C345 - C364  
   347    348   1    1.3980e-01    3.1679e+05 ;   C346 - C347  
   348    349   1    1.3980e-01    3.1679e+05 ;   C347 - C348  
   348    367   1    1.3980e-01    3.1679e+05 ;   C347 - C366  
   349    350   1    1.3980e-01    3.1679e+05 ;   C348 - C349  
   350    351   1    1.3980e-01    3.1679e+05 ;   C349 - C350  
   350    369   1    1.3980e-01    3.1679e+05 ;   C349 - C368  
   351    352   1    1.3980e-01    3.1679e+05 ;   C350 - C351  
   352    353   1    1.3980e-01    3.1679e+05 ;   C351 - C352  
   352    371   1    1.3980e-01    3.1679e+05 ;   C351 - C370  
   353    354   1    1.3980e-01    3.1679e+05 ;   C352 - C353  
   354    355   1    1.3980e-01    3.1679e+05 ;   C353 - C354  
   354    373   1    1.3980e-01    3.1679e+05 ;   C353 - C372  
   355    356   1    1.3980e-01    3.1679e+05 ;   C354 - C355  
   356    357   1    1.3980e-01    3.1679e+05 ;   C355 - C356  
   356    375   1    1.3980e-01    3.1679e+05 ;   C355 - C374  
   357    358   1    1.3980e-01    3.1679e+05 ;   C356 - C357  
   358    359   1    1.3980e-01    3.1679e+05 ;   C357 - C358  
   358    377   1    1.3980e-01    3.1679e+05 ;   C357 - C376  
   359    360   1    1.3980e-01    3.1679e+05 ;   C358 - C359  
   360    379   1    1.3980e-01    3.1679e+05 ;   C359 - C378  
   361    362   1    1.3980e-01    3.1679e+05 ;   C360 - C361  
   361    380   1    1.3980e-01    3.1679e+05 ;   C360 - C379  
   362    363   1    1.3980e-01    3.1679e+05 ;   C361 - C362  
   362    381   1    1.3980e-01    3.1679e+05 ;   C361 - C380  
   363    364   1    1.3980e-01    3.1679e+05 ;   C362 - C363  
   364    365   1    1.3980e-01    3.1679e+05 ;   C363 - C364  
   364    383   1    1.3980e-01    3.1679e+05 ;   C363 - C382  
   365    366   1    1.3980e-01    3.1679e+05 ;   C364 - C365  
   366    367   1    1.3980e-01    3.1679e+05 ;   C365 - C366  
   366    385   1    1.3980e-01    3.1679e+05 ;   C365 - C384  
   367    368   1    1.3980e-01    3.1679e+05 ;   C366 - C367  
   368    369   1    1.3980e-01    3.1679e+05 ;   C367 - C368  
   368    387   1    1.3980e-01    3.1679e+05 ;   C367 - C386  
   369    370   1    1.3980e-01    3.1679e+05 ;   C368 - C369  
   370    371   1    1.3980e-01    3.1679e+05 ;   C369 - C370  
   370    389   1    1.3980e-01    3.1679e+05 ;   C369 - C388  
   371    372   1    1.3980e-01    3.1679e+05 ;   C370 - C371  
   372    373   1    1.3980e-01    3.1679e+05 ;   C371 - C372  
   372    391   1    1.3980e-01    3.1679e+05 ;   C371 - C390  
   373    374   1    1.3980e-01    3.1679e+05 ;   C372 - C373  
   374    375   1    1.3980e-01    3.1679e+05 ;   C373 - C374  
   374    393   1    1.3980e-01    3.1679e+05 ;   C373 - C392  
   375    376   1    1.3980e-01    3.1679e+05 ;   C374 - C375  
   376    377   1    1.3980e-01    3.1679e+05 ;   C375 - C376  
   376    395   1    1.3980e-01    3.1679e+05 ;   C375 - C394  
   377    378   1    1.3980e-01    3.1679e+05 ;   C376 - C377  
   378    379   1    1.3980e-01    3.1679e+05 ;   C377 - C378  
   378    397   1    1.3980e-01    3.1679e+05 ;   C377 - C396  
   379    380   1    1.3980e-01    3.1679e+05 ;   C378 - C379  
   380    399   1    1.3980e-01    3.1679e+05 ;   C379 - C398  
   381    382   1    1.3980e-01    3.1679e+05 ;   C380 - C381  
   381    400   1    1.3980e-01    3.1679e+05 ;   C380 - C399  
   382    383   1    1.3980e-01    3.1679e+05 ;   C381 - C382  
   382    401   1    1.3980e-01    3.1679e+05 ;   C381 - C400  
   383    384   1    1.3980e-01    3.1679e+05 ;   C382 - C383  
   384    385   1    1.3980e-01    3.1679e+05 ;   C383 - C384  
   384    403   1    1.3980e-01    3.1679e+05 ;   C383 - C402  
   385    386   1    1.3980e-01    3.1679e+05 ;   C384 - C385  
   386    387   1    1.3980e-01    3.1679e+05 ;   C385 - C386  
   386    405   1    1.3980e-01    3.1679e+05 ;   C385 - C404  
   387    388   1    1.3980e-01    3.1679e+05 ;   C386 - C387  
   388    389   1    1.3980e-01    3.1679e+05 ;   C387 - C388  
   388    407   1    1.3980e-01    3.1679e+05 ;   C387 - C406  
   389    390   1    1.3980e-01    3.1679e+05 ;   C388 - C389  
   390    391   1    1.3980e-01    3.1679e+05 ;   C389 - C390  
   390    409   1    1.3980e-01    3.1679e+05 ;   C389 - C408  
   391    392   1    1.3980e-01    3.1679e+05 ;   C390 - C391  
   392    393   1    1.3980e-01    3.1679e+05 ;   C391 - C392  
   392    411   1    1.3980e-01    3.1679e+05 ;   C391 - C410  
   393    394   1    1.5160e-01    2.0947e+05 ;   C392 - C393  
   394    395   1    1.5160e-01    2.0947e+05 ;   C393 - C394  
   394    413   1    1.5160e-01    2.0947e+05 ;   C393 - C412  
   394    969   1    1.5240e-01    2.0353e+05 ;   C393 - C962  
   395    396   1    1.3980e-01    3.1679e+05 ;   C394 - C395  
   396    397   1    1.3980e-01    3.1679e+05 ;   C395 - C396  
   396    415   1    1.3980e-01    3.1679e+05 ;   C395 - C414  
   397    398   1    1.3980e-01    3.1679e+05 ;   C396 - C397  
   398    399   1    1.3980e-01    3.1679e+05 ;   C397 - C398  
   398    417   1    1.3980e-01    3.1679e+05 ;   C397 - C416  
   399    400   1    1.3980e-01    3.1679e+05 ;   C398 - C399  
   400    419   1    1.3980e-01    3.1679e+05 ;   C399 - C418  
   401    402   1    1.3980e-01    3.1679e+05 ;   C400 - C401  
   401    420   1    1.3980e-01    3.1679e+05 ;   C400 - C419  
   402    403   1    1.3980e-01    3.1679e+05 ;   C401 - C402  
   402    421   1    1.3980e-01    3.1679e+05 ;   C401 - C420  
   403    404   1    1.3980e-01    3.1679e+05 ;   C402 - C403  
   404    405   1    1.3980e-01    3.1679e+05 ;   C403 - C404  
   404    423   1    1.3980e-01    3.1679e+05 ;   C403 - C422  
   405    406   1    1.3980e-01    3.1679e+05 ;   C404 - C405  
   406    407   1    1.3980e-01    3.1679e+05 ;   C405 - C406  
   406    425   1    1.3980e-01    3.1679e+05 ;   C405 - C424  
   407    408   1    1.3980e-01    3.1679e+05 ;   C406 - C407  
   408    409   1    1.3980e-01    3.1679e+05 ;   C407 - C408  
   408    427   1    1.3980e-01    3.1679e+05 ;   C407 - C426  
   409    410   1    1.3980e-01    3.1679e+05 ;   C408 - C409  
   410    411   1    1.3980e-01    3.1679e+05 ;   C409 - C410  
   410    429   1    1.3980e-01    3.1679e+05 ;   C409 - C428  
   411    412   1    1.3980e-01    3.1679e+05 ;   C410 - C411  
   412    413   1    1.3980e-01    3.1679e+05 ;   C411 - C412  
   412    431   1    1.3980e-01    3.1679e+05 ;   C411 - C430  
   413    414   1    1.3980e-01    3.1679e+05 ;   C412 - C413  
   414    415   1    1.3980e-01    3.1679e+05 ;   C413 - C414  
   414    433   1    1.3980e-01    3.1679e+05 ;   C413 - C432  
   415    416   1    1.3980e-01    3.1679e+05 ;   C414 - C415  
   416    417   1    1.3980e-01    3.1679e+05 ;   C415 - C416  
   416    435   1    1.3980e-01    3.1679e+05 ;   C415 - C434  
   417    418   1    1.3980e-01    3.1679e+05 ;   C416 - C417  
   418    419   1    1.3980e-01    3.1679e+05 ;   C417 - C418  
   418    437   1    1.3980e-01    3.1679e+05 ;   C417 - C436  
   419    420   1    1.3980e-01    3.1679e+05 ;   C418 - C419  
   420    439   1    1.3980e-01    3.1679e+05 ;   C419 - C438  
   421    422   1    1.5160e-01    2.0947e+05 ;   C420 - C421  
   421    440   1    1.3980e-01    3.1679e+05 ;   C420 - C439  
   422    423   1    1.5160e-01    2.0947e+05 ;   C421 - C422  
   422    441   1    1.5160e-01    2.0947e+05 ;   C421 - C440  
   422    981   1    1.5240e-01    2.0353e+05 ;   C421 - C965  
   423    424   1    1.3980e-01    3.1679e+05 ;   C422 - C423  
   424    425   1    1.3980e-01    3.1679e+05 ;   C423 - C424  
   424    443   1    1.3980e-01    3.1679e+05 ;   C423 - C442  
   425    426   1    1.3980e-01    3.1679e+05 ;   C424 - C425  
   426    427   1    1.3980e-01    3.1679e+05 ;   C425 - C426  
   426    445   1    1.3980e-01    3.1679e+05 ;   C425 - C444  
   427    428   1    1.3980e-01    3.1679e+05 ;   C426 - C427  
   428    429   1    1.3980e-01    3.1679e+05 ;   C427 - C428  
   428    447   1    1.3980e-01    3.1679e+05 ;   C427 - C446  
   429    430   1    1.3980e-01    3.1679e+05 ;   C428 - C429  
   430    431   1    1.3980e-01    3.1679e+05 ;   C429 - C430  
   430    449   1    1.3980e-01    3.1679e+05 ;   C429 - C448  
   431    432   1    1.3980e-01    3.1679e+05 ;   C430 - C431  
   432    433   1    1.3980e-01    3.1679e+05 ;   C431 - C432  
   432    451   1    1.3980e-01    3.1679e+05 ;   C431 - C450  
   433    434   1    1.5160e-01    2.0947e+05 ;   C432 - C433  
   434    435   1    1.5160e-01    2.0947e+05 ;   C433 - C434  
   434    453   1    1.5160e-01    2.0947e+05 ;   C433 - C452  
   434   1021   1    1.5240e-01    2.0353e+05 ;   C433 - C975  
   435    436   1    1.3980e-01    3.1679e+05 ;   C434 - C435  
   436    437   1    1.3980e-01    3.1679e+05 ;   C435 - C436  
   436    455   1    1.3980e-01    3.1679e+05 ;   C435 - C454  
   437    438   1    1.3980e-01    3.1679e+05 ;   C436 - C437  
   438    439   1    1.3980e-01    3.1679e+05 ;   C437 - C438  
   438    457   1    1.3980e-01    3.1679e+05 ;   C437 - C456  
   439    440   1    1.3980e-01    3.1679e+05 ;   C438 - C439  
   440    459   1    1.3980e-01    3.1679e+05 ;   C439 - C458  
   441    442   1    1.3980e-01    3.1679e+05 ;   C440 - C441  
   441    460   1    1.3980e-01    3.1679e+05 ;   C440 - C459  
   442    443   1    1.3980e-01    3.1679e+05 ;   C441 - C442  
   442    461   1    1.3980e-01    3.1679e+05 ;   C441 - C460  
   443    444   1    1.3980e-01    3.1679e+05 ;   C442 - C443  
   444    445   1    1.3980e-01    3.1679e+05 ;   C443 - C444  
   444    463   1    1.3980e-01    3.1679e+05 ;   C443 - C462  
   445    446   1    1.3980e-01    3.1679e+05 ;   C444 - C445  
   446    447   1    1.3980e-01    3.1679e+05 ;   C445 - C446  
   446    465   1    1.3980e-01    3.1679e+05 ;   C445 - C464  
   447    448   1    1.3980e-01    3.1679e+05 ;   C446 - C447  
   448    449   1    1.3980e-01    3.1679e+05 ;   C447 - C448  
   448    467   1    1.3980e-01    3.1679e+05 ;   C447 - C466  
   449    450   1    1.3980e-01    3.1679e+05 ;   C448 - C449  
   450    451   1    1.3980e-01    3.1679e+05 ;   C449 - C450  
   450    469   1    1.3980e-01    3.1679e+05 ;   C449 - C468  
   451    452   1    1.3980e-01    3.1679e+05 ;   C450 - C451  
   452    453   1    1.3980e-01    3.1679e+05 ;   C451 - C452  
   452    471   1    1.3980e-01    3.1679e+05 ;   C451 - C470  
   453    454   1    1.3980e-01    3.1679e+05 ;   C452 - C453  
   454    455   1    1.3980e-01    3.1679e+05 ;   C453 - C454  
   454    473   1    1.3980e-01    3.1679e+05 ;   C453 - C472  
   455    456   1    1.3980e-01    3.1679e+05 ;   C454 - C455  
   456    457   1    1.3980e-01    3.1679e+05 ;   C455 - C456  
   456    475   1    1.3980e-01    3.1679e+05 ;   C455 - C474  
   457    458   1    1.3980e-01    3.1679e+05 ;   C456 - C457  
   458    459   1    1.3980e-01    3.1679e+05 ;   C457 - C458  
   458    477   1    1.3980e-01    3.1679e+05 ;   C457 - C476  
   459    460   1    1.3980e-01    3.1679e+05 ;   C458 - C459  
   460    479   1    1.3980e-01    3.1679e+05 ;   C459 - C478  
   461    462   1    1.3980e-01    3.1679e+05 ;   C460 - C461  
   461    480   1    1.3980e-01    3.1679e+05 ;   C460 - C479  
   462    463   1    1.3980e-01    3.1679e+05 ;   C461 - C462  
   462    481   1    1.3980e-01    3.1679e+05 ;   C461 - C480  
   463    464   1    1.3980e-01    3.1679e+05 ;   C462 - C463  
   464    465   1    1.3980e-01    3.1679e+05 ;   C463 - C464  
   464    483   1    1.3980e-01    3.1679e+05 ;   C463 - C482  
   465    466   1    1.3980e-01    3.1679e+05 ;   C464 - C465  
   466    467   1    1.3980e-01    3.1679e+05 ;   C465 - C466  
   466    485   1    1.3980e-01    3.1679e+05 ;   C465 - C484  
   467    468   1    1.3980e-01    3.1679e+05 ;   C466 - C467  
   468    469   1    1.3980e-01    3.1679e+05 ;   C467 - C468  
   468    487   1    1.3980e-01    3.1679e+05 ;   C467 - C486  
   469    470   1    1.3980e-01    3.1679e+05 ;   C468 - C469  
   470    471   1    1.3980e-01    3.1679e+05 ;   C469 - C470  
   470    489   1    1.3980e-01    3.1679e+05 ;   C469 - C488  
   471    472   1    1.3980e-01    3.1679e+05 ;   C470 - C471  
   472    473   1    1.3980e-01    3.1679e+05 ;   C471 - C472  
   472    491   1    1.3980e-01    3.1679e+05 ;   C471 - C490  
   473    474   1    1.3980e-01    3.1679e+05 ;   C472 - C473  
   474    475   1    1.3980e-01    3.1679e+05 ;   C473 - C474  
   474    493   1    1.3980e-01    3.1679e+05 ;   C473 - C492  
   475    476   1    1.3980e-01    3.1679e+05 ;   C474 - C475  
   476    477   1    1.3980e-01    3.1679e+05 ;   C475 - C476  
   476    495   1    1.3980e-01    3.1679e+05 ;   C475 - C494  
   477    478   1    1.3980e-01    3.1679e+05 ;   C476 - C477  
   478    479   1    1.3980e-01    3.1679e+05 ;   C477 - C478  
   478    497   1    1.3980e-01    3.1679e+05 ;   C477 - C496  
   479    480   1    1.3980e-01    3.1679e+05 ;   C478 - C479  
   480    499   1    1.3980e-01    3.1679e+05 ;   C479 - C498  
   481    482   1    1.3980e-01    3.1679e+05 ;   C480 - C481  
   481    500   1    1.3980e-01    3.1679e+05 ;   C480 - C499  
   482    483   1    1.3980e-01    3.1679e+05 ;   C481 - C482  
   482    501   1    1.3980e-01    3.1679e+05 ;   C481 - C500  
   483    484   1    1.3980e-01    3.1679e+05 ;   C482 - C483  
   484    485   1    1.3980e-01    3.1679e+05 ;   C483 - C484  
   484    503   1    1.3980e-01    3.1679e+05 ;   C483 - C502  
   485    486   1    1.3980e-01    3.1679e+05 ;   C484 - C485  
   486    487   1    1.3980e-01    3.1679e+05 ;   C485 - C486  
   486    505   1    1.3980e-01    3.1679e+05 ;   C485 - C504  
   487    488   1    1.3980e-01    3.1679e+05 ;   C486 - C487  
   488    489   1    1.3980e-01    3.1679e+05 ;   C487 - C488  
   488    507   1    1.3980e-01    3.1679e+05 ;   C487 - C506  
   489    490   1    1.3980e-01    3.1679e+05 ;   C488 - C489  
   490    491   1    1.3980e-01    3.1679e+05 ;   C489 - C490  
   490    509   1    1.5160e-01    2.0947e+05 ;   C489 - C508  
   491    492   1    1.3980e-01    3.1679e+05 ;   C490 - C491  
   492    493   1    1.3980e-01    3.1679e+05 ;   C491 - C492  
   492    511   1    1.3980e-01    3.1679e+05 ;   C491 - C510  
   493    494   1    1.3980e-01    3.1679e+05 ;   C492 - C493  
   494    495   1    1.3980e-01    3.1679e+05 ;   C493 - C494  
   494    513   1    1.3980e-01    3.1679e+05 ;   C493 - C512  
   495    496   1    1.3980e-01    3.1679e+05 ;   C494 - C495  
   496    497   1    1.3980e-01    3.1679e+05 ;   C495 - C496  
   496    515   1    1.3980e-01    3.1679e+05 ;   C495 - C514  
   497    498   1    1.3980e-01    3.1679e+05 ;   C496 - C497  
   498    499   1    1.3980e-01    3.1679e+05 ;   C497 - C498  
   498    517   1    1.3980e-01    3.1679e+05 ;   C497 - C516  
   499    500   1    1.3980e-01    3.1679e+05 ;   C498 - C499  
   500    519   1    1.3980e-01    3.1679e+05 ;   C499 - C518  
   501    502   1    1.3980e-01    3.1679e+05 ;   C500 - C501  
   501    520   1    1.3980e-01    3.1679e+05 ;   C500 - C519  
   502    503   1    1.3980e-01    3.1679e+05 ;   C501 - C502  
   502    521   1    1.3980e-01    3.1679e+05 ;   C501 - C520  
   503    504   1    1.3980e-01    3.1679e+05 ;   C502 - C503  
   504    505   1    1.3980e-01    3.1679e+05 ;   C503 - C504  
   504    523   1    1.3980e-01    3.1679e+05 ;   C503 - C522  
   505    506   1    1.3980e-01    3.1679e+05 ;   C504 - C505  
   506    507   1    1.3980e-01    3.1679e+05 ;   C505 - C506  
   506    525   1    1.3980e-01    3.1679e+05 ;   C505 - C524  
   507    508   1    1.3980e-01    3.1679e+05 ;   C506 - C507  
   508    509   1    1.5160e-01    2.0947e+05 ;   C507 - C508  
   508    527   1    1.3980e-01    3.1679e+05 ;   C507 - C526  
   509    510   1    1.5160e-01    2.0947e+05 ;   C508 - C509  
   509    993   1    1.5240e-01    2.0353e+05 ;   C508 - C968  
   510    511   1    1.3980e-01    3.1679e+05 ;   C509 - C510  
   510    529   1    1.3980e-01    3.1679e+05 ;   C509 - C528  
   511    512   1    1.3980e-01    3.1679e+05 ;   C510 - C511  
   512    513   1    1.3980e-01    3.1679e+05 ;   C511 - C512  
   512    531   1    1.3980e-01    3.1679e+05 ;   C511 - C530  
   513    514   1    1.3980e-01    3.1679e+05 ;   C512 - C513  
   514    515   1    1.3980e-01    3.1679e+05 ;   C513 - C514  
   514    533   1    1.3980e-01    3.1679e+05 ;   C513 - C532  
   515    516   1    1.3980e-01    3.1679e+05 ;   C514 - C515  
   516    517   1    1.3980e-01    3.1679e+05 ;   C515 - C516  
   516    535   1    1.3980e-01    3.1679e+05 ;   C515 - C534  
   517    518   1    1.3980e-01    3.1679e+05 ;   C516 - C517  
   518    519   1    1.3980e-01    3.1679e+05 ;   C517 - C518  
   518    537   1    1.3980e-01    3.1679e+05 ;   C517 - C536  
   519    520   1    1.3980e-01    3.1679e+05 ;   C518 - C519  
   520    539   1    1.3980e-01    3.1679e+05 ;   C519 - C538  
   521    522   1    1.3980e-01    3.1679e+05 ;   C520 - C521  
   521    540   1    1.3980e-01    3.1679e+05 ;   C520 - C539  
   522    523   1    1.3980e-01    3.1679e+05 ;   C521 - C522  
   522    541   1    1.3980e-01    3.1679e+05 ;   C521 - C540  
   523    524   1    1.3980e-01    3.1679e+05 ;   C522 - C523  
   524    525   1    1.3980e-01    3.1679e+05 ;   C523 - C524  
   524    543   1    1.3980e-01    3.1679e+05 ;   C523 - C542  
   525    526   1    1.3980e-01    3.1679e+05 ;   C524 - C525  
   526    527   1    1.3980e-01    3.1679e+05 ;   C525 - C526  
   526    545   1    1.3980e-01    3.1679e+05 ;   C525 - C544  
   527    528   1    1.3980e-01    3.1679e+05 ;   C526 - C527  
   528    529   1    1.3980e-01    3.1679e+05 ;   C527 - C528  
   528    547   1    1.3980e-01    3.1679e+05 ;   C527 - C546  
   529    530   1    1.3980e-01    3.1679e+05 ;   C528 - C529  
   530    531   1    1.3980e-01    3.1679e+05 ;   C529 - C530  
   530    549   1    1.3980e-01    3.1679e+05 ;   C529 - C548  
   531    532   1    1.3980e-01    3.1679e+05 ;   C530 - C531  
   532    533   1    1.3980e-01    3.1679e+05 ;   C531 - C532  
   532    551   1    1.3980e-01    3.1679e+05 ;   C531 - C550  
   533    534   1    1.3980e-01    3.1679e+05 ;   C532 - C533  
   534    535   1    1.3980e-01    3.1679e+05 ;   C533 - C534  
   534    553   1    1.3980e-01    3.1679e+05 ;   C533 - C552  
   535    536   1    1.3980e-01    3.1679e+05 ;   C534 - C535  
   536    537   1    1.3980e-01    3.1679e+05 ;   C535 - C536  
   536    555   1    1.3980e-01    3.1679e+05 ;   C535 - C554  
   537    538   1    1.3980e-01    3.1679e+05 ;   C536 - C537  
   538    539   1    1.3980e-01    3.1679e+05 ;   C537 - C538  
   538    557   1    1.3980e-01    3.1679e+05 ;   C537 - C556  
   539    540   1    1.3980e-01    3.1679e+05 ;   C538 - C539  
   540    559   1    1.3980e-01    3.1679e+05 ;   C539 - C558  
   541    542   1    1.3980e-01    3.1679e+05 ;   C540 - C541  
   541    560   1    1.3980e-01    3.1679e+05 ;   C540 - C559  
   542    543   1    1.3980e-01    3.1679e+05 ;   C541 - C542  
   542    561   1    1.3980e-01    3.1679e+05 ;   C541 - C560  
   543    544   1    1.3980e-01    3.1679e+05 ;   C542 - C543  
   544    545   1    1.3980e-01    3.1679e+05 ;   C543 - C544  
   544    563   1    1.3980e-01    3.1679e+05 ;   C543 - C562  
   545    546   1    1.3980e-01    3.1679e+05 ;   C544 - C545  
   546    547   1    1.3980e-01    3.1679e+05 ;   C545 - C546  
   546    565   1    1.3980e-01    3.1679e+05 ;   C545 - C564  
   547    548   1    1.3980e-01    3.1679e+05 ;   C546 - C547  
   548    549   1    1.3980e-01    3.1679e+05 ;   C547 - C548  
   548    567   1    1.3980e-01    3.1679e+05 ;   C547 - C566  
   549    550   1    1.3980e-01    3.1679e+05 ;   C548 - C549  
   550    551   1    1.3980e-01    3.1679e+05 ;   C549 - C550  
   550    569   1    1.3980e-01    3.1679e+05 ;   C549 - C568  
   551    552   1    1.3980e-01    3.1679e+05 ;   C550 - C551  
   552    553   1    1.3980e-01    3.1679e+05 ;   C551 - C552  
   552    571   1    1.3980e-01    3.1679e+05 ;   C551 - C570  
   553    554   1    1.3980e-01    3.1679e+05 ;   C552 - C553  
   554    555   1    1.3980e-01    3.1679e+05 ;   C553 - C554  
   554    573   1    1.3980e-01    3.1679e+05 ;   C553 - C572  
   555    556   1    1.3980e-01    3.1679e+05 ;   C554 - C555  
   556    557   1    1.3980e-01    3.1679e+05 ;   C555 - C556  
   556    575   1    1.3980e-01    3.1679e+05 ;   C555 - C574  
   557    558   1    1.3980e-01    3.1679e+05 ;   C556 - C557  
   558    559   1    1.3980e-01    3.1679e+05 ;   C557 - C558  
   558    577   1    1.3980e-01    3.1679e+05 ;   C557 - C576  
   559    560   1    1.3980e-01    3.1679e+05 ;   C558 - C559  
   560    579   1    1.3980e-01    3.1679e+05 ;   C559 - C578  
   561    562   1    1.3980e-01    3.1679e+05 ;   C560 - C561  
   561    580   1    1.3980e-01    3.1679e+05 ;   C560 - C579  
   562    563   1    1.3980e-01    3.1679e+05 ;   C561 - C562  
   562    581   1    1.3980e-01    3.1679e+05 ;   C561 - C580  
   563    564   1    1.3980e-01    3.1679e+05 ;   C562 - C563  
   564    565   1    1.3980e-01    3.1679e+05 ;   C563 - C564  
   564    583   1    1.3980e-01    3.1679e+05 ;   C563 - C582  
   565    566   1    1.3980e-01    3.1679e+05 ;   C564 - C565  
   566    567   1    1.3980e-01    3.1679e+05 ;   C565 - C566  
   566    585   1    1.3980e-01    3.1679e+05 ;   C565 - C584  
   567    568   1    1.3980e-01    3.1679e+05 ;   C566 - C567  
   568    569   1    1.3980e-01    3.1679e+05 ;   C567 - C568  
   568    587   1    1.3980e-01    3.1679e+05 ;   C567 - C586  
   569    570   1    1.3980e-01    3.1679e+05 ;   C568 - C569  
   570    571   1    1.3980e-01    3.1679e+05 ;   C569 - C570  
   570    589   1    1.3980e-01    3.1679e+05 ;   C569 - C588  
   571    572   1    1.3980e-01    3.1679e+05 ;   C570 - C571  
   572    573   1    1.3980e-01    3.1679e+05 ;   C571 - C572  
   572    591   1    1.3980e-01    3.1679e+05 ;   C571 - C590  
   573    574   1    1.3980e-01    3.1679e+05 ;   C572 - C573  
   574    575   1    1.3980e-01    3.1679e+05 ;   C573 - C574  
   574    593   1    1.3980e-01    3.1679e+05 ;   C573 - C592  
   575    576   1    1.5160e-01    2.0947e+05 ;   C574 - C575  
   576    577   1    1.5160e-01    2.0947e+05 ;   C575 - C576  
   576    595   1    1.5160e-01    2.0947e+05 ;   C575 - C594  
   576    997   1    1.5240e-01    2.0353e+05 ;   C575 - C969  
   577    578   1    1.3980e-01    3.1679e+05 ;   C576 - C577  
   578    579   1    1.3980e-01    3.1679e+05 ;   C577 - C578  
   578    597   1    1.3980e-01    3.1679e+05 ;   C577 - C596  
   579    580   1    1.3980e-01    3.1679e+05 ;   C578 - C579  
   580    599   1    1.3980e-01    3.1679e+05 ;   C579 - C598  
   581    582   1    1.3980e-01    3.1679e+05 ;   C580 - C581  
   581    600   1    1.3980e-01    3.1679e+05 ;   C580 - C599  
   582    583   1    1.3980e-01    3.1679e+05 ;   C581 - C582  
   582    601   1    1.3980e-01    3.1679e+05 ;   C581 - C600  
   583    584   1    1.3980e-01    3.1679e+05 ;   C582 - C583  
   584    585   1    1.3980e-01    3.1679e+05 ;   C583 - C584  
   584    603   1    1.3980e-01    3.1679e+05 ;   C583 - C602  
   585    586   1    1.3980e-01    3.1679e+05 ;   C584 - C585  
   586    587   1    1.3980e-01    3.1679e+05 ;   C585 - C586  
   586    605   1    1.3980e-01    3.1679e+05 ;   C585 - C604  
   587    588   1    1.3980e-01    3.1679e+05 ;   C586 - C587  
   588    589   1    1.3980e-01    3.1679e+05 ;   C587 - C588  
   588    607   1    1.3980e-01    3.1679e+05 ;   C587 - C606  
   589    590   1    1.3980e-01    3.1679e+05 ;   C588 - C589  
   590    591   1    1.3980e-01    3.1679e+05 ;   C589 - C590  
   590    609   1    1.3980e-01    3.1679e+05 ;   C589 - C608  
   591    592   1    1.3980e-01    3.1679e+05 ;   C590 - C591  
   592    593   1    1.3980e-01    3.1679e+05 ;   C591 - C592  
   592    611   1    1.3980e-01    3.1679e+05 ;   C591 - C610  
   593    594   1    1.3980e-01    3.1679e+05 ;   C592 - C593  
   594    595   1    1.3980e-01    3.1679e+05 ;   C593 - C594  
   594    613   1    1.3980e-01    3.1679e+05 ;   C593 - C612  
   595    596   1    1.3980e-01    3.1679e+05 ;   C594 - C595  
   596    597   1    1.3980e-01    3.1679e+05 ;   C595 - C596  
   596    615   1    1.3980e-01    3.1679e+05 ;   C595 - C614  
   597    598   1    1.3980e-01    3.1679e+05 ;   C596 - C597  
   598    599   1    1.3980e-01    3.1679e+05 ;   C597 - C598  
   598    617   1    1.3980e-01    3.1679e+05 ;   C597 - C616  
   599    600   1    1.3980e-01    3.1679e+05 ;   C598 - C599  
   600    619   1    1.3980e-01    3.1679e+05 ;   C599 - C618  
   601    602   1    1.3980e-01    3.1679e+05 ;   C600 - C601  
   601    620   1    1.3980e-01    3.1679e+05 ;   C600 - C619  
   602    603   1    1.3980e-01    3.1679e+05 ;   C601 - C602  
   602    621   1    1.5160e-01    2.0947e+05 ;   C601 - C620  
   603    604   1    1.3980e-01    3.1679e+05 ;   C602 - C603  
   604    605   1    1.3980e-01    3.1679e+05 ;   C603 - C604  
   604    623   1    1.3980e-01    3.1679e+05 ;   C603 - C622  
   605    606   1    1.3980e-01    3.1679e+05 ;   C604 - C605  
   606    607   1    1.3980e-01    3.1679e+05 ;   C605 - C606  
   606    625   1    1.3980e-01    3.1679e+05 ;   C605 - C624  
   607    608   1    1.3980e-01    3.1679e+05 ;   C606 - C607  
   608    609   1    1.3980e-01    3.1679e+05 ;   C607 - C608  
   608    627   1    1.3980e-01    3.1679e+05 ;   C607 - C626  
   609    610   1    1.3980e-01    3.1679e+05 ;   C608 - C609  
   610    611   1    1.3980e-01    3.1679e+05 ;   C609 - C610  
   610    629   1    1.3980e-01    3.1679e+05 ;   C609 - C628  
   611    612   1    1.3980e-01    3.1679e+05 ;   C610 - C611  
   612    613   1    1.3980e-01    3.1679e+05 ;   C611 - C612  
   612    631   1    1.3980e-01    3.1679e+05 ;   C611 - C630  
   613    614   1    1.3980e-01    3.1679e+05 ;   C612 - C613  
   614    615   1    1.3980e-01    3.1679e+05 ;   C613 - C614  
   614    633   1    1.3980e-01    3.1679e+05 ;   C613 - C632  
   615    616   1    1.3980e-01    3.1679e+05 ;   C614 - C615  
   616    617   1    1.3980e-01    3.1679e+05 ;   C615 - C616  
   616    635   1    1.3980e-01    3.1679e+05 ;   C615 - C634  
   617    618   1    1.3980e-01    3.1679e+05 ;   C616 - C617  
   618    619   1    1.3980e-01    3.1679e+05 ;   C617 - C618  
   618    637   1    1.3980e-01    3.1679e+05 ;   C617 - C636  
   619    620   1    1.3980e-01    3.1679e+05 ;   C618 - C619  
   620    639   1    1.3980e-01    3.1679e+05 ;   C619 - C638  
   621    622   1    1.5160e-01    2.0947e+05 ;   C620 - C621  
   621    640   1    1.5160e-01    2.0947e+05 ;   C620 - C639  
   621   1029   1    1.5240e-01    2.0353e+05 ;   C620 - C977  
   622    623   1    1.3980e-01    3.1679e+05 ;   C621 - C622  
   622    641   1    1.3980e-01    3.1679e+05 ;   C621 - C640  
   623    624   1    1.3980e-01    3.1679e+05 ;   C622 - C623  
   624    625   1    1.3980e-01    3.1679e+05 ;   C623 - C624  
   624    643   1    1.3980e-01    3.1679e+05 ;   C623 - C642  
   625    626   1    1.3980e-01    3.1679e+05 ;   C624 - C625  
   626    627   1    1.3980e-01    3.1679e+05 ;   C625 - C626  
   626    645   1    1.3980e-01    3.1679e+05 ;   C625 - C644  
   627    628   1    1.3980e-01    3.1679e+05 ;   C626 - C627  
   628    629   1    1.3980e-01    3.1679e+05 ;   C627 - C628  
   628    647   1    1.3980e-01    3.1679e+05 ;   C627 - C646  
   629    630   1    1.3980e-01    3.1679e+05 ;   C628 - C629  
   630    631   1    1.3980e-01    3.1679e+05 ;   C629 - C630  
   630    649   1    1.3980e-01    3.1679e+05 ;   C629 - C648  
   631    632   1    1.3980e-01    3.1679e+05 ;   C630 - C631  
   632    633   1    1.3980e-01    3.1679e+05 ;   C631 - C632  
   632    651   1    1.3980e-01    3.1679e+05 ;   C631 - C650  
   633    634   1    1.3980e-01    3.1679e+05 ;   C632 - C633  
   634    635   1    1.3980e-01    3.1679e+05 ;   C633 - C634  
   634    653   1    1.3980e-01    3.1679e+05 ;   C633 - C652  
   635    636   1    1.3980e-01    3.1679e+05 ;   C634 - C635  
   636    637   1    1.3980e-01    3.1679e+05 ;   C635 - C636  
   636    655   1    1.3980e-01    3.1679e+05 ;   C635 - C654  
   637    638   1    1.3980e-01    3.1679e+05 ;   C636 - C637  
   638    639   1    1.3980e-01    3.1679e+05 ;   C637 - C638  
   638    657   1    1.3980e-01    3.1679e+05 ;   C637 - C656  
   639    640   1    1.3980e-01    3.1679e+05 ;   C638 - C639  
   640    659   1    1.3980e-01    3.1679e+05 ;   C639 - C658  
   641    642   1    1.3980e-01    3.1679e+05 ;   C640 - C641  
   641    660   1    1.3980e-01    3.1679e+05 ;   C640 - C659  
   642    643   1    1.3980e-01    3.1679e+05 ;   C641 - C642  
   642    661   1    1.3980e-01    3.1679e+05 ;   C641 - C660  
   643    644   1    1.3980e-01    3.1679e+05 ;   C642 - C643  
   644    645   1    1.3980e-01    3.1679e+05 ;   C643 - C644  
   644    663   1    1.3980e-01    3.1679e+05 ;   C643 - C662  
   645    646   1    1.3980e-01    3.1679e+05 ;   C644 - C645  
   646    647   1    1.3980e-01    3.1679e+05 ;   C645 - C646  
   646    665   1    1.3980e-01    3.1679e+05 ;   C645 - C664  
   647    648   1    1.3980e-01    3.1679e+05 ;   C646 - C647  
   648    649   1    1.3980e-01    3.1679e+05 ;   C647 - C648  
   648    667   1    1.3980e-01    3.1679e+05 ;   C647 - C666  
   649    650   1    1.3980e-01    3.1679e+05 ;   C648 - C649  
   650    651   1    1.3980e-01    3.1679e+05 ;   C649 - C650  
   650    669   1    1.3980e-01    3.1679e+05 ;   C649 - C668  
   651    652   1    1.3980e-01    3.1679e+05 ;   C650 - C651  
   652    653   1    1.3980e-01    3.1679e+05 ;   C651 - C652  
   652    671   1    1.3980e-01    3.1679e+05 ;   C651 - C670  
   653    654   1    1.3980e-01    3.1679e+05 ;   C652 - C653  
   654    655   1    1.3980e-01    3.1679e+05 ;   C653 - C654  
   654    673   1    1.3980e-01    3.1679e+05 ;   C653 - C672  
   655    656   1    1.3980e-01    3.1679e+05 ;   C654 - C655  
   656    657   1    1.3980e-01    3.1679e+05 ;   C655 - C656  
   656    675   1    1.5160e-01    2.0947e+05 ;   C655 - C674  
   657    658   1    1.3980e-01    3.1679e+05 ;   C656 - C657  
   658    659   1    1.3980e-01    3.1679e+05 ;   C657 - C658  
   658    677   1    1.3980e-01    3.1679e+05 ;   C657 - C676  
   659    660   1    1.3980e-01    3.1679e+05 ;   C658 - C659  
   660    679   1    1.3980e-01    3.1679e+05 ;   C659 - C678  
   661    662   1    1.3980e-01    3.1679e+05 ;   C660 - C661  
   661    680   1    1.3980e-01    3.1679e+05 ;   C660 - C679  
   662    663   1    1.3980e-01    3.1679e+05 ;   C661 - C662  
   662    681   1    1.3980e-01    3.1679e+05 ;   C661 - C680  
   663    664   1    1.3980e-01    3.1679e+05 ;   C662 - C663  
   664    665   1    1.3980e-01    3.1679e+05 ;   C663 - C664  
   664    683   1    1.3980e-01    3.1679e+05 ;   C663 - C682  
   665    666   1    1.3980e-01    3.1679e+05 ;   C664 - C665  
   666    667   1    1.3980e-01    3.1679e+05 ;   C665 - C666  
   666    685   1    1.3980e-01    3.1679e+05 ;   C665 - C684  
   667    668   1    1.3980e-01    3.1679e+05 ;   C666 - C667  
   668    669   1    1.3980e-01    3.1679e+05 ;   C667 - C668  
   668    687   1    1.3980e-01    3.1679e+05 ;   C667 - C686  
   669    670   1    1.3980e-01    3.1679e+05 ;   C668 - C669  
   670    671   1    1.3980e-01    3.1679e+05 ;   C669 - C670  
   670    689   1    1.3980e-01    3.1679e+05 ;   C669 - C688  
   671    672   1    1.3980e-01    3.1679e+05 ;   C670 - C671  
   672    673   1    1.3980e-01    3.1679e+05 ;   C671 - C672  
   672    691   1    1.5160e-01    2.0947e+05 ;   C671 - C690  
   673    674   1    1.3850e-01    3.3336e+05 ;   C672 - C673  
   674    675   1    1.5100e-01    2.1385e+05 ;   C673 - C674  
   674    693   1    1.3850e-01    3.3336e+05 ;   C673 - C692  
   675    676   1    1.5160e-01    2.0947e+05 ;   C674 - C675  
   675   1009   1    1.5240e-01    2.0353e+05 ;   C674 - C972  
   676    677   1    1.3980e-01    3.1679e+05 ;   C675 - C676  
   676    695   1    1.3980e-01    3.1679e+05 ;   C675 - C694  
   677    678   1    1.3980e-01    3.1679e+05 ;   C676 - C677  
   678    679   1    1.3980e-01    3.1679e+05 ;   C677 - C678  
   678    697   1    1.3980e-01    3.1679e+05 ;   C677 - C696  
   679    680   1    1.3980e-01    3.1679e+05 ;   C678 - C679  
   680    699   1    1.3980e-01    3.1679e+05 ;   C679 - C698  
   681    682   1    1.3980e-01    3.1679e+05 ;   C680 - C681  
   681    700   1    1.3980e-01    3.1679e+05 ;   C680 - C699  
   682    683   1    1.3980e-01    3.1679e+05 ;   C681 - C682  
   682    701   1    1.3980e-01    3.1679e+05 ;   C681 - C700  
   683    684   1    1.3980e-01    3.1679e+05 ;   C682 - C683  
   684    685   1    1.3980e-01    3.1679e+05 ;   C683 - C684  
   684    703   1    1.3980e-01    3.1679e+05 ;   C683 - C702  
   685    686   1    1.3980e-01    3.1679e+05 ;   C684 - C685  
   686    687   1    1.3980e-01    3.1679e+05 ;   C685 - C686  
   686    705   1    1.3980e-01    3.1679e+05 ;   C685 - C704  
   687    688   1    1.3980e-01    3.1679e+05 ;   C686 - C687  
   688    689   1    1.3980e-01    3.1679e+05 ;   C687 - C688  
   688    707   1    1.3980e-01    3.1679e+05 ;   C687 - C706  
   689    690   1    1.3980e-01    3.1679e+05 ;   C688 - C689  
   690    691   1    1.5160e-01    2.0947e+05 ;   C689 - C690  
   690    709   1    1.3980e-01    3.1679e+05 ;   C689 - C708  
   691    692   1    1.5160e-01    2.0947e+05 ;   C690 - C691  
   691    989   1    1.5240e-01    2.0353e+05 ;   C690 - C967  
   692    693   1    1.3980e-01    3.1679e+05 ;   C691 - C692  
   692    711   1    1.3980e-01    3.1679e+05 ;   C691 - C710  
   693    694   1    1.3980e-01    3.1679e+05 ;   C692 - C693  
   694    695   1    1.3980e-01    3.1679e+05 ;   C693 - C694  
   694    713   1    1.3980e-01    3.1679e+05 ;   C693 - C712  
   695    696   1    1.3980e-01    3.1679e+05 ;   C694 - C695  
   696    697   1    1.3980e-01    3.1679e+05 ;   C695 - C696  
   696    715   1    1.3980e-01    3.1679e+05 ;   C695 - C714  
   697    698   1    1.3980e-01    3.1679e+05 ;   C696 - C697  
   698    699   1    1.3980e-01    3.1679e+05 ;   C697 - C698  
   698    717   1    1.3980e-01    3.1679e+05 ;   C697 - C716  
   699    700   1    1.3980e-01    3.1679e+05 ;   C698 - C699  
   700    719   1    1.3980e-01    3.1679e+05 ;   C699 - C718  
   701    702   1    1.3980e-01    3.1679e+05 ;   C700 - C701  
   701    720   1    1.3980e-01    3.1679e+05 ;   C700 - C719  
   702    703   1    1.3980e-01    3.1679e+05 ;   C701 - C702  
   702    721   1    1.3980e-01    3.1679e+05 ;   C701 - C720  
   703    704   1    1.3980e-01    3.1679e+05 ;   C702 - C703  
   704    705   1    1.3980e-01    3.1679e+05 ;   C703 - C704  
   704    723   1    1.3980e-01    3.1679e+05 ;   C703 - C722  
   705    706   1    1.3980e-01    3.1679e+05 ;   C704 - C705  
   706    707   1    1.3980e-01    3.1679e+05 ;   C705 - C706  
   706    725   1    1.3980e-01    3.1679e+05 ;   C705 - C724  
   707    708   1    1.3980e-01    3.1679e+05 ;   C706 - C707  
   708    709   1    1.3980e-01    3.1679e+05 ;   C707 - C708  
   708    727   1    1.3980e-01    3.1679e+05 ;   C707 - C726  
   709    710   1    1.3980e-01    3.1679e+05 ;   C708 - C709  
   710    711   1    1.3980e-01    3.1679e+05 ;   C709 - C710  
   710    729   1    1.3980e-01    3.1679e+05 ;   C709 - C728  
   711    712   1    1.3980e-01    3.1679e+05 ;   C710 - C711  
   712    713   1    1.3980e-01    3.1679e+05 ;   C711 - C712  
   712    731   1    1.3980e-01    3.1679e+05 ;   C711 - C730  
   713    714   1    1.3980e-01    3.1679e+05 ;   C712 - C713  
   714    715   1    1.3980e-01    3.1679e+05 ;   C713 - C714  
   714    733   1    1.3980e-01    3.1679e+05 ;   C713 - C732  
   715    716   1    1.3980e-01    3.1679e+05 ;   C714 - C715  
   716    717   1    1.3980e-01    3.1679e+05 ;   C715 - C716  
   716    735   1    1.3980e-01    3.1679e+05 ;   C715 - C734  
   717    718   1    1.3980e-01    3.1679e+05 ;   C716 - C717  
   718    719   1    1.3980e-01    3.1679e+05 ;   C717 - C718  
   718    737   1    1.3980e-01    3.1679e+05 ;   C717 - C736  
   719    720   1    1.3980e-01    3.1679e+05 ;   C718 - C719  
   720    739   1    1.3980e-01    3.1679e+05 ;   C719 - C738  
   721    722   1    1.3980e-01    3.1679e+05 ;   C720 - C721  
   721    740   1    1.3980e-01    3.1679e+05 ;   C720 - C739  
   722    723   1    1.3980e-01    3.1679e+05 ;   C721 - C722  
   722    741   1    1.3980e-01    3.1679e+05 ;   C721 - C740  
   723    724   1    1.3980e-01    3.1679e+05 ;   C722 - C723  
   724    725   1    1.3980e-01    3.1679e+05 ;   C723 - C724  
   724    743   1    1.3980e-01    3.1679e+05 ;   C723 - C742  
   725    726   1    1.3980e-01    3.1679e+05 ;   C724 - C725  
   726    727   1    1.3980e-01    3.1679e+05 ;   C725 - C726  
   726    745   1    1.3980e-01    3.1679e+05 ;   C725 - C744  
   727    728   1    1.3980e-01    3.1679e+05 ;   C726 - C727  
   728    729   1    1.3980e-01    3.1679e+05 ;   C727 - C728  
   728    747   1    1.3980e-01    3.1679e+05 ;   C727 - C746  
   729    730   1    1.3980e-01    3.1679e+05 ;   C728 - C729  
   730    731   1    1.3980e-01    3.1679e+05 ;   C729 - C730  
   730    749   1    1.3980e-01    3.1679e+05 ;   C729 - C748  
   731    732   1    1.3980e-01    3.1679e+05 ;   C730 - C731  
   732    733   1    1.3980e-01    3.1679e+05 ;   C731 - C732  
   732    751   1    1.3980e-01    3.1679e+05 ;   C731 - C750  
   733    734   1    1.3980e-01    3.1679e+05 ;   C732 - C733  
   734    735   1    1.3980e-01    3.1679e+05 ;   C733 - C734  
   734    753   1    1.3980e-01    3.1679e+05 ;   C733 - C752  
   735    736   1    1.3980e-01    3.1679e+05 ;   C734 - C735  
   736    737   1    1.3980e-01    3.1679e+05 ;   C735 - C736  
   736    755   1    1.3980e-01    3.1679e+05 ;   C735 - C754  
   737    738   1    1.3980e-01    3.1679e+05 ;   C736 - C737  
   738    739   1    1.3980e-01    3.1679e+05 ;   C737 - C738  
   738    757   1    1.3980e-01    3.1679e+05 ;   C737 - C756  
   739    740   1    1.3980e-01    3.1679e+05 ;   C738 - C739  
   740    759   1    1.3980e-01    3.1679e+05 ;   C739 - C758  
   741    742   1    1.3980e-01    3.1679e+05 ;   C740 - C741  
   741    760   1    1.3980e-01    3.1679e+05 ;   C740 - C759  
   742    743   1    1.3980e-01    3.1679e+05 ;   C741 - C742  
   742    761   1    1.3980e-01    3.1679e+05 ;   C741 - C760  
   743    744   1    1.3980e-01    3.1679e+05 ;   C742 - C743  
   744    745   1    1.3980e-01    3.1679e+05 ;   C743 - C744  
   744    763   1    1.3980e-01    3.1679e+05 ;   C743 - C762  
   745    746   1    1.3980e-01    3.1679e+05 ;   C744 - C745  
   746    747   1    1.3980e-01    3.1679e+05 ;   C745 - C746  
   746    765   1    1.3980e-01    3.1679e+05 ;   C745 - C764  
   747    748   1    1.3980e-01    3.1679e+05 ;   C746 - C747  
   748    749   1    1.3980e-01    3.1679e+05 ;   C747 - C748  
   748    767   1    1.3980e-01    3.1679e+05 ;   C747 - C766  
   749    750   1    1.3980e-01    3.1679e+05 ;   C748 - C749  
   750    751   1    1.3980e-01    3.1679e+05 ;   C749 - C750  
   750    769   1    1.3980e-01    3.1679e+05 ;   C749 - C768  
   751    752   1    1.3980e-01    3.1679e+05 ;   C750 - C751  
   752    753   1    1.3980e-01    3.1679e+05 ;   C751 - C752  
   752    771   1    1.3980e-01    3.1679e+05 ;   C751 - C770  
   753    754   1    1.3980e-01    3.1679e+05 ;   C752 - C753  
   754    755   1    1.3980e-01    3.1679e+05 ;   C753 - C754  
   754    773   1    1.3980e-01    3.1679e+05 ;   C753 - C772  
   755    756   1    1.3980e-01    3.1679e+05 ;   C754 - C755  
   756    757   1    1.3980e-01    3.1679e+05 ;   C755 - C756  
   756    775   1    1.3980e-01    3.1679e+05 ;   C755 - C774  
   757    758   1    1.3980e-01    3.1679e+05 ;   C756 - C757  
   758    759   1    1.3980e-01    3.1679e+05 ;   C757 - C758  
   758    777   1    1.3980e-01    3.1679e+05 ;   C757 - C776  
   759    760   1    1.3980e-01    3.1679e+05 ;   C758 - C759  
   760    779   1    1.3980e-01    3.1679e+05 ;   C759 - C778  
   761    762   1    1.3980e-01    3.1679e+05 ;   C760 - C761  
   761    780   1    1.3980e-01    3.1679e+05 ;   C760 - C779  
   762    763   1    1.3980e-01    3.1679e+05 ;   C761 - C762  
   762    781   1    1.3980e-01    3.1679e+05 ;   C761 - C780  
   763    764   1    1.3980e-01    3.1679e+05 ;   C762 - C763  
   764    765   1    1.3980e-01    3.1679e+05 ;   C763 - C764  
   764    783   1    1.3980e-01    3.1679e+05 ;   C763 - C782  
   765    766   1    1.3980e-01    3.1679e+05 ;   C764 - C765  
   766    767   1    1.3980e-01    3.1679e+05 ;   C765 - C766  
   766    785   1    1.3980e-01    3.1679e+05 ;   C765 - C784  
   767    768   1    1.3980e-01    3.1679e+05 ;   C766 - C767  
   768    769   1    1.3980e-01    3.1679e+05 ;   C767 - C768  
   768    787   1    1.3980e-01    3.1679e+05 ;   C767 - C786  
   769    770   1    1.3980e-01    3.1679e+05 ;   C768 - C769  
   770    771   1    1.3980e-01    3.1679e+05 ;   C769 - C770  
   770    789   1    1.3980e-01    3.1679e+05 ;   C769 - C788  
   771    772   1    1.3980e-01    3.1679e+05 ;   C770 - C771  
   772    773   1    1.3980e-01    3.1679e+05 ;   C771 - C772  
   772    791   1    1.3980e-01    3.1679e+05 ;   C771 - C790  
   773    774   1    1.3980e-01    3.1679e+05 ;   C772 - C773  
   774    775   1    1.3980e-01    3.1679e+05 ;   C773 - C774  
   774    793   1    1.3980e-01    3.1679e+05 ;   C773 - C792  
   775    776   1    1.3980e-01    3.1679e+05 ;   C774 - C775  
   776    777   1    1.3980e-01    3.1679e+05 ;   C775 - C776  
   776    795   1    1.3980e-01    3.1679e+05 ;   C775 - C794  
   777    778   1    1.3980e-01    3.1679e+05 ;   C776 - C777  
   778    779   1    1.3980e-01    3.1679e+05 ;   C777 - C778  
   778    797   1    1.3980e-01    3.1679e+05 ;   C777 - C796  
   779    780   1    1.3980e-01    3.1679e+05 ;   C778 - C779  
   780    799   1    1.3980e-01    3.1679e+05 ;   C779 - C798  
   781    782   1    1.3980e-01    3.1679e+05 ;   C780 - C781  
   781    800   1    1.3980e-01    3.1679e+05 ;   C780 - C799  
   782    783   1    1.3980e-01    3.1679e+05 ;   C781 - C782  
   782    801   1    1.3980e-01    3.1679e+05 ;   C781 - C800  
   783    784   1    1.3980e-01    3.1679e+05 ;   C782 - C783  
   784    785   1    1.3980e-01    3.1679e+05 ;   C783 - C784  
   784    803   1    1.3980e-01    3.1679e+05 ;   C783 - C802  
   785    786   1    1.3980e-01    3.1679e+05 ;   C784 - C785  
   786    787   1    1.3980e-01    3.1679e+05 ;   C785 - C786  
   786    805   1    1.3980e-01    3.1679e+05 ;   C785 - C804  
   787    788   1    1.3980e-01    3.1679e+05 ;   C786 - C787  
   788    789   1    1.3980e-01    3.1679e+05 ;   C787 - C788  
   788    807   1    1.3980e-01    3.1679e+05 ;   C787 - C806  
   789    790   1    1.3980e-01    3.1679e+05 ;   C788 - C789  
   790    791   1    1.3980e-01    3.1679e+05 ;   C789 - C790  
   790    809   1    1.3980e-01    3.1679e+05 ;   C789 - C808  
   791    792   1    1.3980e-01    3.1679e+05 ;   C790 - C791  
   792    793   1    1.3980e-01    3.1679e+05 ;   C791 - C792  
   792    811   1    1.3980e-01    3.1679e+05 ;   C791 - C810  
   793    794   1    1.3980e-01    3.1679e+05 ;   C792 - C793  
   794    795   1    1.3980e-01    3.1679e+05 ;   C793 - C794  
   794    813   1    1.3980e-01    3.1679e+05 ;   C793 - C812  
   795    796   1    1.3980e-01    3.1679e+05 ;   C794 - C795  
   796    797   1    1.3980e-01    3.1679e+05 ;   C795 - C796  
   796    815   1    1.3980e-01    3.1679e+05 ;   C795 - C814  
   797    798   1    1.3980e-01    3.1679e+05 ;   C796 - C797  
   798    799   1    1.3980e-01    3.1679e+05 ;   C797 - C798  
   798    817   1    1.3980e-01    3.1679e+05 ;   C797 - C816  
   799    800   1    1.3980e-01    3.1679e+05 ;   C798 - C799  
   800    819   1    1.5160e-01    2.0947e+05 ;   C799 - C818  
   801    802   1    1.3980e-01    3.1679e+05 ;   C800 - C801  
   801    820   1    1.3980e-01    3.1679e+05 ;   C800 - C819  
   802    803   1    1.3980e-01    3.1679e+05 ;   C801 - C802  
   802    821   1    1.3980e-01    3.1679e+05 ;   C801 - C820  
   803    804   1    1.3980e-01    3.1679e+05 ;   C802 - C803  
   804    805   1    1.3980e-01    3.1679e+05 ;   C803 - C804  
   804    823   1    1.3980e-01    3.1679e+05 ;   C803 - C822  
   805    806   1    1.3980e-01    3.1679e+05 ;   C804 - C805  
   806    807   1    1.3980e-01    3.1679e+05 ;   C805 - C806  
   806    825   1    1.3980e-01    3.1679e+05 ;   C805 - C824  
   807    808   1    1.3980e-01    3.1679e+05 ;   C806 - C807  
   808    809   1    1.3980e-01    3.1679e+05 ;   C807 - C808  
   808    827   1    1.3980e-01    3.1679e+05 ;   C807 - C826  
   809    810   1    1.3980e-01    3.1679e+05 ;   C808 - C809  
   810    811   1    1.3980e-01    3.1679e+05 ;   C809 - C810  
   810    829   1    1.3980e-01    3.1679e+05 ;   C809 - C828  
   811    812   1    1.3980e-01    3.1679e+05 ;   C810 - C811  
   812    813   1    1.3980e-01    3.1679e+05 ;   C811 - C812  
   812    831   1    1.3980e-01    3.1679e+05 ;   C811 - C830  
   813    814   1    1.3980e-01    3.1679e+05 ;   C812 - C813  
   814    815   1    1.3980e-01    3.1679e+05 ;   C813 - C814  
   814    833   1    1.3980e-01    3.1679e+05 ;   C813 - C832  
   815    816   1    1.3980e-01    3.1679e+05 ;   C814 - C815  
   816    817   1    1.3980e-01    3.1679e+05 ;   C815 - C816  
   816    835   1    1.3980e-01    3.1679e+05 ;   C815 - C834  
   817    818   1    1.3980e-01    3.1679e+05 ;   C816 - C817  
   818    819   1    1.5160e-01    2.0947e+05 ;   C817 - C818  
   818    837   1    1.3980e-01    3.1679e+05 ;   C817 - C836  
   819    820   1    1.5160e-01    2.0947e+05 ;   C818 - C819  
   819   1001   1    1.5240e-01    2.0353e+05 ;   C818 - C970  
   820    839   1    1.3980e-01    3.1679e+05 ;   C819 - C838  
   821    822   1    1.3980e-01    3.1679e+05 ;   C820 - C821  
   821    840   1    1.3980e-01    3.1679e+05 ;   C820 - C839  
   822    823   1    1.3980e-01    3.1679e+05 ;   C821 - C822  
   822    841   1    1.3980e-01    3.1679e+05 ;   C821 - C840  
   823    824   1    1.3980e-01    3.1679e+05 ;   C822 - C823  
   824    825   1    1.3980e-01    3.1679e+05 ;   C823 - C824  
   824    843   1    1.3980e-01    3.1679e+05 ;   C823 - C842  
   825    826   1    1.3980e-01    3.1679e+05 ;   C824 - C825  
   826    827   1    1.3980e-01    3.1679e+05 ;   C825 - C826  
   826    845   1    1.3980e-01    3.1679e+05 ;   C825 - C844  
   827    828   1    1.3980e-01    3.1679e+05 ;   C826 - C827  
   828    829   1    1.3980e-01    3.1679e+05 ;   C827 - C828  
   828    847   1    1.3980e-01    3.1679e+05 ;   C827 - C846  
   829    830   1    1.3980e-01    3.1679e+05 ;   C828 - C829  
   830    831   1    1.3980e-01    3.1679e+05 ;   C829 - C830  
   830    849   1    1.3980e-01    3.1679e+05 ;   C829 - C848  
   831    832   1    1.3980e-01    3.1679e+05 ;   C830 - C831  
   832    833   1    1.3980e-01    3.1679e+05 ;   C831 - C832  
   832    851   1    1.3980e-01    3.1679e+05 ;   C831 - C850  
   833    834   1    1.3980e-01    3.1679e+05 ;   C832 - C833  
   834    835   1    1.3980e-01    3.1679e+05 ;   C833 - C834  
   834    853   1    1.3980e-01    3.1679e+05 ;   C833 - C852  
   835    836   1    1.3980e-01    3.1679e+05 ;   C834 - C835  
   836    837   1    1.3980e-01    3.1679e+05 ;   C835 - C836  
   836    855   1    1.3980e-01    3.1679e+05 ;   C835 - C854  
   837    838   1    1.3980e-01    3.1679e+05 ;   C836 - C837  
   838    839   1    1.3980e-01    3.1679e+05 ;   C837 - C838  
   838    857   1    1.3980e-01    3.1679e+05 ;   C837 - C856  
   839    840   1    1.3980e-01    3.1679e+05 ;   C838 - C839  
   840    859   1    1.3980e-01    3.1679e+05 ;   C839 - C858  
   841    842   1    1.3980e-01    3.1679e+05 ;   C840 - C841  
   841    860   1    1.5160e-01    2.0947e+05 ;   C840 - C859  
   842    843   1    1.3980e-01    3.1679e+05 ;   C841 - C842  
   842    861   1    1.3980e-01    3.1679e+05 ;   C841 - C860  
   843    844   1    1.3980e-01    3.1679e+05 ;   C842 - C843  
   844    845   1    1.3980e-01    3.1679e+05 ;   C843 - C844  
   844    863   1    1.3980e-01    3.1679e+05 ;   C843 - C862  
   845    846   1    1.3980e-01    3.1679e+05 ;   C844 - C845  
   846    847   1    1.3980e-01    3.1679e+05 ;   C845 - C846  
   846    865   1    1.3980e-01    3.1679e+05 ;   C845 - C864  
   847    848   1    1.3980e-01    3.1679e+05 ;   C846 - C847  
   848    849   1    1.3980e-01    3.1679e+05 ;   C847 - C848  
   848    867   1    1.3980e-01    3.1679e+05 ;   C847 - C866  
   849    850   1    1.3980e-01    3.1679e+05 ;   C848 - C849  
   850    851   1    1.3980e-01    3.1679e+05 ;   C849 - C850  
   850    869   1    1.3980e-01    3.1679e+05 ;   C849 - C868  
   851    852   1    1.3980e-01    3.1679e+05 ;   C850 - C851  
   852    853   1    1.3980e-01    3.1679e+05 ;   C851 - C852  
   852    871   1    1.3980e-01    3.1679e+05 ;   C851 - C870  
   853    854   1    1.3980e-01    3.1679e+05 ;   C852 - C853  
   854    855   1    1.3980e-01    3.1679e+05 ;   C853 - C854  
   854    873   1    1.3980e-01    3.1679e+05 ;   C853 - C872  
   855    856   1    1.3980e-01    3.1679e+05 ;   C854 - C855  
   856    857   1    1.3980e-01    3.1679e+05 ;   C855 - C856  
   856    875   1    1.3980e-01    3.1679e+05 ;   C855 - C874  
   857    858   1    1.3980e-01    3.1679e+05 ;   C856 - C857  
   858    859   1    1.3980e-01    3.1679e+05 ;   C857 - C858  
   858    877   1    1.3980e-01    3.1679e+05 ;   C857 - C876  
   859    860   1    1.5160e-01    2.0947e+05 ;   C858 - C859  
   860    879   1    1.5160e-01    2.0947e+05 ;   C859 - C878  
   860    965   1    1.5240e-01    2.0353e+05 ;   C859 - C961  
   861    862   1    1.3980e-01    3.1679e+05 ;   C860 - C861  
   861    880   1    1.3980e-01    3.1679e+05 ;   C860 - C879  
   862    863   1    1.3980e-01    3.1679e+05 ;   C861 - C862  
   862    881   1    1.3980e-01    3.1679e+05 ;   C861 - C880  
   863    864   1    1.3980e-01    3.1679e+05 ;   C862 - C863  
   864    865   1    1.3980e-01    3.1679e+05 ;   C863 - C864  
   864    883   1    1.3980e-01    3.1679e+05 ;   C863 - C882  
   865    866   1    1.3980e-01    3.1679e+05 ;   C864 - C865  
   866    867   1    1.3980e-01    3.1679e+05 ;   C865 - C866  
   866    885   1    1.3980e-01    3.1679e+05 ;   C865 - C884  
   867    868   1    1.3980e-01    3.1679e+05 ;   C866 - C867  
   868    869   1    1.3980e-01    3.1679e+05 ;   C867 - C868  
   868    887   1    1.3980e-01    3.1679e+05 ;   C867 - C886  
   869    870   1    1.3980e-01    3.1679e+05 ;   C868 - C869  
   870    871   1    1.3980e-01    3.1679e+05 ;   C869 - C870  
   870    889   1    1.3980e-01    3.1679e+05 ;   C869 - C888  
   871    872   1    1.3980e-01    3.1679e+05 ;   C870 - C871  
   872    873   1    1.3980e-01    3.1679e+05 ;   C871 - C872  
   872    891   1    1.3980e-01    3.1679e+05 ;   C871 - C890  
   873    874   1    1.3980e-01    3.1679e+05 ;   C872 - C873  
   874    875   1    1.3980e-01    3.1679e+05 ;   C873 - C874  
   874    893   1    1.3980e-01    3.1679e+05 ;   C873 - C892  
   875    876   1    1.3980e-01    3.1679e+05 ;   C874 - C875  
   876    877   1    1.3980e-01    3.1679e+05 ;   C875 - C876  
   876    895   1    1.3980e-01    3.1679e+05 ;   C875 - C894  
   877    878   1    1.3980e-01    3.1679e+05 ;   C876 - C877  
   878    879   1    1.3980e-01    3.1679e+05 ;   C877 - C878  
   878    897   1    1.3980e-01    3.1679e+05 ;   C877 - C896  
   879    880   1    1.3980e-01    3.1679e+05 ;   C878 - C879  
   880    899   1    1.3980e-01    3.1679e+05 ;   C879 - C898  
   881    882   1    1.3980e-01    3.1679e+05 ;   C880 - C881  
   881    900   1    1.3980e-01    3.1679e+05 ;   C880 - C899  
   882    883   1    1.3980e-01    3.1679e+05 ;   C881 - C882  
   882    901   1    1.3980e-01    3.1679e+05 ;   C881 - C900  
   883    884   1    1.3980e-01    3.1679e+05 ;   C882 - C883  
   884    885   1    1.3980e-01    3.1679e+05 ;   C883 - C884  
   884    903   1    1.3980e-01    3.1679e+05 ;   C883 - C902  
   885    886   1    1.3980e-01    3.1679e+05 ;   C884 - C885  
   886    887   1    1.3980e-01    3.1679e+05 ;   C885 - C886  
   886    905   1    1.3980e-01    3.1679e+05 ;   C885 - C904  
   887    888   1    1.3980e-01    3.1679e+05 ;   C886 - C887  
   888    889   1    1.3980e-01    3.1679e+05 ;   C887 - C888  
   888    907   1    1.3980e-01    3.1679e+05 ;   C887 - C906  
   889    890   1    1.3980e-01    3.1679e+05 ;   C888 - C889  
   890    891   1    1.3980e-01    3.1679e+05 ;   C889 - C890  
   890    909   1    1.3980e-01    3.1679e+05 ;   C889 - C908  
   891    892   1    1.3980e-01    3.1679e+05 ;   C890 - C891  
   892    893   1    1.3980e-01    3.1679e+05 ;   C891 - C892  
   892    911   1    1.3980e-01    3.1679e+05 ;   C891 - C910  
   893    894   1    1.3980e-01    3.1679e+05 ;   C892 - C893  
   894    895   1    1.3980e-01    3.1679e+05 ;   C893 - C894  
   894    913   1    1.3980e-01    3.1679e+05 ;   C893 - C912  
   895    896   1    1.3980e-01    3.1679e+05 ;   C894 - C895  
   896    897   1    1.3980e-01    3.1679e+05 ;   C895 - C896  
   896    915   1    1.3980e-01    3.1679e+05 ;   C895 - C914  
   897    898   1    1.3980e-01    3.1679e+05 ;   C896 - C897  
   898    899   1    1.3980e-01    3.1679e+05 ;   C897 - C898  
   898    917   1    1.3980e-01    3.1679e+05 ;   C897 - C916  
   899    900   1    1.3980e-01    3.1679e+05 ;   C898 - C899  
   900    919   1    1.3980e-01    3.1679e+05 ;   C899 - C918  
   901    902   1    1.3980e-01    3.1679e+05 ;   C900 - C901  
   901    920   1    1.3980e-01    3.1679e+05 ;   C900 - C919  
   902    903   1    1.3980e-01    3.1679e+05 ;   C901 - C902  
   902    921   1    1.3980e-01    3.1679e+05 ;   C901 - C920  
   903    904   1    1.3980e-01    3.1679e+05 ;   C902 - C903  
   904    905   1    1.3980e-01    3.1679e+05 ;   C903 - C904  
   904    923   1    1.3980e-01    3.1679e+05 ;   C903 - C922  
   905    906   1    1.3980e-01    3.1679e+05 ;   C904 - C905  
   906    907   1    1.3980e-01    3.1679e+05 ;   C905 - C906  
   906    925   1    1.3980e-01    3.1679e+05 ;   C905 - C924  
   907    908   1    1.3980e-01    3.1679e+05 ;   C906 - C907  
   908    909   1    1.3980e-01    3.1679e+05 ;   C907 - C908  
   908    927   1    1.3980e-01    3.1679e+05 ;   C907 - C926  
   909    910   1    1.3980e-01    3.1679e+05 ;   C908 - C909  
   910    911   1    1.3980e-01    3.1679e+05 ;   C909 - C910  
   910    929   1    1.3980e-01    3.1679e+05 ;   C909 - C928  
   911    912   1    1.3980e-01    3.1679e+05 ;   C910 - C911  
   912    913   1    1.3980e-01    3.1679e+05 ;   C911 - C912  
   912    931   1    1.3980e-01    3.1679e+05 ;   C911 - C930  
   913    914   1    1.3980e-01    3.1679e+05 ;   C912 - C913  
   914    915   1    1.3980e-01    3.1679e+05 ;   C913 - C914  
   914    933   1    1.3980e-01    3.1679e+05 ;   C913 - C932  
   915    916   1    1.3980e-01    3.1679e+05 ;   C914 - C915  
   916    917   1    1.3980e-01    3.1679e+05 ;   C915 - C916  
   916    935   1    1.3980e-01    3.1679e+05 ;   C915 - C934  
   917    918   1    1.3980e-01    3.1679e+05 ;   C916 - C917  
   918    919   1    1.3980e-01    3.1679e+05 ;   C917 - C918  
   918    937   1    1.3980e-01    3.1679e+05 ;   C917 - C936  
   919    920   1    1.3980e-01    3.1679e+05 ;   C918 - C919  
   920    939   1    1.3980e-01    3.1679e+05 ;   C919 - C938  
   921    922   1    1.3980e-01    3.1679e+05 ;   C920 - C921  
   921    940   1    1.3980e-01    3.1679e+05 ;   C920 - C939  
   922    923   1    1.3980e-01    3.1679e+05 ;   C921 - C922  
   922    941   1    1.3980e-01    3.1679e+05 ;   C921 - C940  
   923    924   1    1.3980e-01    3.1679e+05 ;   C922 - C923  
   924    925   1    1.3980e-01    3.1679e+05 ;   C923 - C924  
   924    943   1    1.3980e-01    3.1679e+05 ;   C923 - C942  
   925    926   1    1.3980e-01    3.1679e+05 ;   C924 - C925  
   926    927   1    1.3980e-01    3.1679e+05 ;   C925 - C926  
   926    945   1    1.3980e-01    3.1679e+05 ;   C925 - C944  
   927    928   1    1.3980e-01    3.1679e+05 ;   C926 - C927  
   928    929   1    1.3980e-01    3.1679e+05 ;   C927 - C928  
   928    947   1    1.3980e-01    3.1679e+05 ;   C927 - C946  
   929    930   1    1.3980e-01    3.1679e+05 ;   C928 - C929  
   930    931   1    1.3980e-01    3.1679e+05 ;   C929 - C930  
   930    949   1    1.3980e-01    3.1679e+05 ;   C929 - C948  
   931    932   1    1.3980e-01    3.1679e+05 ;   C930 - C931  
   932    933   1    1.3980e-01    3.1679e+05 ;   C931 - C932  
   932    951   1    1.3980e-01    3.1679e+05 ;   C931 - C950  
   933    934   1    1.3980e-01    3.1679e+05 ;   C932 - C933  
   934    935   1    1.3980e-01    3.1679e+05 ;   C933 - C934  
   934    953   1    1.3980e-01    3.1679e+05 ;   C933 - C952  
   935    936   1    1.3980e-01    3.1679e+05 ;   C934 - C935  
   936    937   1    1.3980e-01    3.1679e+05 ;   C935 - C936  
   936    955   1    1.3980e-01    3.1679e+05 ;   C935 - C954  
   937    938   1    1.3980e-01    3.1679e+05 ;   C936 - C937  
   938    939   1    1.3980e-01    3.1679e+05 ;   C937 - C938  
   938    957   1    1.3980e-01    3.1679e+05 ;   C937 - C956  
   939    940   1    1.3980e-01    3.1679e+05 ;   C938 - C939  
   940    959   1    1.3980e-01    3.1679e+05 ;   C939 - C958  
   941    942   1    1.3980e-01    3.1679e+05 ;   C940 - C941  
   941    960   1    1.3980e-01    3.1679e+05 ;   C940 - C959  
   942    943   1    1.3980e-01    3.1679e+05 ;   C941 - C942  
   943    944   1    1.3980e-01    3.1679e+05 ;   C942 - C943  
   944    945   1    1.3980e-01    3.1679e+05 ;   C943 - C944  
   945    946   1    1.3980e-01    3.1679e+05 ;   C944 - C945  
   946    947   1    1.3980e-01    3.1679e+05 ;   C945 - C946  
   947    948   1    1.3980e-01    3.1679e+05 ;   C946 - C947  
   948    949   1    1.3980e-01    3.1679e+05 ;   C947 - C948  
   949    950   1    1.3980e-01    3.1679e+05 ;   C948 - C949  
   950    951   1    1.3980e-01    3.1679e+05 ;   C949 - C950  
   951    952   1    1.3980e-01    3.1679e+05 ;   C950 - C951  
   952    953   1    1.3980e-01    3.1679e+05 ;   C951 - C952  
   953    954   1    1.3980e-01    3.1679e+05 ;   C952 - C953  
   954    955   1    1.3980e-01    3.1679e+05 ;   C953 - C954  
   955    956   1    1.3980e-01    3.1679e+05 ;   C954 - C955  
   956    957   1    1.3980e-01    3.1679e+05 ;   C955 - C956  
   957    958   1    1.3980e-01    3.1679e+05 ;   C956 - C957  
   958    959   1    1.3980e-01    3.1679e+05 ;   C957 - C958  
   959    960   1    1.3980e-01    3.1679e+05 ;   C958 - C959  
   961    962   1    1.2180e-01    5.4607e+05 ;   C960 - O     
   961    963   1    1.3510e-01    3.2060e+05 ;   C960 - O1    
   963    964   1    9.7300e-02    4.7155e+05 ;     O1 - H     
   965    966   1    1.2180e-01    5.4607e+05 ;   C961 - O2    
   965    967   1    1.3510e-01    3.2060e+05 ;   C961 - O3    
   967    968   1    9.7300e-02    4.7155e+05 ;     O3 - H1    
   969    970   1    1.2180e-01    5.4607e+05 ;   C962 - O4    
   969    971   1    1.3510e-01    3.2060e+05 ;   C962 - O5    
   971    972   1    9.7300e-02    4.7155e+05 ;     O5 - H2    
   973    974   1    1.2180e-01    5.4607e+05 ;   C963 - O6    
   973    975   1    1.3510e-01    3.2060e+05 ;   C963 - O7    
   975    976   1    9.7300e-02    4.7155e+05 ;     O7 - H3    
   977    978   1    1.2180e-01    5.4607e+05 ;   C964 - O8    
   977    979   1    1.3510e-01    3.2060e+05 ;   C964 - O9    
   979    980   1    9.7300e-02    4.7155e+05 ;     O9 - H4    
   981    982   1    1.2180e-01    5.4607e+05 ;   C965 - O10   
   981    983   1    1.3510e-01    3.2060e+05 ;   C965 - O11   
   983    984   1    9.7300e-02    4.7155e+05 ;    O11 - H5    
   985    986   1    1.2180e-01    5.4607e+05 ;   C966 - O12   
   985    987   1    1.3510e-01    3.2060e+05 ;   C966 - O13   
   987    988   1    9.7300e-02    4.7155e+05 ;    O13 - H6    
   989    990   1    1.2180e-01    5.4607e+05 ;   C967 - O14   
   989    991   1    1.3510e-01    3.2060e+05 ;   C967 - O15   
   991    992   1    9.7300e-02    4.7155e+05 ;    O15 - H7    
   993    994   1    1.2180e-01    5.4607e+05 ;   C968 - O16   
   993    995   1    1.3510e-01    3.2060e+05 ;   C968 - O17   
   995    996   1    9.7300e-02    4.7155e+05 ;    O17 - H8    
   997    998   1    1.2180e-01    5.4607e+05 ;   C969 - O18   
   997    999   1    1.3510e-01    3.2060e+05 ;   C969 - O19   
   999   1000   1    9.7300e-02    4.7155e+05 ;    O19 - H9    
  1001   1002   1    1.2180e-01    5.4607e+05 ;   C970 - O20   
  1001   1003   1    1.3510e-01    3.2060e+05 ;   C970 - O21   
  1003   1004   1    9.7300e-02    4.7155e+05 ;    O21 - H10   
  1005   1006   1    1.2180e-01    5.4607e+05 ;   C971 - O22   
  1005   1007   1    1.3510e-01    3.2060e+05 ;   C971 - O23   
  1007   1008   1    9.7300e-02    4.7155e+05 ;    O23 - H11   
  1009   1010   1    1.2180e-01    5.4607e+05 ;   C972 - O24   
  1009   1011   1    1.3510e-01    3.2060e+05 ;   C972 - O25   
  1011   1012   1    9.7300e-02    4.7155e+05 ;    O25 - H12   
  1013   1014   1    1.2180e-01    5.4607e+05 ;   C973 - O26   
  1013   1015   1    1.3510e-01    3.2060e+05 ;   C973 - O27   
  1015   1016   1    9.7300e-02    4.7155e+05 ;    O27 - H13   
  1017   1018   1    1.2180e-01    5.4607e+05 ;   C974 - O28   
  1017   1019   1    1.3510e-01    3.2060e+05 ;   C974 - O29   
  1019   1020   1    9.7300e-02    4.7155e+05 ;    O29 - H14   
  1021   1022   1    1.2180e-01    5.4607e+05 ;   C975 - O30   
  1021   1023   1    1.3510e-01    3.2060e+05 ;   C975 - O31   
  1023   1024   1    9.7300e-02    4.7155e+05 ;    O31 - H15   
  1025   1026   1    1.2180e-01    5.4607e+05 ;   C976 - O32   
  1025   1027   1    1.3510e-01    3.2060e+05 ;   C976 - O33   
  1027   1028   1    9.7300e-02    4.7155e+05 ;    O33 - H16   
  1029   1030   1    1.2180e-01    5.4607e+05 ;   C977 - O34   
  1029   1031   1    1.3510e-01    3.2060e+05 ;   C977 - O35   
  1031   1032   1    9.7300e-02    4.7155e+05 ;    O35 - H17   
  1033   1034   1    1.2180e-01    5.4607e+05 ;   C978 - O36   
  1033   1035   1    1.3510e-01    3.2060e+05 ;   C978 - O37   
  1035   1036   1    9.7300e-02    4.7155e+05 ;    O37 - H18   

[ pairs ]
;   ai     aj    funct
     1      4      1 ;      C - C3    
     1     18      1 ;      C - C17   
     1     22      1 ;      C - C21   
     1     38      1 ;      C - C37   
     1     40      1 ;      C - C39   
     1    934      1 ;      C - C933  
     1    936      1 ;      C - C935  
     1    952      1 ;      C - C951  
     1    956      1 ;      C - C955  
     2      5      1 ;     C1 - C4    
     2     19      1 ;     C1 - C18   
     2     23      1 ;     C1 - C22   
     2     39      1 ;     C1 - C38   
     2     41      1 ;     C1 - C40   
     2     59      1 ;     C1 - C58   
     2    953      1 ;     C1 - C952  
     2    955      1 ;     C1 - C954  
     2    957      1 ;     C1 - C956  
     3      6      1 ;     C2 - C5    
     3     22      1 ;     C2 - C21   
     3     24      1 ;     C2 - C23   
     3     40      1 ;     C2 - C39   
     3    936      1 ;     C2 - C935  
     3    938      1 ;     C2 - C937  
     3    958      1 ;     C2 - C957  
     4      7      1 ;     C3 - C6    
     4     21      1 ;     C3 - C20   
     4     25      1 ;     C3 - C24   
     4     41      1 ;     C3 - C40   
     4     43      1 ;     C3 - C42   
     4    955      1 ;     C3 - C954  
     4    957      1 ;     C3 - C956  
     4    959      1 ;     C3 - C958  
     5      8      1 ;     C4 - C7    
     5     22      1 ;     C4 - C21   
     5     24      1 ;     C4 - C23   
     5     26      1 ;     C4 - C25   
     5    938      1 ;     C4 - C937  
     5    940      1 ;     C4 - C939  
     5    956      1 ;     C4 - C955  
     5    960      1 ;     C4 - C959  
     6      9      1 ;     C5 - C8    
     6     23      1 ;     C5 - C22   
     6     27      1 ;     C5 - C26   
     6     43      1 ;     C5 - C42   
     6     45      1 ;     C5 - C44   
     6    941      1 ;     C5 - C940  
     6    957      1 ;     C5 - C956  
     6    959      1 ;     C5 - C958  
     7     10      1 ;     C6 - C9    
     7     24      1 ;     C6 - C23   
     7     26      1 ;     C6 - C25   
     7     28      1 ;     C6 - C27   
     7    922      1 ;     C6 - C921  
     7    940      1 ;     C6 - C939  
     7    942      1 ;     C6 - C941  
     7    958      1 ;     C6 - C957  
     8     11      1 ;     C7 - C10   
     8     25      1 ;     C7 - C24   
     8     29      1 ;     C7 - C28   
     8     45      1 ;     C7 - C44   
     8     47      1 ;     C7 - C46   
     8    941      1 ;     C7 - C940  
     8    943      1 ;     C7 - C942  
     8    959      1 ;     C7 - C958  
     9     12      1 ;     C8 - C11   
     9     26      1 ;     C8 - C25   
     9     28      1 ;     C8 - C27   
     9     30      1 ;     C8 - C29   
     9    922      1 ;     C8 - C921  
     9    924      1 ;     C8 - C923  
     9    944      1 ;     C8 - C943  
     9    960      1 ;     C8 - C959  
    10     13      1 ;     C9 - C12   
    10     27      1 ;     C9 - C26   
    10     31      1 ;     C9 - C30   
    10     47      1 ;     C9 - C46   
    10     49      1 ;     C9 - C48   
    10    941      1 ;     C9 - C940  
    10    943      1 ;     C9 - C942  
    10    945      1 ;     C9 - C944  
    11     14      1 ;    C10 - C13   
    11     28      1 ;    C10 - C27   
    11     30      1 ;    C10 - C29   
    11     32      1 ;    C10 - C31   
    11    924      1 ;    C10 - C923  
    11    926      1 ;    C10 - C925  
    11    942      1 ;    C10 - C941  
    11    946      1 ;    C10 - C945  
    12     15      1 ;    C11 - C14   
    12     29      1 ;    C11 - C28   
    12     33      1 ;    C11 - C32   
    12     49      1 ;    C11 - C48   
    12     51      1 ;    C11 - C50   
    12    943      1 ;    C11 - C942  
    12    945      1 ;    C11 - C944  
    12    947      1 ;    C11 - C946  
    13     16      1 ;    C12 - C15   
    13     30      1 ;    C12 - C29   
    13     32      1 ;    C12 - C31   
    13     34      1 ;    C12 - C33   
    13    926      1 ;    C12 - C925  
    13    928      1 ;    C12 - C927  
    13    944      1 ;    C12 - C943  
    13    948      1 ;    C12 - C947  
    14     17      1 ;    C13 - C16   
    14     31      1 ;    C13 - C30   
    14     35      1 ;    C13 - C34   
    14     51      1 ;    C13 - C50   
    14     53      1 ;    C13 - C52   
    14    945      1 ;    C13 - C944  
    14    947      1 ;    C13 - C946  
    14    949      1 ;    C13 - C948  
    15     18      1 ;    C14 - C17   
    15     32      1 ;    C14 - C31   
    15     34      1 ;    C14 - C33   
    15     36      1 ;    C14 - C35   
    15    928      1 ;    C14 - C927  
    15    930      1 ;    C14 - C929  
    15    946      1 ;    C14 - C945  
    15    950      1 ;    C14 - C949  
    16     19      1 ;    C15 - C18   
    16     33      1 ;    C15 - C32   
    16     37      1 ;    C15 - C36   
    16     53      1 ;    C15 - C52   
    16     55      1 ;    C15 - C54   
    16    947      1 ;    C15 - C946  
    16    949      1 ;    C15 - C948  
    16    951      1 ;    C15 - C950  
    17     20      1 ;    C16 - C19   
    17     34      1 ;    C16 - C33   
    17     36      1 ;    C16 - C35   
    17     38      1 ;    C16 - C37   
    17    930      1 ;    C16 - C929  
    17    932      1 ;    C16 - C931  
    17    948      1 ;    C16 - C947  
    17    952      1 ;    C16 - C951  
    18     35      1 ;    C17 - C34   
    18     39      1 ;    C17 - C38   
    18     55      1 ;    C17 - C54   
    18     57      1 ;    C17 - C56   
    18    949      1 ;    C17 - C948  
    18    951      1 ;    C17 - C950  
    18    953      1 ;    C17 - C952  
    19     36      1 ;    C18 - C35   
    19     38      1 ;    C18 - C37   
    19     40      1 ;    C18 - C39   
    19    932      1 ;    C18 - C931  
    19    934      1 ;    C18 - C933  
    19    950      1 ;    C18 - C949  
    20      3      1 ;    C19 - C2    
    20     21      1 ;    C19 - C20   
    20     37      1 ;    C19 - C36   
    20     57      1 ;    C19 - C56   
    20     59      1 ;    C19 - C58   
    20    951      1 ;    C19 - C950  
    20    953      1 ;    C19 - C952  
    20    955      1 ;    C19 - C954  
    21     24      1 ;    C20 - C23   
    21     38      1 ;    C20 - C37   
    21     42      1 ;    C20 - C41   
    21     58      1 ;    C20 - C57   
    21     60      1 ;    C20 - C59   
    21    956      1 ;    C20 - C955  
    22     25      1 ;    C21 - C24   
    22     39      1 ;    C21 - C38   
    22     43      1 ;    C21 - C42   
    22     59      1 ;    C21 - C58   
    22     61      1 ;    C21 - C60   
    22     79      1 ;    C21 - C78   
    23     26      1 ;    C22 - C25   
    23     40      1 ;    C22 - C39   
    23     42      1 ;    C22 - C41   
    23     44      1 ;    C22 - C43   
    23     60      1 ;    C22 - C59   
    23    956      1 ;    C22 - C955  
    23    958      1 ;    C22 - C957  
    24     27      1 ;    C23 - C26   
    24     41      1 ;    C23 - C40   
    24     45      1 ;    C23 - C44   
    24     61      1 ;    C23 - C60   
    24     63      1 ;    C23 - C62   
    25     28      1 ;    C24 - C27   
    25     42      1 ;    C24 - C41   
    25     44      1 ;    C24 - C43   
    25     46      1 ;    C24 - C45   
    25    958      1 ;    C24 - C957  
    25    960      1 ;    C24 - C959  
    26     29      1 ;    C25 - C28   
    26     43      1 ;    C25 - C42   
    26     47      1 ;    C25 - C46   
    26     63      1 ;    C25 - C62   
    26     65      1 ;    C25 - C64   
    27     30      1 ;    C26 - C29   
    27     44      1 ;    C26 - C43   
    27     46      1 ;    C26 - C45   
    27     48      1 ;    C26 - C47   
    27    942      1 ;    C26 - C941  
    27    960      1 ;    C26 - C959  
    28     31      1 ;    C27 - C30   
    28     45      1 ;    C27 - C44   
    28     49      1 ;    C27 - C48   
    28     65      1 ;    C27 - C64   
    28     67      1 ;    C27 - C66   
    29     32      1 ;    C28 - C31   
    29     46      1 ;    C28 - C45   
    29     48      1 ;    C28 - C47   
    29     50      1 ;    C28 - C49   
    29    942      1 ;    C28 - C941  
    29    944      1 ;    C28 - C943  
    30     33      1 ;    C29 - C32   
    30     47      1 ;    C29 - C46   
    30     51      1 ;    C29 - C50   
    30     67      1 ;    C29 - C66   
    30     69      1 ;    C29 - C68   
    31     34      1 ;    C30 - C33   
    31     48      1 ;    C30 - C47   
    31     50      1 ;    C30 - C49   
    31     52      1 ;    C30 - C51   
    31    944      1 ;    C30 - C943  
    31    946      1 ;    C30 - C945  
    32     35      1 ;    C31 - C34   
    32     49      1 ;    C31 - C48   
    32     53      1 ;    C31 - C52   
    32     69      1 ;    C31 - C68   
    32     71      1 ;    C31 - C70   
    33     36      1 ;    C32 - C35   
    33     50      1 ;    C32 - C49   
    33     52      1 ;    C32 - C51   
    33     54      1 ;    C32 - C53   
    33    946      1 ;    C32 - C945  
    33    948      1 ;    C32 - C947  
    34     37      1 ;    C33 - C36   
    34     51      1 ;    C33 - C50   
    34     55      1 ;    C33 - C54   
    34     71      1 ;    C33 - C70   
    34     73      1 ;    C33 - C72   
    35     38      1 ;    C34 - C37   
    35     52      1 ;    C34 - C51   
    35     54      1 ;    C34 - C53   
    35     56      1 ;    C34 - C55   
    35    948      1 ;    C34 - C947  
    35    950      1 ;    C34 - C949  
    36     39      1 ;    C35 - C38   
    36     53      1 ;    C35 - C52   
    36     57      1 ;    C35 - C56   
    36     73      1 ;    C35 - C72   
    36     75      1 ;    C35 - C74   
    37     40      1 ;    C36 - C39   
    37     54      1 ;    C36 - C53   
    37     56      1 ;    C36 - C55   
    37     58      1 ;    C36 - C57   
    37    950      1 ;    C36 - C949  
    37    952      1 ;    C36 - C951  
    38     55      1 ;    C37 - C54   
    38     59      1 ;    C37 - C58   
    38     75      1 ;    C37 - C74   
    38     77      1 ;    C37 - C76   
    39     56      1 ;    C38 - C55   
    39     58      1 ;    C38 - C57   
    39     60      1 ;    C38 - C59   
    39    952      1 ;    C38 - C951  
    40     41      1 ;    C39 - C40   
    40     57      1 ;    C39 - C56   
    40     77      1 ;    C39 - C76   
    40     79      1 ;    C39 - C78   
    41     44      1 ;    C40 - C43   
    41     58      1 ;    C40 - C57   
    41     62      1 ;    C40 - C61   
    41     78      1 ;    C40 - C77   
    41     80      1 ;    C40 - C79   
    42     45      1 ;    C41 - C44   
    42     59      1 ;    C41 - C58   
    42     63      1 ;    C41 - C62   
    42     79      1 ;    C41 - C78   
    42     81      1 ;    C41 - C80   
    42     99      1 ;    C41 - C98   
    43     46      1 ;    C42 - C45   
    43     60      1 ;    C42 - C59   
    43     62      1 ;    C42 - C61   
    43     64      1 ;    C42 - C63   
    43     80      1 ;    C42 - C79   
    44     47      1 ;    C43 - C46   
    44     61      1 ;    C43 - C60   
    44     65      1 ;    C43 - C64   
    44     81      1 ;    C43 - C80   
    44     83      1 ;    C43 - C82   
    45     48      1 ;    C44 - C47   
    45     62      1 ;    C44 - C61   
    45     64      1 ;    C44 - C63   
    45     66      1 ;    C44 - C65   
    46     49      1 ;    C45 - C48   
    46     63      1 ;    C45 - C62   
    46     67      1 ;    C45 - C66   
    46     83      1 ;    C45 - C82   
    46     85      1 ;    C45 - C84   
    47     50      1 ;    C46 - C49   
    47     64      1 ;    C46 - C63   
    47     66      1 ;    C46 - C65   
    47     68      1 ;    C46 - C67   
    48     51      1 ;    C47 - C50   
    48     65      1 ;    C47 - C64   
    48     69      1 ;    C47 - C68   
    48     85      1 ;    C47 - C84   
    48     87      1 ;    C47 - C86   
    49     52      1 ;    C48 - C51   
    49     66      1 ;    C48 - C65   
    49     68      1 ;    C48 - C67   
    49     70      1 ;    C48 - C69   
    50     53      1 ;    C49 - C52   
    50     67      1 ;    C49 - C66   
    50     71      1 ;    C49 - C70   
    50     87      1 ;    C49 - C86   
    50     89      1 ;    C49 - C88   
    51     54      1 ;    C50 - C53   
    51     68      1 ;    C50 - C67   
    51     70      1 ;    C50 - C69   
    51     72      1 ;    C50 - C71   
    52     55      1 ;    C51 - C54   
    52     69      1 ;    C51 - C68   
    52     73      1 ;    C51 - C72   
    52     89      1 ;    C51 - C88   
    52     91      1 ;    C51 - C90   
    53     56      1 ;    C52 - C55   
    53     70      1 ;    C52 - C69   
    53     72      1 ;    C52 - C71   
    53     74      1 ;    C52 - C73   
    54     57      1 ;    C53 - C56   
    54     71      1 ;    C53 - C70   
    54     75      1 ;    C53 - C74   
    54     91      1 ;    C53 - C90   
    54     93      1 ;    C53 - C92   
    55     58      1 ;    C54 - C57   
    55     72      1 ;    C54 - C71   
    55     74      1 ;    C54 - C73   
    55     76      1 ;    C54 - C75   
    56     59      1 ;    C55 - C58   
    56     73      1 ;    C55 - C72   
    56     77      1 ;    C55 - C76   
    56     93      1 ;    C55 - C92   
    56     95      1 ;    C55 - C94   
    57     60      1 ;    C56 - C59   
    57     74      1 ;    C56 - C73   
    57     76      1 ;    C56 - C75   
    57     78      1 ;    C56 - C77   
    58     75      1 ;    C57 - C74   
    58     79      1 ;    C57 - C78   
    58     95      1 ;    C57 - C94   
    58     97      1 ;    C57 - C96   
    59     76      1 ;    C58 - C75   
    59     78      1 ;    C58 - C77   
    59     80      1 ;    C58 - C79   
    60     61      1 ;    C59 - C60   
    60     77      1 ;    C59 - C76   
    60     97      1 ;    C59 - C96   
    60     99      1 ;    C59 - C98   
    61     64      1 ;    C60 - C63   
    61     78      1 ;    C60 - C77   
    61     82      1 ;    C60 - C81   
    61     98      1 ;    C60 - C97   
    61    100      1 ;    C60 - C99   
    62     65      1 ;    C61 - C64   
    62     79      1 ;    C61 - C78   
    62     83      1 ;    C61 - C82   
    62     99      1 ;    C61 - C98   
    62    101      1 ;    C61 - C100  
    62    119      1 ;    C61 - C118  
    63     66      1 ;    C62 - C65   
    63     80      1 ;    C62 - C79   
    63     82      1 ;    C62 - C81   
    63     84      1 ;    C62 - C83   
    63    100      1 ;    C62 - C99   
    64     67      1 ;    C63 - C66   
    64     81      1 ;    C63 - C80   
    64     85      1 ;    C63 - C84   
    64    101      1 ;    C63 - C100  
    64    103      1 ;    C63 - C102  
    65     68      1 ;    C64 - C67   
    65     82      1 ;    C64 - C81   
    65     84      1 ;    C64 - C83   
    65     86      1 ;    C64 - C85   
    66     69      1 ;    C65 - C68   
    66     83      1 ;    C65 - C82   
    66     87      1 ;    C65 - C86   
    66    103      1 ;    C65 - C102  
    66    105      1 ;    C65 - C104  
    67     70      1 ;    C66 - C69   
    67     84      1 ;    C66 - C83   
    67     86      1 ;    C66 - C85   
    67     88      1 ;    C66 - C87   
    68     71      1 ;    C67 - C70   
    68     85      1 ;    C67 - C84   
    68     89      1 ;    C67 - C88   
    68    105      1 ;    C67 - C104  
    68    107      1 ;    C67 - C106  
    69     72      1 ;    C68 - C71   
    69     86      1 ;    C68 - C85   
    69     88      1 ;    C68 - C87   
    69     90      1 ;    C68 - C89   
    70     73      1 ;    C69 - C72   
    70     87      1 ;    C69 - C86   
    70     91      1 ;    C69 - C90   
    70    107      1 ;    C69 - C106  
    70    109      1 ;    C69 - C108  
    71     74      1 ;    C70 - C73   
    71     88      1 ;    C70 - C87   
    71     90      1 ;    C70 - C89   
    71     92      1 ;    C70 - C91   
    72     75      1 ;    C71 - C74   
    72     89      1 ;    C71 - C88   
    72     93      1 ;    C71 - C92   
    72    109      1 ;    C71 - C108  
    72    111      1 ;    C71 - C110  
    72   1033      1 ;    C71 - C978  
    73     76      1 ;    C72 - C75   
    73     90      1 ;    C72 - C89   
    73     92      1 ;    C72 - C91   
    73     94      1 ;    C72 - C93   
    74     77      1 ;    C73 - C76   
    74     91      1 ;    C73 - C90   
    74     95      1 ;    C73 - C94   
    74    111      1 ;    C73 - C110  
    74    113      1 ;    C73 - C112  
    74   1033      1 ;    C73 - C978  
    75     78      1 ;    C74 - C77   
    75     92      1 ;    C74 - C91   
    75     94      1 ;    C74 - C93   
    75     96      1 ;    C74 - C95   
    76     79      1 ;    C75 - C78   
    76     93      1 ;    C75 - C92   
    76     97      1 ;    C75 - C96   
    76    113      1 ;    C75 - C112  
    76    115      1 ;    C75 - C114  
    77     80      1 ;    C76 - C79   
    77     94      1 ;    C76 - C93   
    77     96      1 ;    C76 - C95   
    77     98      1 ;    C76 - C97   
    78     95      1 ;    C77 - C94   
    78     99      1 ;    C77 - C98   
    78    115      1 ;    C77 - C114  
    78    117      1 ;    C77 - C116  
    79     96      1 ;    C78 - C95   
    79     98      1 ;    C78 - C97   
    79    100      1 ;    C78 - C99   
    80     81      1 ;    C79 - C80   
    80     97      1 ;    C79 - C96   
    80    117      1 ;    C79 - C116  
    80    119      1 ;    C79 - C118  
    81     84      1 ;    C80 - C83   
    81     98      1 ;    C80 - C97   
    81    102      1 ;    C80 - C101  
    81    118      1 ;    C80 - C117  
    81    120      1 ;    C80 - C119  
    82     85      1 ;    C81 - C84   
    82     99      1 ;    C81 - C98   
    82    103      1 ;    C81 - C102  
    82    119      1 ;    C81 - C118  
    82    121      1 ;    C81 - C120  
    82    139      1 ;    C81 - C138  
    83     86      1 ;    C82 - C85   
    83    100      1 ;    C82 - C99   
    83    102      1 ;    C82 - C101  
    83    104      1 ;    C82 - C103  
    83    120      1 ;    C82 - C119  
    84     87      1 ;    C83 - C86   
    84    101      1 ;    C83 - C100  
    84    105      1 ;    C83 - C104  
    84    121      1 ;    C83 - C120  
    84    123      1 ;    C83 - C122  
    85     88      1 ;    C84 - C87   
    85    102      1 ;    C84 - C101  
    85    104      1 ;    C84 - C103  
    85    106      1 ;    C84 - C105  
    86     89      1 ;    C85 - C88   
    86    103      1 ;    C85 - C102  
    86    107      1 ;    C85 - C106  
    86    123      1 ;    C85 - C122  
    86    125      1 ;    C85 - C124  
    87     90      1 ;    C86 - C89   
    87    104      1 ;    C86 - C103  
    87    106      1 ;    C86 - C105  
    87    108      1 ;    C86 - C107  
    88     91      1 ;    C87 - C90   
    88    105      1 ;    C87 - C104  
    88    109      1 ;    C87 - C108  
    88    125      1 ;    C87 - C124  
    88    127      1 ;    C87 - C126  
    89     92      1 ;    C88 - C91   
    89    106      1 ;    C88 - C105  
    89    108      1 ;    C88 - C107  
    89    110      1 ;    C88 - C109  
    90     93      1 ;    C89 - C92   
    90    107      1 ;    C89 - C106  
    90    111      1 ;    C89 - C110  
    90    127      1 ;    C89 - C126  
    90    129      1 ;    C89 - C128  
    90   1033      1 ;    C89 - C978  
    91     94      1 ;    C90 - C93   
    91    108      1 ;    C90 - C107  
    91    110      1 ;    C90 - C109  
    91    112      1 ;    C90 - C111  
    91   1034      1 ;    C90 - O36   
    91   1035      1 ;    C90 - O37   
    92     95      1 ;    C91 - C94   
    92    109      1 ;    C91 - C108  
    92    113      1 ;    C91 - C112  
    92    129      1 ;    C91 - C128  
    92    131      1 ;    C91 - C130  
    92   1036      1 ;    C91 - H18   
    93     96      1 ;    C92 - C95   
    93    110      1 ;    C92 - C109  
    93    112      1 ;    C92 - C111  
    93    114      1 ;    C92 - C113  
    93   1034      1 ;    C92 - O36   
    93   1035      1 ;    C92 - O37   
    94     97      1 ;    C93 - C96   
    94    111      1 ;    C93 - C110  
    94    115      1 ;    C93 - C114  
    94    131      1 ;    C93 - C130  
    94    133      1 ;    C93 - C132  
    94   1017      1 ;    C93 - C974  
    94   1033      1 ;    C93 - C978  
    95     98      1 ;    C94 - C97   
    95    112      1 ;    C94 - C111  
    95    114      1 ;    C94 - C113  
    95    116      1 ;    C94 - C115  
    96     99      1 ;    C95 - C98   
    96    113      1 ;    C95 - C112  
    96    117      1 ;    C95 - C116  
    96    133      1 ;    C95 - C132  
    96    135      1 ;    C95 - C134  
    96   1017      1 ;    C95 - C974  
    97    100      1 ;    C96 - C99   
    97    114      1 ;    C96 - C113  
    97    116      1 ;    C96 - C115  
    97    118      1 ;    C96 - C117  
    98    115      1 ;    C97 - C114  
    98    119      1 ;    C97 - C118  
    98    135      1 ;    C97 - C134  
    98    137      1 ;    C97 - C136  
    99    116      1 ;    C98 - C115  
    99    118      1 ;    C98 - C117  
    99    120      1 ;    C98 - C119  
   100    101      1 ;    C99 - C100  
   100    117      1 ;    C99 - C116  
   100    137      1 ;    C99 - C136  
   100    139      1 ;    C99 - C138  
   101    104      1 ;   C100 - C103  
   101    118      1 ;   C100 - C117  
   101    122      1 ;   C100 - C121  
   101    138      1 ;   C100 - C137  
   101    140      1 ;   C100 - C139  
   102    105      1 ;   C101 - C104  
   102    119      1 ;   C101 - C118  
   102    123      1 ;   C101 - C122  
   102    139      1 ;   C101 - C138  
   102    141      1 ;   C101 - C140  
   102    159      1 ;   C101 - C158  
   103    106      1 ;   C102 - C105  
   103    120      1 ;   C102 - C119  
   103    122      1 ;   C102 - C121  
   103    124      1 ;   C102 - C123  
   103    140      1 ;   C102 - C139  
   104    107      1 ;   C103 - C106  
   104    121      1 ;   C103 - C120  
   104    125      1 ;   C103 - C124  
   104    141      1 ;   C103 - C140  
   104    143      1 ;   C103 - C142  
   104    985      1 ;   C103 - C966  
   105    108      1 ;   C104 - C107  
   105    122      1 ;   C104 - C121  
   105    124      1 ;   C104 - C123  
   105    126      1 ;   C104 - C125  
   106    109      1 ;   C105 - C108  
   106    123      1 ;   C105 - C122  
   106    127      1 ;   C105 - C126  
   106    143      1 ;   C105 - C142  
   106    145      1 ;   C105 - C144  
   106    985      1 ;   C105 - C966  
   107    110      1 ;   C106 - C109  
   107    124      1 ;   C106 - C123  
   107    126      1 ;   C106 - C125  
   107    128      1 ;   C106 - C127  
   108    111      1 ;   C107 - C110  
   108    125      1 ;   C107 - C124  
   108    129      1 ;   C107 - C128  
   108    145      1 ;   C107 - C144  
   108    147      1 ;   C107 - C146  
   109    112      1 ;   C108 - C111  
   109    126      1 ;   C108 - C125  
   109    128      1 ;   C108 - C127  
   109    130      1 ;   C108 - C129  
   110    113      1 ;   C109 - C112  
   110    127      1 ;   C109 - C126  
   110    131      1 ;   C109 - C130  
   110    147      1 ;   C109 - C146  
   110    149      1 ;   C109 - C148  
   110   1033      1 ;   C109 - C978  
   111    114      1 ;   C110 - C113  
   111    128      1 ;   C110 - C127  
   111    130      1 ;   C110 - C129  
   111    132      1 ;   C110 - C131  
   111   1034      1 ;   C110 - O36   
   111   1035      1 ;   C110 - O37   
   112    115      1 ;   C111 - C114  
   112    129      1 ;   C111 - C128  
   112    133      1 ;   C111 - C132  
   112    149      1 ;   C111 - C148  
   112    151      1 ;   C111 - C150  
   112   1017      1 ;   C111 - C974  
   112   1033      1 ;   C111 - C978  
   113    116      1 ;   C112 - C115  
   113    130      1 ;   C112 - C129  
   113    132      1 ;   C112 - C131  
   113    134      1 ;   C112 - C133  
   113   1018      1 ;   C112 - O28   
   113   1019      1 ;   C112 - O29   
   114    117      1 ;   C113 - C116  
   114    131      1 ;   C113 - C130  
   114    135      1 ;   C113 - C134  
   114    151      1 ;   C113 - C150  
   114    153      1 ;   C113 - C152  
   114   1020      1 ;   C113 - H14   
   115    118      1 ;   C114 - C117  
   115    132      1 ;   C114 - C131  
   115    134      1 ;   C114 - C133  
   115    136      1 ;   C114 - C135  
   115   1018      1 ;   C114 - O28   
   115   1019      1 ;   C114 - O29   
   116    119      1 ;   C115 - C118  
   116    133      1 ;   C115 - C132  
   116    137      1 ;   C115 - C136  
   116    153      1 ;   C115 - C152  
   116    155      1 ;   C115 - C154  
   116   1017      1 ;   C115 - C974  
   117    120      1 ;   C116 - C119  
   117    134      1 ;   C116 - C133  
   117    136      1 ;   C116 - C135  
   117    138      1 ;   C116 - C137  
   118    135      1 ;   C117 - C134  
   118    139      1 ;   C117 - C138  
   118    155      1 ;   C117 - C154  
   118    157      1 ;   C117 - C156  
   119    136      1 ;   C118 - C135  
   119    138      1 ;   C118 - C137  
   119    140      1 ;   C118 - C139  
   120    121      1 ;   C119 - C120  
   120    137      1 ;   C119 - C136  
   120    157      1 ;   C119 - C156  
   120    159      1 ;   C119 - C158  
   121    124      1 ;   C120 - C123  
   121    138      1 ;   C120 - C137  
   121    142      1 ;   C120 - C141  
   121    158      1 ;   C120 - C157  
   121    160      1 ;   C120 - C159  
   121    973      1 ;   C120 - C963  
   122    125      1 ;   C121 - C124  
   122    139      1 ;   C121 - C138  
   122    143      1 ;   C121 - C142  
   122    159      1 ;   C121 - C158  
   122    161      1 ;   C121 - C160  
   122    179      1 ;   C121 - C178  
   122    985      1 ;   C121 - C966  
   123    126      1 ;   C122 - C125  
   123    140      1 ;   C122 - C139  
   123    142      1 ;   C122 - C141  
   123    144      1 ;   C122 - C143  
   123    160      1 ;   C122 - C159  
   123    986      1 ;   C122 - O12   
   123    987      1 ;   C122 - O13   
   124    127      1 ;   C123 - C126  
   124    141      1 ;   C123 - C140  
   124    145      1 ;   C123 - C144  
   124    161      1 ;   C123 - C160  
   124    163      1 ;   C123 - C162  
   124    988      1 ;   C123 - H6    
   125    128      1 ;   C124 - C127  
   125    142      1 ;   C124 - C141  
   125    144      1 ;   C124 - C143  
   125    146      1 ;   C124 - C145  
   125    986      1 ;   C124 - O12   
   125    987      1 ;   C124 - O13   
   126    129      1 ;   C125 - C128  
   126    143      1 ;   C125 - C142  
   126    147      1 ;   C125 - C146  
   126    163      1 ;   C125 - C162  
   126    165      1 ;   C125 - C164  
   126    985      1 ;   C125 - C966  
   127    130      1 ;   C126 - C129  
   127    144      1 ;   C126 - C143  
   127    146      1 ;   C126 - C145  
   127    148      1 ;   C126 - C147  
   128    131      1 ;   C127 - C130  
   128    145      1 ;   C127 - C144  
   128    149      1 ;   C127 - C148  
   128    165      1 ;   C127 - C164  
   128    167      1 ;   C127 - C166  
   129    132      1 ;   C128 - C131  
   129    146      1 ;   C128 - C145  
   129    148      1 ;   C128 - C147  
   129    150      1 ;   C128 - C149  
   130    133      1 ;   C129 - C132  
   130    147      1 ;   C129 - C146  
   130    151      1 ;   C129 - C150  
   130    167      1 ;   C129 - C166  
   130    169      1 ;   C129 - C168  
   131    134      1 ;   C130 - C133  
   131    148      1 ;   C130 - C147  
   131    150      1 ;   C130 - C149  
   131    152      1 ;   C130 - C151  
   132    135      1 ;   C131 - C134  
   132    149      1 ;   C131 - C148  
   132    153      1 ;   C131 - C152  
   132    169      1 ;   C131 - C168  
   132    171      1 ;   C131 - C170  
   132   1017      1 ;   C131 - C974  
   133    136      1 ;   C132 - C135  
   133    150      1 ;   C132 - C149  
   133    152      1 ;   C132 - C151  
   133    154      1 ;   C132 - C153  
   133   1018      1 ;   C132 - O28   
   133   1019      1 ;   C132 - O29   
   134    137      1 ;   C133 - C136  
   134    151      1 ;   C133 - C150  
   134    155      1 ;   C133 - C154  
   134    171      1 ;   C133 - C170  
   134    173      1 ;   C133 - C172  
   134   1017      1 ;   C133 - C974  
   135    138      1 ;   C134 - C137  
   135    152      1 ;   C134 - C151  
   135    154      1 ;   C134 - C153  
   135    156      1 ;   C134 - C155  
   136    139      1 ;   C135 - C138  
   136    153      1 ;   C135 - C152  
   136    157      1 ;   C135 - C156  
   136    173      1 ;   C135 - C172  
   136    175      1 ;   C135 - C174  
   137    140      1 ;   C136 - C139  
   137    154      1 ;   C136 - C153  
   137    156      1 ;   C136 - C155  
   137    158      1 ;   C136 - C157  
   138    155      1 ;   C137 - C154  
   138    159      1 ;   C137 - C158  
   138    175      1 ;   C137 - C174  
   138    177      1 ;   C137 - C176  
   139    156      1 ;   C138 - C155  
   139    158      1 ;   C138 - C157  
   139    160      1 ;   C138 - C159  
   139    973      1 ;   C138 - C963  
   140    141      1 ;   C139 - C140  
   140    157      1 ;   C139 - C156  
   140    177      1 ;   C139 - C176  
   140    179      1 ;   C139 - C178  
   140    974      1 ;   C139 - O6    
   140    975      1 ;   C139 - O7    
   141    144      1 ;   C140 - C143  
   141    158      1 ;   C140 - C157  
   141    162      1 ;   C140 - C161  
   141    178      1 ;   C140 - C177  
   141    180      1 ;   C140 - C179  
   141    973      1 ;   C140 - C963  
   142    145      1 ;   C141 - C144  
   142    159      1 ;   C141 - C158  
   142    163      1 ;   C141 - C162  
   142    179      1 ;   C141 - C178  
   142    181      1 ;   C141 - C180  
   142    199      1 ;   C141 - C198  
   142    985      1 ;   C141 - C966  
   143    146      1 ;   C142 - C145  
   143    160      1 ;   C142 - C159  
   143    162      1 ;   C142 - C161  
   143    164      1 ;   C142 - C163  
   143    180      1 ;   C142 - C179  
   143    986      1 ;   C142 - O12   
   143    987      1 ;   C142 - O13   
   144    147      1 ;   C143 - C146  
   144    161      1 ;   C143 - C160  
   144    165      1 ;   C143 - C164  
   144    181      1 ;   C143 - C180  
   144    183      1 ;   C143 - C182  
   144    985      1 ;   C143 - C966  
   145    148      1 ;   C144 - C147  
   145    162      1 ;   C144 - C161  
   145    164      1 ;   C144 - C163  
   145    166      1 ;   C144 - C165  
   146    149      1 ;   C145 - C148  
   146    163      1 ;   C145 - C162  
   146    167      1 ;   C145 - C166  
   146    183      1 ;   C145 - C182  
   146    185      1 ;   C145 - C184  
   147    150      1 ;   C146 - C149  
   147    164      1 ;   C146 - C163  
   147    166      1 ;   C146 - C165  
   147    168      1 ;   C146 - C167  
   148    151      1 ;   C147 - C150  
   148    165      1 ;   C147 - C164  
   148    169      1 ;   C147 - C168  
   148    185      1 ;   C147 - C184  
   148    187      1 ;   C147 - C186  
   149    152      1 ;   C148 - C151  
   149    166      1 ;   C148 - C165  
   149    168      1 ;   C148 - C167  
   149    170      1 ;   C148 - C169  
   150    153      1 ;   C149 - C152  
   150    167      1 ;   C149 - C166  
   150    171      1 ;   C149 - C170  
   150    187      1 ;   C149 - C186  
   150    189      1 ;   C149 - C188  
   151    154      1 ;   C150 - C153  
   151    168      1 ;   C150 - C167  
   151    170      1 ;   C150 - C169  
   151    172      1 ;   C150 - C171  
   152    155      1 ;   C151 - C154  
   152    169      1 ;   C151 - C168  
   152    173      1 ;   C151 - C172  
   152    189      1 ;   C151 - C188  
   152    191      1 ;   C151 - C190  
   153    156      1 ;   C152 - C155  
   153    170      1 ;   C152 - C169  
   153    172      1 ;   C152 - C171  
   153    174      1 ;   C152 - C173  
   154    157      1 ;   C153 - C156  
   154    171      1 ;   C153 - C170  
   154    175      1 ;   C153 - C174  
   154    191      1 ;   C153 - C190  
   154    193      1 ;   C153 - C192  
   155    158      1 ;   C154 - C157  
   155    172      1 ;   C154 - C171  
   155    174      1 ;   C154 - C173  
   155    176      1 ;   C154 - C175  
   156    159      1 ;   C155 - C158  
   156    173      1 ;   C155 - C172  
   156    177      1 ;   C155 - C176  
   156    193      1 ;   C155 - C192  
   156    195      1 ;   C155 - C194  
   157    160      1 ;   C156 - C159  
   157    174      1 ;   C156 - C173  
   157    176      1 ;   C156 - C175  
   157    178      1 ;   C156 - C177  
   157    973      1 ;   C156 - C963  
   157   1025      1 ;   C156 - C976  
   158    175      1 ;   C157 - C174  
   158    179      1 ;   C157 - C178  
   158    195      1 ;   C157 - C194  
   158    197      1 ;   C157 - C196  
   158    974      1 ;   C157 - O6    
   158    975      1 ;   C157 - O7    
   158   1026      1 ;   C157 - O32   
   158   1027      1 ;   C157 - O33   
   159    176      1 ;   C158 - C175  
   159    178      1 ;   C158 - C177  
   159    180      1 ;   C158 - C179  
   159    976      1 ;   C158 - H3    
   159   1025      1 ;   C158 - C976  
   160    161      1 ;   C159 - C160  
   160    177      1 ;   C159 - C176  
   160    197      1 ;   C159 - C196  
   160    199      1 ;   C159 - C198  
   160    974      1 ;   C159 - O6    
   160    975      1 ;   C159 - O7    
   161    164      1 ;   C160 - C163  
   161    178      1 ;   C160 - C177  
   161    182      1 ;   C160 - C181  
   161    198      1 ;   C160 - C197  
   161    200      1 ;   C160 - C199  
   162    165      1 ;   C161 - C164  
   162    179      1 ;   C161 - C178  
   162    183      1 ;   C161 - C182  
   162    199      1 ;   C161 - C198  
   162    201      1 ;   C161 - C200  
   162    219      1 ;   C161 - C218  
   163    166      1 ;   C162 - C165  
   163    180      1 ;   C162 - C179  
   163    182      1 ;   C162 - C181  
   163    184      1 ;   C162 - C183  
   163    200      1 ;   C162 - C199  
   164    167      1 ;   C163 - C166  
   164    181      1 ;   C163 - C180  
   164    185      1 ;   C163 - C184  
   164    201      1 ;   C163 - C200  
   164    203      1 ;   C163 - C202  
   165    168      1 ;   C164 - C167  
   165    182      1 ;   C164 - C181  
   165    184      1 ;   C164 - C183  
   165    186      1 ;   C164 - C185  
   166    169      1 ;   C165 - C168  
   166    183      1 ;   C165 - C182  
   166    187      1 ;   C165 - C186  
   166    203      1 ;   C165 - C202  
   166    205      1 ;   C165 - C204  
   167    170      1 ;   C166 - C169  
   167    184      1 ;   C166 - C183  
   167    186      1 ;   C166 - C185  
   167    188      1 ;   C166 - C187  
   168    171      1 ;   C167 - C170  
   168    185      1 ;   C167 - C184  
   168    189      1 ;   C167 - C188  
   168    205      1 ;   C167 - C204  
   168    207      1 ;   C167 - C206  
   168   1013      1 ;   C167 - C973  
   169    172      1 ;   C168 - C171  
   169    186      1 ;   C168 - C185  
   169    188      1 ;   C168 - C187  
   169    190      1 ;   C168 - C189  
   170    173      1 ;   C169 - C172  
   170    187      1 ;   C169 - C186  
   170    191      1 ;   C169 - C190  
   170    207      1 ;   C169 - C206  
   170    209      1 ;   C169 - C208  
   170   1013      1 ;   C169 - C973  
   171    174      1 ;   C170 - C173  
   171    188      1 ;   C170 - C187  
   171    190      1 ;   C170 - C189  
   171    192      1 ;   C170 - C191  
   172    175      1 ;   C171 - C174  
   172    189      1 ;   C171 - C188  
   172    193      1 ;   C171 - C192  
   172    209      1 ;   C171 - C208  
   172    211      1 ;   C171 - C210  
   173    176      1 ;   C172 - C175  
   173    190      1 ;   C172 - C189  
   173    192      1 ;   C172 - C191  
   173    194      1 ;   C172 - C193  
   174    177      1 ;   C173 - C176  
   174    191      1 ;   C173 - C190  
   174    195      1 ;   C173 - C194  
   174    211      1 ;   C173 - C210  
   174    213      1 ;   C173 - C212  
   175    178      1 ;   C174 - C177  
   175    192      1 ;   C174 - C191  
   175    194      1 ;   C174 - C193  
   175    196      1 ;   C174 - C195  
   175   1025      1 ;   C174 - C976  
   176    179      1 ;   C175 - C178  
   176    193      1 ;   C175 - C192  
   176    197      1 ;   C175 - C196  
   176    213      1 ;   C175 - C212  
   176    215      1 ;   C175 - C214  
   176   1026      1 ;   C175 - O32   
   176   1027      1 ;   C175 - O33   
   177    180      1 ;   C176 - C179  
   177    194      1 ;   C176 - C193  
   177    196      1 ;   C176 - C195  
   177    198      1 ;   C176 - C197  
   177    973      1 ;   C176 - C963  
   177   1028      1 ;   C176 - H16   
   178    195      1 ;   C177 - C194  
   178    199      1 ;   C177 - C198  
   178    215      1 ;   C177 - C214  
   178    217      1 ;   C177 - C216  
   178   1026      1 ;   C177 - O32   
   178   1027      1 ;   C177 - O33   
   179    196      1 ;   C178 - C195  
   179    198      1 ;   C178 - C197  
   179    200      1 ;   C178 - C199  
   179    973      1 ;   C178 - C963  
   179   1025      1 ;   C178 - C976  
   180    181      1 ;   C179 - C180  
   180    197      1 ;   C179 - C196  
   180    217      1 ;   C179 - C216  
   180    219      1 ;   C179 - C218  
   181    184      1 ;   C180 - C183  
   181    198      1 ;   C180 - C197  
   181    202      1 ;   C180 - C201  
   181    218      1 ;   C180 - C217  
   181    220      1 ;   C180 - C219  
   182    185      1 ;   C181 - C184  
   182    199      1 ;   C181 - C198  
   182    203      1 ;   C181 - C202  
   182    219      1 ;   C181 - C218  
   182    221      1 ;   C181 - C220  
   182    239      1 ;   C181 - C238  
   183    186      1 ;   C182 - C185  
   183    200      1 ;   C182 - C199  
   183    202      1 ;   C182 - C201  
   183    204      1 ;   C182 - C203  
   183    220      1 ;   C182 - C219  
   184    187      1 ;   C183 - C186  
   184    201      1 ;   C183 - C200  
   184    205      1 ;   C183 - C204  
   184    221      1 ;   C183 - C220  
   184    223      1 ;   C183 - C222  
   185    188      1 ;   C184 - C187  
   185    202      1 ;   C184 - C201  
   185    204      1 ;   C184 - C203  
   185    206      1 ;   C184 - C205  
   186    189      1 ;   C185 - C188  
   186    203      1 ;   C185 - C202  
   186    207      1 ;   C185 - C206  
   186    223      1 ;   C185 - C222  
   186    225      1 ;   C185 - C224  
   186   1013      1 ;   C185 - C973  
   187    190      1 ;   C186 - C189  
   187    204      1 ;   C186 - C203  
   187    206      1 ;   C186 - C205  
   187    208      1 ;   C186 - C207  
   187   1014      1 ;   C186 - O26   
   187   1015      1 ;   C186 - O27   
   188    191      1 ;   C187 - C190  
   188    205      1 ;   C187 - C204  
   188    209      1 ;   C187 - C208  
   188    225      1 ;   C187 - C224  
   188    227      1 ;   C187 - C226  
   188   1016      1 ;   C187 - H13   
   189    192      1 ;   C188 - C191  
   189    206      1 ;   C188 - C205  
   189    208      1 ;   C188 - C207  
   189    210      1 ;   C188 - C209  
   189   1014      1 ;   C188 - O26   
   189   1015      1 ;   C188 - O27   
   190    193      1 ;   C189 - C192  
   190    207      1 ;   C189 - C206  
   190    211      1 ;   C189 - C210  
   190    227      1 ;   C189 - C226  
   190    229      1 ;   C189 - C228  
   190   1013      1 ;   C189 - C973  
   191    194      1 ;   C190 - C193  
   191    208      1 ;   C190 - C207  
   191    210      1 ;   C190 - C209  
   191    212      1 ;   C190 - C211  
   192    195      1 ;   C191 - C194  
   192    209      1 ;   C191 - C208  
   192    213      1 ;   C191 - C212  
   192    229      1 ;   C191 - C228  
   192    231      1 ;   C191 - C230  
   193    196      1 ;   C192 - C195  
   193    210      1 ;   C192 - C209  
   193    212      1 ;   C192 - C211  
   193    214      1 ;   C192 - C213  
   194    197      1 ;   C193 - C196  
   194    211      1 ;   C193 - C210  
   194    215      1 ;   C193 - C214  
   194    231      1 ;   C193 - C230  
   194    233      1 ;   C193 - C232  
   195    198      1 ;   C194 - C197  
   195    212      1 ;   C194 - C211  
   195    214      1 ;   C194 - C213  
   195    216      1 ;   C194 - C215  
   195   1025      1 ;   C194 - C976  
   196    199      1 ;   C195 - C198  
   196    213      1 ;   C195 - C212  
   196    217      1 ;   C195 - C216  
   196    233      1 ;   C195 - C232  
   196    235      1 ;   C195 - C234  
   197    200      1 ;   C196 - C199  
   197    214      1 ;   C196 - C213  
   197    216      1 ;   C196 - C215  
   197    218      1 ;   C196 - C217  
   197   1025      1 ;   C196 - C976  
   198    215      1 ;   C197 - C214  
   198    219      1 ;   C197 - C218  
   198    235      1 ;   C197 - C234  
   198    237      1 ;   C197 - C236  
   199    216      1 ;   C198 - C215  
   199    218      1 ;   C198 - C217  
   199    220      1 ;   C198 - C219  
   200    201      1 ;   C199 - C200  
   200    217      1 ;   C199 - C216  
   200    237      1 ;   C199 - C236  
   200    239      1 ;   C199 - C238  
   201    204      1 ;   C200 - C203  
   201    218      1 ;   C200 - C217  
   201    222      1 ;   C200 - C221  
   201    238      1 ;   C200 - C237  
   201    240      1 ;   C200 - C239  
   202    205      1 ;   C201 - C204  
   202    219      1 ;   C201 - C218  
   202    223      1 ;   C201 - C222  
   202    239      1 ;   C201 - C238  
   202    241      1 ;   C201 - C240  
   202    259      1 ;   C201 - C258  
   203    206      1 ;   C202 - C205  
   203    220      1 ;   C202 - C219  
   203    222      1 ;   C202 - C221  
   203    224      1 ;   C202 - C223  
   203    240      1 ;   C202 - C239  
   204    207      1 ;   C203 - C206  
   204    221      1 ;   C203 - C220  
   204    225      1 ;   C203 - C224  
   204    241      1 ;   C203 - C240  
   204    243      1 ;   C203 - C242  
   205    208      1 ;   C204 - C207  
   205    222      1 ;   C204 - C221  
   205    224      1 ;   C204 - C223  
   205    226      1 ;   C204 - C225  
   206    209      1 ;   C205 - C208  
   206    223      1 ;   C205 - C222  
   206    227      1 ;   C205 - C226  
   206    243      1 ;   C205 - C242  
   206    245      1 ;   C205 - C244  
   206   1013      1 ;   C205 - C973  
   207    210      1 ;   C206 - C209  
   207    224      1 ;   C206 - C223  
   207    226      1 ;   C206 - C225  
   207    228      1 ;   C206 - C227  
   207   1014      1 ;   C206 - O26   
   207   1015      1 ;   C206 - O27   
   208    211      1 ;   C207 - C210  
   208    225      1 ;   C207 - C224  
   208    229      1 ;   C207 - C228  
   208    245      1 ;   C207 - C244  
   208    247      1 ;   C207 - C246  
   208   1013      1 ;   C207 - C973  
   209    212      1 ;   C208 - C211  
   209    226      1 ;   C208 - C225  
   209    228      1 ;   C208 - C227  
   209    230      1 ;   C208 - C229  
   210    213      1 ;   C209 - C212  
   210    227      1 ;   C209 - C226  
   210    231      1 ;   C209 - C230  
   210    247      1 ;   C209 - C246  
   210    249      1 ;   C209 - C248  
   211    214      1 ;   C210 - C213  
   211    228      1 ;   C210 - C227  
   211    230      1 ;   C210 - C229  
   211    232      1 ;   C210 - C231  
   212    215      1 ;   C211 - C214  
   212    229      1 ;   C211 - C228  
   212    233      1 ;   C211 - C232  
   212    249      1 ;   C211 - C248  
   212    251      1 ;   C211 - C250  
   213    216      1 ;   C212 - C215  
   213    230      1 ;   C212 - C229  
   213    232      1 ;   C212 - C231  
   213    234      1 ;   C212 - C233  
   214    217      1 ;   C213 - C216  
   214    231      1 ;   C213 - C230  
   214    235      1 ;   C213 - C234  
   214    251      1 ;   C213 - C250  
   214    253      1 ;   C213 - C252  
   215    218      1 ;   C214 - C217  
   215    232      1 ;   C214 - C231  
   215    234      1 ;   C214 - C233  
   215    236      1 ;   C214 - C235  
   216    219      1 ;   C215 - C218  
   216    233      1 ;   C215 - C232  
   216    237      1 ;   C215 - C236  
   216    253      1 ;   C215 - C252  
   216    255      1 ;   C215 - C254  
   217    220      1 ;   C216 - C219  
   217    234      1 ;   C216 - C233  
   217    236      1 ;   C216 - C235  
   217    238      1 ;   C216 - C237  
   218    235      1 ;   C217 - C234  
   218    239      1 ;   C217 - C238  
   218    255      1 ;   C217 - C254  
   218    257      1 ;   C217 - C256  
   219    236      1 ;   C218 - C235  
   219    238      1 ;   C218 - C237  
   219    240      1 ;   C218 - C239  
   220    221      1 ;   C219 - C220  
   220    237      1 ;   C219 - C236  
   220    257      1 ;   C219 - C256  
   220    259      1 ;   C219 - C258  
   221    224      1 ;   C220 - C223  
   221    238      1 ;   C220 - C237  
   221    242      1 ;   C220 - C241  
   221    258      1 ;   C220 - C257  
   221    260      1 ;   C220 - C259  
   222    225      1 ;   C221 - C224  
   222    239      1 ;   C221 - C238  
   222    243      1 ;   C221 - C242  
   222    259      1 ;   C221 - C258  
   222    261      1 ;   C221 - C260  
   222    279      1 ;   C221 - C278  
   223    226      1 ;   C222 - C225  
   223    240      1 ;   C222 - C239  
   223    242      1 ;   C222 - C241  
   223    244      1 ;   C222 - C243  
   223    260      1 ;   C222 - C259  
   224    227      1 ;   C223 - C226  
   224    241      1 ;   C223 - C240  
   224    245      1 ;   C223 - C244  
   224    261      1 ;   C223 - C260  
   224    263      1 ;   C223 - C262  
   225    228      1 ;   C224 - C227  
   225    242      1 ;   C224 - C241  
   225    244      1 ;   C224 - C243  
   225    246      1 ;   C224 - C245  
   225    977      1 ;   C224 - C964  
   226    229      1 ;   C225 - C228  
   226    243      1 ;   C225 - C242  
   226    247      1 ;   C225 - C246  
   226    263      1 ;   C225 - C262  
   226    265      1 ;   C225 - C264  
   226    978      1 ;   C225 - O8    
   226    979      1 ;   C225 - O9    
   227    230      1 ;   C226 - C229  
   227    244      1 ;   C226 - C243  
   227    246      1 ;   C226 - C245  
   227    248      1 ;   C226 - C247  
   227    977      1 ;   C226 - C964  
   228    231      1 ;   C227 - C230  
   228    245      1 ;   C227 - C244  
   228    249      1 ;   C227 - C248  
   228    265      1 ;   C227 - C264  
   228    267      1 ;   C227 - C266  
   229    232      1 ;   C228 - C231  
   229    246      1 ;   C228 - C245  
   229    248      1 ;   C228 - C247  
   229    250      1 ;   C228 - C249  
   230    233      1 ;   C229 - C232  
   230    247      1 ;   C229 - C246  
   230    251      1 ;   C229 - C250  
   230    267      1 ;   C229 - C266  
   230    269      1 ;   C229 - C268  
   231    234      1 ;   C230 - C233  
   231    248      1 ;   C230 - C247  
   231    250      1 ;   C230 - C249  
   231    252      1 ;   C230 - C251  
   232    235      1 ;   C231 - C234  
   232    249      1 ;   C231 - C248  
   232    253      1 ;   C231 - C252  
   232    269      1 ;   C231 - C268  
   232    271      1 ;   C231 - C270  
   233    236      1 ;   C232 - C235  
   233    250      1 ;   C232 - C249  
   233    252      1 ;   C232 - C251  
   233    254      1 ;   C232 - C253  
   234    237      1 ;   C233 - C236  
   234    251      1 ;   C233 - C250  
   234    255      1 ;   C233 - C254  
   234    271      1 ;   C233 - C270  
   234    273      1 ;   C233 - C272  
   235    238      1 ;   C234 - C237  
   235    252      1 ;   C234 - C251  
   235    254      1 ;   C234 - C253  
   235    256      1 ;   C234 - C255  
   236    239      1 ;   C235 - C238  
   236    253      1 ;   C235 - C252  
   236    257      1 ;   C235 - C256  
   236    273      1 ;   C235 - C272  
   236    275      1 ;   C235 - C274  
   237    240      1 ;   C236 - C239  
   237    254      1 ;   C236 - C253  
   237    256      1 ;   C236 - C255  
   237    258      1 ;   C236 - C257  
   238    255      1 ;   C237 - C254  
   238    259      1 ;   C237 - C258  
   238    275      1 ;   C237 - C274  
   238    277      1 ;   C237 - C276  
   239    256      1 ;   C238 - C255  
   239    258      1 ;   C238 - C257  
   239    260      1 ;   C238 - C259  
   240    241      1 ;   C239 - C240  
   240    257      1 ;   C239 - C256  
   240    277      1 ;   C239 - C276  
   240    279      1 ;   C239 - C278  
   241    244      1 ;   C240 - C243  
   241    258      1 ;   C240 - C257  
   241    262      1 ;   C240 - C261  
   241    278      1 ;   C240 - C277  
   241    280      1 ;   C240 - C279  
   242    245      1 ;   C241 - C244  
   242    259      1 ;   C241 - C258  
   242    263      1 ;   C241 - C262  
   242    279      1 ;   C241 - C278  
   242    281      1 ;   C241 - C280  
   242    299      1 ;   C241 - C298  
   243    246      1 ;   C242 - C245  
   243    260      1 ;   C242 - C259  
   243    262      1 ;   C242 - C261  
   243    264      1 ;   C242 - C263  
   243    280      1 ;   C242 - C279  
   243    977      1 ;   C242 - C964  
   244    247      1 ;   C243 - C246  
   244    261      1 ;   C243 - C260  
   244    265      1 ;   C243 - C264  
   244    281      1 ;   C243 - C280  
   244    283      1 ;   C243 - C282  
   244    978      1 ;   C243 - O8    
   244    979      1 ;   C243 - O9    
   245    248      1 ;   C244 - C247  
   245    262      1 ;   C244 - C261  
   245    264      1 ;   C244 - C263  
   245    266      1 ;   C244 - C265  
   245    980      1 ;   C244 - H4    
   246    249      1 ;   C245 - C248  
   246    263      1 ;   C245 - C262  
   246    267      1 ;   C245 - C266  
   246    283      1 ;   C245 - C282  
   246    285      1 ;   C245 - C284  
   246    978      1 ;   C245 - O8    
   246    979      1 ;   C245 - O9    
   247    250      1 ;   C246 - C249  
   247    264      1 ;   C246 - C263  
   247    266      1 ;   C246 - C265  
   247    268      1 ;   C246 - C267  
   247    977      1 ;   C246 - C964  
   248    251      1 ;   C247 - C250  
   248    265      1 ;   C247 - C264  
   248    269      1 ;   C247 - C268  
   248    285      1 ;   C247 - C284  
   248    287      1 ;   C247 - C286  
   249    252      1 ;   C248 - C251  
   249    266      1 ;   C248 - C265  
   249    268      1 ;   C248 - C267  
   249    270      1 ;   C248 - C269  
   250    253      1 ;   C249 - C252  
   250    267      1 ;   C249 - C266  
   250    271      1 ;   C249 - C270  
   250    287      1 ;   C249 - C286  
   250    289      1 ;   C249 - C288  
   251    254      1 ;   C250 - C253  
   251    268      1 ;   C250 - C267  
   251    270      1 ;   C250 - C269  
   251    272      1 ;   C250 - C271  
   252    255      1 ;   C251 - C254  
   252    269      1 ;   C251 - C268  
   252    273      1 ;   C251 - C272  
   252    289      1 ;   C251 - C288  
   252    291      1 ;   C251 - C290  
   253    256      1 ;   C252 - C255  
   253    270      1 ;   C252 - C269  
   253    272      1 ;   C252 - C271  
   253    274      1 ;   C252 - C273  
   254    257      1 ;   C253 - C256  
   254    271      1 ;   C253 - C270  
   254    275      1 ;   C253 - C274  
   254    291      1 ;   C253 - C290  
   254    293      1 ;   C253 - C292  
   255    258      1 ;   C254 - C257  
   255    272      1 ;   C254 - C271  
   255    274      1 ;   C254 - C273  
   255    276      1 ;   C254 - C275  
   256    259      1 ;   C255 - C258  
   256    273      1 ;   C255 - C272  
   256    277      1 ;   C255 - C276  
   256    293      1 ;   C255 - C292  
   256    295      1 ;   C255 - C294  
   257    260      1 ;   C256 - C259  
   257    274      1 ;   C256 - C273  
   257    276      1 ;   C256 - C275  
   257    278      1 ;   C256 - C277  
   258    275      1 ;   C257 - C274  
   258    279      1 ;   C257 - C278  
   258    295      1 ;   C257 - C294  
   258    297      1 ;   C257 - C296  
   259    276      1 ;   C258 - C275  
   259    278      1 ;   C258 - C277  
   259    280      1 ;   C258 - C279  
   260    261      1 ;   C259 - C260  
   260    277      1 ;   C259 - C276  
   260    297      1 ;   C259 - C296  
   260    299      1 ;   C259 - C298  
   261    264      1 ;   C260 - C263  
   261    278      1 ;   C260 - C277  
   261    282      1 ;   C260 - C281  
   261    298      1 ;   C260 - C297  
   261    300      1 ;   C260 - C299  
   262    265      1 ;   C261 - C264  
   262    279      1 ;   C261 - C278  
   262    283      1 ;   C261 - C282  
   262    299      1 ;   C261 - C298  
   262    301      1 ;   C261 - C300  
   262    319      1 ;   C261 - C318  
   263    266      1 ;   C262 - C265  
   263    280      1 ;   C262 - C279  
   263    282      1 ;   C262 - C281  
   263    284      1 ;   C262 - C283  
   263    300      1 ;   C262 - C299  
   263    977      1 ;   C262 - C964  
   264    267      1 ;   C263 - C266  
   264    281      1 ;   C263 - C280  
   264    285      1 ;   C263 - C284  
   264    301      1 ;   C263 - C300  
   264    303      1 ;   C263 - C302  
   265    268      1 ;   C264 - C267  
   265    282      1 ;   C264 - C281  
   265    284      1 ;   C264 - C283  
   265    286      1 ;   C264 - C285  
   265    977      1 ;   C264 - C964  
   266    269      1 ;   C265 - C268  
   266    283      1 ;   C265 - C282  
   266    287      1 ;   C265 - C286  
   266    303      1 ;   C265 - C302  
   266    305      1 ;   C265 - C304  
   267    270      1 ;   C266 - C269  
   267    284      1 ;   C266 - C283  
   267    286      1 ;   C266 - C285  
   267    288      1 ;   C266 - C287  
   268    271      1 ;   C267 - C270  
   268    285      1 ;   C267 - C284  
   268    289      1 ;   C267 - C288  
   268    305      1 ;   C267 - C304  
   268    307      1 ;   C267 - C306  
   269    272      1 ;   C268 - C271  
   269    286      1 ;   C268 - C285  
   269    288      1 ;   C268 - C287  
   269    290      1 ;   C268 - C289  
   270    273      1 ;   C269 - C272  
   270    287      1 ;   C269 - C286  
   270    291      1 ;   C269 - C290  
   270    307      1 ;   C269 - C306  
   270    309      1 ;   C269 - C308  
   271    274      1 ;   C270 - C273  
   271    288      1 ;   C270 - C287  
   271    290      1 ;   C270 - C289  
   271    292      1 ;   C270 - C291  
   272    275      1 ;   C271 - C274  
   272    289      1 ;   C271 - C288  
   272    293      1 ;   C271 - C292  
   272    309      1 ;   C271 - C308  
   272    311      1 ;   C271 - C310  
   273    276      1 ;   C272 - C275  
   273    290      1 ;   C272 - C289  
   273    292      1 ;   C272 - C291  
   273    294      1 ;   C272 - C293  
   274    277      1 ;   C273 - C276  
   274    291      1 ;   C273 - C290  
   274    295      1 ;   C273 - C294  
   274    311      1 ;   C273 - C310  
   274    313      1 ;   C273 - C312  
   275    278      1 ;   C274 - C277  
   275    292      1 ;   C274 - C291  
   275    294      1 ;   C274 - C293  
   275    296      1 ;   C274 - C295  
   276    279      1 ;   C275 - C278  
   276    293      1 ;   C275 - C292  
   276    297      1 ;   C275 - C296  
   276    313      1 ;   C275 - C312  
   276    315      1 ;   C275 - C314  
   277    280      1 ;   C276 - C279  
   277    294      1 ;   C276 - C293  
   277    296      1 ;   C276 - C295  
   277    298      1 ;   C276 - C297  
   278    295      1 ;   C277 - C294  
   278    299      1 ;   C277 - C298  
   278    315      1 ;   C277 - C314  
   278    317      1 ;   C277 - C316  
   279    296      1 ;   C278 - C295  
   279    298      1 ;   C278 - C297  
   279    300      1 ;   C278 - C299  
   280    281      1 ;   C279 - C280  
   280    297      1 ;   C279 - C296  
   280    317      1 ;   C279 - C316  
   280    319      1 ;   C279 - C318  
   281    284      1 ;   C280 - C283  
   281    298      1 ;   C280 - C297  
   281    302      1 ;   C280 - C301  
   281    318      1 ;   C280 - C317  
   281    320      1 ;   C280 - C319  
   282    285      1 ;   C281 - C284  
   282    299      1 ;   C281 - C298  
   282    303      1 ;   C281 - C302  
   282    319      1 ;   C281 - C318  
   282    321      1 ;   C281 - C320  
   282    339      1 ;   C281 - C338  
   283    286      1 ;   C282 - C285  
   283    300      1 ;   C282 - C299  
   283    302      1 ;   C282 - C301  
   283    304      1 ;   C282 - C303  
   283    320      1 ;   C282 - C319  
   284    287      1 ;   C283 - C286  
   284    301      1 ;   C283 - C300  
   284    305      1 ;   C283 - C304  
   284    321      1 ;   C283 - C320  
   284    323      1 ;   C283 - C322  
   285    288      1 ;   C284 - C287  
   285    302      1 ;   C284 - C301  
   285    304      1 ;   C284 - C303  
   285    306      1 ;   C284 - C305  
   286    289      1 ;   C285 - C288  
   286    303      1 ;   C285 - C302  
   286    307      1 ;   C285 - C306  
   286    323      1 ;   C285 - C322  
   286    325      1 ;   C285 - C324  
   287    290      1 ;   C286 - C289  
   287    304      1 ;   C286 - C303  
   287    306      1 ;   C286 - C305  
   287    308      1 ;   C286 - C307  
   288    291      1 ;   C287 - C290  
   288    305      1 ;   C287 - C304  
   288    309      1 ;   C287 - C308  
   288    325      1 ;   C287 - C324  
   288    327      1 ;   C287 - C326  
   289    292      1 ;   C288 - C291  
   289    306      1 ;   C288 - C305  
   289    308      1 ;   C288 - C307  
   289    310      1 ;   C288 - C309  
   290    293      1 ;   C289 - C292  
   290    307      1 ;   C289 - C306  
   290    311      1 ;   C289 - C310  
   290    327      1 ;   C289 - C326  
   290    329      1 ;   C289 - C328  
   291    294      1 ;   C290 - C293  
   291    308      1 ;   C290 - C307  
   291    310      1 ;   C290 - C309  
   291    312      1 ;   C290 - C311  
   291    961      1 ;   C290 - C960  
   292    295      1 ;   C291 - C294  
   292    309      1 ;   C291 - C308  
   292    313      1 ;   C291 - C312  
   292    329      1 ;   C291 - C328  
   292    331      1 ;   C291 - C330  
   292    962      1 ;   C291 - O     
   292    963      1 ;   C291 - O1    
   293    296      1 ;   C292 - C295  
   293    310      1 ;   C292 - C309  
   293    312      1 ;   C292 - C311  
   293    314      1 ;   C292 - C313  
   293    961      1 ;   C292 - C960  
   294    297      1 ;   C293 - C296  
   294    311      1 ;   C293 - C310  
   294    315      1 ;   C293 - C314  
   294    331      1 ;   C293 - C330  
   294    333      1 ;   C293 - C332  
   295    298      1 ;   C294 - C297  
   295    312      1 ;   C294 - C311  
   295    314      1 ;   C294 - C313  
   295    316      1 ;   C294 - C315  
   296    299      1 ;   C295 - C298  
   296    313      1 ;   C295 - C312  
   296    317      1 ;   C295 - C316  
   296    333      1 ;   C295 - C332  
   296    335      1 ;   C295 - C334  
   297    300      1 ;   C296 - C299  
   297    314      1 ;   C296 - C313  
   297    316      1 ;   C296 - C315  
   297    318      1 ;   C296 - C317  
   298    315      1 ;   C297 - C314  
   298    319      1 ;   C297 - C318  
   298    335      1 ;   C297 - C334  
   298    337      1 ;   C297 - C336  
   299    316      1 ;   C298 - C315  
   299    318      1 ;   C298 - C317  
   299    320      1 ;   C298 - C319  
   300    301      1 ;   C299 - C300  
   300    317      1 ;   C299 - C316  
   300    337      1 ;   C299 - C336  
   300    339      1 ;   C299 - C338  
   301    304      1 ;   C300 - C303  
   301    318      1 ;   C300 - C317  
   301    322      1 ;   C300 - C321  
   301    338      1 ;   C300 - C337  
   301    340      1 ;   C300 - C339  
   302    305      1 ;   C301 - C304  
   302    319      1 ;   C301 - C318  
   302    323      1 ;   C301 - C322  
   302    339      1 ;   C301 - C338  
   302    341      1 ;   C301 - C340  
   302    359      1 ;   C301 - C358  
   303    306      1 ;   C302 - C305  
   303    320      1 ;   C302 - C319  
   303    322      1 ;   C302 - C321  
   303    324      1 ;   C302 - C323  
   303    340      1 ;   C302 - C339  
   304    307      1 ;   C303 - C306  
   304    321      1 ;   C303 - C320  
   304    325      1 ;   C303 - C324  
   304    341      1 ;   C303 - C340  
   304    343      1 ;   C303 - C342  
   304   1005      1 ;   C303 - C971  
   305    308      1 ;   C304 - C307  
   305    322      1 ;   C304 - C321  
   305    324      1 ;   C304 - C323  
   305    326      1 ;   C304 - C325  
   306    309      1 ;   C305 - C308  
   306    323      1 ;   C305 - C322  
   306    327      1 ;   C305 - C326  
   306    343      1 ;   C305 - C342  
   306    345      1 ;   C305 - C344  
   306   1005      1 ;   C305 - C971  
   307    310      1 ;   C306 - C309  
   307    324      1 ;   C306 - C323  
   307    326      1 ;   C306 - C325  
   307    328      1 ;   C306 - C327  
   308    311      1 ;   C307 - C310  
   308    325      1 ;   C307 - C324  
   308    329      1 ;   C307 - C328  
   308    345      1 ;   C307 - C344  
   308    347      1 ;   C307 - C346  
   309    312      1 ;   C308 - C311  
   309    326      1 ;   C308 - C325  
   309    328      1 ;   C308 - C327  
   309    330      1 ;   C308 - C329  
   309    961      1 ;   C308 - C960  
   310    313      1 ;   C309 - C312  
   310    327      1 ;   C309 - C326  
   310    331      1 ;   C309 - C330  
   310    347      1 ;   C309 - C346  
   310    349      1 ;   C309 - C348  
   310    962      1 ;   C309 - O     
   310    963      1 ;   C309 - O1    
   311    314      1 ;   C310 - C313  
   311    328      1 ;   C310 - C327  
   311    330      1 ;   C310 - C329  
   311    332      1 ;   C310 - C331  
   311    964      1 ;   C310 - H     
   312    315      1 ;   C311 - C314  
   312    329      1 ;   C311 - C328  
   312    333      1 ;   C311 - C332  
   312    349      1 ;   C311 - C348  
   312    351      1 ;   C311 - C350  
   312    962      1 ;   C311 - O     
   312    963      1 ;   C311 - O1    
   313    316      1 ;   C312 - C315  
   313    330      1 ;   C312 - C329  
   313    332      1 ;   C312 - C331  
   313    334      1 ;   C312 - C333  
   313    961      1 ;   C312 - C960  
   314    317      1 ;   C313 - C316  
   314    331      1 ;   C313 - C330  
   314    335      1 ;   C313 - C334  
   314    351      1 ;   C313 - C350  
   314    353      1 ;   C313 - C352  
   315    318      1 ;   C314 - C317  
   315    332      1 ;   C314 - C331  
   315    334      1 ;   C314 - C333  
   315    336      1 ;   C314 - C335  
   316    319      1 ;   C315 - C318  
   316    333      1 ;   C315 - C332  
   316    337      1 ;   C315 - C336  
   316    353      1 ;   C315 - C352  
   316    355      1 ;   C315 - C354  
   317    320      1 ;   C316 - C319  
   317    334      1 ;   C316 - C333  
   317    336      1 ;   C316 - C335  
   317    338      1 ;   C316 - C337  
   318    335      1 ;   C317 - C334  
   318    339      1 ;   C317 - C338  
   318    355      1 ;   C317 - C354  
   318    357      1 ;   C317 - C356  
   319    336      1 ;   C318 - C335  
   319    338      1 ;   C318 - C337  
   319    340      1 ;   C318 - C339  
   320    321      1 ;   C319 - C320  
   320    337      1 ;   C319 - C336  
   320    357      1 ;   C319 - C356  
   320    359      1 ;   C319 - C358  
   321    324      1 ;   C320 - C323  
   321    338      1 ;   C320 - C337  
   321    342      1 ;   C320 - C341  
   321    358      1 ;   C320 - C357  
   321    360      1 ;   C320 - C359  
   322    325      1 ;   C321 - C324  
   322    339      1 ;   C321 - C338  
   322    343      1 ;   C321 - C342  
   322    359      1 ;   C321 - C358  
   322    361      1 ;   C321 - C360  
   322    379      1 ;   C321 - C378  
   322   1005      1 ;   C321 - C971  
   323    326      1 ;   C322 - C325  
   323    340      1 ;   C322 - C339  
   323    342      1 ;   C322 - C341  
   323    344      1 ;   C322 - C343  
   323    360      1 ;   C322 - C359  
   323   1006      1 ;   C322 - O22   
   323   1007      1 ;   C322 - O23   
   324    327      1 ;   C323 - C326  
   324    341      1 ;   C323 - C340  
   324    345      1 ;   C323 - C344  
   324    361      1 ;   C323 - C360  
   324    363      1 ;   C323 - C362  
   324   1008      1 ;   C323 - H11   
   325    328      1 ;   C324 - C327  
   325    342      1 ;   C324 - C341  
   325    344      1 ;   C324 - C343  
   325    346      1 ;   C324 - C345  
   325   1006      1 ;   C324 - O22   
   325   1007      1 ;   C324 - O23   
   326    329      1 ;   C325 - C328  
   326    343      1 ;   C325 - C342  
   326    347      1 ;   C325 - C346  
   326    363      1 ;   C325 - C362  
   326    365      1 ;   C325 - C364  
   326   1005      1 ;   C325 - C971  
   327    330      1 ;   C326 - C329  
   327    344      1 ;   C326 - C343  
   327    346      1 ;   C326 - C345  
   327    348      1 ;   C326 - C347  
   328    331      1 ;   C327 - C330  
   328    345      1 ;   C327 - C344  
   328    349      1 ;   C327 - C348  
   328    365      1 ;   C327 - C364  
   328    367      1 ;   C327 - C366  
   329    332      1 ;   C328 - C331  
   329    346      1 ;   C328 - C345  
   329    348      1 ;   C328 - C347  
   329    350      1 ;   C328 - C349  
   329    961      1 ;   C328 - C960  
   330    333      1 ;   C329 - C332  
   330    347      1 ;   C329 - C346  
   330    351      1 ;   C329 - C350  
   330    367      1 ;   C329 - C366  
   330    369      1 ;   C329 - C368  
   331    334      1 ;   C330 - C333  
   331    348      1 ;   C330 - C347  
   331    350      1 ;   C330 - C349  
   331    352      1 ;   C330 - C351  
   331    961      1 ;   C330 - C960  
   332    335      1 ;   C331 - C334  
   332    349      1 ;   C331 - C348  
   332    353      1 ;   C331 - C352  
   332    369      1 ;   C331 - C368  
   332    371      1 ;   C331 - C370  
   333    336      1 ;   C332 - C335  
   333    350      1 ;   C332 - C349  
   333    352      1 ;   C332 - C351  
   333    354      1 ;   C332 - C353  
   334    337      1 ;   C333 - C336  
   334    351      1 ;   C333 - C350  
   334    355      1 ;   C333 - C354  
   334    371      1 ;   C333 - C370  
   334    373      1 ;   C333 - C372  
   335    338      1 ;   C334 - C337  
   335    352      1 ;   C334 - C351  
   335    354      1 ;   C334 - C353  
   335    356      1 ;   C334 - C355  
   336    339      1 ;   C335 - C338  
   336    353      1 ;   C335 - C352  
   336    357      1 ;   C335 - C356  
   336    373      1 ;   C335 - C372  
   336    375      1 ;   C335 - C374  
   337    340      1 ;   C336 - C339  
   337    354      1 ;   C336 - C353  
   337    356      1 ;   C336 - C355  
   337    358      1 ;   C336 - C357  
   338    355      1 ;   C337 - C354  
   338    359      1 ;   C337 - C358  
   338    375      1 ;   C337 - C374  
   338    377      1 ;   C337 - C376  
   339    356      1 ;   C338 - C355  
   339    358      1 ;   C338 - C357  
   339    360      1 ;   C338 - C359  
   340    341      1 ;   C339 - C340  
   340    357      1 ;   C339 - C356  
   340    377      1 ;   C339 - C376  
   340    379      1 ;   C339 - C378  
   341    344      1 ;   C340 - C343  
   341    358      1 ;   C340 - C357  
   341    362      1 ;   C340 - C361  
   341    378      1 ;   C340 - C377  
   341    380      1 ;   C340 - C379  
   342    345      1 ;   C341 - C344  
   342    359      1 ;   C341 - C358  
   342    363      1 ;   C341 - C362  
   342    379      1 ;   C341 - C378  
   342    381      1 ;   C341 - C380  
   342    399      1 ;   C341 - C398  
   342   1005      1 ;   C341 - C971  
   343    346      1 ;   C342 - C345  
   343    360      1 ;   C342 - C359  
   343    362      1 ;   C342 - C361  
   343    364      1 ;   C342 - C363  
   343    380      1 ;   C342 - C379  
   343   1006      1 ;   C342 - O22   
   343   1007      1 ;   C342 - O23   
   344    347      1 ;   C343 - C346  
   344    361      1 ;   C343 - C360  
   344    365      1 ;   C343 - C364  
   344    381      1 ;   C343 - C380  
   344    383      1 ;   C343 - C382  
   344   1005      1 ;   C343 - C971  
   345    348      1 ;   C344 - C347  
   345    362      1 ;   C344 - C361  
   345    364      1 ;   C344 - C363  
   345    366      1 ;   C344 - C365  
   346    349      1 ;   C345 - C348  
   346    363      1 ;   C345 - C362  
   346    367      1 ;   C345 - C366  
   346    383      1 ;   C345 - C382  
   346    385      1 ;   C345 - C384  
   347    350      1 ;   C346 - C349  
   347    364      1 ;   C346 - C363  
   347    366      1 ;   C346 - C365  
   347    368      1 ;   C346 - C367  
   348    351      1 ;   C347 - C350  
   348    365      1 ;   C347 - C364  
   348    369      1 ;   C347 - C368  
   348    385      1 ;   C347 - C384  
   348    387      1 ;   C347 - C386  
   349    352      1 ;   C348 - C351  
   349    366      1 ;   C348 - C365  
   349    368      1 ;   C348 - C367  
   349    370      1 ;   C348 - C369  
   350    353      1 ;   C349 - C352  
   350    367      1 ;   C349 - C366  
   350    371      1 ;   C349 - C370  
   350    387      1 ;   C349 - C386  
   350    389      1 ;   C349 - C388  
   351    354      1 ;   C350 - C353  
   351    368      1 ;   C350 - C367  
   351    370      1 ;   C350 - C369  
   351    372      1 ;   C350 - C371  
   352    355      1 ;   C351 - C354  
   352    369      1 ;   C351 - C368  
   352    373      1 ;   C351 - C372  
   352    389      1 ;   C351 - C388  
   352    391      1 ;   C351 - C390  
   353    356      1 ;   C352 - C355  
   353    370      1 ;   C352 - C369  
   353    372      1 ;   C352 - C371  
   353    374      1 ;   C352 - C373  
   354    357      1 ;   C353 - C356  
   354    371      1 ;   C353 - C370  
   354    375      1 ;   C353 - C374  
   354    391      1 ;   C353 - C390  
   354    393      1 ;   C353 - C392  
   355    358      1 ;   C354 - C357  
   355    372      1 ;   C354 - C371  
   355    374      1 ;   C354 - C373  
   355    376      1 ;   C354 - C375  
   356    359      1 ;   C355 - C358  
   356    373      1 ;   C355 - C372  
   356    377      1 ;   C355 - C376  
   356    393      1 ;   C355 - C392  
   356    395      1 ;   C355 - C394  
   357    360      1 ;   C356 - C359  
   357    374      1 ;   C356 - C373  
   357    376      1 ;   C356 - C375  
   357    378      1 ;   C356 - C377  
   358    375      1 ;   C357 - C374  
   358    379      1 ;   C357 - C378  
   358    395      1 ;   C357 - C394  
   358    397      1 ;   C357 - C396  
   359    376      1 ;   C358 - C375  
   359    378      1 ;   C358 - C377  
   359    380      1 ;   C358 - C379  
   360    361      1 ;   C359 - C360  
   360    377      1 ;   C359 - C376  
   360    397      1 ;   C359 - C396  
   360    399      1 ;   C359 - C398  
   361    364      1 ;   C360 - C363  
   361    378      1 ;   C360 - C377  
   361    382      1 ;   C360 - C381  
   361    398      1 ;   C360 - C397  
   361    400      1 ;   C360 - C399  
   362    365      1 ;   C361 - C364  
   362    379      1 ;   C361 - C378  
   362    383      1 ;   C361 - C382  
   362    399      1 ;   C361 - C398  
   362    401      1 ;   C361 - C400  
   362    419      1 ;   C361 - C418  
   363    366      1 ;   C362 - C365  
   363    380      1 ;   C362 - C379  
   363    382      1 ;   C362 - C381  
   363    384      1 ;   C362 - C383  
   363    400      1 ;   C362 - C399  
   364    367      1 ;   C363 - C366  
   364    381      1 ;   C363 - C380  
   364    385      1 ;   C363 - C384  
   364    401      1 ;   C363 - C400  
   364    403      1 ;   C363 - C402  
   365    368      1 ;   C364 - C367  
   365    382      1 ;   C364 - C381  
   365    384      1 ;   C364 - C383  
   365    386      1 ;   C364 - C385  
   366    369      1 ;   C365 - C368  
   366    383      1 ;   C365 - C382  
   366    387      1 ;   C365 - C386  
   366    403      1 ;   C365 - C402  
   366    405      1 ;   C365 - C404  
   367    370      1 ;   C366 - C369  
   367    384      1 ;   C366 - C383  
   367    386      1 ;   C366 - C385  
   367    388      1 ;   C366 - C387  
   368    371      1 ;   C367 - C370  
   368    385      1 ;   C367 - C384  
   368    389      1 ;   C367 - C388  
   368    405      1 ;   C367 - C404  
   368    407      1 ;   C367 - C406  
   369    372      1 ;   C368 - C371  
   369    386      1 ;   C368 - C385  
   369    388      1 ;   C368 - C387  
   369    390      1 ;   C368 - C389  
   370    373      1 ;   C369 - C372  
   370    387      1 ;   C369 - C386  
   370    391      1 ;   C369 - C390  
   370    407      1 ;   C369 - C406  
   370    409      1 ;   C369 - C408  
   371    374      1 ;   C370 - C373  
   371    388      1 ;   C370 - C387  
   371    390      1 ;   C370 - C389  
   371    392      1 ;   C370 - C391  
   372    375      1 ;   C371 - C374  
   372    389      1 ;   C371 - C388  
   372    393      1 ;   C371 - C392  
   372    409      1 ;   C371 - C408  
   372    411      1 ;   C371 - C410  
   373    376      1 ;   C372 - C375  
   373    390      1 ;   C372 - C389  
   373    392      1 ;   C372 - C391  
   373    394      1 ;   C372 - C393  
   374    377      1 ;   C373 - C376  
   374    391      1 ;   C373 - C390  
   374    395      1 ;   C373 - C394  
   374    411      1 ;   C373 - C410  
   374    413      1 ;   C373 - C412  
   374    969      1 ;   C373 - C962  
   375    378      1 ;   C374 - C377  
   375    392      1 ;   C374 - C391  
   375    394      1 ;   C374 - C393  
   375    396      1 ;   C374 - C395  
   376    379      1 ;   C375 - C378  
   376    393      1 ;   C375 - C392  
   376    397      1 ;   C375 - C396  
   376    413      1 ;   C375 - C412  
   376    415      1 ;   C375 - C414  
   376    969      1 ;   C375 - C962  
   377    380      1 ;   C376 - C379  
   377    394      1 ;   C376 - C393  
   377    396      1 ;   C376 - C395  
   377    398      1 ;   C376 - C397  
   378    395      1 ;   C377 - C394  
   378    399      1 ;   C377 - C398  
   378    415      1 ;   C377 - C414  
   378    417      1 ;   C377 - C416  
   379    396      1 ;   C378 - C395  
   379    398      1 ;   C378 - C397  
   379    400      1 ;   C378 - C399  
   380    381      1 ;   C379 - C380  
   380    397      1 ;   C379 - C396  
   380    417      1 ;   C379 - C416  
   380    419      1 ;   C379 - C418  
   381    384      1 ;   C380 - C383  
   381    398      1 ;   C380 - C397  
   381    402      1 ;   C380 - C401  
   381    418      1 ;   C380 - C417  
   381    420      1 ;   C380 - C419  
   382    385      1 ;   C381 - C384  
   382    399      1 ;   C381 - C398  
   382    403      1 ;   C381 - C402  
   382    419      1 ;   C381 - C418  
   382    421      1 ;   C381 - C420  
   382    439      1 ;   C381 - C438  
   383    386      1 ;   C382 - C385  
   383    400      1 ;   C382 - C399  
   383    402      1 ;   C382 - C401  
   383    404      1 ;   C382 - C403  
   383    420      1 ;   C382 - C419  
   384    387      1 ;   C383 - C386  
   384    401      1 ;   C383 - C400  
   384    405      1 ;   C383 - C404  
   384    421      1 ;   C383 - C420  
   384    423      1 ;   C383 - C422  
   385    388      1 ;   C384 - C387  
   385    402      1 ;   C384 - C401  
   385    404      1 ;   C384 - C403  
   385    406      1 ;   C384 - C405  
   386    389      1 ;   C385 - C388  
   386    403      1 ;   C385 - C402  
   386    407      1 ;   C385 - C406  
   386    423      1 ;   C385 - C422  
   386    425      1 ;   C385 - C424  
   387    390      1 ;   C386 - C389  
   387    404      1 ;   C386 - C403  
   387    406      1 ;   C386 - C405  
   387    408      1 ;   C386 - C407  
   388    391      1 ;   C387 - C390  
   388    405      1 ;   C387 - C404  
   388    409      1 ;   C387 - C408  
   388    425      1 ;   C387 - C424  
   388    427      1 ;   C387 - C426  
   389    392      1 ;   C388 - C391  
   389    406      1 ;   C388 - C405  
   389    408      1 ;   C388 - C407  
   389    410      1 ;   C388 - C409  
   390    393      1 ;   C389 - C392  
   390    407      1 ;   C389 - C406  
   390    411      1 ;   C389 - C410  
   390    427      1 ;   C389 - C426  
   390    429      1 ;   C389 - C428  
   391    394      1 ;   C390 - C393  
   391    408      1 ;   C390 - C407  
   391    410      1 ;   C390 - C409  
   391    412      1 ;   C390 - C411  
   392    395      1 ;   C391 - C394  
   392    409      1 ;   C391 - C408  
   392    413      1 ;   C391 - C412  
   392    429      1 ;   C391 - C428  
   392    431      1 ;   C391 - C430  
   392    969      1 ;   C391 - C962  
   393    396      1 ;   C392 - C395  
   393    410      1 ;   C392 - C409  
   393    412      1 ;   C392 - C411  
   393    414      1 ;   C392 - C413  
   393    970      1 ;   C392 - O4    
   393    971      1 ;   C392 - O5    
   394    397      1 ;   C393 - C396  
   394    411      1 ;   C393 - C410  
   394    415      1 ;   C393 - C414  
   394    431      1 ;   C393 - C430  
   394    433      1 ;   C393 - C432  
   394    972      1 ;   C393 - H2    
   395    398      1 ;   C394 - C397  
   395    412      1 ;   C394 - C411  
   395    414      1 ;   C394 - C413  
   395    416      1 ;   C394 - C415  
   395    970      1 ;   C394 - O4    
   395    971      1 ;   C394 - O5    
   396    399      1 ;   C395 - C398  
   396    413      1 ;   C395 - C412  
   396    417      1 ;   C395 - C416  
   396    433      1 ;   C395 - C432  
   396    435      1 ;   C395 - C434  
   396    969      1 ;   C395 - C962  
   397    400      1 ;   C396 - C399  
   397    414      1 ;   C396 - C413  
   397    416      1 ;   C396 - C415  
   397    418      1 ;   C396 - C417  
   398    415      1 ;   C397 - C414  
   398    419      1 ;   C397 - C418  
   398    435      1 ;   C397 - C434  
   398    437      1 ;   C397 - C436  
   399    416      1 ;   C398 - C415  
   399    418      1 ;   C398 - C417  
   399    420      1 ;   C398 - C419  
   400    401      1 ;   C399 - C400  
   400    417      1 ;   C399 - C416  
   400    437      1 ;   C399 - C436  
   400    439      1 ;   C399 - C438  
   401    404      1 ;   C400 - C403  
   401    418      1 ;   C400 - C417  
   401    422      1 ;   C400 - C421  
   401    438      1 ;   C400 - C437  
   401    440      1 ;   C400 - C439  
   402    405      1 ;   C401 - C404  
   402    419      1 ;   C401 - C418  
   402    423      1 ;   C401 - C422  
   402    439      1 ;   C401 - C438  
   402    441      1 ;   C401 - C440  
   402    459      1 ;   C401 - C458  
   402    981      1 ;   C401 - C965  
   403    406      1 ;   C402 - C405  
   403    420      1 ;   C402 - C419  
   403    422      1 ;   C402 - C421  
   403    424      1 ;   C402 - C423  
   403    440      1 ;   C402 - C439  
   404    407      1 ;   C403 - C406  
   404    421      1 ;   C403 - C420  
   404    425      1 ;   C403 - C424  
   404    441      1 ;   C403 - C440  
   404    443      1 ;   C403 - C442  
   404    981      1 ;   C403 - C965  
   405    408      1 ;   C404 - C407  
   405    422      1 ;   C404 - C421  
   405    424      1 ;   C404 - C423  
   405    426      1 ;   C404 - C425  
   406    409      1 ;   C405 - C408  
   406    423      1 ;   C405 - C422  
   406    427      1 ;   C405 - C426  
   406    443      1 ;   C405 - C442  
   406    445      1 ;   C405 - C444  
   407    410      1 ;   C406 - C409  
   407    424      1 ;   C406 - C423  
   407    426      1 ;   C406 - C425  
   407    428      1 ;   C406 - C427  
   408    411      1 ;   C407 - C410  
   408    425      1 ;   C407 - C424  
   408    429      1 ;   C407 - C428  
   408    445      1 ;   C407 - C444  
   408    447      1 ;   C407 - C446  
   409    412      1 ;   C408 - C411  
   409    426      1 ;   C408 - C425  
   409    428      1 ;   C408 - C427  
   409    430      1 ;   C408 - C429  
   410    413      1 ;   C409 - C412  
   410    427      1 ;   C409 - C426  
   410    431      1 ;   C409 - C430  
   410    447      1 ;   C409 - C446  
   410    449      1 ;   C409 - C448  
   411    414      1 ;   C410 - C413  
   411    428      1 ;   C410 - C427  
   411    430      1 ;   C410 - C429  
   411    432      1 ;   C410 - C431  
   412    415      1 ;   C411 - C414  
   412    429      1 ;   C411 - C428  
   412    433      1 ;   C411 - C432  
   412    449      1 ;   C411 - C448  
   412    451      1 ;   C411 - C450  
   412    969      1 ;   C411 - C962  
   413    416      1 ;   C412 - C415  
   413    430      1 ;   C412 - C429  
   413    432      1 ;   C412 - C431  
   413    434      1 ;   C412 - C433  
   413    970      1 ;   C412 - O4    
   413    971      1 ;   C412 - O5    
   414    417      1 ;   C413 - C416  
   414    431      1 ;   C413 - C430  
   414    435      1 ;   C413 - C434  
   414    451      1 ;   C413 - C450  
   414    453      1 ;   C413 - C452  
   414    969      1 ;   C413 - C962  
   414   1021      1 ;   C413 - C975  
   415    418      1 ;   C414 - C417  
   415    432      1 ;   C414 - C431  
   415    434      1 ;   C414 - C433  
   415    436      1 ;   C414 - C435  
   416    419      1 ;   C415 - C418  
   416    433      1 ;   C415 - C432  
   416    437      1 ;   C415 - C436  
   416    453      1 ;   C415 - C452  
   416    455      1 ;   C415 - C454  
   416   1021      1 ;   C415 - C975  
   417    420      1 ;   C416 - C419  
   417    434      1 ;   C416 - C433  
   417    436      1 ;   C416 - C435  
   417    438      1 ;   C416 - C437  
   418    435      1 ;   C417 - C434  
   418    439      1 ;   C417 - C438  
   418    455      1 ;   C417 - C454  
   418    457      1 ;   C417 - C456  
   419    436      1 ;   C418 - C435  
   419    438      1 ;   C418 - C437  
   419    440      1 ;   C418 - C439  
   420    421      1 ;   C419 - C420  
   420    437      1 ;   C419 - C436  
   420    457      1 ;   C419 - C456  
   420    459      1 ;   C419 - C458  
   421    424      1 ;   C420 - C423  
   421    438      1 ;   C420 - C437  
   421    442      1 ;   C420 - C441  
   421    458      1 ;   C420 - C457  
   421    460      1 ;   C420 - C459  
   421    982      1 ;   C420 - O10   
   421    983      1 ;   C420 - O11   
   422    425      1 ;   C421 - C424  
   422    439      1 ;   C421 - C438  
   422    443      1 ;   C421 - C442  
   422    459      1 ;   C421 - C458  
   422    461      1 ;   C421 - C460  
   422    479      1 ;   C421 - C478  
   422    984      1 ;   C421 - H5    
   423    426      1 ;   C422 - C425  
   423    440      1 ;   C422 - C439  
   423    442      1 ;   C422 - C441  
   423    444      1 ;   C422 - C443  
   423    460      1 ;   C422 - C459  
   423    982      1 ;   C422 - O10   
   423    983      1 ;   C422 - O11   
   424    427      1 ;   C423 - C426  
   424    441      1 ;   C423 - C440  
   424    445      1 ;   C423 - C444  
   424    461      1 ;   C423 - C460  
   424    463      1 ;   C423 - C462  
   424    981      1 ;   C423 - C965  
   425    428      1 ;   C424 - C427  
   425    442      1 ;   C424 - C441  
   425    444      1 ;   C424 - C443  
   425    446      1 ;   C424 - C445  
   426    429      1 ;   C425 - C428  
   426    443      1 ;   C425 - C442  
   426    447      1 ;   C425 - C446  
   426    463      1 ;   C425 - C462  
   426    465      1 ;   C425 - C464  
   427    430      1 ;   C426 - C429  
   427    444      1 ;   C426 - C443  
   427    446      1 ;   C426 - C445  
   427    448      1 ;   C426 - C447  
   428    431      1 ;   C427 - C430  
   428    445      1 ;   C427 - C444  
   428    449      1 ;   C427 - C448  
   428    465      1 ;   C427 - C464  
   428    467      1 ;   C427 - C466  
   429    432      1 ;   C428 - C431  
   429    446      1 ;   C428 - C445  
   429    448      1 ;   C428 - C447  
   429    450      1 ;   C428 - C449  
   430    433      1 ;   C429 - C432  
   430    447      1 ;   C429 - C446  
   430    451      1 ;   C429 - C450  
   430    467      1 ;   C429 - C466  
   430    469      1 ;   C429 - C468  
   431    434      1 ;   C430 - C433  
   431    448      1 ;   C430 - C447  
   431    450      1 ;   C430 - C449  
   431    452      1 ;   C430 - C451  
   432    435      1 ;   C431 - C434  
   432    449      1 ;   C431 - C448  
   432    453      1 ;   C431 - C452  
   432    469      1 ;   C431 - C468  
   432    471      1 ;   C431 - C470  
   432   1021      1 ;   C431 - C975  
   433    436      1 ;   C432 - C435  
   433    450      1 ;   C432 - C449  
   433    452      1 ;   C432 - C451  
   433    454      1 ;   C432 - C453  
   433   1022      1 ;   C432 - O30   
   433   1023      1 ;   C432 - O31   
   434    437      1 ;   C433 - C436  
   434    451      1 ;   C433 - C450  
   434    455      1 ;   C433 - C454  
   434    471      1 ;   C433 - C470  
   434    473      1 ;   C433 - C472  
   434   1024      1 ;   C433 - H15   
   435    438      1 ;   C434 - C437  
   435    452      1 ;   C434 - C451  
   435    454      1 ;   C434 - C453  
   435    456      1 ;   C434 - C455  
   435   1022      1 ;   C434 - O30   
   435   1023      1 ;   C434 - O31   
   436    439      1 ;   C435 - C438  
   436    453      1 ;   C435 - C452  
   436    457      1 ;   C435 - C456  
   436    473      1 ;   C435 - C472  
   436    475      1 ;   C435 - C474  
   436   1021      1 ;   C435 - C975  
   437    440      1 ;   C436 - C439  
   437    454      1 ;   C436 - C453  
   437    456      1 ;   C436 - C455  
   437    458      1 ;   C436 - C457  
   438    455      1 ;   C437 - C454  
   438    459      1 ;   C437 - C458  
   438    475      1 ;   C437 - C474  
   438    477      1 ;   C437 - C476  
   439    456      1 ;   C438 - C455  
   439    458      1 ;   C438 - C457  
   439    460      1 ;   C438 - C459  
   440    441      1 ;   C439 - C440  
   440    457      1 ;   C439 - C456  
   440    477      1 ;   C439 - C476  
   440    479      1 ;   C439 - C478  
   440    981      1 ;   C439 - C965  
   441    444      1 ;   C440 - C443  
   441    458      1 ;   C440 - C457  
   441    462      1 ;   C440 - C461  
   441    478      1 ;   C440 - C477  
   441    480      1 ;   C440 - C479  
   441    982      1 ;   C440 - O10   
   441    983      1 ;   C440 - O11   
   442    445      1 ;   C441 - C444  
   442    459      1 ;   C441 - C458  
   442    463      1 ;   C441 - C462  
   442    479      1 ;   C441 - C478  
   442    481      1 ;   C441 - C480  
   442    499      1 ;   C441 - C498  
   442    981      1 ;   C441 - C965  
   443    446      1 ;   C442 - C445  
   443    460      1 ;   C442 - C459  
   443    462      1 ;   C442 - C461  
   443    464      1 ;   C442 - C463  
   443    480      1 ;   C442 - C479  
   444    447      1 ;   C443 - C446  
   444    461      1 ;   C443 - C460  
   444    465      1 ;   C443 - C464  
   444    481      1 ;   C443 - C480  
   444    483      1 ;   C443 - C482  
   445    448      1 ;   C444 - C447  
   445    462      1 ;   C444 - C461  
   445    464      1 ;   C444 - C463  
   445    466      1 ;   C444 - C465  
   446    449      1 ;   C445 - C448  
   446    463      1 ;   C445 - C462  
   446    467      1 ;   C445 - C466  
   446    483      1 ;   C445 - C482  
   446    485      1 ;   C445 - C484  
   447    450      1 ;   C446 - C449  
   447    464      1 ;   C446 - C463  
   447    466      1 ;   C446 - C465  
   447    468      1 ;   C446 - C467  
   448    451      1 ;   C447 - C450  
   448    465      1 ;   C447 - C464  
   448    469      1 ;   C447 - C468  
   448    485      1 ;   C447 - C484  
   448    487      1 ;   C447 - C486  
   449    452      1 ;   C448 - C451  
   449    466      1 ;   C448 - C465  
   449    468      1 ;   C448 - C467  
   449    470      1 ;   C448 - C469  
   450    453      1 ;   C449 - C452  
   450    467      1 ;   C449 - C466  
   450    471      1 ;   C449 - C470  
   450    487      1 ;   C449 - C486  
   450    489      1 ;   C449 - C488  
   451    454      1 ;   C450 - C453  
   451    468      1 ;   C450 - C467  
   451    470      1 ;   C450 - C469  
   451    472      1 ;   C450 - C471  
   452    455      1 ;   C451 - C454  
   452    469      1 ;   C451 - C468  
   452    473      1 ;   C451 - C472  
   452    489      1 ;   C451 - C488  
   452    491      1 ;   C451 - C490  
   452   1021      1 ;   C451 - C975  
   453    456      1 ;   C452 - C455  
   453    470      1 ;   C452 - C469  
   453    472      1 ;   C452 - C471  
   453    474      1 ;   C452 - C473  
   453   1022      1 ;   C452 - O30   
   453   1023      1 ;   C452 - O31   
   454    457      1 ;   C453 - C456  
   454    471      1 ;   C453 - C470  
   454    475      1 ;   C453 - C474  
   454    491      1 ;   C453 - C490  
   454    493      1 ;   C453 - C492  
   454   1021      1 ;   C453 - C975  
   455    458      1 ;   C454 - C457  
   455    472      1 ;   C454 - C471  
   455    474      1 ;   C454 - C473  
   455    476      1 ;   C454 - C475  
   456    459      1 ;   C455 - C458  
   456    473      1 ;   C455 - C472  
   456    477      1 ;   C455 - C476  
   456    493      1 ;   C455 - C492  
   456    495      1 ;   C455 - C494  
   457    460      1 ;   C456 - C459  
   457    474      1 ;   C456 - C473  
   457    476      1 ;   C456 - C475  
   457    478      1 ;   C456 - C477  
   458    475      1 ;   C457 - C474  
   458    479      1 ;   C457 - C478  
   458    495      1 ;   C457 - C494  
   458    497      1 ;   C457 - C496  
   459    476      1 ;   C458 - C475  
   459    478      1 ;   C458 - C477  
   459    480      1 ;   C458 - C479  
   460    461      1 ;   C459 - C460  
   460    477      1 ;   C459 - C476  
   460    497      1 ;   C459 - C496  
   460    499      1 ;   C459 - C498  
   460    981      1 ;   C459 - C965  
   461    464      1 ;   C460 - C463  
   461    478      1 ;   C460 - C477  
   461    482      1 ;   C460 - C481  
   461    498      1 ;   C460 - C497  
   461    500      1 ;   C460 - C499  
   462    465      1 ;   C461 - C464  
   462    479      1 ;   C461 - C478  
   462    483      1 ;   C461 - C482  
   462    499      1 ;   C461 - C498  
   462    501      1 ;   C461 - C500  
   462    519      1 ;   C461 - C518  
   463    466      1 ;   C462 - C465  
   463    480      1 ;   C462 - C479  
   463    482      1 ;   C462 - C481  
   463    484      1 ;   C462 - C483  
   463    500      1 ;   C462 - C499  
   464    467      1 ;   C463 - C466  
   464    481      1 ;   C463 - C480  
   464    485      1 ;   C463 - C484  
   464    501      1 ;   C463 - C500  
   464    503      1 ;   C463 - C502  
   465    468      1 ;   C464 - C467  
   465    482      1 ;   C464 - C481  
   465    484      1 ;   C464 - C483  
   465    486      1 ;   C464 - C485  
   466    469      1 ;   C465 - C468  
   466    483      1 ;   C465 - C482  
   466    487      1 ;   C465 - C486  
   466    503      1 ;   C465 - C502  
   466    505      1 ;   C465 - C504  
   467    470      1 ;   C466 - C469  
   467    484      1 ;   C466 - C483  
   467    486      1 ;   C466 - C485  
   467    488      1 ;   C466 - C487  
   468    471      1 ;   C467 - C470  
   468    485      1 ;   C467 - C484  
   468    489      1 ;   C467 - C488  
   468    505      1 ;   C467 - C504  
   468    507      1 ;   C467 - C506  
   469    472      1 ;   C468 - C471  
   469    486      1 ;   C468 - C485  
   469    488      1 ;   C468 - C487  
   469    490      1 ;   C468 - C489  
   470    473      1 ;   C469 - C472  
   470    487      1 ;   C469 - C486  
   470    491      1 ;   C469 - C490  
   470    507      1 ;   C469 - C506  
   470    509      1 ;   C469 - C508  
   471    474      1 ;   C470 - C473  
   471    488      1 ;   C470 - C487  
   471    490      1 ;   C470 - C489  
   471    492      1 ;   C470 - C491  
   472    475      1 ;   C471 - C474  
   472    489      1 ;   C471 - C488  
   472    493      1 ;   C471 - C492  
   472    509      1 ;   C471 - C508  
   472    511      1 ;   C471 - C510  
   473    476      1 ;   C472 - C475  
   473    490      1 ;   C472 - C489  
   473    492      1 ;   C472 - C491  
   473    494      1 ;   C472 - C493  
   474    477      1 ;   C473 - C476  
   474    491      1 ;   C473 - C490  
   474    495      1 ;   C473 - C494  
   474    511      1 ;   C473 - C510  
   474    513      1 ;   C473 - C512  
   475    478      1 ;   C474 - C477  
   475    492      1 ;   C474 - C491  
   475    494      1 ;   C474 - C493  
   475    496      1 ;   C474 - C495  
   476    479      1 ;   C475 - C478  
   476    493      1 ;   C475 - C492  
   476    497      1 ;   C475 - C496  
   476    513      1 ;   C475 - C512  
   476    515      1 ;   C475 - C514  
   477    480      1 ;   C476 - C479  
   477    494      1 ;   C476 - C493  
   477    496      1 ;   C476 - C495  
   477    498      1 ;   C476 - C497  
   478    495      1 ;   C477 - C494  
   478    499      1 ;   C477 - C498  
   478    515      1 ;   C477 - C514  
   478    517      1 ;   C477 - C516  
   479    496      1 ;   C478 - C495  
   479    498      1 ;   C478 - C497  
   479    500      1 ;   C478 - C499  
   480    481      1 ;   C479 - C480  
   480    497      1 ;   C479 - C496  
   480    517      1 ;   C479 - C516  
   480    519      1 ;   C479 - C518  
   481    484      1 ;   C480 - C483  
   481    498      1 ;   C480 - C497  
   481    502      1 ;   C480 - C501  
   481    518      1 ;   C480 - C517  
   481    520      1 ;   C480 - C519  
   482    485      1 ;   C481 - C484  
   482    499      1 ;   C481 - C498  
   482    503      1 ;   C481 - C502  
   482    519      1 ;   C481 - C518  
   482    521      1 ;   C481 - C520  
   482    539      1 ;   C481 - C538  
   483    486      1 ;   C482 - C485  
   483    500      1 ;   C482 - C499  
   483    502      1 ;   C482 - C501  
   483    504      1 ;   C482 - C503  
   483    520      1 ;   C482 - C519  
   484    487      1 ;   C483 - C486  
   484    501      1 ;   C483 - C500  
   484    505      1 ;   C483 - C504  
   484    521      1 ;   C483 - C520  
   484    523      1 ;   C483 - C522  
   485    488      1 ;   C484 - C487  
   485    502      1 ;   C484 - C501  
   485    504      1 ;   C484 - C503  
   485    506      1 ;   C484 - C505  
   486    489      1 ;   C485 - C488  
   486    503      1 ;   C485 - C502  
   486    507      1 ;   C485 - C506  
   486    523      1 ;   C485 - C522  
   486    525      1 ;   C485 - C524  
   487    490      1 ;   C486 - C489  
   487    504      1 ;   C486 - C503  
   487    506      1 ;   C486 - C505  
   487    508      1 ;   C486 - C507  
   488    491      1 ;   C487 - C490  
   488    505      1 ;   C487 - C504  
   488    509      1 ;   C487 - C508  
   488    525      1 ;   C487 - C524  
   488    527      1 ;   C487 - C526  
   489    492      1 ;   C488 - C491  
   489    506      1 ;   C488 - C505  
   489    508      1 ;   C488 - C507  
   489    510      1 ;   C488 - C509  
   489    993      1 ;   C488 - C968  
   490    493      1 ;   C489 - C492  
   490    507      1 ;   C489 - C506  
   490    511      1 ;   C489 - C510  
   490    527      1 ;   C489 - C526  
   490    529      1 ;   C489 - C528  
   490    994      1 ;   C489 - O16   
   490    995      1 ;   C489 - O17   
   491    494      1 ;   C490 - C493  
   491    508      1 ;   C490 - C507  
   491    510      1 ;   C490 - C509  
   491    512      1 ;   C490 - C511  
   491    993      1 ;   C490 - C968  
   492    495      1 ;   C491 - C494  
   492    509      1 ;   C491 - C508  
   492    513      1 ;   C491 - C512  
   492    529      1 ;   C491 - C528  
   492    531      1 ;   C491 - C530  
   493    496      1 ;   C492 - C495  
   493    510      1 ;   C492 - C509  
   493    512      1 ;   C492 - C511  
   493    514      1 ;   C492 - C513  
   494    497      1 ;   C493 - C496  
   494    511      1 ;   C493 - C510  
   494    515      1 ;   C493 - C514  
   494    531      1 ;   C493 - C530  
   494    533      1 ;   C493 - C532  
   495    498      1 ;   C494 - C497  
   495    512      1 ;   C494 - C511  
   495    514      1 ;   C494 - C513  
   495    516      1 ;   C494 - C515  
   496    499      1 ;   C495 - C498  
   496    513      1 ;   C495 - C512  
   496    517      1 ;   C495 - C516  
   496    533      1 ;   C495 - C532  
   496    535      1 ;   C495 - C534  
   497    500      1 ;   C496 - C499  
   497    514      1 ;   C496 - C513  
   497    516      1 ;   C496 - C515  
   497    518      1 ;   C496 - C517  
   498    515      1 ;   C497 - C514  
   498    519      1 ;   C497 - C518  
   498    535      1 ;   C497 - C534  
   498    537      1 ;   C497 - C536  
   499    516      1 ;   C498 - C515  
   499    518      1 ;   C498 - C517  
   499    520      1 ;   C498 - C519  
   500    501      1 ;   C499 - C500  
   500    517      1 ;   C499 - C516  
   500    537      1 ;   C499 - C536  
   500    539      1 ;   C499 - C538  
   501    504      1 ;   C500 - C503  
   501    518      1 ;   C500 - C517  
   501    522      1 ;   C500 - C521  
   501    538      1 ;   C500 - C537  
   501    540      1 ;   C500 - C539  
   502    505      1 ;   C501 - C504  
   502    519      1 ;   C501 - C518  
   502    523      1 ;   C501 - C522  
   502    539      1 ;   C501 - C538  
   502    541      1 ;   C501 - C540  
   502    559      1 ;   C501 - C558  
   503    506      1 ;   C502 - C505  
   503    520      1 ;   C502 - C519  
   503    522      1 ;   C502 - C521  
   503    524      1 ;   C502 - C523  
   503    540      1 ;   C502 - C539  
   504    507      1 ;   C503 - C506  
   504    521      1 ;   C503 - C520  
   504    525      1 ;   C503 - C524  
   504    541      1 ;   C503 - C540  
   504    543      1 ;   C503 - C542  
   505    508      1 ;   C504 - C507  
   505    522      1 ;   C504 - C521  
   505    524      1 ;   C504 - C523  
   505    526      1 ;   C504 - C525  
   506    509      1 ;   C505 - C508  
   506    523      1 ;   C505 - C522  
   506    527      1 ;   C505 - C526  
   506    543      1 ;   C505 - C542  
   506    545      1 ;   C505 - C544  
   507    510      1 ;   C506 - C509  
   507    524      1 ;   C506 - C523  
   507    526      1 ;   C506 - C525  
   507    528      1 ;   C506 - C527  
   507    993      1 ;   C506 - C968  
   508    511      1 ;   C507 - C510  
   508    525      1 ;   C507 - C524  
   508    529      1 ;   C507 - C528  
   508    545      1 ;   C507 - C544  
   508    547      1 ;   C507 - C546  
   508    994      1 ;   C507 - O16   
   508    995      1 ;   C507 - O17   
   509    512      1 ;   C508 - C511  
   509    526      1 ;   C508 - C525  
   509    528      1 ;   C508 - C527  
   509    530      1 ;   C508 - C529  
   509    996      1 ;   C508 - H8    
   510    513      1 ;   C509 - C512  
   510    527      1 ;   C509 - C526  
   510    531      1 ;   C509 - C530  
   510    547      1 ;   C509 - C546  
   510    549      1 ;   C509 - C548  
   510    994      1 ;   C509 - O16   
   510    995      1 ;   C509 - O17   
   511    514      1 ;   C510 - C513  
   511    528      1 ;   C510 - C527  
   511    530      1 ;   C510 - C529  
   511    532      1 ;   C510 - C531  
   511    993      1 ;   C510 - C968  
   512    515      1 ;   C511 - C514  
   512    529      1 ;   C511 - C528  
   512    533      1 ;   C511 - C532  
   512    549      1 ;   C511 - C548  
   512    551      1 ;   C511 - C550  
   513    516      1 ;   C512 - C515  
   513    530      1 ;   C512 - C529  
   513    532      1 ;   C512 - C531  
   513    534      1 ;   C512 - C533  
   514    517      1 ;   C513 - C516  
   514    531      1 ;   C513 - C530  
   514    535      1 ;   C513 - C534  
   514    551      1 ;   C513 - C550  
   514    553      1 ;   C513 - C552  
   515    518      1 ;   C514 - C517  
   515    532      1 ;   C514 - C531  
   515    534      1 ;   C514 - C533  
   515    536      1 ;   C514 - C535  
   516    519      1 ;   C515 - C518  
   516    533      1 ;   C515 - C532  
   516    537      1 ;   C515 - C536  
   516    553      1 ;   C515 - C552  
   516    555      1 ;   C515 - C554  
   517    520      1 ;   C516 - C519  
   517    534      1 ;   C516 - C533  
   517    536      1 ;   C516 - C535  
   517    538      1 ;   C516 - C537  
   518    535      1 ;   C517 - C534  
   518    539      1 ;   C517 - C538  
   518    555      1 ;   C517 - C554  
   518    557      1 ;   C517 - C556  
   519    536      1 ;   C518 - C535  
   519    538      1 ;   C518 - C537  
   519    540      1 ;   C518 - C539  
   520    521      1 ;   C519 - C520  
   520    537      1 ;   C519 - C536  
   520    557      1 ;   C519 - C556  
   520    559      1 ;   C519 - C558  
   521    524      1 ;   C520 - C523  
   521    538      1 ;   C520 - C537  
   521    542      1 ;   C520 - C541  
   521    558      1 ;   C520 - C557  
   521    560      1 ;   C520 - C559  
   522    525      1 ;   C521 - C524  
   522    539      1 ;   C521 - C538  
   522    543      1 ;   C521 - C542  
   522    559      1 ;   C521 - C558  
   522    561      1 ;   C521 - C560  
   522    579      1 ;   C521 - C578  
   523    526      1 ;   C522 - C525  
   523    540      1 ;   C522 - C539  
   523    542      1 ;   C522 - C541  
   523    544      1 ;   C522 - C543  
   523    560      1 ;   C522 - C559  
   524    527      1 ;   C523 - C526  
   524    541      1 ;   C523 - C540  
   524    545      1 ;   C523 - C544  
   524    561      1 ;   C523 - C560  
   524    563      1 ;   C523 - C562  
   525    528      1 ;   C524 - C527  
   525    542      1 ;   C524 - C541  
   525    544      1 ;   C524 - C543  
   525    546      1 ;   C524 - C545  
   526    529      1 ;   C525 - C528  
   526    543      1 ;   C525 - C542  
   526    547      1 ;   C525 - C546  
   526    563      1 ;   C525 - C562  
   526    565      1 ;   C525 - C564  
   527    530      1 ;   C526 - C529  
   527    544      1 ;   C526 - C543  
   527    546      1 ;   C526 - C545  
   527    548      1 ;   C526 - C547  
   527    993      1 ;   C526 - C968  
   528    531      1 ;   C527 - C530  
   528    545      1 ;   C527 - C544  
   528    549      1 ;   C527 - C548  
   528    565      1 ;   C527 - C564  
   528    567      1 ;   C527 - C566  
   529    532      1 ;   C528 - C531  
   529    546      1 ;   C528 - C545  
   529    548      1 ;   C528 - C547  
   529    550      1 ;   C528 - C549  
   529    993      1 ;   C528 - C968  
   530    533      1 ;   C529 - C532  
   530    547      1 ;   C529 - C546  
   530    551      1 ;   C529 - C550  
   530    567      1 ;   C529 - C566  
   530    569      1 ;   C529 - C568  
   531    534      1 ;   C530 - C533  
   531    548      1 ;   C530 - C547  
   531    550      1 ;   C530 - C549  
   531    552      1 ;   C530 - C551  
   532    535      1 ;   C531 - C534  
   532    549      1 ;   C531 - C548  
   532    553      1 ;   C531 - C552  
   532    569      1 ;   C531 - C568  
   532    571      1 ;   C531 - C570  
   533    536      1 ;   C532 - C535  
   533    550      1 ;   C532 - C549  
   533    552      1 ;   C532 - C551  
   533    554      1 ;   C532 - C553  
   534    537      1 ;   C533 - C536  
   534    551      1 ;   C533 - C550  
   534    555      1 ;   C533 - C554  
   534    571      1 ;   C533 - C570  
   534    573      1 ;   C533 - C572  
   535    538      1 ;   C534 - C537  
   535    552      1 ;   C534 - C551  
   535    554      1 ;   C534 - C553  
   535    556      1 ;   C534 - C555  
   536    539      1 ;   C535 - C538  
   536    553      1 ;   C535 - C552  
   536    557      1 ;   C535 - C556  
   536    573      1 ;   C535 - C572  
   536    575      1 ;   C535 - C574  
   537    540      1 ;   C536 - C539  
   537    554      1 ;   C536 - C553  
   537    556      1 ;   C536 - C555  
   537    558      1 ;   C536 - C557  
   538    555      1 ;   C537 - C554  
   538    559      1 ;   C537 - C558  
   538    575      1 ;   C537 - C574  
   538    577      1 ;   C537 - C576  
   539    556      1 ;   C538 - C555  
   539    558      1 ;   C538 - C557  
   539    560      1 ;   C538 - C559  
   540    541      1 ;   C539 - C540  
   540    557      1 ;   C539 - C556  
   540    577      1 ;   C539 - C576  
   540    579      1 ;   C539 - C578  
   541    544      1 ;   C540 - C543  
   541    558      1 ;   C540 - C557  
   541    562      1 ;   C540 - C561  
   541    578      1 ;   C540 - C577  
   541    580      1 ;   C540 - C579  
   542    545      1 ;   C541 - C544  
   542    559      1 ;   C541 - C558  
   542    563      1 ;   C541 - C562  
   542    579      1 ;   C541 - C578  
   542    581      1 ;   C541 - C580  
   542    599      1 ;   C541 - C598  
   543    546      1 ;   C542 - C545  
   543    560      1 ;   C542 - C559  
   543    562      1 ;   C542 - C561  
   543    564      1 ;   C542 - C563  
   543    580      1 ;   C542 - C579  
   544    547      1 ;   C543 - C546  
   544    561      1 ;   C543 - C560  
   544    565      1 ;   C543 - C564  
   544    581      1 ;   C543 - C580  
   544    583      1 ;   C543 - C582  
   545    548      1 ;   C544 - C547  
   545    562      1 ;   C544 - C561  
   545    564      1 ;   C544 - C563  
   545    566      1 ;   C544 - C565  
   546    549      1 ;   C545 - C548  
   546    563      1 ;   C545 - C562  
   546    567      1 ;   C545 - C566  
   546    583      1 ;   C545 - C582  
   546    585      1 ;   C545 - C584  
   547    550      1 ;   C546 - C549  
   547    564      1 ;   C546 - C563  
   547    566      1 ;   C546 - C565  
   547    568      1 ;   C546 - C567  
   548    551      1 ;   C547 - C550  
   548    565      1 ;   C547 - C564  
   548    569      1 ;   C547 - C568  
   548    585      1 ;   C547 - C584  
   548    587      1 ;   C547 - C586  
   549    552      1 ;   C548 - C551  
   549    566      1 ;   C548 - C565  
   549    568      1 ;   C548 - C567  
   549    570      1 ;   C548 - C569  
   550    553      1 ;   C549 - C552  
   550    567      1 ;   C549 - C566  
   550    571      1 ;   C549 - C570  
   550    587      1 ;   C549 - C586  
   550    589      1 ;   C549 - C588  
   551    554      1 ;   C550 - C553  
   551    568      1 ;   C550 - C567  
   551    570      1 ;   C550 - C569  
   551    572      1 ;   C550 - C571  
   552    555      1 ;   C551 - C554  
   552    569      1 ;   C551 - C568  
   552    573      1 ;   C551 - C572  
   552    589      1 ;   C551 - C588  
   552    591      1 ;   C551 - C590  
   553    556      1 ;   C552 - C555  
   553    570      1 ;   C552 - C569  
   553    572      1 ;   C552 - C571  
   553    574      1 ;   C552 - C573  
   554    557      1 ;   C553 - C556  
   554    571      1 ;   C553 - C570  
   554    575      1 ;   C553 - C574  
   554    591      1 ;   C553 - C590  
   554    593      1 ;   C553 - C592  
   555    558      1 ;   C554 - C557  
   555    572      1 ;   C554 - C571  
   555    574      1 ;   C554 - C573  
   555    576      1 ;   C554 - C575  
   556    559      1 ;   C555 - C558  
   556    573      1 ;   C555 - C572  
   556    577      1 ;   C555 - C576  
   556    593      1 ;   C555 - C592  
   556    595      1 ;   C555 - C594  
   556    997      1 ;   C555 - C969  
   557    560      1 ;   C556 - C559  
   557    574      1 ;   C556 - C573  
   557    576      1 ;   C556 - C575  
   557    578      1 ;   C556 - C577  
   558    575      1 ;   C557 - C574  
   558    579      1 ;   C557 - C578  
   558    595      1 ;   C557 - C594  
   558    597      1 ;   C557 - C596  
   558    997      1 ;   C557 - C969  
   559    576      1 ;   C558 - C575  
   559    578      1 ;   C558 - C577  
   559    580      1 ;   C558 - C579  
   560    561      1 ;   C559 - C560  
   560    577      1 ;   C559 - C576  
   560    597      1 ;   C559 - C596  
   560    599      1 ;   C559 - C598  
   561    564      1 ;   C560 - C563  
   561    578      1 ;   C560 - C577  
   561    582      1 ;   C560 - C581  
   561    598      1 ;   C560 - C597  
   561    600      1 ;   C560 - C599  
   562    565      1 ;   C561 - C564  
   562    579      1 ;   C561 - C578  
   562    583      1 ;   C561 - C582  
   562    599      1 ;   C561 - C598  
   562    601      1 ;   C561 - C600  
   562    619      1 ;   C561 - C618  
   563    566      1 ;   C562 - C565  
   563    580      1 ;   C562 - C579  
   563    582      1 ;   C562 - C581  
   563    584      1 ;   C562 - C583  
   563    600      1 ;   C562 - C599  
   564    567      1 ;   C563 - C566  
   564    581      1 ;   C563 - C580  
   564    585      1 ;   C563 - C584  
   564    601      1 ;   C563 - C600  
   564    603      1 ;   C563 - C602  
   565    568      1 ;   C564 - C567  
   565    582      1 ;   C564 - C581  
   565    584      1 ;   C564 - C583  
   565    586      1 ;   C564 - C585  
   566    569      1 ;   C565 - C568  
   566    583      1 ;   C565 - C582  
   566    587      1 ;   C565 - C586  
   566    603      1 ;   C565 - C602  
   566    605      1 ;   C565 - C604  
   567    570      1 ;   C566 - C569  
   567    584      1 ;   C566 - C583  
   567    586      1 ;   C566 - C585  
   567    588      1 ;   C566 - C587  
   568    571      1 ;   C567 - C570  
   568    585      1 ;   C567 - C584  
   568    589      1 ;   C567 - C588  
   568    605      1 ;   C567 - C604  
   568    607      1 ;   C567 - C606  
   569    572      1 ;   C568 - C571  
   569    586      1 ;   C568 - C585  
   569    588      1 ;   C568 - C587  
   569    590      1 ;   C568 - C589  
   570    573      1 ;   C569 - C572  
   570    587      1 ;   C569 - C586  
   570    591      1 ;   C569 - C590  
   570    607      1 ;   C569 - C606  
   570    609      1 ;   C569 - C608  
   571    574      1 ;   C570 - C573  
   571    588      1 ;   C570 - C587  
   571    590      1 ;   C570 - C589  
   571    592      1 ;   C570 - C591  
   572    575      1 ;   C571 - C574  
   572    589      1 ;   C571 - C588  
   572    593      1 ;   C571 - C592  
   572    609      1 ;   C571 - C608  
   572    611      1 ;   C571 - C610  
   573    576      1 ;   C572 - C575  
   573    590      1 ;   C572 - C589  
   573    592      1 ;   C572 - C591  
   573    594      1 ;   C572 - C593  
   574    577      1 ;   C573 - C576  
   574    591      1 ;   C573 - C590  
   574    595      1 ;   C573 - C594  
   574    611      1 ;   C573 - C610  
   574    613      1 ;   C573 - C612  
   574    997      1 ;   C573 - C969  
   575    578      1 ;   C574 - C577  
   575    592      1 ;   C574 - C591  
   575    594      1 ;   C574 - C593  
   575    596      1 ;   C574 - C595  
   575    998      1 ;   C574 - O18   
   575    999      1 ;   C574 - O19   
   576    579      1 ;   C575 - C578  
   576    593      1 ;   C575 - C592  
   576    597      1 ;   C575 - C596  
   576    613      1 ;   C575 - C612  
   576    615      1 ;   C575 - C614  
   576   1000      1 ;   C575 - H9    
   577    580      1 ;   C576 - C579  
   577    594      1 ;   C576 - C593  
   577    596      1 ;   C576 - C595  
   577    598      1 ;   C576 - C597  
   577    998      1 ;   C576 - O18   
   577    999      1 ;   C576 - O19   
   578    595      1 ;   C577 - C594  
   578    599      1 ;   C577 - C598  
   578    615      1 ;   C577 - C614  
   578    617      1 ;   C577 - C616  
   578    997      1 ;   C577 - C969  
   579    596      1 ;   C578 - C595  
   579    598      1 ;   C578 - C597  
   579    600      1 ;   C578 - C599  
   580    581      1 ;   C579 - C580  
   580    597      1 ;   C579 - C596  
   580    617      1 ;   C579 - C616  
   580    619      1 ;   C579 - C618  
   581    584      1 ;   C580 - C583  
   581    598      1 ;   C580 - C597  
   581    602      1 ;   C580 - C601  
   581    618      1 ;   C580 - C617  
   581    620      1 ;   C580 - C619  
   582    585      1 ;   C581 - C584  
   582    599      1 ;   C581 - C598  
   582    603      1 ;   C581 - C602  
   582    619      1 ;   C581 - C618  
   582    621      1 ;   C581 - C620  
   582    639      1 ;   C581 - C638  
   583    586      1 ;   C582 - C585  
   583    600      1 ;   C582 - C599  
   583    602      1 ;   C582 - C601  
   583    604      1 ;   C582 - C603  
   583    620      1 ;   C582 - C619  
   584    587      1 ;   C583 - C586  
   584    601      1 ;   C583 - C600  
   584    605      1 ;   C583 - C604  
   584    621      1 ;   C583 - C620  
   584    623      1 ;   C583 - C622  
   585    588      1 ;   C584 - C587  
   585    602      1 ;   C584 - C601  
   585    604      1 ;   C584 - C603  
   585    606      1 ;   C584 - C605  
   586    589      1 ;   C585 - C588  
   586    603      1 ;   C585 - C602  
   586    607      1 ;   C585 - C606  
   586    623      1 ;   C585 - C622  
   586    625      1 ;   C585 - C624  
   587    590      1 ;   C586 - C589  
   587    604      1 ;   C586 - C603  
   587    606      1 ;   C586 - C605  
   587    608      1 ;   C586 - C607  
   588    591      1 ;   C587 - C590  
   588    605      1 ;   C587 - C604  
   588    609      1 ;   C587 - C608  
   588    625      1 ;   C587 - C624  
   588    627      1 ;   C587 - C626  
   589    592      1 ;   C588 - C591  
   589    606      1 ;   C588 - C605  
   589    608      1 ;   C588 - C607  
   589    610      1 ;   C588 - C609  
   590    593      1 ;   C589 - C592  
   590    607      1 ;   C589 - C606  
   590    611      1 ;   C589 - C610  
   590    627      1 ;   C589 - C626  
   590    629      1 ;   C589 - C628  
   591    594      1 ;   C590 - C593  
   591    608      1 ;   C590 - C607  
   591    610      1 ;   C590 - C609  
   591    612      1 ;   C590 - C611  
   592    595      1 ;   C591 - C594  
   592    609      1 ;   C591 - C608  
   592    613      1 ;   C591 - C612  
   592    629      1 ;   C591 - C628  
   592    631      1 ;   C591 - C630  
   593    596      1 ;   C592 - C595  
   593    610      1 ;   C592 - C609  
   593    612      1 ;   C592 - C611  
   593    614      1 ;   C592 - C613  
   594    597      1 ;   C593 - C596  
   594    611      1 ;   C593 - C610  
   594    615      1 ;   C593 - C614  
   594    631      1 ;   C593 - C630  
   594    633      1 ;   C593 - C632  
   594    997      1 ;   C593 - C969  
   595    598      1 ;   C594 - C597  
   595    612      1 ;   C594 - C611  
   595    614      1 ;   C594 - C613  
   595    616      1 ;   C594 - C615  
   595    998      1 ;   C594 - O18   
   595    999      1 ;   C594 - O19   
   596    599      1 ;   C595 - C598  
   596    613      1 ;   C595 - C612  
   596    617      1 ;   C595 - C616  
   596    633      1 ;   C595 - C632  
   596    635      1 ;   C595 - C634  
   596    997      1 ;   C595 - C969  
   597    600      1 ;   C596 - C599  
   597    614      1 ;   C596 - C613  
   597    616      1 ;   C596 - C615  
   597    618      1 ;   C596 - C617  
   598    615      1 ;   C597 - C614  
   598    619      1 ;   C597 - C618  
   598    635      1 ;   C597 - C634  
   598    637      1 ;   C597 - C636  
   599    616      1 ;   C598 - C615  
   599    618      1 ;   C598 - C617  
   599    620      1 ;   C598 - C619  
   600    601      1 ;   C599 - C600  
   600    617      1 ;   C599 - C616  
   600    637      1 ;   C599 - C636  
   600    639      1 ;   C599 - C638  
   601    604      1 ;   C600 - C603  
   601    618      1 ;   C600 - C617  
   601    622      1 ;   C600 - C621  
   601    638      1 ;   C600 - C637  
   601    640      1 ;   C600 - C639  
   601   1029      1 ;   C600 - C977  
   602    605      1 ;   C601 - C604  
   602    619      1 ;   C601 - C618  
   602    623      1 ;   C601 - C622  
   602    639      1 ;   C601 - C638  
   602    641      1 ;   C601 - C640  
   602    659      1 ;   C601 - C658  
   602   1030      1 ;   C601 - O34   
   602   1031      1 ;   C601 - O35   
   603    606      1 ;   C602 - C605  
   603    620      1 ;   C602 - C619  
   603    622      1 ;   C602 - C621  
   603    624      1 ;   C602 - C623  
   603    640      1 ;   C602 - C639  
   603   1029      1 ;   C602 - C977  
   604    607      1 ;   C603 - C606  
   604    621      1 ;   C603 - C620  
   604    625      1 ;   C603 - C624  
   604    641      1 ;   C603 - C640  
   604    643      1 ;   C603 - C642  
   605    608      1 ;   C604 - C607  
   605    622      1 ;   C604 - C621  
   605    624      1 ;   C604 - C623  
   605    626      1 ;   C604 - C625  
   606    609      1 ;   C605 - C608  
   606    623      1 ;   C605 - C622  
   606    627      1 ;   C605 - C626  
   606    643      1 ;   C605 - C642  
   606    645      1 ;   C605 - C644  
   607    610      1 ;   C606 - C609  
   607    624      1 ;   C606 - C623  
   607    626      1 ;   C606 - C625  
   607    628      1 ;   C606 - C627  
   608    611      1 ;   C607 - C610  
   608    625      1 ;   C607 - C624  
   608    629      1 ;   C607 - C628  
   608    645      1 ;   C607 - C644  
   608    647      1 ;   C607 - C646  
   609    612      1 ;   C608 - C611  
   609    626      1 ;   C608 - C625  
   609    628      1 ;   C608 - C627  
   609    630      1 ;   C608 - C629  
   610    613      1 ;   C609 - C612  
   610    627      1 ;   C609 - C626  
   610    631      1 ;   C609 - C630  
   610    647      1 ;   C609 - C646  
   610    649      1 ;   C609 - C648  
   611    614      1 ;   C610 - C613  
   611    628      1 ;   C610 - C627  
   611    630      1 ;   C610 - C629  
   611    632      1 ;   C610 - C631  
   612    615      1 ;   C611 - C614  
   612    629      1 ;   C611 - C628  
   612    633      1 ;   C611 - C632  
   612    649      1 ;   C611 - C648  
   612    651      1 ;   C611 - C650  
   613    616      1 ;   C612 - C615  
   613    630      1 ;   C612 - C629  
   613    632      1 ;   C612 - C631  
   613    634      1 ;   C612 - C633  
   614    617      1 ;   C613 - C616  
   614    631      1 ;   C613 - C630  
   614    635      1 ;   C613 - C634  
   614    651      1 ;   C613 - C650  
   614    653      1 ;   C613 - C652  
   615    618      1 ;   C614 - C617  
   615    632      1 ;   C614 - C631  
   615    634      1 ;   C614 - C633  
   615    636      1 ;   C614 - C635  
   616    619      1 ;   C615 - C618  
   616    633      1 ;   C615 - C632  
   616    637      1 ;   C615 - C636  
   616    653      1 ;   C615 - C652  
   616    655      1 ;   C615 - C654  
   617    620      1 ;   C616 - C619  
   617    634      1 ;   C616 - C633  
   617    636      1 ;   C616 - C635  
   617    638      1 ;   C616 - C637  
   618    635      1 ;   C617 - C634  
   618    639      1 ;   C617 - C638  
   618    655      1 ;   C617 - C654  
   618    657      1 ;   C617 - C656  
   619    636      1 ;   C618 - C635  
   619    638      1 ;   C618 - C637  
   619    640      1 ;   C618 - C639  
   620    621      1 ;   C619 - C620  
   620    637      1 ;   C619 - C636  
   620    657      1 ;   C619 - C656  
   620    659      1 ;   C619 - C658  
   621    624      1 ;   C620 - C623  
   621    638      1 ;   C620 - C637  
   621    642      1 ;   C620 - C641  
   621    658      1 ;   C620 - C657  
   621    660      1 ;   C620 - C659  
   621   1032      1 ;   C620 - H17   
   622    625      1 ;   C621 - C624  
   622    639      1 ;   C621 - C638  
   622    643      1 ;   C621 - C642  
   622    659      1 ;   C621 - C658  
   622    661      1 ;   C621 - C660  
   622    679      1 ;   C621 - C678  
   622   1030      1 ;   C621 - O34   
   622   1031      1 ;   C621 - O35   
   623    626      1 ;   C622 - C625  
   623    640      1 ;   C622 - C639  
   623    642      1 ;   C622 - C641  
   623    644      1 ;   C622 - C643  
   623    660      1 ;   C622 - C659  
   623   1029      1 ;   C622 - C977  
   624    627      1 ;   C623 - C626  
   624    641      1 ;   C623 - C640  
   624    645      1 ;   C623 - C644  
   624    661      1 ;   C623 - C660  
   624    663      1 ;   C623 - C662  
   625    628      1 ;   C624 - C627  
   625    642      1 ;   C624 - C641  
   625    644      1 ;   C624 - C643  
   625    646      1 ;   C624 - C645  
   626    629      1 ;   C625 - C628  
   626    643      1 ;   C625 - C642  
   626    647      1 ;   C625 - C646  
   626    663      1 ;   C625 - C662  
   626    665      1 ;   C625 - C664  
   627    630      1 ;   C626 - C629  
   627    644      1 ;   C626 - C643  
   627    646      1 ;   C626 - C645  
   627    648      1 ;   C626 - C647  
   628    631      1 ;   C627 - C630  
   628    645      1 ;   C627 - C644  
   628    649      1 ;   C627 - C648  
   628    665      1 ;   C627 - C664  
   628    667      1 ;   C627 - C666  
   629    632      1 ;   C628 - C631  
   629    646      1 ;   C628 - C645  
   629    648      1 ;   C628 - C647  
   629    650      1 ;   C628 - C649  
   630    633      1 ;   C629 - C632  
   630    647      1 ;   C629 - C646  
   630    651      1 ;   C629 - C650  
   630    667      1 ;   C629 - C666  
   630    669      1 ;   C629 - C668  
   631    634      1 ;   C630 - C633  
   631    648      1 ;   C630 - C647  
   631    650      1 ;   C630 - C649  
   631    652      1 ;   C630 - C651  
   632    635      1 ;   C631 - C634  
   632    649      1 ;   C631 - C648  
   632    653      1 ;   C631 - C652  
   632    669      1 ;   C631 - C668  
   632    671      1 ;   C631 - C670  
   633    636      1 ;   C632 - C635  
   633    650      1 ;   C632 - C649  
   633    652      1 ;   C632 - C651  
   633    654      1 ;   C632 - C653  
   634    637      1 ;   C633 - C636  
   634    651      1 ;   C633 - C650  
   634    655      1 ;   C633 - C654  
   634    671      1 ;   C633 - C670  
   634    673      1 ;   C633 - C672  
   635    638      1 ;   C634 - C637  
   635    652      1 ;   C634 - C651  
   635    654      1 ;   C634 - C653  
   635    656      1 ;   C634 - C655  
   636    639      1 ;   C635 - C638  
   636    653      1 ;   C635 - C652  
   636    657      1 ;   C635 - C656  
   636    673      1 ;   C635 - C672  
   636    675      1 ;   C635 - C674  
   637    640      1 ;   C636 - C639  
   637    654      1 ;   C636 - C653  
   637    656      1 ;   C636 - C655  
   637    658      1 ;   C636 - C657  
   638    655      1 ;   C637 - C654  
   638    659      1 ;   C637 - C658  
   638    675      1 ;   C637 - C674  
   638    677      1 ;   C637 - C676  
   639    656      1 ;   C638 - C655  
   639    658      1 ;   C638 - C657  
   639    660      1 ;   C638 - C659  
   639   1029      1 ;   C638 - C977  
   640    641      1 ;   C639 - C640  
   640    657      1 ;   C639 - C656  
   640    677      1 ;   C639 - C676  
   640    679      1 ;   C639 - C678  
   640   1030      1 ;   C639 - O34   
   640   1031      1 ;   C639 - O35   
   641    644      1 ;   C640 - C643  
   641    658      1 ;   C640 - C657  
   641    662      1 ;   C640 - C661  
   641    678      1 ;   C640 - C677  
   641    680      1 ;   C640 - C679  
   641   1029      1 ;   C640 - C977  
   642    645      1 ;   C641 - C644  
   642    659      1 ;   C641 - C658  
   642    663      1 ;   C641 - C662  
   642    679      1 ;   C641 - C678  
   642    681      1 ;   C641 - C680  
   642    699      1 ;   C641 - C698  
   643    646      1 ;   C642 - C645  
   643    660      1 ;   C642 - C659  
   643    662      1 ;   C642 - C661  
   643    664      1 ;   C642 - C663  
   643    680      1 ;   C642 - C679  
   644    647      1 ;   C643 - C646  
   644    661      1 ;   C643 - C660  
   644    665      1 ;   C643 - C664  
   644    681      1 ;   C643 - C680  
   644    683      1 ;   C643 - C682  
   645    648      1 ;   C644 - C647  
   645    662      1 ;   C644 - C661  
   645    664      1 ;   C644 - C663  
   645    666      1 ;   C644 - C665  
   646    649      1 ;   C645 - C648  
   646    663      1 ;   C645 - C662  
   646    667      1 ;   C645 - C666  
   646    683      1 ;   C645 - C682  
   646    685      1 ;   C645 - C684  
   647    650      1 ;   C646 - C649  
   647    664      1 ;   C646 - C663  
   647    666      1 ;   C646 - C665  
   647    668      1 ;   C646 - C667  
   648    651      1 ;   C647 - C650  
   648    665      1 ;   C647 - C664  
   648    669      1 ;   C647 - C668  
   648    685      1 ;   C647 - C684  
   648    687      1 ;   C647 - C686  
   649    652      1 ;   C648 - C651  
   649    666      1 ;   C648 - C665  
   649    668      1 ;   C648 - C667  
   649    670      1 ;   C648 - C669  
   650    653      1 ;   C649 - C652  
   650    667      1 ;   C649 - C666  
   650    671      1 ;   C649 - C670  
   650    687      1 ;   C649 - C686  
   650    689      1 ;   C649 - C688  
   651    654      1 ;   C650 - C653  
   651    668      1 ;   C650 - C667  
   651    670      1 ;   C650 - C669  
   651    672      1 ;   C650 - C671  
   652    655      1 ;   C651 - C654  
   652    669      1 ;   C651 - C668  
   652    673      1 ;   C651 - C672  
   652    689      1 ;   C651 - C688  
   652    691      1 ;   C651 - C690  
   653    656      1 ;   C652 - C655  
   653    670      1 ;   C652 - C669  
   653    672      1 ;   C652 - C671  
   653    674      1 ;   C652 - C673  
   654    657      1 ;   C653 - C656  
   654    671      1 ;   C653 - C670  
   654    675      1 ;   C653 - C674  
   654    691      1 ;   C653 - C690  
   654    693      1 ;   C653 - C692  
   655    658      1 ;   C654 - C657  
   655    672      1 ;   C654 - C671  
   655    674      1 ;   C654 - C673  
   655    676      1 ;   C654 - C675  
   655   1009      1 ;   C654 - C972  
   656    659      1 ;   C655 - C658  
   656    673      1 ;   C655 - C672  
   656    677      1 ;   C655 - C676  
   656    693      1 ;   C655 - C692  
   656    695      1 ;   C655 - C694  
   656   1010      1 ;   C655 - O24   
   656   1011      1 ;   C655 - O25   
   657    660      1 ;   C656 - C659  
   657    674      1 ;   C656 - C673  
   657    676      1 ;   C656 - C675  
   657    678      1 ;   C656 - C677  
   657   1009      1 ;   C656 - C972  
   658    675      1 ;   C657 - C674  
   658    679      1 ;   C657 - C678  
   658    695      1 ;   C657 - C694  
   658    697      1 ;   C657 - C696  
   659    676      1 ;   C658 - C675  
   659    678      1 ;   C658 - C677  
   659    680      1 ;   C658 - C679  
   659   1029      1 ;   C658 - C977  
   660    661      1 ;   C659 - C660  
   660    677      1 ;   C659 - C676  
   660    697      1 ;   C659 - C696  
   660    699      1 ;   C659 - C698  
   661    664      1 ;   C660 - C663  
   661    678      1 ;   C660 - C677  
   661    682      1 ;   C660 - C681  
   661    698      1 ;   C660 - C697  
   661    700      1 ;   C660 - C699  
   662    665      1 ;   C661 - C664  
   662    679      1 ;   C661 - C678  
   662    683      1 ;   C661 - C682  
   662    699      1 ;   C661 - C698  
   662    701      1 ;   C661 - C700  
   662    719      1 ;   C661 - C718  
   663    666      1 ;   C662 - C665  
   663    680      1 ;   C662 - C679  
   663    682      1 ;   C662 - C681  
   663    684      1 ;   C662 - C683  
   663    700      1 ;   C662 - C699  
   664    667      1 ;   C663 - C666  
   664    681      1 ;   C663 - C680  
   664    685      1 ;   C663 - C684  
   664    701      1 ;   C663 - C700  
   664    703      1 ;   C663 - C702  
   665    668      1 ;   C664 - C667  
   665    682      1 ;   C664 - C681  
   665    684      1 ;   C664 - C683  
   665    686      1 ;   C664 - C685  
   666    669      1 ;   C665 - C668  
   666    683      1 ;   C665 - C682  
   666    687      1 ;   C665 - C686  
   666    703      1 ;   C665 - C702  
   666    705      1 ;   C665 - C704  
   667    670      1 ;   C666 - C669  
   667    684      1 ;   C666 - C683  
   667    686      1 ;   C666 - C685  
   667    688      1 ;   C666 - C687  
   668    671      1 ;   C667 - C670  
   668    685      1 ;   C667 - C684  
   668    689      1 ;   C667 - C688  
   668    705      1 ;   C667 - C704  
   668    707      1 ;   C667 - C706  
   669    672      1 ;   C668 - C671  
   669    686      1 ;   C668 - C685  
   669    688      1 ;   C668 - C687  
   669    690      1 ;   C668 - C689  
   670    673      1 ;   C669 - C672  
   670    687      1 ;   C669 - C686  
   670    691      1 ;   C669 - C690  
   670    707      1 ;   C669 - C706  
   670    709      1 ;   C669 - C708  
   671    674      1 ;   C670 - C673  
   671    688      1 ;   C670 - C687  
   671    690      1 ;   C670 - C689  
   671    692      1 ;   C670 - C691  
   671    989      1 ;   C670 - C967  
   672    675      1 ;   C671 - C674  
   672    689      1 ;   C671 - C688  
   672    693      1 ;   C671 - C692  
   672    709      1 ;   C671 - C708  
   672    711      1 ;   C671 - C710  
   672    990      1 ;   C671 - O14   
   672    991      1 ;   C671 - O15   
   673    676      1 ;   C672 - C675  
   673    690      1 ;   C672 - C689  
   673    692      1 ;   C672 - C691  
   673    694      1 ;   C672 - C693  
   673    989      1 ;   C672 - C967  
   673   1009      1 ;   C672 - C972  
   674    677      1 ;   C673 - C676  
   674    691      1 ;   C673 - C690  
   674    695      1 ;   C673 - C694  
   674    711      1 ;   C673 - C710  
   674    713      1 ;   C673 - C712  
   674   1010      1 ;   C673 - O24   
   674   1011      1 ;   C673 - O25   
   675    678      1 ;   C674 - C677  
   675    692      1 ;   C674 - C691  
   675    694      1 ;   C674 - C693  
   675    696      1 ;   C674 - C695  
   675   1012      1 ;   C674 - H12   
   676    679      1 ;   C675 - C678  
   676    693      1 ;   C675 - C692  
   676    697      1 ;   C675 - C696  
   676    713      1 ;   C675 - C712  
   676    715      1 ;   C675 - C714  
   676   1010      1 ;   C675 - O24   
   676   1011      1 ;   C675 - O25   
   677    680      1 ;   C676 - C679  
   677    694      1 ;   C676 - C693  
   677    696      1 ;   C676 - C695  
   677    698      1 ;   C676 - C697  
   677   1009      1 ;   C676 - C972  
   678    695      1 ;   C677 - C694  
   678    699      1 ;   C677 - C698  
   678    715      1 ;   C677 - C714  
   678    717      1 ;   C677 - C716  
   679    696      1 ;   C678 - C695  
   679    698      1 ;   C678 - C697  
   679    700      1 ;   C678 - C699  
   680    681      1 ;   C679 - C680  
   680    697      1 ;   C679 - C696  
   680    717      1 ;   C679 - C716  
   680    719      1 ;   C679 - C718  
   681    684      1 ;   C680 - C683  
   681    698      1 ;   C680 - C697  
   681    702      1 ;   C680 - C701  
   681    718      1 ;   C680 - C717  
   681    720      1 ;   C680 - C719  
   682    685      1 ;   C681 - C684  
   682    699      1 ;   C681 - C698  
   682    703      1 ;   C681 - C702  
   682    719      1 ;   C681 - C718  
   682    721      1 ;   C681 - C720  
   682    739      1 ;   C681 - C738  
   683    686      1 ;   C682 - C685  
   683    700      1 ;   C682 - C699  
   683    702      1 ;   C682 - C701  
   683    704      1 ;   C682 - C703  
   683    720      1 ;   C682 - C719  
   684    687      1 ;   C683 - C686  
   684    701      1 ;   C683 - C700  
   684    705      1 ;   C683 - C704  
   684    721      1 ;   C683 - C720  
   684    723      1 ;   C683 - C722  
   685    688      1 ;   C684 - C687  
   685    702      1 ;   C684 - C701  
   685    704      1 ;   C684 - C703  
   685    706      1 ;   C684 - C705  
   686    689      1 ;   C685 - C688  
   686    703      1 ;   C685 - C702  
   686    707      1 ;   C685 - C706  
   686    723      1 ;   C685 - C722  
   686    725      1 ;   C685 - C724  
   687    690      1 ;   C686 - C689  
   687    704      1 ;   C686 - C703  
   687    706      1 ;   C686 - C705  
   687    708      1 ;   C686 - C707  
   688    691      1 ;   C687 - C690  
   688    705      1 ;   C687 - C704  
   688    709      1 ;   C687 - C708  
   688    725      1 ;   C687 - C724  
   688    727      1 ;   C687 - C726  
   689    692      1 ;   C688 - C691  
   689    706      1 ;   C688 - C705  
   689    708      1 ;   C688 - C707  
   689    710      1 ;   C688 - C709  
   689    989      1 ;   C688 - C967  
   690    693      1 ;   C689 - C692  
   690    707      1 ;   C689 - C706  
   690    711      1 ;   C689 - C710  
   690    727      1 ;   C689 - C726  
   690    729      1 ;   C689 - C728  
   690    990      1 ;   C689 - O14   
   690    991      1 ;   C689 - O15   
   691    694      1 ;   C690 - C693  
   691    708      1 ;   C690 - C707  
   691    710      1 ;   C690 - C709  
   691    712      1 ;   C690 - C711  
   691    992      1 ;   C690 - H7    
   692    695      1 ;   C691 - C694  
   692    709      1 ;   C691 - C708  
   692    713      1 ;   C691 - C712  
   692    729      1 ;   C691 - C728  
   692    731      1 ;   C691 - C730  
   692    990      1 ;   C691 - O14   
   692    991      1 ;   C691 - O15   
   693    696      1 ;   C692 - C695  
   693    710      1 ;   C692 - C709  
   693    712      1 ;   C692 - C711  
   693    714      1 ;   C692 - C713  
   693    989      1 ;   C692 - C967  
   693   1009      1 ;   C692 - C972  
   694    697      1 ;   C693 - C696  
   694    711      1 ;   C693 - C710  
   694    715      1 ;   C693 - C714  
   694    731      1 ;   C693 - C730  
   694    733      1 ;   C693 - C732  
   695    698      1 ;   C694 - C697  
   695    712      1 ;   C694 - C711  
   695    714      1 ;   C694 - C713  
   695    716      1 ;   C694 - C715  
   695   1009      1 ;   C694 - C972  
   696    699      1 ;   C695 - C698  
   696    713      1 ;   C695 - C712  
   696    717      1 ;   C695 - C716  
   696    733      1 ;   C695 - C732  
   696    735      1 ;   C695 - C734  
   697    700      1 ;   C696 - C699  
   697    714      1 ;   C696 - C713  
   697    716      1 ;   C696 - C715  
   697    718      1 ;   C696 - C717  
   698    715      1 ;   C697 - C714  
   698    719      1 ;   C697 - C718  
   698    735      1 ;   C697 - C734  
   698    737      1 ;   C697 - C736  
   699    716      1 ;   C698 - C715  
   699    718      1 ;   C698 - C717  
   699    720      1 ;   C698 - C719  
   700    701      1 ;   C699 - C700  
   700    717      1 ;   C699 - C716  
   700    737      1 ;   C699 - C736  
   700    739      1 ;   C699 - C738  
   701    704      1 ;   C700 - C703  
   701    718      1 ;   C700 - C717  
   701    722      1 ;   C700 - C721  
   701    738      1 ;   C700 - C737  
   701    740      1 ;   C700 - C739  
   702    705      1 ;   C701 - C704  
   702    719      1 ;   C701 - C718  
   702    723      1 ;   C701 - C722  
   702    739      1 ;   C701 - C738  
   702    741      1 ;   C701 - C740  
   702    759      1 ;   C701 - C758  
   703    706      1 ;   C702 - C705  
   703    720      1 ;   C702 - C719  
   703    722      1 ;   C702 - C721  
   703    724      1 ;   C702 - C723  
   703    740      1 ;   C702 - C739  
   704    707      1 ;   C703 - C706  
   704    721      1 ;   C703 - C720  
   704    725      1 ;   C703 - C724  
   704    741      1 ;   C703 - C740  
   704    743      1 ;   C703 - C742  
   705    708      1 ;   C704 - C707  
   705    722      1 ;   C704 - C721  
   705    724      1 ;   C704 - C723  
   705    726      1 ;   C704 - C725  
   706    709      1 ;   C705 - C708  
   706    723      1 ;   C705 - C722  
   706    727      1 ;   C705 - C726  
   706    743      1 ;   C705 - C742  
   706    745      1 ;   C705 - C744  
   707    710      1 ;   C706 - C709  
   707    724      1 ;   C706 - C723  
   707    726      1 ;   C706 - C725  
   707    728      1 ;   C706 - C727  
   708    711      1 ;   C707 - C710  
   708    725      1 ;   C707 - C724  
   708    729      1 ;   C707 - C728  
   708    745      1 ;   C707 - C744  
   708    747      1 ;   C707 - C746  
   709    712      1 ;   C708 - C711  
   709    726      1 ;   C708 - C725  
   709    728      1 ;   C708 - C727  
   709    730      1 ;   C708 - C729  
   709    989      1 ;   C708 - C967  
   710    713      1 ;   C709 - C712  
   710    727      1 ;   C709 - C726  
   710    731      1 ;   C709 - C730  
   710    747      1 ;   C709 - C746  
   710    749      1 ;   C709 - C748  
   711    714      1 ;   C710 - C713  
   711    728      1 ;   C710 - C727  
   711    730      1 ;   C710 - C729  
   711    732      1 ;   C710 - C731  
   711    989      1 ;   C710 - C967  
   712    715      1 ;   C711 - C714  
   712    729      1 ;   C711 - C728  
   712    733      1 ;   C711 - C732  
   712    749      1 ;   C711 - C748  
   712    751      1 ;   C711 - C750  
   713    716      1 ;   C712 - C715  
   713    730      1 ;   C712 - C729  
   713    732      1 ;   C712 - C731  
   713    734      1 ;   C712 - C733  
   714    717      1 ;   C713 - C716  
   714    731      1 ;   C713 - C730  
   714    735      1 ;   C713 - C734  
   714    751      1 ;   C713 - C750  
   714    753      1 ;   C713 - C752  
   715    718      1 ;   C714 - C717  
   715    732      1 ;   C714 - C731  
   715    734      1 ;   C714 - C733  
   715    736      1 ;   C714 - C735  
   716    719      1 ;   C715 - C718  
   716    733      1 ;   C715 - C732  
   716    737      1 ;   C715 - C736  
   716    753      1 ;   C715 - C752  
   716    755      1 ;   C715 - C754  
   717    720      1 ;   C716 - C719  
   717    734      1 ;   C716 - C733  
   717    736      1 ;   C716 - C735  
   717    738      1 ;   C716 - C737  
   718    735      1 ;   C717 - C734  
   718    739      1 ;   C717 - C738  
   718    755      1 ;   C717 - C754  
   718    757      1 ;   C717 - C756  
   719    736      1 ;   C718 - C735  
   719    738      1 ;   C718 - C737  
   719    740      1 ;   C718 - C739  
   720    721      1 ;   C719 - C720  
   720    737      1 ;   C719 - C736  
   720    757      1 ;   C719 - C756  
   720    759      1 ;   C719 - C758  
   721    724      1 ;   C720 - C723  
   721    738      1 ;   C720 - C737  
   721    742      1 ;   C720 - C741  
   721    758      1 ;   C720 - C757  
   721    760      1 ;   C720 - C759  
   722    725      1 ;   C721 - C724  
   722    739      1 ;   C721 - C738  
   722    743      1 ;   C721 - C742  
   722    759      1 ;   C721 - C758  
   722    761      1 ;   C721 - C760  
   722    779      1 ;   C721 - C778  
   723    726      1 ;   C722 - C725  
   723    740      1 ;   C722 - C739  
   723    742      1 ;   C722 - C741  
   723    744      1 ;   C722 - C743  
   723    760      1 ;   C722 - C759  
   724    727      1 ;   C723 - C726  
   724    741      1 ;   C723 - C740  
   724    745      1 ;   C723 - C744  
   724    761      1 ;   C723 - C760  
   724    763      1 ;   C723 - C762  
   725    728      1 ;   C724 - C727  
   725    742      1 ;   C724 - C741  
   725    744      1 ;   C724 - C743  
   725    746      1 ;   C724 - C745  
   726    729      1 ;   C725 - C728  
   726    743      1 ;   C725 - C742  
   726    747      1 ;   C725 - C746  
   726    763      1 ;   C725 - C762  
   726    765      1 ;   C725 - C764  
   727    730      1 ;   C726 - C729  
   727    744      1 ;   C726 - C743  
   727    746      1 ;   C726 - C745  
   727    748      1 ;   C726 - C747  
   728    731      1 ;   C727 - C730  
   728    745      1 ;   C727 - C744  
   728    749      1 ;   C727 - C748  
   728    765      1 ;   C727 - C764  
   728    767      1 ;   C727 - C766  
   729    732      1 ;   C728 - C731  
   729    746      1 ;   C728 - C745  
   729    748      1 ;   C728 - C747  
   729    750      1 ;   C728 - C749  
   730    733      1 ;   C729 - C732  
   730    747      1 ;   C729 - C746  
   730    751      1 ;   C729 - C750  
   730    767      1 ;   C729 - C766  
   730    769      1 ;   C729 - C768  
   731    734      1 ;   C730 - C733  
   731    748      1 ;   C730 - C747  
   731    750      1 ;   C730 - C749  
   731    752      1 ;   C730 - C751  
   732    735      1 ;   C731 - C734  
   732    749      1 ;   C731 - C748  
   732    753      1 ;   C731 - C752  
   732    769      1 ;   C731 - C768  
   732    771      1 ;   C731 - C770  
   733    736      1 ;   C732 - C735  
   733    750      1 ;   C732 - C749  
   733    752      1 ;   C732 - C751  
   733    754      1 ;   C732 - C753  
   734    737      1 ;   C733 - C736  
   734    751      1 ;   C733 - C750  
   734    755      1 ;   C733 - C754  
   734    771      1 ;   C733 - C770  
   734    773      1 ;   C733 - C772  
   735    738      1 ;   C734 - C737  
   735    752      1 ;   C734 - C751  
   735    754      1 ;   C734 - C753  
   735    756      1 ;   C734 - C755  
   736    739      1 ;   C735 - C738  
   736    753      1 ;   C735 - C752  
   736    757      1 ;   C735 - C756  
   736    773      1 ;   C735 - C772  
   736    775      1 ;   C735 - C774  
   737    740      1 ;   C736 - C739  
   737    754      1 ;   C736 - C753  
   737    756      1 ;   C736 - C755  
   737    758      1 ;   C736 - C757  
   738    755      1 ;   C737 - C754  
   738    759      1 ;   C737 - C758  
   738    775      1 ;   C737 - C774  
   738    777      1 ;   C737 - C776  
   739    756      1 ;   C738 - C755  
   739    758      1 ;   C738 - C757  
   739    760      1 ;   C738 - C759  
   740    741      1 ;   C739 - C740  
   740    757      1 ;   C739 - C756  
   740    777      1 ;   C739 - C776  
   740    779      1 ;   C739 - C778  
   741    744      1 ;   C740 - C743  
   741    758      1 ;   C740 - C757  
   741    762      1 ;   C740 - C761  
   741    778      1 ;   C740 - C777  
   741    780      1 ;   C740 - C779  
   742    745      1 ;   C741 - C744  
   742    759      1 ;   C741 - C758  
   742    763      1 ;   C741 - C762  
   742    779      1 ;   C741 - C778  
   742    781      1 ;   C741 - C780  
   742    799      1 ;   C741 - C798  
   743    746      1 ;   C742 - C745  
   743    760      1 ;   C742 - C759  
   743    762      1 ;   C742 - C761  
   743    764      1 ;   C742 - C763  
   743    780      1 ;   C742 - C779  
   744    747      1 ;   C743 - C746  
   744    761      1 ;   C743 - C760  
   744    765      1 ;   C743 - C764  
   744    781      1 ;   C743 - C780  
   744    783      1 ;   C743 - C782  
   745    748      1 ;   C744 - C747  
   745    762      1 ;   C744 - C761  
   745    764      1 ;   C744 - C763  
   745    766      1 ;   C744 - C765  
   746    749      1 ;   C745 - C748  
   746    763      1 ;   C745 - C762  
   746    767      1 ;   C745 - C766  
   746    783      1 ;   C745 - C782  
   746    785      1 ;   C745 - C784  
   747    750      1 ;   C746 - C749  
   747    764      1 ;   C746 - C763  
   747    766      1 ;   C746 - C765  
   747    768      1 ;   C746 - C767  
   748    751      1 ;   C747 - C750  
   748    765      1 ;   C747 - C764  
   748    769      1 ;   C747 - C768  
   748    785      1 ;   C747 - C784  
   748    787      1 ;   C747 - C786  
   749    752      1 ;   C748 - C751  
   749    766      1 ;   C748 - C765  
   749    768      1 ;   C748 - C767  
   749    770      1 ;   C748 - C769  
   750    753      1 ;   C749 - C752  
   750    767      1 ;   C749 - C766  
   750    771      1 ;   C749 - C770  
   750    787      1 ;   C749 - C786  
   750    789      1 ;   C749 - C788  
   751    754      1 ;   C750 - C753  
   751    768      1 ;   C750 - C767  
   751    770      1 ;   C750 - C769  
   751    772      1 ;   C750 - C771  
   752    755      1 ;   C751 - C754  
   752    769      1 ;   C751 - C768  
   752    773      1 ;   C751 - C772  
   752    789      1 ;   C751 - C788  
   752    791      1 ;   C751 - C790  
   753    756      1 ;   C752 - C755  
   753    770      1 ;   C752 - C769  
   753    772      1 ;   C752 - C771  
   753    774      1 ;   C752 - C773  
   754    757      1 ;   C753 - C756  
   754    771      1 ;   C753 - C770  
   754    775      1 ;   C753 - C774  
   754    791      1 ;   C753 - C790  
   754    793      1 ;   C753 - C792  
   755    758      1 ;   C754 - C757  
   755    772      1 ;   C754 - C771  
   755    774      1 ;   C754 - C773  
   755    776      1 ;   C754 - C775  
   756    759      1 ;   C755 - C758  
   756    773      1 ;   C755 - C772  
   756    777      1 ;   C755 - C776  
   756    793      1 ;   C755 - C792  
   756    795      1 ;   C755 - C794  
   757    760      1 ;   C756 - C759  
   757    774      1 ;   C756 - C773  
   757    776      1 ;   C756 - C775  
   757    778      1 ;   C756 - C777  
   758    775      1 ;   C757 - C774  
   758    779      1 ;   C757 - C778  
   758    795      1 ;   C757 - C794  
   758    797      1 ;   C757 - C796  
   759    776      1 ;   C758 - C775  
   759    778      1 ;   C758 - C777  
   759    780      1 ;   C758 - C779  
   760    761      1 ;   C759 - C760  
   760    777      1 ;   C759 - C776  
   760    797      1 ;   C759 - C796  
   760    799      1 ;   C759 - C798  
   761    764      1 ;   C760 - C763  
   761    778      1 ;   C760 - C777  
   761    782      1 ;   C760 - C781  
   761    798      1 ;   C760 - C797  
   761    800      1 ;   C760 - C799  
   762    765      1 ;   C761 - C764  
   762    779      1 ;   C761 - C778  
   762    783      1 ;   C761 - C782  
   762    799      1 ;   C761 - C798  
   762    801      1 ;   C761 - C800  
   762    819      1 ;   C761 - C818  
   763    766      1 ;   C762 - C765  
   763    780      1 ;   C762 - C779  
   763    782      1 ;   C762 - C781  
   763    784      1 ;   C762 - C783  
   763    800      1 ;   C762 - C799  
   764    767      1 ;   C763 - C766  
   764    781      1 ;   C763 - C780  
   764    785      1 ;   C763 - C784  
   764    801      1 ;   C763 - C800  
   764    803      1 ;   C763 - C802  
   765    768      1 ;   C764 - C767  
   765    782      1 ;   C764 - C781  
   765    784      1 ;   C764 - C783  
   765    786      1 ;   C764 - C785  
   766    769      1 ;   C765 - C768  
   766    783      1 ;   C765 - C782  
   766    787      1 ;   C765 - C786  
   766    803      1 ;   C765 - C802  
   766    805      1 ;   C765 - C804  
   767    770      1 ;   C766 - C769  
   767    784      1 ;   C766 - C783  
   767    786      1 ;   C766 - C785  
   767    788      1 ;   C766 - C787  
   768    771      1 ;   C767 - C770  
   768    785      1 ;   C767 - C784  
   768    789      1 ;   C767 - C788  
   768    805      1 ;   C767 - C804  
   768    807      1 ;   C767 - C806  
   769    772      1 ;   C768 - C771  
   769    786      1 ;   C768 - C785  
   769    788      1 ;   C768 - C787  
   769    790      1 ;   C768 - C789  
   770    773      1 ;   C769 - C772  
   770    787      1 ;   C769 - C786  
   770    791      1 ;   C769 - C790  
   770    807      1 ;   C769 - C806  
   770    809      1 ;   C769 - C808  
   771    774      1 ;   C770 - C773  
   771    788      1 ;   C770 - C787  
   771    790      1 ;   C770 - C789  
   771    792      1 ;   C770 - C791  
   772    775      1 ;   C771 - C774  
   772    789      1 ;   C771 - C788  
   772    793      1 ;   C771 - C792  
   772    809      1 ;   C771 - C808  
   772    811      1 ;   C771 - C810  
   773    776      1 ;   C772 - C775  
   773    790      1 ;   C772 - C789  
   773    792      1 ;   C772 - C791  
   773    794      1 ;   C772 - C793  
   774    777      1 ;   C773 - C776  
   774    791      1 ;   C773 - C790  
   774    795      1 ;   C773 - C794  
   774    811      1 ;   C773 - C810  
   774    813      1 ;   C773 - C812  
   775    778      1 ;   C774 - C777  
   775    792      1 ;   C774 - C791  
   775    794      1 ;   C774 - C793  
   775    796      1 ;   C774 - C795  
   776    779      1 ;   C775 - C778  
   776    793      1 ;   C775 - C792  
   776    797      1 ;   C775 - C796  
   776    813      1 ;   C775 - C812  
   776    815      1 ;   C775 - C814  
   777    780      1 ;   C776 - C779  
   777    794      1 ;   C776 - C793  
   777    796      1 ;   C776 - C795  
   777    798      1 ;   C776 - C797  
   778    795      1 ;   C777 - C794  
   778    799      1 ;   C777 - C798  
   778    815      1 ;   C777 - C814  
   778    817      1 ;   C777 - C816  
   779    796      1 ;   C778 - C795  
   779    798      1 ;   C778 - C797  
   779    800      1 ;   C778 - C799  
   780    781      1 ;   C779 - C780  
   780    797      1 ;   C779 - C796  
   780    817      1 ;   C779 - C816  
   780    819      1 ;   C779 - C818  
   781    784      1 ;   C780 - C783  
   781    798      1 ;   C780 - C797  
   781    802      1 ;   C780 - C801  
   781    818      1 ;   C780 - C817  
   781    820      1 ;   C780 - C819  
   781   1001      1 ;   C780 - C970  
   782    785      1 ;   C781 - C784  
   782    799      1 ;   C781 - C798  
   782    803      1 ;   C781 - C802  
   782    819      1 ;   C781 - C818  
   782    821      1 ;   C781 - C820  
   782    839      1 ;   C781 - C838  
   783    786      1 ;   C782 - C785  
   783    800      1 ;   C782 - C799  
   783    802      1 ;   C782 - C801  
   783    804      1 ;   C782 - C803  
   783    820      1 ;   C782 - C819  
   784    787      1 ;   C783 - C786  
   784    801      1 ;   C783 - C800  
   784    805      1 ;   C783 - C804  
   784    821      1 ;   C783 - C820  
   784    823      1 ;   C783 - C822  
   785    788      1 ;   C784 - C787  
   785    802      1 ;   C784 - C801  
   785    804      1 ;   C784 - C803  
   785    806      1 ;   C784 - C805  
   786    789      1 ;   C785 - C788  
   786    803      1 ;   C785 - C802  
   786    807      1 ;   C785 - C806  
   786    823      1 ;   C785 - C822  
   786    825      1 ;   C785 - C824  
   787    790      1 ;   C786 - C789  
   787    804      1 ;   C786 - C803  
   787    806      1 ;   C786 - C805  
   787    808      1 ;   C786 - C807  
   788    791      1 ;   C787 - C790  
   788    805      1 ;   C787 - C804  
   788    809      1 ;   C787 - C808  
   788    825      1 ;   C787 - C824  
   788    827      1 ;   C787 - C826  
   789    792      1 ;   C788 - C791  
   789    806      1 ;   C788 - C805  
   789    808      1 ;   C788 - C807  
   789    810      1 ;   C788 - C809  
   790    793      1 ;   C789 - C792  
   790    807      1 ;   C789 - C806  
   790    811      1 ;   C789 - C810  
   790    827      1 ;   C789 - C826  
   790    829      1 ;   C789 - C828  
   791    794      1 ;   C790 - C793  
   791    808      1 ;   C790 - C807  
   791    810      1 ;   C790 - C809  
   791    812      1 ;   C790 - C811  
   792    795      1 ;   C791 - C794  
   792    809      1 ;   C791 - C808  
   792    813      1 ;   C791 - C812  
   792    829      1 ;   C791 - C828  
   792    831      1 ;   C791 - C830  
   793    796      1 ;   C792 - C795  
   793    810      1 ;   C792 - C809  
   793    812      1 ;   C792 - C811  
   793    814      1 ;   C792 - C813  
   794    797      1 ;   C793 - C796  
   794    811      1 ;   C793 - C810  
   794    815      1 ;   C793 - C814  
   794    831      1 ;   C793 - C830  
   794    833      1 ;   C793 - C832  
   795    798      1 ;   C794 - C797  
   795    812      1 ;   C794 - C811  
   795    814      1 ;   C794 - C813  
   795    816      1 ;   C794 - C815  
   796    799      1 ;   C795 - C798  
   796    813      1 ;   C795 - C812  
   796    817      1 ;   C795 - C816  
   796    833      1 ;   C795 - C832  
   796    835      1 ;   C795 - C834  
   797    800      1 ;   C796 - C799  
   797    814      1 ;   C796 - C813  
   797    816      1 ;   C796 - C815  
   797    818      1 ;   C796 - C817  
   798    815      1 ;   C797 - C814  
   798    819      1 ;   C797 - C818  
   798    835      1 ;   C797 - C834  
   798    837      1 ;   C797 - C836  
   799    816      1 ;   C798 - C815  
   799    818      1 ;   C798 - C817  
   799    820      1 ;   C798 - C819  
   799   1001      1 ;   C798 - C970  
   800    801      1 ;   C799 - C800  
   800    817      1 ;   C799 - C816  
   800    837      1 ;   C799 - C836  
   800    839      1 ;   C799 - C838  
   800   1002      1 ;   C799 - O20   
   800   1003      1 ;   C799 - O21   
   801    804      1 ;   C800 - C803  
   801    818      1 ;   C800 - C817  
   801    822      1 ;   C800 - C821  
   801    838      1 ;   C800 - C837  
   801    840      1 ;   C800 - C839  
   801   1001      1 ;   C800 - C970  
   802    805      1 ;   C801 - C804  
   802    819      1 ;   C801 - C818  
   802    823      1 ;   C801 - C822  
   802    839      1 ;   C801 - C838  
   802    841      1 ;   C801 - C840  
   802    859      1 ;   C801 - C858  
   803    806      1 ;   C802 - C805  
   803    820      1 ;   C802 - C819  
   803    822      1 ;   C802 - C821  
   803    824      1 ;   C802 - C823  
   803    840      1 ;   C802 - C839  
   804    807      1 ;   C803 - C806  
   804    821      1 ;   C803 - C820  
   804    825      1 ;   C803 - C824  
   804    841      1 ;   C803 - C840  
   804    843      1 ;   C803 - C842  
   805    808      1 ;   C804 - C807  
   805    822      1 ;   C804 - C821  
   805    824      1 ;   C804 - C823  
   805    826      1 ;   C804 - C825  
   806    809      1 ;   C805 - C808  
   806    823      1 ;   C805 - C822  
   806    827      1 ;   C805 - C826  
   806    843      1 ;   C805 - C842  
   806    845      1 ;   C805 - C844  
   807    810      1 ;   C806 - C809  
   807    824      1 ;   C806 - C823  
   807    826      1 ;   C806 - C825  
   807    828      1 ;   C806 - C827  
   808    811      1 ;   C807 - C810  
   808    825      1 ;   C807 - C824  
   808    829      1 ;   C807 - C828  
   808    845      1 ;   C807 - C844  
   808    847      1 ;   C807 - C846  
   809    812      1 ;   C808 - C811  
   809    826      1 ;   C808 - C825  
   809    828      1 ;   C808 - C827  
   809    830      1 ;   C808 - C829  
   810    813      1 ;   C809 - C812  
   810    827      1 ;   C809 - C826  
   810    831      1 ;   C809 - C830  
   810    847      1 ;   C809 - C846  
   810    849      1 ;   C809 - C848  
   811    814      1 ;   C810 - C813  
   811    828      1 ;   C810 - C827  
   811    830      1 ;   C810 - C829  
   811    832      1 ;   C810 - C831  
   812    815      1 ;   C811 - C814  
   812    829      1 ;   C811 - C828  
   812    833      1 ;   C811 - C832  
   812    849      1 ;   C811 - C848  
   812    851      1 ;   C811 - C850  
   813    816      1 ;   C812 - C815  
   813    830      1 ;   C812 - C829  
   813    832      1 ;   C812 - C831  
   813    834      1 ;   C812 - C833  
   814    817      1 ;   C813 - C816  
   814    831      1 ;   C813 - C830  
   814    835      1 ;   C813 - C834  
   814    851      1 ;   C813 - C850  
   814    853      1 ;   C813 - C852  
   815    818      1 ;   C814 - C817  
   815    832      1 ;   C814 - C831  
   815    834      1 ;   C814 - C833  
   815    836      1 ;   C814 - C835  
   816    819      1 ;   C815 - C818  
   816    833      1 ;   C815 - C832  
   816    837      1 ;   C815 - C836  
   816    853      1 ;   C815 - C852  
   816    855      1 ;   C815 - C854  
   817    820      1 ;   C816 - C819  
   817    834      1 ;   C816 - C833  
   817    836      1 ;   C816 - C835  
   817    838      1 ;   C816 - C837  
   817   1001      1 ;   C816 - C970  
   818    835      1 ;   C817 - C834  
   818    839      1 ;   C817 - C838  
   818    855      1 ;   C817 - C854  
   818    857      1 ;   C817 - C856  
   818   1002      1 ;   C817 - O20   
   818   1003      1 ;   C817 - O21   
   819    836      1 ;   C818 - C835  
   819    838      1 ;   C818 - C837  
   819    840      1 ;   C818 - C839  
   819   1004      1 ;   C818 - H10   
   820    821      1 ;   C819 - C820  
   820    837      1 ;   C819 - C836  
   820    857      1 ;   C819 - C856  
   820    859      1 ;   C819 - C858  
   820   1002      1 ;   C819 - O20   
   820   1003      1 ;   C819 - O21   
   821    824      1 ;   C820 - C823  
   821    838      1 ;   C820 - C837  
   821    842      1 ;   C820 - C841  
   821    858      1 ;   C820 - C857  
   821    860      1 ;   C820 - C859  
   822    825      1 ;   C821 - C824  
   822    839      1 ;   C821 - C838  
   822    843      1 ;   C821 - C842  
   822    859      1 ;   C821 - C858  
   822    861      1 ;   C821 - C860  
   822    879      1 ;   C821 - C878  
   822    965      1 ;   C821 - C961  
   823    826      1 ;   C822 - C825  
   823    840      1 ;   C822 - C839  
   823    842      1 ;   C822 - C841  
   823    844      1 ;   C822 - C843  
   823    860      1 ;   C822 - C859  
   824    827      1 ;   C823 - C826  
   824    841      1 ;   C823 - C840  
   824    845      1 ;   C823 - C844  
   824    861      1 ;   C823 - C860  
   824    863      1 ;   C823 - C862  
   825    828      1 ;   C824 - C827  
   825    842      1 ;   C824 - C841  
   825    844      1 ;   C824 - C843  
   825    846      1 ;   C824 - C845  
   826    829      1 ;   C825 - C828  
   826    843      1 ;   C825 - C842  
   826    847      1 ;   C825 - C846  
   826    863      1 ;   C825 - C862  
   826    865      1 ;   C825 - C864  
   827    830      1 ;   C826 - C829  
   827    844      1 ;   C826 - C843  
   827    846      1 ;   C826 - C845  
   827    848      1 ;   C826 - C847  
   828    831      1 ;   C827 - C830  
   828    845      1 ;   C827 - C844  
   828    849      1 ;   C827 - C848  
   828    865      1 ;   C827 - C864  
   828    867      1 ;   C827 - C866  
   829    832      1 ;   C828 - C831  
   829    846      1 ;   C828 - C845  
   829    848      1 ;   C828 - C847  
   829    850      1 ;   C828 - C849  
   830    833      1 ;   C829 - C832  
   830    847      1 ;   C829 - C846  
   830    851      1 ;   C829 - C850  
   830    867      1 ;   C829 - C866  
   830    869      1 ;   C829 - C868  
   831    834      1 ;   C830 - C833  
   831    848      1 ;   C830 - C847  
   831    850      1 ;   C830 - C849  
   831    852      1 ;   C830 - C851  
   832    835      1 ;   C831 - C834  
   832    849      1 ;   C831 - C848  
   832    853      1 ;   C831 - C852  
   832    869      1 ;   C831 - C868  
   832    871      1 ;   C831 - C870  
   833    836      1 ;   C832 - C835  
   833    850      1 ;   C832 - C849  
   833    852      1 ;   C832 - C851  
   833    854      1 ;   C832 - C853  
   834    837      1 ;   C833 - C836  
   834    851      1 ;   C833 - C850  
   834    855      1 ;   C833 - C854  
   834    871      1 ;   C833 - C870  
   834    873      1 ;   C833 - C872  
   835    838      1 ;   C834 - C837  
   835    852      1 ;   C834 - C851  
   835    854      1 ;   C834 - C853  
   835    856      1 ;   C834 - C855  
   836    839      1 ;   C835 - C838  
   836    853      1 ;   C835 - C852  
   836    857      1 ;   C835 - C856  
   836    873      1 ;   C835 - C872  
   836    875      1 ;   C835 - C874  
   837    840      1 ;   C836 - C839  
   837    854      1 ;   C836 - C853  
   837    856      1 ;   C836 - C855  
   837    858      1 ;   C836 - C857  
   837   1001      1 ;   C836 - C970  
   838    855      1 ;   C837 - C854  
   838    859      1 ;   C837 - C858  
   838    875      1 ;   C837 - C874  
   838    877      1 ;   C837 - C876  
   839    856      1 ;   C838 - C855  
   839    858      1 ;   C838 - C857  
   839    860      1 ;   C838 - C859  
   839   1001      1 ;   C838 - C970  
   840    841      1 ;   C839 - C840  
   840    857      1 ;   C839 - C856  
   840    877      1 ;   C839 - C876  
   840    879      1 ;   C839 - C878  
   840    965      1 ;   C839 - C961  
   841    844      1 ;   C840 - C843  
   841    858      1 ;   C840 - C857  
   841    862      1 ;   C840 - C861  
   841    878      1 ;   C840 - C877  
   841    880      1 ;   C840 - C879  
   841    966      1 ;   C840 - O2    
   841    967      1 ;   C840 - O3    
   842    845      1 ;   C841 - C844  
   842    859      1 ;   C841 - C858  
   842    863      1 ;   C841 - C862  
   842    879      1 ;   C841 - C878  
   842    881      1 ;   C841 - C880  
   842    899      1 ;   C841 - C898  
   842    965      1 ;   C841 - C961  
   843    846      1 ;   C842 - C845  
   843    860      1 ;   C842 - C859  
   843    862      1 ;   C842 - C861  
   843    864      1 ;   C842 - C863  
   843    880      1 ;   C842 - C879  
   844    847      1 ;   C843 - C846  
   844    861      1 ;   C843 - C860  
   844    865      1 ;   C843 - C864  
   844    881      1 ;   C843 - C880  
   844    883      1 ;   C843 - C882  
   845    848      1 ;   C844 - C847  
   845    862      1 ;   C844 - C861  
   845    864      1 ;   C844 - C863  
   845    866      1 ;   C844 - C865  
   846    849      1 ;   C845 - C848  
   846    863      1 ;   C845 - C862  
   846    867      1 ;   C845 - C866  
   846    883      1 ;   C845 - C882  
   846    885      1 ;   C845 - C884  
   847    850      1 ;   C846 - C849  
   847    864      1 ;   C846 - C863  
   847    866      1 ;   C846 - C865  
   847    868      1 ;   C846 - C867  
   848    851      1 ;   C847 - C850  
   848    865      1 ;   C847 - C864  
   848    869      1 ;   C847 - C868  
   848    885      1 ;   C847 - C884  
   848    887      1 ;   C847 - C886  
   849    852      1 ;   C848 - C851  
   849    866      1 ;   C848 - C865  
   849    868      1 ;   C848 - C867  
   849    870      1 ;   C848 - C869  
   850    853      1 ;   C849 - C852  
   850    867      1 ;   C849 - C866  
   850    871      1 ;   C849 - C870  
   850    887      1 ;   C849 - C886  
   850    889      1 ;   C849 - C888  
   851    854      1 ;   C850 - C853  
   851    868      1 ;   C850 - C867  
   851    870      1 ;   C850 - C869  
   851    872      1 ;   C850 - C871  
   852    855      1 ;   C851 - C854  
   852    869      1 ;   C851 - C868  
   852    873      1 ;   C851 - C872  
   852    889      1 ;   C851 - C888  
   852    891      1 ;   C851 - C890  
   853    856      1 ;   C852 - C855  
   853    870      1 ;   C852 - C869  
   853    872      1 ;   C852 - C871  
   853    874      1 ;   C852 - C873  
   854    857      1 ;   C853 - C856  
   854    871      1 ;   C853 - C870  
   854    875      1 ;   C853 - C874  
   854    891      1 ;   C853 - C890  
   854    893      1 ;   C853 - C892  
   855    858      1 ;   C854 - C857  
   855    872      1 ;   C854 - C871  
   855    874      1 ;   C854 - C873  
   855    876      1 ;   C854 - C875  
   856    859      1 ;   C855 - C858  
   856    873      1 ;   C855 - C872  
   856    877      1 ;   C855 - C876  
   856    893      1 ;   C855 - C892  
   856    895      1 ;   C855 - C894  
   857    860      1 ;   C856 - C859  
   857    874      1 ;   C856 - C873  
   857    876      1 ;   C856 - C875  
   857    878      1 ;   C856 - C877  
   858    875      1 ;   C857 - C874  
   858    879      1 ;   C857 - C878  
   858    895      1 ;   C857 - C894  
   858    897      1 ;   C857 - C896  
   858    965      1 ;   C857 - C961  
   859    876      1 ;   C858 - C875  
   859    878      1 ;   C858 - C877  
   859    880      1 ;   C858 - C879  
   859    966      1 ;   C858 - O2    
   859    967      1 ;   C858 - O3    
   860    861      1 ;   C859 - C860  
   860    877      1 ;   C859 - C876  
   860    897      1 ;   C859 - C896  
   860    899      1 ;   C859 - C898  
   860    968      1 ;   C859 - H1    
   861    864      1 ;   C860 - C863  
   861    878      1 ;   C860 - C877  
   861    882      1 ;   C860 - C881  
   861    898      1 ;   C860 - C897  
   861    900      1 ;   C860 - C899  
   862    865      1 ;   C861 - C864  
   862    879      1 ;   C861 - C878  
   862    883      1 ;   C861 - C882  
   862    899      1 ;   C861 - C898  
   862    901      1 ;   C861 - C900  
   862    919      1 ;   C861 - C918  
   863    866      1 ;   C862 - C865  
   863    880      1 ;   C862 - C879  
   863    882      1 ;   C862 - C881  
   863    884      1 ;   C862 - C883  
   863    900      1 ;   C862 - C899  
   864    867      1 ;   C863 - C866  
   864    881      1 ;   C863 - C880  
   864    885      1 ;   C863 - C884  
   864    901      1 ;   C863 - C900  
   864    903      1 ;   C863 - C902  
   865    868      1 ;   C864 - C867  
   865    882      1 ;   C864 - C881  
   865    884      1 ;   C864 - C883  
   865    886      1 ;   C864 - C885  
   866    869      1 ;   C865 - C868  
   866    883      1 ;   C865 - C882  
   866    887      1 ;   C865 - C886  
   866    903      1 ;   C865 - C902  
   866    905      1 ;   C865 - C904  
   867    870      1 ;   C866 - C869  
   867    884      1 ;   C866 - C883  
   867    886      1 ;   C866 - C885  
   867    888      1 ;   C866 - C887  
   868    871      1 ;   C867 - C870  
   868    885      1 ;   C867 - C884  
   868    889      1 ;   C867 - C888  
   868    905      1 ;   C867 - C904  
   868    907      1 ;   C867 - C906  
   869    872      1 ;   C868 - C871  
   869    886      1 ;   C868 - C885  
   869    888      1 ;   C868 - C887  
   869    890      1 ;   C868 - C889  
   870    873      1 ;   C869 - C872  
   870    887      1 ;   C869 - C886  
   870    891      1 ;   C869 - C890  
   870    907      1 ;   C869 - C906  
   870    909      1 ;   C869 - C908  
   871    874      1 ;   C870 - C873  
   871    888      1 ;   C870 - C887  
   871    890      1 ;   C870 - C889  
   871    892      1 ;   C870 - C891  
   872    875      1 ;   C871 - C874  
   872    889      1 ;   C871 - C888  
   872    893      1 ;   C871 - C892  
   872    909      1 ;   C871 - C908  
   872    911      1 ;   C871 - C910  
   873    876      1 ;   C872 - C875  
   873    890      1 ;   C872 - C889  
   873    892      1 ;   C872 - C891  
   873    894      1 ;   C872 - C893  
   874    877      1 ;   C873 - C876  
   874    891      1 ;   C873 - C890  
   874    895      1 ;   C873 - C894  
   874    911      1 ;   C873 - C910  
   874    913      1 ;   C873 - C912  
   875    878      1 ;   C874 - C877  
   875    892      1 ;   C874 - C891  
   875    894      1 ;   C874 - C893  
   875    896      1 ;   C874 - C895  
   876    879      1 ;   C875 - C878  
   876    893      1 ;   C875 - C892  
   876    897      1 ;   C875 - C896  
   876    913      1 ;   C875 - C912  
   876    915      1 ;   C875 - C914  
   877    880      1 ;   C876 - C879  
   877    894      1 ;   C876 - C893  
   877    896      1 ;   C876 - C895  
   877    898      1 ;   C876 - C897  
   878    895      1 ;   C877 - C894  
   878    899      1 ;   C877 - C898  
   878    915      1 ;   C877 - C914  
   878    917      1 ;   C877 - C916  
   878    965      1 ;   C877 - C961  
   879    896      1 ;   C878 - C895  
   879    898      1 ;   C878 - C897  
   879    900      1 ;   C878 - C899  
   879    966      1 ;   C878 - O2    
   879    967      1 ;   C878 - O3    
   880    881      1 ;   C879 - C880  
   880    897      1 ;   C879 - C896  
   880    917      1 ;   C879 - C916  
   880    919      1 ;   C879 - C918  
   880    965      1 ;   C879 - C961  
   881    884      1 ;   C880 - C883  
   881    898      1 ;   C880 - C897  
   881    902      1 ;   C880 - C901  
   881    918      1 ;   C880 - C917  
   881    920      1 ;   C880 - C919  
   882    885      1 ;   C881 - C884  
   882    899      1 ;   C881 - C898  
   882    903      1 ;   C881 - C902  
   882    919      1 ;   C881 - C918  
   882    921      1 ;   C881 - C920  
   882    939      1 ;   C881 - C938  
   883    886      1 ;   C882 - C885  
   883    900      1 ;   C882 - C899  
   883    902      1 ;   C882 - C901  
   883    904      1 ;   C882 - C903  
   883    920      1 ;   C882 - C919  
   884    887      1 ;   C883 - C886  
   884    901      1 ;   C883 - C900  
   884    905      1 ;   C883 - C904  
   884    921      1 ;   C883 - C920  
   884    923      1 ;   C883 - C922  
   885    888      1 ;   C884 - C887  
   885    902      1 ;   C884 - C901  
   885    904      1 ;   C884 - C903  
   885    906      1 ;   C884 - C905  
   886    889      1 ;   C885 - C888  
   886    903      1 ;   C885 - C902  
   886    907      1 ;   C885 - C906  
   886    923      1 ;   C885 - C922  
   886    925      1 ;   C885 - C924  
   887    890      1 ;   C886 - C889  
   887    904      1 ;   C886 - C903  
   887    906      1 ;   C886 - C905  
   887    908      1 ;   C886 - C907  
   888    891      1 ;   C887 - C890  
   888    905      1 ;   C887 - C904  
   888    909      1 ;   C887 - C908  
   888    925      1 ;   C887 - C924  
   888    927      1 ;   C887 - C926  
   889    892      1 ;   C888 - C891  
   889    906      1 ;   C888 - C905  
   889    908      1 ;   C888 - C907  
   889    910      1 ;   C888 - C909  
   890    893      1 ;   C889 - C892  
   890    907      1 ;   C889 - C906  
   890    911      1 ;   C889 - C910  
   890    927      1 ;   C889 - C926  
   890    929      1 ;   C889 - C928  
   891    894      1 ;   C890 - C893  
   891    908      1 ;   C890 - C907  
   891    910      1 ;   C890 - C909  
   891    912      1 ;   C890 - C911  
   892    895      1 ;   C891 - C894  
   892    909      1 ;   C891 - C908  
   892    913      1 ;   C891 - C912  
   892    929      1 ;   C891 - C928  
   892    931      1 ;   C891 - C930  
   893    896      1 ;   C892 - C895  
   893    910      1 ;   C892 - C909  
   893    912      1 ;   C892 - C911  
   893    914      1 ;   C892 - C913  
   894    897      1 ;   C893 - C896  
   894    911      1 ;   C893 - C910  
   894    915      1 ;   C893 - C914  
   894    931      1 ;   C893 - C930  
   894    933      1 ;   C893 - C932  
   895    898      1 ;   C894 - C897  
   895    912      1 ;   C894 - C911  
   895    914      1 ;   C894 - C913  
   895    916      1 ;   C894 - C915  
   896    899      1 ;   C895 - C898  
   896    913      1 ;   C895 - C912  
   896    917      1 ;   C895 - C916  
   896    933      1 ;   C895 - C932  
   896    935      1 ;   C895 - C934  
   897    900      1 ;   C896 - C899  
   897    914      1 ;   C896 - C913  
   897    916      1 ;   C896 - C915  
   897    918      1 ;   C896 - C917  
   898    915      1 ;   C897 - C914  
   898    919      1 ;   C897 - C918  
   898    935      1 ;   C897 - C934  
   898    937      1 ;   C897 - C936  
   899    916      1 ;   C898 - C915  
   899    918      1 ;   C898 - C917  
   899    920      1 ;   C898 - C919  
   900    901      1 ;   C899 - C900  
   900    917      1 ;   C899 - C916  
   900    937      1 ;   C899 - C936  
   900    939      1 ;   C899 - C938  
   901    904      1 ;   C900 - C903  
   901    918      1 ;   C900 - C917  
   901    922      1 ;   C900 - C921  
   901    938      1 ;   C900 - C937  
   901    940      1 ;   C900 - C939  
   902    905      1 ;   C901 - C904  
   902    919      1 ;   C901 - C918  
   902    923      1 ;   C901 - C922  
   902    939      1 ;   C901 - C938  
   902    941      1 ;   C901 - C940  
   902    959      1 ;   C901 - C958  
   903    906      1 ;   C902 - C905  
   903    920      1 ;   C902 - C919  
   903    922      1 ;   C902 - C921  
   903    924      1 ;   C902 - C923  
   903    940      1 ;   C902 - C939  
   904    907      1 ;   C903 - C906  
   904    921      1 ;   C903 - C920  
   904    925      1 ;   C903 - C924  
   904    941      1 ;   C903 - C940  
   904    943      1 ;   C903 - C942  
   905    908      1 ;   C904 - C907  
   905    922      1 ;   C904 - C921  
   905    924      1 ;   C904 - C923  
   905    926      1 ;   C904 - C925  
   906    909      1 ;   C905 - C908  
   906    923      1 ;   C905 - C922  
   906    927      1 ;   C905 - C926  
   906    943      1 ;   C905 - C942  
   906    945      1 ;   C905 - C944  
   907    910      1 ;   C906 - C909  
   907    924      1 ;   C906 - C923  
   907    926      1 ;   C906 - C925  
   907    928      1 ;   C906 - C927  
   908    911      1 ;   C907 - C910  
   908    925      1 ;   C907 - C924  
   908    929      1 ;   C907 - C928  
   908    945      1 ;   C907 - C944  
   908    947      1 ;   C907 - C946  
   909    912      1 ;   C908 - C911  
   909    926      1 ;   C908 - C925  
   909    928      1 ;   C908 - C927  
   909    930      1 ;   C908 - C929  
   910    913      1 ;   C909 - C912  
   910    927      1 ;   C909 - C926  
   910    931      1 ;   C909 - C930  
   910    947      1 ;   C909 - C946  
   910    949      1 ;   C909 - C948  
   911    914      1 ;   C910 - C913  
   911    928      1 ;   C910 - C927  
   911    930      1 ;   C910 - C929  
   911    932      1 ;   C910 - C931  
   912    915      1 ;   C911 - C914  
   912    929      1 ;   C911 - C928  
   912    933      1 ;   C911 - C932  
   912    949      1 ;   C911 - C948  
   912    951      1 ;   C911 - C950  
   913    916      1 ;   C912 - C915  
   913    930      1 ;   C912 - C929  
   913    932      1 ;   C912 - C931  
   913    934      1 ;   C912 - C933  
   914    917      1 ;   C913 - C916  
   914    931      1 ;   C913 - C930  
   914    935      1 ;   C913 - C934  
   914    951      1 ;   C913 - C950  
   914    953      1 ;   C913 - C952  
   915    918      1 ;   C914 - C917  
   915    932      1 ;   C914 - C931  
   915    934      1 ;   C914 - C933  
   915    936      1 ;   C914 - C935  
   916    919      1 ;   C915 - C918  
   916    933      1 ;   C915 - C932  
   916    937      1 ;   C915 - C936  
   916    953      1 ;   C915 - C952  
   916    955      1 ;   C915 - C954  
   917    920      1 ;   C916 - C919  
   917    934      1 ;   C916 - C933  
   917    936      1 ;   C916 - C935  
   917    938      1 ;   C916 - C937  
   918    935      1 ;   C917 - C934  
   918    939      1 ;   C917 - C938  
   918    955      1 ;   C917 - C954  
   918    957      1 ;   C917 - C956  
   919    936      1 ;   C918 - C935  
   919    938      1 ;   C918 - C937  
   919    940      1 ;   C918 - C939  
   920    921      1 ;   C919 - C920  
   920    937      1 ;   C919 - C936  
   920    957      1 ;   C919 - C956  
   920    959      1 ;   C919 - C958  
   921    924      1 ;   C920 - C923  
   921    938      1 ;   C920 - C937  
   921    942      1 ;   C920 - C941  
   921    958      1 ;   C920 - C957  
   921    960      1 ;   C920 - C959  
   922    925      1 ;   C921 - C924  
   922    939      1 ;   C921 - C938  
   922    943      1 ;   C921 - C942  
   922    959      1 ;   C921 - C958  
   923    926      1 ;   C922 - C925  
   923    940      1 ;   C922 - C939  
   923    942      1 ;   C922 - C941  
   923    944      1 ;   C922 - C943  
   923    960      1 ;   C922 - C959  
   924    927      1 ;   C923 - C926  
   924    941      1 ;   C923 - C940  
   924    945      1 ;   C923 - C944  
   925    928      1 ;   C924 - C927  
   925    942      1 ;   C924 - C941  
   925    944      1 ;   C924 - C943  
   925    946      1 ;   C924 - C945  
   926    929      1 ;   C925 - C928  
   926    943      1 ;   C925 - C942  
   926    947      1 ;   C925 - C946  
   927    930      1 ;   C926 - C929  
   927    944      1 ;   C926 - C943  
   927    946      1 ;   C926 - C945  
   927    948      1 ;   C926 - C947  
   928    931      1 ;   C927 - C930  
   928    945      1 ;   C927 - C944  
   928    949      1 ;   C927 - C948  
   929    932      1 ;   C928 - C931  
   929    946      1 ;   C928 - C945  
   929    948      1 ;   C928 - C947  
   929    950      1 ;   C928 - C949  
   930    933      1 ;   C929 - C932  
   930    947      1 ;   C929 - C946  
   930    951      1 ;   C929 - C950  
   931    934      1 ;   C930 - C933  
   931    948      1 ;   C930 - C947  
   931    950      1 ;   C930 - C949  
   931    952      1 ;   C930 - C951  
   932    935      1 ;   C931 - C934  
   932    949      1 ;   C931 - C948  
   932    953      1 ;   C931 - C952  
   933    936      1 ;   C932 - C935  
   933    950      1 ;   C932 - C949  
   933    952      1 ;   C932 - C951  
   933    954      1 ;   C932 - C953  
   934    937      1 ;   C933 - C936  
   934    951      1 ;   C933 - C950  
   934    955      1 ;   C933 - C954  
   935    938      1 ;   C934 - C937  
   935    952      1 ;   C934 - C951  
   935    954      1 ;   C934 - C953  
   935    956      1 ;   C934 - C955  
   936    939      1 ;   C935 - C938  
   936    953      1 ;   C935 - C952  
   936    957      1 ;   C935 - C956  
   937    940      1 ;   C936 - C939  
   937    954      1 ;   C936 - C953  
   937    956      1 ;   C936 - C955  
   937    958      1 ;   C936 - C957  
   938    955      1 ;   C937 - C954  
   938    959      1 ;   C937 - C958  
   939    956      1 ;   C938 - C955  
   939    958      1 ;   C938 - C957  
   939    960      1 ;   C938 - C959  
   940    941      1 ;   C939 - C940  
   940    957      1 ;   C939 - C956  
   941    944      1 ;   C940 - C943  
   941    958      1 ;   C940 - C957  
   942    945      1 ;   C941 - C944  
   942    959      1 ;   C941 - C958  
   943    946      1 ;   C942 - C945  
   943    960      1 ;   C942 - C959  
   944    947      1 ;   C943 - C946  
   945    948      1 ;   C944 - C947  
   946    949      1 ;   C945 - C948  
   947    950      1 ;   C946 - C949  
   948    951      1 ;   C947 - C950  
   949    952      1 ;   C948 - C951  
   950    953      1 ;   C949 - C952  
   951    954      1 ;   C950 - C953  
   952    955      1 ;   C951 - C954  
   953    956      1 ;   C952 - C955  
   954      3      1 ;   C953 - C2    
   954     19      1 ;   C953 - C18   
   954     21      1 ;   C953 - C20   
   954     39      1 ;   C953 - C38   
   954    957      1 ;   C953 - C956  
   955    958      1 ;   C954 - C957  
   956    959      1 ;   C955 - C958  
   957    960      1 ;   C956 - C959  
   962    964      1 ;      O - H     
   966    968      1 ;     O2 - H1    
   970    972      1 ;     O4 - H2    
   974    976      1 ;     O6 - H3    
   978    980      1 ;     O8 - H4    
   982    984      1 ;    O10 - H5    
   986    988      1 ;    O12 - H6    
   990    992      1 ;    O14 - H7    
   994    996      1 ;    O16 - H8    
   998   1000      1 ;    O18 - H9    
  1002   1004      1 ;    O20 - H10   
  1006   1008      1 ;    O22 - H11   
  1010   1012      1 ;    O24 - H12   
  1014   1016      1 ;    O26 - H13   
  1018   1020      1 ;    O28 - H14   
  1022   1024      1 ;    O30 - H15   
  1026   1028      1 ;    O32 - H16   
  1030   1032      1 ;    O34 - H17   
  1034   1036      1 ;    O36 - H18   

[ angles ]
;   ai     aj     ak    funct   theta         cth
     1      2      3      1    1.2002e+02    5.7544e+02 ;      C - C1     - C2    
     1      2     21      1    1.2002e+02    5.7544e+02 ;      C - C1     - C20   
     1     20     19      1    1.2002e+02    5.7544e+02 ;      C - C19    - C18   
     1     20     39      1    1.2002e+02    5.7544e+02 ;      C - C19    - C38   
     1    954    953      1    1.2002e+02    5.7544e+02 ;      C - C953   - C952  
     1    954    955      1    1.2002e+02    5.7544e+02 ;      C - C953   - C954  
     2      1     20      1    1.2002e+02    5.7544e+02 ;     C1 - C      - C19   
     2      1    954      1    1.2002e+02    5.7544e+02 ;     C1 - C      - C953  
     2      3      4      1    1.2002e+02    5.7544e+02 ;     C1 - C2     - C3    
     2      3    956      1    1.2002e+02    5.7544e+02 ;     C1 - C2     - C955  
     2     21     22      1    1.2002e+02    5.7544e+02 ;     C1 - C20    - C21   
     2     21     40      1    1.2002e+02    5.7544e+02 ;     C1 - C20    - C39   
     3      2     21      1    1.2002e+02    5.7544e+02 ;     C2 - C1     - C20   
     3      4      5      1    1.2002e+02    5.7544e+02 ;     C2 - C3     - C4    
     3      4     23      1    1.2002e+02    5.7544e+02 ;     C2 - C3     - C22   
     3    956    955      1    1.2002e+02    5.7544e+02 ;     C2 - C955   - C954  
     3    956    957      1    1.2002e+02    5.7544e+02 ;     C2 - C955   - C956  
     4      3    956      1    1.2002e+02    5.7544e+02 ;     C3 - C2     - C955  
     4      5      6      1    1.2002e+02    5.7544e+02 ;     C3 - C4     - C5    
     4      5    958      1    1.2002e+02    5.7544e+02 ;     C3 - C4     - C957  
     4     23     22      1    1.2002e+02    5.7544e+02 ;     C3 - C22    - C21   
     4     23     24      1    1.2002e+02    5.7544e+02 ;     C3 - C22    - C23   
     5      4     23      1    1.2002e+02    5.7544e+02 ;     C4 - C3     - C22   
     5      6      7      1    1.2002e+02    5.7544e+02 ;     C4 - C5     - C6    
     5      6     25      1    1.2002e+02    5.7544e+02 ;     C4 - C5     - C24   
     5    958    957      1    1.2002e+02    5.7544e+02 ;     C4 - C957   - C956  
     5    958    959      1    1.2002e+02    5.7544e+02 ;     C4 - C957   - C958  
     6      5    958      1    1.2002e+02    5.7544e+02 ;     C5 - C4     - C957  
     6      7      8      1    1.2002e+02    5.7544e+02 ;     C5 - C6     - C7    
     6      7    960      1    1.2002e+02    5.7544e+02 ;     C5 - C6     - C959  
     6     25     24      1    1.2002e+02    5.7544e+02 ;     C5 - C24    - C23   
     6     25     26      1    1.2002e+02    5.7544e+02 ;     C5 - C24    - C25   
     7      6     25      1    1.2002e+02    5.7544e+02 ;     C6 - C5     - C24   
     7      8      9      1    1.2002e+02    5.7544e+02 ;     C6 - C7     - C8    
     7      8     27      1    1.2002e+02    5.7544e+02 ;     C6 - C7     - C26   
     7    960    941      1    1.2002e+02    5.7544e+02 ;     C6 - C959   - C940  
     7    960    959      1    1.2002e+02    5.7544e+02 ;     C6 - C959   - C958  
     8      7    960      1    1.2002e+02    5.7544e+02 ;     C7 - C6     - C959  
     8      9     10      1    1.2002e+02    5.7544e+02 ;     C7 - C8     - C9    
     8      9    942      1    1.2002e+02    5.7544e+02 ;     C7 - C8     - C941  
     8     27     26      1    1.2002e+02    5.7544e+02 ;     C7 - C26    - C25   
     8     27     28      1    1.2002e+02    5.7544e+02 ;     C7 - C26    - C27   
     9      8     27      1    1.2002e+02    5.7544e+02 ;     C8 - C7     - C26   
     9     10     11      1    1.2002e+02    5.7544e+02 ;     C8 - C9     - C10   
     9     10     29      1    1.2002e+02    5.7544e+02 ;     C8 - C9     - C28   
     9    942    941      1    1.2002e+02    5.7544e+02 ;     C8 - C941   - C940  
     9    942    943      1    1.2002e+02    5.7544e+02 ;     C8 - C941   - C942  
    10      9    942      1    1.2002e+02    5.7544e+02 ;     C9 - C8     - C941  
    10     11     12      1    1.2002e+02    5.7544e+02 ;     C9 - C10    - C11   
    10     11    944      1    1.2002e+02    5.7544e+02 ;     C9 - C10    - C943  
    10     29     28      1    1.2002e+02    5.7544e+02 ;     C9 - C28    - C27   
    10     29     30      1    1.2002e+02    5.7544e+02 ;     C9 - C28    - C29   
    11     10     29      1    1.2002e+02    5.7544e+02 ;    C10 - C9     - C28   
    11     12     13      1    1.2002e+02    5.7544e+02 ;    C10 - C11    - C12   
    11     12     31      1    1.2002e+02    5.7544e+02 ;    C10 - C11    - C30   
    11    944    943      1    1.2002e+02    5.7544e+02 ;    C10 - C943   - C942  
    11    944    945      1    1.2002e+02    5.7544e+02 ;    C10 - C943   - C944  
    12     11    944      1    1.2002e+02    5.7544e+02 ;    C11 - C10    - C943  
    12     13     14      1    1.2002e+02    5.7544e+02 ;    C11 - C12    - C13   
    12     13    946      1    1.2002e+02    5.7544e+02 ;    C11 - C12    - C945  
    12     31     30      1    1.2002e+02    5.7544e+02 ;    C11 - C30    - C29   
    12     31     32      1    1.2002e+02    5.7544e+02 ;    C11 - C30    - C31   
    13     12     31      1    1.2002e+02    5.7544e+02 ;    C12 - C11    - C30   
    13     14     15      1    1.2002e+02    5.7544e+02 ;    C12 - C13    - C14   
    13     14     33      1    1.2002e+02    5.7544e+02 ;    C12 - C13    - C32   
    13    946    945      1    1.2002e+02    5.7544e+02 ;    C12 - C945   - C944  
    13    946    947      1    1.2002e+02    5.7544e+02 ;    C12 - C945   - C946  
    14     13    946      1    1.2002e+02    5.7544e+02 ;    C13 - C12    - C945  
    14     15     16      1    1.2002e+02    5.7544e+02 ;    C13 - C14    - C15   
    14     15    948      1    1.2002e+02    5.7544e+02 ;    C13 - C14    - C947  
    14     33     32      1    1.2002e+02    5.7544e+02 ;    C13 - C32    - C31   
    14     33     34      1    1.2002e+02    5.7544e+02 ;    C13 - C32    - C33   
    15     14     33      1    1.2002e+02    5.7544e+02 ;    C14 - C13    - C32   
    15     16     17      1    1.2002e+02    5.7544e+02 ;    C14 - C15    - C16   
    15     16     35      1    1.2002e+02    5.7544e+02 ;    C14 - C15    - C34   
    15    948    947      1    1.2002e+02    5.7544e+02 ;    C14 - C947   - C946  
    15    948    949      1    1.2002e+02    5.7544e+02 ;    C14 - C947   - C948  
    16     15    948      1    1.2002e+02    5.7544e+02 ;    C15 - C14    - C947  
    16     17     18      1    1.2002e+02    5.7544e+02 ;    C15 - C16    - C17   
    16     17    950      1    1.2002e+02    5.7544e+02 ;    C15 - C16    - C949  
    16     35     34      1    1.2002e+02    5.7544e+02 ;    C15 - C34    - C33   
    16     35     36      1    1.2002e+02    5.7544e+02 ;    C15 - C34    - C35   
    17     16     35      1    1.2002e+02    5.7544e+02 ;    C16 - C15    - C34   
    17     18     19      1    1.2002e+02    5.7544e+02 ;    C16 - C17    - C18   
    17     18     37      1    1.2002e+02    5.7544e+02 ;    C16 - C17    - C36   
    17    950    949      1    1.2002e+02    5.7544e+02 ;    C16 - C949   - C948  
    17    950    951      1    1.2002e+02    5.7544e+02 ;    C16 - C949   - C950  
    18     17    950      1    1.2002e+02    5.7544e+02 ;    C17 - C16    - C949  
    18     19     20      1    1.2002e+02    5.7544e+02 ;    C17 - C18    - C19   
    18     19    952      1    1.2002e+02    5.7544e+02 ;    C17 - C18    - C951  
    18     37     36      1    1.2002e+02    5.7544e+02 ;    C17 - C36    - C35   
    18     37     38      1    1.2002e+02    5.7544e+02 ;    C17 - C36    - C37   
    19     18     37      1    1.2002e+02    5.7544e+02 ;    C18 - C17    - C36   
    19     20     39      1    1.2002e+02    5.7544e+02 ;    C18 - C19    - C38   
    19    952    951      1    1.2002e+02    5.7544e+02 ;    C18 - C951   - C950  
    19    952    953      1    1.2002e+02    5.7544e+02 ;    C18 - C951   - C952  
    20      1    954      1    1.2002e+02    5.7544e+02 ;    C19 - C      - C953  
    20     19    952      1    1.2002e+02    5.7544e+02 ;    C19 - C18    - C951  
    20     39     38      1    1.2002e+02    5.7544e+02 ;    C19 - C38    - C37   
    20     39     40      1    1.2002e+02    5.7544e+02 ;    C19 - C38    - C39   
    21     22     23      1    1.2002e+02    5.7544e+02 ;    C20 - C21    - C22   
    21     22     41      1    1.2002e+02    5.7544e+02 ;    C20 - C21    - C40   
    21     40     39      1    1.2002e+02    5.7544e+02 ;    C20 - C39    - C38   
    21     40     59      1    1.2002e+02    5.7544e+02 ;    C20 - C39    - C58   
    22     21     40      1    1.2002e+02    5.7544e+02 ;    C21 - C20    - C39   
    22     23     24      1    1.2002e+02    5.7544e+02 ;    C21 - C22    - C23   
    22     41     42      1    1.2002e+02    5.7544e+02 ;    C21 - C40    - C41   
    22     41     60      1    1.2002e+02    5.7544e+02 ;    C21 - C40    - C59   
    23     22     41      1    1.2002e+02    5.7544e+02 ;    C22 - C21    - C40   
    23     24     25      1    1.2002e+02    5.7544e+02 ;    C22 - C23    - C24   
    23     24     43      1    1.2002e+02    5.7544e+02 ;    C22 - C23    - C42   
    24     25     26      1    1.2002e+02    5.7544e+02 ;    C23 - C24    - C25   
    24     43     42      1    1.2002e+02    5.7544e+02 ;    C23 - C42    - C41   
    24     43     44      1    1.2002e+02    5.7544e+02 ;    C23 - C42    - C43   
    25     24     43      1    1.2002e+02    5.7544e+02 ;    C24 - C23    - C42   
    25     26     27      1    1.2002e+02    5.7544e+02 ;    C24 - C25    - C26   
    25     26     45      1    1.2002e+02    5.7544e+02 ;    C24 - C25    - C44   
    26     27     28      1    1.2002e+02    5.7544e+02 ;    C25 - C26    - C27   
    26     45     44      1    1.2002e+02    5.7544e+02 ;    C25 - C44    - C43   
    26     45     46      1    1.2002e+02    5.7544e+02 ;    C25 - C44    - C45   
    27     26     45      1    1.2002e+02    5.7544e+02 ;    C26 - C25    - C44   
    27     28     29      1    1.2002e+02    5.7544e+02 ;    C26 - C27    - C28   
    27     28     47      1    1.2002e+02    5.7544e+02 ;    C26 - C27    - C46   
    28     29     30      1    1.2002e+02    5.7544e+02 ;    C27 - C28    - C29   
    28     47     46      1    1.2002e+02    5.7544e+02 ;    C27 - C46    - C45   
    28     47     48      1    1.2002e+02    5.7544e+02 ;    C27 - C46    - C47   
    29     28     47      1    1.2002e+02    5.7544e+02 ;    C28 - C27    - C46   
    29     30     31      1    1.2002e+02    5.7544e+02 ;    C28 - C29    - C30   
    29     30     49      1    1.2002e+02    5.7544e+02 ;    C28 - C29    - C48   
    30     31     32      1    1.2002e+02    5.7544e+02 ;    C29 - C30    - C31   
    30     49     48      1    1.2002e+02    5.7544e+02 ;    C29 - C48    - C47   
    30     49     50      1    1.2002e+02    5.7544e+02 ;    C29 - C48    - C49   
    31     30     49      1    1.2002e+02    5.7544e+02 ;    C30 - C29    - C48   
    31     32     33      1    1.2002e+02    5.7544e+02 ;    C30 - C31    - C32   
    31     32     51      1    1.2002e+02    5.7544e+02 ;    C30 - C31    - C50   
    32     33     34      1    1.2002e+02    5.7544e+02 ;    C31 - C32    - C33   
    32     51     50      1    1.2002e+02    5.7544e+02 ;    C31 - C50    - C49   
    32     51     52      1    1.2002e+02    5.7544e+02 ;    C31 - C50    - C51   
    33     32     51      1    1.2002e+02    5.7544e+02 ;    C32 - C31    - C50   
    33     34     35      1    1.2002e+02    5.7544e+02 ;    C32 - C33    - C34   
    33     34     53      1    1.2002e+02    5.7544e+02 ;    C32 - C33    - C52   
    34     35     36      1    1.2002e+02    5.7544e+02 ;    C33 - C34    - C35   
    34     53     52      1    1.2002e+02    5.7544e+02 ;    C33 - C52    - C51   
    34     53     54      1    1.2002e+02    5.7544e+02 ;    C33 - C52    - C53   
    35     34     53      1    1.2002e+02    5.7544e+02 ;    C34 - C33    - C52   
    35     36     37      1    1.2002e+02    5.7544e+02 ;    C34 - C35    - C36   
    35     36     55      1    1.2002e+02    5.7544e+02 ;    C34 - C35    - C54   
    36     37     38      1    1.2002e+02    5.7544e+02 ;    C35 - C36    - C37   
    36     55     54      1    1.2002e+02    5.7544e+02 ;    C35 - C54    - C53   
    36     55     56      1    1.2002e+02    5.7544e+02 ;    C35 - C54    - C55   
    37     36     55      1    1.2002e+02    5.7544e+02 ;    C36 - C35    - C54   
    37     38     39      1    1.2002e+02    5.7544e+02 ;    C36 - C37    - C38   
    37     38     57      1    1.2002e+02    5.7544e+02 ;    C36 - C37    - C56   
    38     39     40      1    1.2002e+02    5.7544e+02 ;    C37 - C38    - C39   
    38     57     56      1    1.2002e+02    5.7544e+02 ;    C37 - C56    - C55   
    38     57     58      1    1.2002e+02    5.7544e+02 ;    C37 - C56    - C57   
    39     38     57      1    1.2002e+02    5.7544e+02 ;    C38 - C37    - C56   
    39     40     59      1    1.2002e+02    5.7544e+02 ;    C38 - C39    - C58   
    40     59     58      1    1.2002e+02    5.7544e+02 ;    C39 - C58    - C57   
    40     59     60      1    1.2002e+02    5.7544e+02 ;    C39 - C58    - C59   
    41     42     43      1    1.2002e+02    5.7544e+02 ;    C40 - C41    - C42   
    41     42     61      1    1.2002e+02    5.7544e+02 ;    C40 - C41    - C60   
    41     60     59      1    1.2002e+02    5.7544e+02 ;    C40 - C59    - C58   
    41     60     79      1    1.2002e+02    5.7544e+02 ;    C40 - C59    - C78   
    42     41     60      1    1.2002e+02    5.7544e+02 ;    C41 - C40    - C59   
    42     43     44      1    1.2002e+02    5.7544e+02 ;    C41 - C42    - C43   
    42     61     62      1    1.2002e+02    5.7544e+02 ;    C41 - C60    - C61   
    42     61     80      1    1.2002e+02    5.7544e+02 ;    C41 - C60    - C79   
    43     42     61      1    1.2002e+02    5.7544e+02 ;    C42 - C41    - C60   
    43     44     45      1    1.2002e+02    5.7544e+02 ;    C42 - C43    - C44   
    43     44     63      1    1.2002e+02    5.7544e+02 ;    C42 - C43    - C62   
    44     45     46      1    1.2002e+02    5.7544e+02 ;    C43 - C44    - C45   
    44     63     62      1    1.2002e+02    5.7544e+02 ;    C43 - C62    - C61   
    44     63     64      1    1.2002e+02    5.7544e+02 ;    C43 - C62    - C63   
    45     44     63      1    1.2002e+02    5.7544e+02 ;    C44 - C43    - C62   
    45     46     47      1    1.2002e+02    5.7544e+02 ;    C44 - C45    - C46   
    45     46     65      1    1.2002e+02    5.7544e+02 ;    C44 - C45    - C64   
    46     47     48      1    1.2002e+02    5.7544e+02 ;    C45 - C46    - C47   
    46     65     64      1    1.2002e+02    5.7544e+02 ;    C45 - C64    - C63   
    46     65     66      1    1.2002e+02    5.7544e+02 ;    C45 - C64    - C65   
    47     46     65      1    1.2002e+02    5.7544e+02 ;    C46 - C45    - C64   
    47     48     49      1    1.2002e+02    5.7544e+02 ;    C46 - C47    - C48   
    47     48     67      1    1.2002e+02    5.7544e+02 ;    C46 - C47    - C66   
    48     49     50      1    1.2002e+02    5.7544e+02 ;    C47 - C48    - C49   
    48     67     66      1    1.2002e+02    5.7544e+02 ;    C47 - C66    - C65   
    48     67     68      1    1.2002e+02    5.7544e+02 ;    C47 - C66    - C67   
    49     48     67      1    1.2002e+02    5.7544e+02 ;    C48 - C47    - C66   
    49     50     51      1    1.2002e+02    5.7544e+02 ;    C48 - C49    - C50   
    49     50     69      1    1.2002e+02    5.7544e+02 ;    C48 - C49    - C68   
    50     51     52      1    1.2002e+02    5.7544e+02 ;    C49 - C50    - C51   
    50     69     68      1    1.2002e+02    5.7544e+02 ;    C49 - C68    - C67   
    50     69     70      1    1.2002e+02    5.7544e+02 ;    C49 - C68    - C69   
    51     50     69      1    1.2002e+02    5.7544e+02 ;    C50 - C49    - C68   
    51     52     53      1    1.2002e+02    5.7544e+02 ;    C50 - C51    - C52   
    51     52     71      1    1.2002e+02    5.7544e+02 ;    C50 - C51    - C70   
    52     53     54      1    1.2002e+02    5.7544e+02 ;    C51 - C52    - C53   
    52     71     70      1    1.2002e+02    5.7544e+02 ;    C51 - C70    - C69   
    52     71     72      1    1.2002e+02    5.7544e+02 ;    C51 - C70    - C71   
    53     52     71      1    1.2002e+02    5.7544e+02 ;    C52 - C51    - C70   
    53     54     55      1    1.2002e+02    5.7544e+02 ;    C52 - C53    - C54   
    53     54     73      1    1.2002e+02    5.7544e+02 ;    C52 - C53    - C72   
    54     55     56      1    1.2002e+02    5.7544e+02 ;    C53 - C54    - C55   
    54     73     72      1    1.2002e+02    5.7544e+02 ;    C53 - C72    - C71   
    54     73     74      1    1.2002e+02    5.7544e+02 ;    C53 - C72    - C73   
    55     54     73      1    1.2002e+02    5.7544e+02 ;    C54 - C53    - C72   
    55     56     57      1    1.2002e+02    5.7544e+02 ;    C54 - C55    - C56   
    55     56     75      1    1.2002e+02    5.7544e+02 ;    C54 - C55    - C74   
    56     57     58      1    1.2002e+02    5.7544e+02 ;    C55 - C56    - C57   
    56     75     74      1    1.2002e+02    5.7544e+02 ;    C55 - C74    - C73   
    56     75     76      1    1.2002e+02    5.7544e+02 ;    C55 - C74    - C75   
    57     56     75      1    1.2002e+02    5.7544e+02 ;    C56 - C55    - C74   
    57     58     59      1    1.2002e+02    5.7544e+02 ;    C56 - C57    - C58   
    57     58     77      1    1.2002e+02    5.7544e+02 ;    C56 - C57    - C76   
    58     59     60      1    1.2002e+02    5.7544e+02 ;    C57 - C58    - C59   
    58     77     76      1    1.2002e+02    5.7544e+02 ;    C57 - C76    - C75   
    58     77     78      1    1.2002e+02    5.7544e+02 ;    C57 - C76    - C77   
    59     58     77      1    1.2002e+02    5.7544e+02 ;    C58 - C57    - C76   
    59     60     79      1    1.2002e+02    5.7544e+02 ;    C58 - C59    - C78   
    60     79     78      1    1.2002e+02    5.7544e+02 ;    C59 - C78    - C77   
    60     79     80      1    1.2002e+02    5.7544e+02 ;    C59 - C78    - C79   
    61     62     63      1    1.2002e+02    5.7544e+02 ;    C60 - C61    - C62   
    61     62     81      1    1.2002e+02    5.7544e+02 ;    C60 - C61    - C80   
    61     80     79      1    1.2002e+02    5.7544e+02 ;    C60 - C79    - C78   
    61     80     99      1    1.2002e+02    5.7544e+02 ;    C60 - C79    - C98   
    62     61     80      1    1.2002e+02    5.7544e+02 ;    C61 - C60    - C79   
    62     63     64      1    1.2002e+02    5.7544e+02 ;    C61 - C62    - C63   
    62     81     82      1    1.2002e+02    5.7544e+02 ;    C61 - C80    - C81   
    62     81    100      1    1.2002e+02    5.7544e+02 ;    C61 - C80    - C99   
    63     62     81      1    1.2002e+02    5.7544e+02 ;    C62 - C61    - C80   
    63     64     65      1    1.2002e+02    5.7544e+02 ;    C62 - C63    - C64   
    63     64     83      1    1.2002e+02    5.7544e+02 ;    C62 - C63    - C82   
    64     65     66      1    1.2002e+02    5.7544e+02 ;    C63 - C64    - C65   
    64     83     82      1    1.2002e+02    5.7544e+02 ;    C63 - C82    - C81   
    64     83     84      1    1.2002e+02    5.7544e+02 ;    C63 - C82    - C83   
    65     64     83      1    1.2002e+02    5.7544e+02 ;    C64 - C63    - C82   
    65     66     67      1    1.2002e+02    5.7544e+02 ;    C64 - C65    - C66   
    65     66     85      1    1.2002e+02    5.7544e+02 ;    C64 - C65    - C84   
    66     67     68      1    1.2002e+02    5.7544e+02 ;    C65 - C66    - C67   
    66     85     84      1    1.2002e+02    5.7544e+02 ;    C65 - C84    - C83   
    66     85     86      1    1.2002e+02    5.7544e+02 ;    C65 - C84    - C85   
    67     66     85      1    1.2002e+02    5.7544e+02 ;    C66 - C65    - C84   
    67     68     69      1    1.2002e+02    5.7544e+02 ;    C66 - C67    - C68   
    67     68     87      1    1.2002e+02    5.7544e+02 ;    C66 - C67    - C86   
    68     69     70      1    1.2002e+02    5.7544e+02 ;    C67 - C68    - C69   
    68     87     86      1    1.2002e+02    5.7544e+02 ;    C67 - C86    - C85   
    68     87     88      1    1.2002e+02    5.7544e+02 ;    C67 - C86    - C87   
    69     68     87      1    1.2002e+02    5.7544e+02 ;    C68 - C67    - C86   
    69     70     71      1    1.2002e+02    5.7544e+02 ;    C68 - C69    - C70   
    69     70     89      1    1.2002e+02    5.7544e+02 ;    C68 - C69    - C88   
    70     71     72      1    1.2002e+02    5.7544e+02 ;    C69 - C70    - C71   
    70     89     88      1    1.2002e+02    5.7544e+02 ;    C69 - C88    - C87   
    70     89     90      1    1.2002e+02    5.7544e+02 ;    C69 - C88    - C89   
    71     70     89      1    1.2002e+02    5.7544e+02 ;    C70 - C69    - C88   
    71     72     73      1    1.2002e+02    5.7544e+02 ;    C70 - C71    - C72   
    71     72     91      1    1.2002e+02    5.7544e+02 ;    C70 - C71    - C90   
    72     73     74      1    1.2002e+02    5.7544e+02 ;    C71 - C72    - C73   
    72     91     90      1    1.2002e+02    5.7544e+02 ;    C71 - C90    - C89   
    72     91     92      1    1.2077e+02    5.4880e+02 ;    C71 - C90    - C91   
    73     72     91      1    1.2002e+02    5.7544e+02 ;    C72 - C71    - C90   
    73     74     75      1    1.2002e+02    5.7544e+02 ;    C72 - C73    - C74   
    73     74     93      1    1.2002e+02    5.7544e+02 ;    C72 - C73    - C92   
    74     75     76      1    1.2002e+02    5.7544e+02 ;    C73 - C74    - C75   
    74     93     92      1    1.2077e+02    5.4880e+02 ;    C73 - C92    - C91   
    74     93     94      1    1.2002e+02    5.7544e+02 ;    C73 - C92    - C93   
    75     74     93      1    1.2002e+02    5.7544e+02 ;    C74 - C73    - C92   
    75     76     77      1    1.2002e+02    5.7544e+02 ;    C74 - C75    - C76   
    75     76     95      1    1.2002e+02    5.7544e+02 ;    C74 - C75    - C94   
    76     77     78      1    1.2002e+02    5.7544e+02 ;    C75 - C76    - C77   
    76     95     94      1    1.2002e+02    5.7544e+02 ;    C75 - C94    - C93   
    76     95     96      1    1.2002e+02    5.7544e+02 ;    C75 - C94    - C95   
    77     76     95      1    1.2002e+02    5.7544e+02 ;    C76 - C75    - C94   
    77     78     79      1    1.2002e+02    5.7544e+02 ;    C76 - C77    - C78   
    77     78     97      1    1.2002e+02    5.7544e+02 ;    C76 - C77    - C96   
    78     79     80      1    1.2002e+02    5.7544e+02 ;    C77 - C78    - C79   
    78     97     96      1    1.2002e+02    5.7544e+02 ;    C77 - C96    - C95   
    78     97     98      1    1.2002e+02    5.7544e+02 ;    C77 - C96    - C97   
    79     78     97      1    1.2002e+02    5.7544e+02 ;    C78 - C77    - C96   
    79     80     99      1    1.2002e+02    5.7544e+02 ;    C78 - C79    - C98   
    80     99     98      1    1.2002e+02    5.7544e+02 ;    C79 - C98    - C97   
    80     99    100      1    1.2002e+02    5.7544e+02 ;    C79 - C98    - C99   
    81     82     83      1    1.2002e+02    5.7544e+02 ;    C80 - C81    - C82   
    81     82    101      1    1.2002e+02    5.7544e+02 ;    C80 - C81    - C100  
    81    100     99      1    1.2002e+02    5.7544e+02 ;    C80 - C99    - C98   
    81    100    119      1    1.2002e+02    5.7544e+02 ;    C80 - C99    - C118  
    82     81    100      1    1.2002e+02    5.7544e+02 ;    C81 - C80    - C99   
    82     83     84      1    1.2002e+02    5.7544e+02 ;    C81 - C82    - C83   
    82    101    102      1    1.2002e+02    5.7544e+02 ;    C81 - C100   - C101  
    82    101    120      1    1.2002e+02    5.7544e+02 ;    C81 - C100   - C119  
    83     82    101      1    1.2002e+02    5.7544e+02 ;    C82 - C81    - C100  
    83     84     85      1    1.2002e+02    5.7544e+02 ;    C82 - C83    - C84   
    83     84    103      1    1.2002e+02    5.7544e+02 ;    C82 - C83    - C102  
    84     85     86      1    1.2002e+02    5.7544e+02 ;    C83 - C84    - C85   
    84    103    102      1    1.2002e+02    5.7544e+02 ;    C83 - C102   - C101  
    84    103    104      1    1.2002e+02    5.7544e+02 ;    C83 - C102   - C103  
    85     84    103      1    1.2002e+02    5.7544e+02 ;    C84 - C83    - C102  
    85     86     87      1    1.2002e+02    5.7544e+02 ;    C84 - C85    - C86   
    85     86    105      1    1.2002e+02    5.7544e+02 ;    C84 - C85    - C104  
    86     87     88      1    1.2002e+02    5.7544e+02 ;    C85 - C86    - C87   
    86    105    104      1    1.2002e+02    5.7544e+02 ;    C85 - C104   - C103  
    86    105    106      1    1.2002e+02    5.7544e+02 ;    C85 - C104   - C105  
    87     86    105      1    1.2002e+02    5.7544e+02 ;    C86 - C85    - C104  
    87     88     89      1    1.2002e+02    5.7544e+02 ;    C86 - C87    - C88   
    87     88    107      1    1.2002e+02    5.7544e+02 ;    C86 - C87    - C106  
    88     89     90      1    1.2002e+02    5.7544e+02 ;    C87 - C88    - C89   
    88    107    106      1    1.2002e+02    5.7544e+02 ;    C87 - C106   - C105  
    88    107    108      1    1.2002e+02    5.7544e+02 ;    C87 - C106   - C107  
    89     88    107      1    1.2002e+02    5.7544e+02 ;    C88 - C87    - C106  
    89     90     91      1    1.2002e+02    5.7544e+02 ;    C88 - C89    - C90   
    89     90    109      1    1.2002e+02    5.7544e+02 ;    C88 - C89    - C108  
    90     91     92      1    1.2077e+02    5.4880e+02 ;    C89 - C90    - C91   
    90    109    108      1    1.2002e+02    5.7544e+02 ;    C89 - C108   - C107  
    90    109    110      1    1.2002e+02    5.7544e+02 ;    C89 - C108   - C109  
    91     90    109      1    1.2002e+02    5.7544e+02 ;    C90 - C89    - C108  
    91     92     93      1    1.1224e+02    5.4903e+02 ;    C90 - C91    - C92   
    91     92    111      1    1.1224e+02    5.4903e+02 ;    C90 - C91    - C110  
    91     92   1033      1    1.1101e+02    5.5051e+02 ;    C90 - C91    - C978  
    92     93     94      1    1.2077e+02    5.4880e+02 ;    C91 - C92    - C93   
    92    111    110      1    1.2077e+02    5.4880e+02 ;    C91 - C110   - C109  
    92    111    112      1    1.2077e+02    5.4880e+02 ;    C91 - C110   - C111  
    92   1033   1034      1    1.2320e+02    7.0753e+02 ;    C91 - C978   - O36   
    92   1033   1035      1    1.1273e+02    7.1800e+02 ;    C91 - C978   - O37   
    93     92    111      1    1.1224e+02    5.4903e+02 ;    C92 - C91    - C110  
    93     92   1033      1    1.1101e+02    5.5051e+02 ;    C92 - C91    - C978  
    93     94     95      1    1.2002e+02    5.7544e+02 ;    C92 - C93    - C94   
    93     94    113      1    1.2060e+02    5.7687e+02 ;    C92 - C93    - C112  
    94     95     96      1    1.2002e+02    5.7544e+02 ;    C93 - C94    - C95   
    94    113    112      1    1.1788e+02    5.8643e+02 ;    C93 - C112   - C111  
    94    113    114      1    1.2519e+02    5.4629e+02 ;    C93 - C112   - C113  
    95     94    113      1    1.2060e+02    5.7687e+02 ;    C94 - C93    - C112  
    95     96     97      1    1.2002e+02    5.7544e+02 ;    C94 - C95    - C96   
    95     96    115      1    1.2002e+02    5.7544e+02 ;    C94 - C95    - C114  
    96     97     98      1    1.2002e+02    5.7544e+02 ;    C95 - C96    - C97   
    96    115    114      1    1.2077e+02    5.4880e+02 ;    C95 - C114   - C113  
    96    115    116      1    1.2002e+02    5.7544e+02 ;    C95 - C114   - C115  
    97     96    115      1    1.2002e+02    5.7544e+02 ;    C96 - C95    - C114  
    97     98     99      1    1.2002e+02    5.7544e+02 ;    C96 - C97    - C98   
    97     98    117      1    1.2002e+02    5.7544e+02 ;    C96 - C97    - C116  
    98     99    100      1    1.2002e+02    5.7544e+02 ;    C97 - C98    - C99   
    98    117    116      1    1.2002e+02    5.7544e+02 ;    C97 - C116   - C115  
    98    117    118      1    1.2002e+02    5.7544e+02 ;    C97 - C116   - C117  
    99     98    117      1    1.2002e+02    5.7544e+02 ;    C98 - C97    - C116  
    99    100    119      1    1.2002e+02    5.7544e+02 ;    C98 - C99    - C118  
   100    119    118      1    1.2002e+02    5.7544e+02 ;    C99 - C118   - C117  
   100    119    120      1    1.2002e+02    5.7544e+02 ;    C99 - C118   - C119  
   101    102    103      1    1.2002e+02    5.7544e+02 ;   C100 - C101   - C102  
   101    102    121      1    1.2002e+02    5.7544e+02 ;   C100 - C101   - C120  
   101    120    119      1    1.2002e+02    5.7544e+02 ;   C100 - C119   - C118  
   101    120    139      1    1.2002e+02    5.7544e+02 ;   C100 - C119   - C138  
   102    101    120      1    1.2002e+02    5.7544e+02 ;   C101 - C100   - C119  
   102    103    104      1    1.2002e+02    5.7544e+02 ;   C101 - C102   - C103  
   102    121    122      1    1.2002e+02    5.7544e+02 ;   C101 - C120   - C121  
   102    121    140      1    1.2002e+02    5.7544e+02 ;   C101 - C120   - C139  
   103    102    121      1    1.2002e+02    5.7544e+02 ;   C102 - C101   - C120  
   103    104    105      1    1.2002e+02    5.7544e+02 ;   C102 - C103   - C104  
   103    104    123      1    1.2002e+02    5.7544e+02 ;   C102 - C103   - C122  
   104    105    106      1    1.2002e+02    5.7544e+02 ;   C103 - C104   - C105  
   104    123    122      1    1.2002e+02    5.7544e+02 ;   C103 - C122   - C121  
   104    123    124      1    1.2077e+02    5.4880e+02 ;   C103 - C122   - C123  
   105    104    123      1    1.2002e+02    5.7544e+02 ;   C104 - C103   - C122  
   105    106    107      1    1.2002e+02    5.7544e+02 ;   C104 - C105   - C106  
   105    106    125      1    1.2002e+02    5.7544e+02 ;   C104 - C105   - C124  
   106    107    108      1    1.2002e+02    5.7544e+02 ;   C105 - C106   - C107  
   106    125    124      1    1.2077e+02    5.4880e+02 ;   C105 - C124   - C123  
   106    125    126      1    1.2002e+02    5.7544e+02 ;   C105 - C124   - C125  
   107    106    125      1    1.2002e+02    5.7544e+02 ;   C106 - C105   - C124  
   107    108    109      1    1.2002e+02    5.7544e+02 ;   C106 - C107   - C108  
   107    108    127      1    1.2002e+02    5.7544e+02 ;   C106 - C107   - C126  
   108    109    110      1    1.2002e+02    5.7544e+02 ;   C107 - C108   - C109  
   108    127    126      1    1.2002e+02    5.7544e+02 ;   C107 - C126   - C125  
   108    127    128      1    1.2002e+02    5.7544e+02 ;   C107 - C126   - C127  
   109    108    127      1    1.2002e+02    5.7544e+02 ;   C108 - C107   - C126  
   109    110    111      1    1.2002e+02    5.7544e+02 ;   C108 - C109   - C110  
   109    110    129      1    1.2002e+02    5.7544e+02 ;   C108 - C109   - C128  
   110    111    112      1    1.2002e+02    5.7544e+02 ;   C109 - C110   - C111  
   110    129    128      1    1.2002e+02    5.7544e+02 ;   C109 - C128   - C127  
   110    129    130      1    1.2002e+02    5.7544e+02 ;   C109 - C128   - C129  
   111     92   1033      1    1.1101e+02    5.5051e+02 ;   C110 - C91    - C978  
   111    110    129      1    1.2002e+02    5.7544e+02 ;   C110 - C109   - C128  
   111    112    113      1    1.2060e+02    5.7687e+02 ;   C110 - C111   - C112  
   111    112    131      1    1.2002e+02    5.7544e+02 ;   C110 - C111   - C130  
   112    113    114      1    1.2519e+02    5.4629e+02 ;   C111 - C112   - C113  
   112    131    130      1    1.2002e+02    5.7544e+02 ;   C111 - C130   - C129  
   112    131    132      1    1.2002e+02    5.7544e+02 ;   C111 - C130   - C131  
   113    112    131      1    1.2060e+02    5.7687e+02 ;   C112 - C111   - C130  
   113    114    115      1    1.1249e+02    5.4953e+02 ;   C112 - C113   - C114  
   113    114    133      1    1.1249e+02    5.4953e+02 ;   C112 - C113   - C132  
   113    114   1017      1    1.1133e+02    5.5082e+02 ;   C112 - C113   - C974  
   114    115    116      1    1.2077e+02    5.4880e+02 ;   C113 - C114   - C115  
   114    133    132      1    1.2077e+02    5.4880e+02 ;   C113 - C132   - C131  
   114    133    134      1    1.2077e+02    5.4880e+02 ;   C113 - C132   - C133  
   114   1017   1018      1    1.2320e+02    7.0753e+02 ;   C113 - C974   - O28   
   114   1017   1019      1    1.1273e+02    7.1800e+02 ;   C113 - C974   - O29   
   115    114    133      1    1.1224e+02    5.4903e+02 ;   C114 - C113   - C132  
   115    114   1017      1    1.1101e+02    5.5051e+02 ;   C114 - C113   - C974  
   115    116    117      1    1.2002e+02    5.7544e+02 ;   C114 - C115   - C116  
   115    116    135      1    1.2002e+02    5.7544e+02 ;   C114 - C115   - C134  
   116    117    118      1    1.2002e+02    5.7544e+02 ;   C115 - C116   - C117  
   116    135    134      1    1.2002e+02    5.7544e+02 ;   C115 - C134   - C133  
   116    135    136      1    1.2002e+02    5.7544e+02 ;   C115 - C134   - C135  
   117    116    135      1    1.2002e+02    5.7544e+02 ;   C116 - C115   - C134  
   117    118    119      1    1.2002e+02    5.7544e+02 ;   C116 - C117   - C118  
   117    118    137      1    1.2002e+02    5.7544e+02 ;   C116 - C117   - C136  
   118    119    120      1    1.2002e+02    5.7544e+02 ;   C117 - C118   - C119  
   118    137    136      1    1.2002e+02    5.7544e+02 ;   C117 - C136   - C135  
   118    137    138      1    1.2002e+02    5.7544e+02 ;   C117 - C136   - C137  
   119    118    137      1    1.2002e+02    5.7544e+02 ;   C118 - C117   - C136  
   119    120    139      1    1.2002e+02    5.7544e+02 ;   C118 - C119   - C138  
   120    139    138      1    1.2002e+02    5.7544e+02 ;   C119 - C138   - C137  
   120    139    140      1    1.2002e+02    5.7544e+02 ;   C119 - C138   - C139  
   121    122    123      1    1.2002e+02    5.7544e+02 ;   C120 - C121   - C122  
   121    122    141      1    1.2002e+02    5.7544e+02 ;   C120 - C121   - C140  
   121    140    139      1    1.2002e+02    5.7544e+02 ;   C120 - C139   - C138  
   121    140    159      1    1.2077e+02    5.4880e+02 ;   C120 - C139   - C158  
   122    121    140      1    1.2002e+02    5.7544e+02 ;   C121 - C120   - C139  
   122    123    124      1    1.2077e+02    5.4880e+02 ;   C121 - C122   - C123  
   122    141    142      1    1.2002e+02    5.7544e+02 ;   C121 - C140   - C141  
   122    141    160      1    1.2002e+02    5.7544e+02 ;   C121 - C140   - C159  
   123    122    141      1    1.2002e+02    5.7544e+02 ;   C122 - C121   - C140  
   123    124    125      1    1.1224e+02    5.4903e+02 ;   C122 - C123   - C124  
   123    124    143      1    1.1224e+02    5.4903e+02 ;   C122 - C123   - C142  
   123    124    985      1    1.1101e+02    5.5051e+02 ;   C122 - C123   - C966  
   124    125    126      1    1.2077e+02    5.4880e+02 ;   C123 - C124   - C125  
   124    143    142      1    1.2077e+02    5.4880e+02 ;   C123 - C142   - C141  
   124    143    144      1    1.2077e+02    5.4880e+02 ;   C123 - C142   - C143  
   124    985    986      1    1.2320e+02    7.0753e+02 ;   C123 - C966   - O12   
   124    985    987      1    1.1273e+02    7.1800e+02 ;   C123 - C966   - O13   
   125    124    143      1    1.1224e+02    5.4903e+02 ;   C124 - C123   - C142  
   125    124    985      1    1.1101e+02    5.5051e+02 ;   C124 - C123   - C966  
   125    126    127      1    1.2002e+02    5.7544e+02 ;   C124 - C125   - C126  
   125    126    145      1    1.2002e+02    5.7544e+02 ;   C124 - C125   - C144  
   126    127    128      1    1.2002e+02    5.7544e+02 ;   C125 - C126   - C127  
   126    145    144      1    1.2002e+02    5.7544e+02 ;   C125 - C144   - C143  
   126    145    146      1    1.2002e+02    5.7544e+02 ;   C125 - C144   - C145  
   127    126    145      1    1.2002e+02    5.7544e+02 ;   C126 - C125   - C144  
   127    128    129      1    1.2002e+02    5.7544e+02 ;   C126 - C127   - C128  
   127    128    147      1    1.2002e+02    5.7544e+02 ;   C126 - C127   - C146  
   128    129    130      1    1.2002e+02    5.7544e+02 ;   C127 - C128   - C129  
   128    147    146      1    1.2002e+02    5.7544e+02 ;   C127 - C146   - C145  
   128    147    148      1    1.2002e+02    5.7544e+02 ;   C127 - C146   - C147  
   129    128    147      1    1.2002e+02    5.7544e+02 ;   C128 - C127   - C146  
   129    130    131      1    1.2002e+02    5.7544e+02 ;   C128 - C129   - C130  
   129    130    149      1    1.2002e+02    5.7544e+02 ;   C128 - C129   - C148  
   130    131    132      1    1.2002e+02    5.7544e+02 ;   C129 - C130   - C131  
   130    149    148      1    1.2002e+02    5.7544e+02 ;   C129 - C148   - C147  
   130    149    150      1    1.2002e+02    5.7544e+02 ;   C129 - C148   - C149  
   131    130    149      1    1.2002e+02    5.7544e+02 ;   C130 - C129   - C148  
   131    132    133      1    1.2002e+02    5.7544e+02 ;   C130 - C131   - C132  
   131    132    151      1    1.2002e+02    5.7544e+02 ;   C130 - C131   - C150  
   132    133    134      1    1.2002e+02    5.7544e+02 ;   C131 - C132   - C133  
   132    151    150      1    1.2002e+02    5.7544e+02 ;   C131 - C150   - C149  
   132    151    152      1    1.2002e+02    5.7544e+02 ;   C131 - C150   - C151  
   133    114   1017      1    1.1101e+02    5.5051e+02 ;   C132 - C113   - C974  
   133    132    151      1    1.2002e+02    5.7544e+02 ;   C132 - C131   - C150  
   133    134    135      1    1.2002e+02    5.7544e+02 ;   C132 - C133   - C134  
   133    134    153      1    1.2002e+02    5.7544e+02 ;   C132 - C133   - C152  
   134    135    136      1    1.2002e+02    5.7544e+02 ;   C133 - C134   - C135  
   134    153    152      1    1.2002e+02    5.7544e+02 ;   C133 - C152   - C151  
   134    153    154      1    1.2002e+02    5.7544e+02 ;   C133 - C152   - C153  
   135    134    153      1    1.2002e+02    5.7544e+02 ;   C134 - C133   - C152  
   135    136    137      1    1.2002e+02    5.7544e+02 ;   C134 - C135   - C136  
   135    136    155      1    1.2002e+02    5.7544e+02 ;   C134 - C135   - C154  
   136    137    138      1    1.2002e+02    5.7544e+02 ;   C135 - C136   - C137  
   136    155    154      1    1.2002e+02    5.7544e+02 ;   C135 - C154   - C153  
   136    155    156      1    1.2002e+02    5.7544e+02 ;   C135 - C154   - C155  
   137    136    155      1    1.2002e+02    5.7544e+02 ;   C136 - C135   - C154  
   137    138    139      1    1.2002e+02    5.7544e+02 ;   C136 - C137   - C138  
   137    138    157      1    1.2002e+02    5.7544e+02 ;   C136 - C137   - C156  
   138    139    140      1    1.2002e+02    5.7544e+02 ;   C137 - C138   - C139  
   138    157    156      1    1.2002e+02    5.7544e+02 ;   C137 - C156   - C155  
   138    157    158      1    1.2060e+02    5.7687e+02 ;   C137 - C156   - C157  
   139    138    157      1    1.2002e+02    5.7544e+02 ;   C138 - C137   - C156  
   139    140    159      1    1.2077e+02    5.4880e+02 ;   C138 - C139   - C158  
   140    159    158      1    1.1249e+02    5.4953e+02 ;   C139 - C158   - C157  
   140    159    160      1    1.1224e+02    5.4903e+02 ;   C139 - C158   - C159  
   140    159    973      1    1.1101e+02    5.5051e+02 ;   C139 - C158   - C963  
   141    142    143      1    1.2002e+02    5.7544e+02 ;   C140 - C141   - C142  
   141    142    161      1    1.2002e+02    5.7544e+02 ;   C140 - C141   - C160  
   141    160    159      1    1.2077e+02    5.4880e+02 ;   C140 - C159   - C158  
   141    160    179      1    1.2002e+02    5.7544e+02 ;   C140 - C159   - C178  
   142    141    160      1    1.2002e+02    5.7544e+02 ;   C141 - C140   - C159  
   142    143    144      1    1.2002e+02    5.7544e+02 ;   C141 - C142   - C143  
   142    161    162      1    1.2002e+02    5.7544e+02 ;   C141 - C160   - C161  
   142    161    180      1    1.2002e+02    5.7544e+02 ;   C141 - C160   - C179  
   143    124    985      1    1.1101e+02    5.5051e+02 ;   C142 - C123   - C966  
   143    142    161      1    1.2002e+02    5.7544e+02 ;   C142 - C141   - C160  
   143    144    145      1    1.2002e+02    5.7544e+02 ;   C142 - C143   - C144  
   143    144    163      1    1.2002e+02    5.7544e+02 ;   C142 - C143   - C162  
   144    145    146      1    1.2002e+02    5.7544e+02 ;   C143 - C144   - C145  
   144    163    162      1    1.2002e+02    5.7544e+02 ;   C143 - C162   - C161  
   144    163    164      1    1.2002e+02    5.7544e+02 ;   C143 - C162   - C163  
   145    144    163      1    1.2002e+02    5.7544e+02 ;   C144 - C143   - C162  
   145    146    147      1    1.2002e+02    5.7544e+02 ;   C144 - C145   - C146  
   145    146    165      1    1.2002e+02    5.7544e+02 ;   C144 - C145   - C164  
   146    147    148      1    1.2002e+02    5.7544e+02 ;   C145 - C146   - C147  
   146    165    164      1    1.2002e+02    5.7544e+02 ;   C145 - C164   - C163  
   146    165    166      1    1.2002e+02    5.7544e+02 ;   C145 - C164   - C165  
   147    146    165      1    1.2002e+02    5.7544e+02 ;   C146 - C145   - C164  
   147    148    149      1    1.2002e+02    5.7544e+02 ;   C146 - C147   - C148  
   147    148    167      1    1.2002e+02    5.7544e+02 ;   C146 - C147   - C166  
   148    149    150      1    1.2002e+02    5.7544e+02 ;   C147 - C148   - C149  
   148    167    166      1    1.2002e+02    5.7544e+02 ;   C147 - C166   - C165  
   148    167    168      1    1.2002e+02    5.7544e+02 ;   C147 - C166   - C167  
   149    148    167      1    1.2002e+02    5.7544e+02 ;   C148 - C147   - C166  
   149    150    151      1    1.2002e+02    5.7544e+02 ;   C148 - C149   - C150  
   149    150    169      1    1.2002e+02    5.7544e+02 ;   C148 - C149   - C168  
   150    151    152      1    1.2002e+02    5.7544e+02 ;   C149 - C150   - C151  
   150    169    168      1    1.2002e+02    5.7544e+02 ;   C149 - C168   - C167  
   150    169    170      1    1.2002e+02    5.7544e+02 ;   C149 - C168   - C169  
   151    150    169      1    1.2002e+02    5.7544e+02 ;   C150 - C149   - C168  
   151    152    153      1    1.2002e+02    5.7544e+02 ;   C150 - C151   - C152  
   151    152    171      1    1.2002e+02    5.7544e+02 ;   C150 - C151   - C170  
   152    153    154      1    1.2002e+02    5.7544e+02 ;   C151 - C152   - C153  
   152    171    170      1    1.2002e+02    5.7544e+02 ;   C151 - C170   - C169  
   152    171    172      1    1.2002e+02    5.7544e+02 ;   C151 - C170   - C171  
   153    152    171      1    1.2002e+02    5.7544e+02 ;   C152 - C151   - C170  
   153    154    155      1    1.2002e+02    5.7544e+02 ;   C152 - C153   - C154  
   153    154    173      1    1.2002e+02    5.7544e+02 ;   C152 - C153   - C172  
   154    155    156      1    1.2002e+02    5.7544e+02 ;   C153 - C154   - C155  
   154    173    172      1    1.2002e+02    5.7544e+02 ;   C153 - C172   - C171  
   154    173    174      1    1.2002e+02    5.7544e+02 ;   C153 - C172   - C173  
   155    154    173      1    1.2002e+02    5.7544e+02 ;   C154 - C153   - C172  
   155    156    157      1    1.2002e+02    5.7544e+02 ;   C154 - C155   - C156  
   155    156    175      1    1.2002e+02    5.7544e+02 ;   C154 - C155   - C174  
   156    157    158      1    1.2060e+02    5.7687e+02 ;   C155 - C156   - C157  
   156    175    174      1    1.2002e+02    5.7544e+02 ;   C155 - C174   - C173  
   156    175    176      1    1.2002e+02    5.7544e+02 ;   C155 - C174   - C175  
   157    156    175      1    1.2002e+02    5.7544e+02 ;   C156 - C155   - C174  
   157    158    159      1    1.2519e+02    5.4629e+02 ;   C156 - C157   - C158  
   157    158    177      1    1.2519e+02    5.4629e+02 ;   C156 - C157   - C176  
   158    159    160      1    1.1249e+02    5.4953e+02 ;   C157 - C158   - C159  
   158    159    973      1    1.1133e+02    5.5082e+02 ;   C157 - C158   - C963  
   158    177    176      1    1.1249e+02    5.4953e+02 ;   C157 - C176   - C175  
   158    177    178      1    1.1249e+02    5.4953e+02 ;   C157 - C176   - C177  
   158    177   1025      1    1.1133e+02    5.5082e+02 ;   C157 - C176   - C976  
   159    158    177      1    1.1565e+02    5.4307e+02 ;   C158 - C157   - C176  
   159    160    179      1    1.2077e+02    5.4880e+02 ;   C158 - C159   - C178  
   159    973    974      1    1.2320e+02    7.0753e+02 ;   C158 - C963   - O6    
   159    973    975      1    1.1273e+02    7.1800e+02 ;   C158 - C963   - O7    
   160    159    973      1    1.1101e+02    5.5051e+02 ;   C159 - C158   - C963  
   160    179    178      1    1.2002e+02    5.7544e+02 ;   C159 - C178   - C177  
   160    179    180      1    1.2002e+02    5.7544e+02 ;   C159 - C178   - C179  
   161    162    163      1    1.2002e+02    5.7544e+02 ;   C160 - C161   - C162  
   161    162    181      1    1.2002e+02    5.7544e+02 ;   C160 - C161   - C180  
   161    180    179      1    1.2002e+02    5.7544e+02 ;   C160 - C179   - C178  
   161    180    199      1    1.2002e+02    5.7544e+02 ;   C160 - C179   - C198  
   162    161    180      1    1.2002e+02    5.7544e+02 ;   C161 - C160   - C179  
   162    163    164      1    1.2002e+02    5.7544e+02 ;   C161 - C162   - C163  
   162    181    182      1    1.2002e+02    5.7544e+02 ;   C161 - C180   - C181  
   162    181    200      1    1.2002e+02    5.7544e+02 ;   C161 - C180   - C199  
   163    162    181      1    1.2002e+02    5.7544e+02 ;   C162 - C161   - C180  
   163    164    165      1    1.2002e+02    5.7544e+02 ;   C162 - C163   - C164  
   163    164    183      1    1.2002e+02    5.7544e+02 ;   C162 - C163   - C182  
   164    165    166      1    1.2002e+02    5.7544e+02 ;   C163 - C164   - C165  
   164    183    182      1    1.2002e+02    5.7544e+02 ;   C163 - C182   - C181  
   164    183    184      1    1.2002e+02    5.7544e+02 ;   C163 - C182   - C183  
   165    164    183      1    1.2002e+02    5.7544e+02 ;   C164 - C163   - C182  
   165    166    167      1    1.2002e+02    5.7544e+02 ;   C164 - C165   - C166  
   165    166    185      1    1.2002e+02    5.7544e+02 ;   C164 - C165   - C184
[truncated: 820,490 more chars]
